# Supplementary material for: Gene Co-Expression in Breast Cancer: A Matter of Distance
Source: Front Oncol. 2021 Nov 17;11:726493. doi: 10.3389/fonc.2021.726493 (PMC8636045; doi:10.3389/fonc.2021.726493)
Supplement: Supplementary Material S1 — Excel file containing cross tables between subtype-samples and histological variables. [file DataSheet_1.zip]

Archive with 23 entries (22 files):
- SuppMat2/
- SuppMat2/Healthy-chr19.png
- SuppMat2/Healthy-chr18.png
- SuppMat2/Healthy-chr20.png
- SuppMat2/Healthy-chr21.png
- SuppMat2/Healthy-chr22.png
- SuppMat2/Healthy-chr2.png
- SuppMat2/Healthy-chr3.png
- SuppMat2/Healthy-chr4.png
- SuppMat2/Healthy-chr5.png
- SuppMat2/Healthy-chr7.png
- SuppMat2/Healthy-chr6.png
- SuppMat2/Healthy-chr8.png
- SuppMat2/Healthy-chrX.png
- SuppMat2/Healthy-chr9.png
- SuppMat2/Healthy-chr13.png
- SuppMat2/Healthy-chr12.png
- SuppMat2/Healthy-chr10.png
- SuppMat2/Healthy-chr11.png
- SuppMat2/Healthy-chr15.png
- SuppMat2/Healthy-chr14.png
- SuppMat2/Healthy-chr16.png
- SuppMat2/Healthy-chr17.png
