# Supplementary material for: Gene Co-Expression in Breast Cancer: A Matter of Distance
Source: Front Oncol. 2021 Nov 17;11:726493. doi: 10.3389/fonc.2021.726493 (PMC8636045; doi:10.3389/fonc.2021.726493)
Supplement: Supplementary Material S2 — Heatmaps of Pearson correlation for each chromosome in the adjacent normal phenotype. The color code is the same than in Figure 1 . [file DataSheet_2.zip]

Archive with 24 entries (23 files):
- SuppMat3/
- SuppMat3/LumA-chr9.png
- SuppMat3/LumA-chr12.png
- SuppMat3/LumA-chrX.png
- SuppMat3/LumA-chr13.png
- SuppMat3/LumA-chr8.png
- SuppMat3/LumA-chr11.png
- SuppMat3/LumA-chr10.png
- SuppMat3/LumA-chr14.png
- SuppMat3/LumA-chr15.png
- SuppMat3/LumA-chr17.png
- SuppMat3/LumA-chr16.png
- SuppMat3/LumA-chr1.png
- SuppMat3/LumA-chr3.png
- SuppMat3/LumA-chr18.png
- SuppMat3/LumA-chr19.png
- SuppMat3/LumA-chr2.png
- SuppMat3/LumA-chr6.png
- SuppMat3/LumA-chr21.png
- SuppMat3/LumA-chr20.png
- SuppMat3/LumA-chr7.png
- SuppMat3/LumA-chr5.png
- SuppMat3/LumA-chr22.png
- SuppMat3/LumA-chr4.png
