# Supplementary material for: Gene Co-Expression in Breast Cancer: A Matter of Distance
Source: Front Oncol. 2021 Nov 17;11:726493. doi: 10.3389/fonc.2021.726493 (PMC8636045; doi:10.3389/fonc.2021.726493)
Supplement: Supplementary Material S4 — Heatmaps of Pearson correlation for each chromosome in the Luminal B phenotype. [file DataSheet_4.zip]

Archive with 24 entries (23 files):
- SuppMat5/
- SuppMat5/Her2-chr21.png
- SuppMat5/Her2-chr20.png
- SuppMat5/Her2-chr22.png
- SuppMat5/Her2-chrX.png
- SuppMat5/Her2-chr9.png
- SuppMat5/Her2-chr8.png
- SuppMat5/Her2-chr18.png
- SuppMat5/Her2-chr19.png
- SuppMat5/Her2-chr14.png
- SuppMat5/Her2-chr6.png
- SuppMat5/Her2-chr7.png
- SuppMat5/Her2-chr15.png
- SuppMat5/Her2-chr17.png
- SuppMat5/Her2-chr5.png
- SuppMat5/Her2-chr4.png
- SuppMat5/Her2-chr16.png
- SuppMat5/Her2-chr12.png
- SuppMat5/Her2-chr1.png
- SuppMat5/Her2-chr13.png
- SuppMat5/Her2-chr11.png
- SuppMat5/Her2-chr3.png
- SuppMat5/Her2-chr2.png
- SuppMat5/Her2-chr10.png
