# Supplementary material for: Gene Co-Expression in Breast Cancer: A Matter of Distance
Source: Front Oncol. 2021 Nov 17;11:726493. doi: 10.3389/fonc.2021.726493 (PMC8636045; doi:10.3389/fonc.2021.726493)
Supplement: Supplementary Material S6 — Heatmaps of Pearson correlation for each chromosome in the Basal phenotype. [file DataSheet_6.zip]

Archive with 22 entries (21 files):
- SuppMat7Ctrl/
- SuppMat7Ctrl/Chromosome-1-Healthy.png
- SuppMat7Ctrl/Chromosome-2-Healthy.png
- SuppMat7Ctrl/Chromosome-3-Healthy.png
- SuppMat7Ctrl/Chromosome-4-Healthy.png
- SuppMat7Ctrl/Chromosome-5-Healthy.png
- SuppMat7Ctrl/Chromosome-6-Healthy.png
- SuppMat7Ctrl/Chromosome-7-Healthy.png
- SuppMat7Ctrl/Chromosome-8-Healthy.png
- SuppMat7Ctrl/Chromosome-9-Healthy.png
- SuppMat7Ctrl/Chromosome-10-Healthy.png
- SuppMat7Ctrl/Chromosome-11-Healthy.png
- SuppMat7Ctrl/Chromosome-12-Healthy.png
- SuppMat7Ctrl/Chromosome-13-Healthy.png
- SuppMat7Ctrl/Chromosome-14-Healthy.png
- SuppMat7Ctrl/Chromosome-15-Healthy.png
- SuppMat7Ctrl/Chromosome-16-Healthy.png
- SuppMat7Ctrl/Chromosome-17-Healthy.png
- SuppMat7Ctrl/Chromosome-18-Healthy.png
- SuppMat7Ctrl/Chromosome-19-Healthy.png
- SuppMat7Ctrl/Chromosome-20-Healthy.png
- SuppMat7Ctrl/Chromosome-21-Healthy.png
