# Supplementary material for: Gene Co-Expression in Breast Cancer: A Matter of Distance
Source: Front Oncol. 2021 Nov 17;11:726493. doi: 10.3389/fonc.2021.726493 (PMC8636045; doi:10.3389/fonc.2021.726493)
Supplement: Supplementary Material S7 to S11 — Pearson distribution scatter plots for normal adjacent tissue, Basal HER2+, Luminal A and Luminal B, respectively. These plots show correlations sorted by gene start position for the four cancer phenotypes and the adjacent normal network per chromosome. [file DataSheet_7.zip]

Archive with 22 entries (21 files):
- SuppMat8Basal/
- SuppMat8Basal/Chromosome-1-Basal.png
- SuppMat8Basal/Chromosome-2-Basal.png
- SuppMat8Basal/Chromosome-3-Basal.png
- SuppMat8Basal/Chromosome-4-Basal.png
- SuppMat8Basal/Chromosome-5-Basal.png
- SuppMat8Basal/Chromosome-6-Basal.png
- SuppMat8Basal/Chromosome-7-Basal.png
- SuppMat8Basal/Chromosome-8-Basal.png
- SuppMat8Basal/Chromosome-9-Basal.png
- SuppMat8Basal/Chromosome-10-Basal.png
- SuppMat8Basal/Chromosome-11-Basal.png
- SuppMat8Basal/Chromosome-12-Basal.png
- SuppMat8Basal/Chromosome-13-Basal.png
- SuppMat8Basal/Chromosome-14-Basal.png
- SuppMat8Basal/Chromosome-15-Basal.png
- SuppMat8Basal/Chromosome-16-Basal.png
- SuppMat8Basal/Chromosome-17-Basal.png
- SuppMat8Basal/Chromosome-18-Basal.png
- SuppMat8Basal/Chromosome-19-Basal.png
- SuppMat8Basal/Chromosome-20-Basal.png
- SuppMat8Basal/Chromosome-21-Basal.png
