# Supplementary material for: Gene Co-Expression in Breast Cancer: A Matter of Distance
Source: Front Oncol. 2021 Nov 17;11:726493. doi: 10.3389/fonc.2021.726493 (PMC8636045; doi:10.3389/fonc.2021.726493)
Supplement: Supplementary Material S12 — Kolmogorov-Smirnov significance tests for all chromosomes in the five phenotypes. As in Figure 3 , the figures represent the KS statistics of 50 equal-area (same number of data-points) intervals for each chromosome. In the figures, the phenotypes are represented by different colors. The associated p-value for the complete set of correlations are depicted in the upper right part of the figures. [file DataSheet_12.zip]

Archive with 50 entries (46 files):
- SuppMat9/
- SuppMat9/SuppMat9/
- SuppMat9/SuppMat9/KSTest-Chromosome-1.csv
- SuppMat9/SuppMat9/KSTest-Chromosome-19.csv
- SuppMat9/SuppMat9/KSTest-Chromosome-2.csv
- SuppMat9/SuppMat9/KSTest-Chromosome-3.csv
- SuppMat9/SuppMat9/KSTest-Chromosome-18.csv
- SuppMat9/SuppMat9/KSTest-Chromosome-20.csv
- SuppMat9/SuppMat9/KSTest-Chromosome-7.csv
- SuppMat9/SuppMat9/KSTest-Chromosome-6.csv
- SuppMat9/SuppMat9/KSTest-Chromosome-21.csv
- SuppMat9/SuppMat9/KSTest-Chromosome-4.csv
- SuppMat9/SuppMat9/KSTest-Chromosome-5.csv
- SuppMat9/SuppMat9/KSTest-Chromosome-22.csv
- SuppMat9/SuppMat9/KSTest-Chromosome-13.csv
- SuppMat9/SuppMat9/KSTest-Chromosome-8.csv
- SuppMat9/SuppMat9/KSTest-Chromosome-X.csv
- SuppMat9/SuppMat9/KSTest-Chromosome-9.csv
- SuppMat9/SuppMat9/KSTest-Chromosome-12.csv
- SuppMat9/SuppMat9/KSTest-Chromosome-10.csv
- SuppMat9/SuppMat9/KSTest-Chromosome-11.csv
- SuppMat9/SuppMat9/KSTest-Chromosome-15.csv
- SuppMat9/SuppMat9/KSTest-Chromosome-14.csv
- SuppMat9/SuppMat9/KSTest-Chromosome-16.csv
- SuppMat9/SuppMat9/KSTest-Chromosome-17.csv
- SuppMat9/__MACOSX/
- SuppMat9/__MACOSX/SuppMat8/
- SuppMat9/__MACOSX/SuppMat8/._KSTest-Chromosome-1.csv
- SuppMat9/__MACOSX/SuppMat8/._KSTest-Chromosome-19.csv
- SuppMat9/__MACOSX/SuppMat8/._KSTest-Chromosome-2.csv
- SuppMat9/__MACOSX/SuppMat8/._KSTest-Chromosome-3.csv
- SuppMat9/__MACOSX/SuppMat8/._KSTest-Chromosome-18.csv
- SuppMat9/__MACOSX/SuppMat8/._KSTest-Chromosome-20.csv
- SuppMat9/__MACOSX/SuppMat8/._KSTest-Chromosome-7.csv
- SuppMat9/__MACOSX/SuppMat8/._KSTest-Chromosome-6.csv
- SuppMat9/__MACOSX/SuppMat8/._KSTest-Chromosome-21.csv
- SuppMat9/__MACOSX/SuppMat8/._KSTest-Chromosome-4.csv
- SuppMat9/__MACOSX/SuppMat8/._KSTest-Chromosome-5.csv
- SuppMat9/__MACOSX/SuppMat8/._KSTest-Chromosome-22.csv
- SuppMat9/__MACOSX/SuppMat8/._KSTest-Chromosome-13.csv
- SuppMat9/__MACOSX/SuppMat8/._KSTest-Chromosome-8.csv
- SuppMat9/__MACOSX/SuppMat8/._KSTest-Chromosome-X.csv
- SuppMat9/__MACOSX/SuppMat8/._KSTest-Chromosome-9.csv
- SuppMat9/__MACOSX/SuppMat8/._KSTest-Chromosome-12.csv
- SuppMat9/__MACOSX/SuppMat8/._KSTest-Chromosome-10.csv
- SuppMat9/__MACOSX/SuppMat8/._KSTest-Chromosome-11.csv
- SuppMat9/__MACOSX/SuppMat8/._KSTest-Chromosome-15.csv
- SuppMat9/__MACOSX/SuppMat8/._KSTest-Chromosome-14.csv
- SuppMat9/__MACOSX/SuppMat8/._KSTest-Chromosome-16.csv
- SuppMat9/__MACOSX/SuppMat8/._KSTest-Chromosome-17.csv
