# Supplementary material for: Gene Co-Expression in Breast Cancer: A Matter of Distance
Source: Front Oncol. 2021 Nov 17;11:726493. doi: 10.3389/fonc.2021.726493 (PMC8636045; doi:10.3389/fonc.2021.726493)
Supplement: Supplementary Material S12 — Kolmogorov-Smirnov significance tests for all chromosomes in the five phenotypes. As in Figure 3 , the figures represent the KS statistics of 50 equal-area (same number of data-points) intervals for each chromosome. In the figures, the phenotypes are represented by different colors. The associated p-value for the complete set of correlations are depicted in the upper right part of the figures. [file DataSheet_12.zip › SuppMat9/SuppMat9/KSTest-Chromosome-1.csv]

Distance	KS_Value_Healthy	p_value_Healthy	KS_Value_LumA	p_value_LumA	KS_Value_LumB	p_value_LumB	KS_Value_Her2	p_value_Her2	KS_Value_Basal	p_value_Basal
716649.6199999999	0.1840174591381873	3.86295e-317	0.4558413818722142	0.0	0.510772659732541	0.0	0.4471118127786035	0.0	0.617988484398217	0.0
2.3803905199999996e6	0.1567607726597326	2.896056748861927e-230	0.33906017830609225	0.0	0.403371099554235	0.0	0.31482169390787534	0.0	0.4725575780089155	0.0
4.24923358e6	0.15254237288135594	4.735098542860219e-218	0.3152542372881357	0.0	0.3555142790805666	0.0	0.26626422103552355	0.0	0.4187601578825169	0.0
6.1840999e6	0.14403789004457657	1.8024021502506623e-194	0.30298105497771194	0.0	0.31412518573551274	0.0	0.23230869242199118	0.0	0.36668833580980703	0.0
8.26070557e6	0.1373113536104017	9.216874737549937e-177	0.26849315068493157	0.0	0.3029022521476667	0.0	0.18774088692825638	0.0	0.32263756675179944	0.0
1.044625609e7	0.13554049034175342	2.989457306114976e-172	0.23723068350668655	0.0	0.2838038632986628	0.0	0.16154346210995546	1.6723088066342645e-244	0.2362091381872215	0.0
1.291962608e7	0.13113536104016718	2.9537855209777586e-161	0.20798699791037853	0.0	0.24002786162061762	0.0	0.13842581843510568	1.2318462637947424e-179	0.20594381239842124	0.0
1.558964316e7	0.1317793462109956	7.574086815989089e-163	0.19776188707280837	0.0	0.18731426448737004	0.0	0.12453566121842499	1.7565335216415723e-145	0.1681835066864785	5.57078292753015e-265
1.8260278560000002e7	0.1290457394938473	3.5905724055358757e-156	0.1539818899465986	3.5363345834558684e-222	0.17919665660552594	9.500670081776154e-301	0.09463663803111216	3.4584713485027625e-84	0.13122823310889253	1.7478044265879489e-161
2.1003919240000002e7	0.12174962852897481	4.5949096997293786e-139	0.1348439821693908	1.725796649439697e-170	0.1458952451708767	1.656522224949934e-199	0.06844353640416048	3.0682845059481107e-44	0.1046619613670134	7.038188612474897e-103
2.38315357e7	0.12997446018110057	2.0199602373084692e-158	0.11752960297190625	1.2958917327516618e-129	0.12421639192013006	9.866422032474653e-145	0.06138843742744371	1.1366793447123037e-35	0.08957511028558164	1.816009323453649e-75
2.6881493740000002e7	0.12193536404160481	1.733615537005343e-139	0.09384286775631502	8.595803882544473e-83	0.10141158989598813	1.2948615460002232e-96	0.04100111441307579	3.7830276011254417e-16	0.07898402674591383	8.969573902277062e-59
3.0205773310000002e7	0.11413447251114418	2.903727026603815e-122	0.07935549777117387	2.5272252867001838e-59	0.09816121842496286	1.5113296097682242e-90	0.05581352154531949	1.4626677288092857e-29	0.08683135215453196	6.062124123914096e-71
3.367110811e7	0.1208265614116555	5.792663062861813e-137	0.06612491293243555	2.552976612759032e-41	0.06858602275365686	2.0245261337440867e-44	0.045739493847225456	5.42733163153951e-20	0.08483863478058976	9.667287467358805e-68
3.7270038339999996e7	0.12109955423476974	1.3766699130704245e-137	0.056324294205052014	4.260263869896361e-30	0.058181649331352156	4.367817883280098e-32	0.04086181277860327	4.836123273828652e-16	0.08789933135215455	1.089631566266753e-72
4.0713036199999996e7	0.11362897608544234	3.5107825163511936e-121	0.07908056651961926	6.497794972166011e-59	0.05883445553749712	8.458738790389815e-33	0.03821685628047365	4.379198705256824e-14	0.07931274669143257	2.943196743154826e-59
4.390367155e7	0.12156389301634478	1.2160623986996955e-138	0.06412518573551264	6.938490936630803e-39	0.04931277860326895	3.605402600091296e-23	0.056510029717682035	2.7128338888700267e-30	0.06686478454680538	3.0539362701400444e-42
4.7212252309999995e7	0.11130717436730904	2.690483748035767e-116	0.10234501973531464	2.1772504022517258e-98	0.057255630369166484	4.380193135122641e-31	0.05107963779893198	7.926193648952277e-25	0.06533550034827028	2.3857222538655343e-40
5.0583582650000006e7	0.12411775631500749	1.6464771448502657e-144	0.08673848439821694	8.577992632987538e-71	0.0387722882615156	1.741031552994763e-14	0.06960438335809808	9.728802391459543e-46	0.07257615156017833	1.086858960650773e-49
5.419701429000001e7	0.11530067332249827	9.250817676273024e-125	0.0854887392616671	8.906217393841745e-69	0.028511725098676586	4.9909621855193464e-8	0.03194799164151382	5.690396111760778e-10	0.07299744601811006	2.9165945619922835e-50
5.813404196000001e7	0.11362369985141166	3.5564039090911336e-121	0.07670876671619616	1.844936168871473e-55	0.033896731054977716	3.5857567274776104e-11	0.06027117384843983	2.1150039647496566e-34	0.07842682020802379	5.9309431220173886e-58
6.2102875739999995e7	0.10146273508242398	1.0462788874348472e-96	0.09059670304156027	3.4488184944690044e-77	0.04476433712560949	3.630763505883136e-19	0.06394241931739031	1.1533483427791573e-38	0.10796377989319714	1.9331176556281945e-109
6.598806595999999e7	0.11274145616641906	2.623521960469119e-119	0.07002228826151562	2.7689017458042436e-46	0.04169762258543835	1.094221976235726e-16	0.07740527488855871	1.8281767322106735e-56	0.11993870728083213	5.699929625533946e-135
6.986315594e7	0.1117715347109357	2.8907587520887026e-117	0.07016484792198747	1.80936553045034e-46	0.06041328070582774	1.46720927501558e-34	0.06914325516600883	3.8774178251539625e-45	0.10610633851869053	1.0116659523123786e-105
7.385830236e7	0.11394873699851414	7.230642741652987e-122	0.05790304606240714	8.765045562117898e-32	0.057717310549777134	1.3918976751825688e-31	0.08469539375928678	1.619229136326553e-67	0.08585624071322438	2.2780721075231877e-69
7.81840186e7	0.11106983655274895	8.281043058348094e-116	0.049962852897474	8.981435230220461e-24	0.05757800891530462	1.9670874724496068e-31	0.05627786032689452	4.768030154939934e-30	0.0722046805349183	3.460934036796217e-49
8.28977223e7	0.11009983747387976	8.509074066442456e-114	0.0487578360807987	1.166830783599121e-22	0.04091014627350826	4.44895751082914e-16	0.041792430926398894	9.24336436085342e-17	0.08219178082191783	1.318580770591827e-63
8.785182768e7	0.10689078751857359	2.737812552806405e-107	0.050148588410104014	6.017752973974606e-24	0.044019316493313525	1.5058639983985454e-18	0.038725854383358106	1.881324268025323e-14	0.056370728083209524	3.806218122366711e-30
9.298942370000002e7	0.10104481077316001	6.47408875971822e-96	0.059020199674947774	5.279236381297822e-33	0.06621778500116092	1.9592751465659284e-41	0.03691664731831902	3.5895210143747163e-13	0.028511725098676582	4.9909621855193815e-8
9.858351742000002e7	0.11585252600297183	5.85219333710448e-126	0.07178677563150077	1.2647525848784675e-48	0.03807578008915305	5.5134954742701383e-14	0.014719539375928677	0.018817883062097474	0.06110698365527491	2.3793680923396858e-35
1.0436875847e8	0.11079637798931975	3.0965078990645877e-115	0.0918969120037149	2.0821076453992038e-79	0.03821685628047365	4.379198705256824e-14	0.023125145112607392	1.993217922987946e-5	0.06974692361272349	6.373713023358247e-46
1.0925173472999999e8	0.10438335809806841	2.4670859121744646e-102	0.10020430906389304	2.4479402633329324e-94	0.0399795690936107	2.2468170851718035e-15	0.028138930163447252	7.858818251560866e-8	0.06031760772659734	1.874736104982259e-34
1.1350660710999998e8	0.11311817970745298	4.252353406953436e-120	0.07183654515904345	1.0899112634343947e-48	0.04694683074065476	4.875332243463757e-21	0.024286045971674025	6.092482872918909e-6	0.04309263988855352	8.582360891894069e-18
1.1773971044999999e8	0.11580609212481431	7.377797398092843e-126	0.06073551263001487	6.306462588357208e-35	0.03412890044576523	2.551908156128364e-11	0.057160104011887085	5.524523640332179e-31	0.08172362555720655	6.837533440606504e-63
1.221047232e8	0.11669375435337825	8.781387227634207e-128	0.053029951242163934	1.000155291910445e-26	0.04857209194334804	1.7222146566852258e-22	0.07281170188065941	5.226037179410833e-50	0.08590666357093109	1.9044456920332272e-69
1.2653182814e8	0.11260215453194657	5.157997933817577e-119	0.05595282317979197	1.0459891008363886e-29	0.0813521545319465	2.5204770929935115e-62	0.049405646359583964	2.9594297354292115e-23	0.08683135215453196	6.062124123914096e-71
1.3097030270999998e8	0.10722080334339448	6.046637328311939e-108	0.053447875551427916	3.836037495872813e-27	0.10025539818899468	1.9832585652007612e-94	0.013930810308799634	0.030620073120573243	0.06036684467146506	1.6555648827131813e-34
1.3549333739e8	0.11176634472511153	2.927097470166518e-117	0.05873885586924221	1.0738147356133212e-32	0.07248328380386332	1.4526808615892277e-49	0.025724368499257057	1.293507589364294e-6	0.06161775631500743	6.168451896999217e-36
1.401462695e8	0.10470839524517092	5.708638084301819e-103	0.03960809806835066	4.247013046109233e-15	0.09328566121842496	8.119198303927724e-82	0.02716381872213968	2.510316596031428e-7	0.06793276374442793	1.375301281872806e-43
1.4507703918e8	0.10592059438123985	2.362466407711606e-105	0.04490364522869748	2.774412495071932e-19	0.08414209426514976	1.2193141270519802e-66	0.024796842349663343	3.550697005540108e-6	0.07940561876015789	2.142684725419116e-59
1.5007270538e8	0.1079587667161962	1.9557811947968438e-109	0.05502414561664192	9.62633259160835e-29	0.06440378900445766	3.208843070956554e-39	0.03185364041604755	6.471453820779562e-10	0.08557763744427935	6.372123588014842e-69
1.554214445e8	0.11636870211283959	4.488356037320757e-127	0.05186905038309729	1.377190049778583e-25	0.07155792895286744	2.5765804888478658e-48	0.04564662177850013	6.5157337710321e-20	0.11488274901323431	7.343221575506949e-124
1.6157538087e8	0.11390230312035667	9.080951443031923e-122	0.04996285289747399	8.981435230220654e-24	0.07847325408618128	5.0697077278180266e-58	0.04833766716196137	2.80248832722782e-22	0.09309992570579495	1.7111893806212901e-81
1.6862321787e8	0.12393777571395408	4.373122090302708e-144	0.07392616670536338	1.5442363685390007e-51	0.08613884374274439	8.057058562978352e-70	0.044950081263060146	2.5359930215198885e-19	0.0830740654748085	5.706894987519575e-65
1.7604631747e8	0.11097696879643393	1.2910779006880685e-115	0.07838038632986628	6.93783973996714e-58	0.08330237741456167	2.5010562520086076e-65	0.04759472511144131	1.3006197663499076e-21	0.035986255572065376	1.5446853430287541e-12
1.8351225001e8	0.10155560715114934	6.971206866897834e-97	0.07847689807290457	5.03858269388855e-58	0.07406547480845137	9.905990714162737e-52	0.019828186672858142	0.00042074292983260056	0.042396099373113554	3.093969931587134e-17
1.914594751e8	0.105451337295691	1.9778489265762086e-104	0.09658246656760774	1.13487193324049e-87	0.09899702823179794	4.346241922410308e-92	0.029114041604754837	2.3615633551175052e-8	0.04661961367013373	9.405945681426609e-21
1.9967485926e8	0.09491525423728814	1.1090627963239189e-84	0.11228233108892506	2.458402087188062e-118	0.08270257719990717	2.14964591771982e-64	0.038588344555374986	2.368896315363738e-14	0.03631297887160437	9.299902459588528e-13
2.0998059247999996e8	0.10085438335809811	1.4666932266990397e-95	0.10521916790490343	5.670982478891989e-104	0.10591567607726599	2.3891193200254054e-105	0.05000928677563152	8.126965080719538e-24	0.037611441307578014	1.1752559225959104e-13
2.3210088155999997e8	0.09226411589895989	4.81220947447009e-80	0.09820765230312037	1.2418732546707615e-90	0.17496285289747404	9.728299889141627e-287	0.11037332838038637	2.2943422972069602e-114	0.05465267459138188	2.314819675002154e-28
