# Supplementary material for: Gene Co-Expression in Breast Cancer: A Matter of Distance
Source: Front Oncol. 2021 Nov 17;11:726493. doi: 10.3389/fonc.2021.726493 (PMC8636045; doi:10.3389/fonc.2021.726493)
Supplement: Supplementary Material S12 — Kolmogorov-Smirnov significance tests for all chromosomes in the five phenotypes. As in Figure 3 , the figures represent the KS statistics of 50 equal-area (same number of data-points) intervals for each chromosome. In the figures, the phenotypes are represented by different colors. The associated p-value for the complete set of correlations are depicted in the upper right part of the figures. [file DataSheet_12.zip › SuppMat9/SuppMat9/KSTest-Chromosome-19.csv]

Distance	KS_Value_Healthy	p_value_Healthy	KS_Value_LumA	p_value_LumA	KS_Value_LumB	p_value_LumB	KS_Value_Her2	p_value_Her2	KS_Value_Basal	p_value_Basal
221192.5	0.26907894736842114	0.0	0.6063909774436095	0.0	0.6124060150375946	0.0	0.5684210526315795	0.0	0.6823308270676699	0.0
688411.3999999999	0.18703007518796988	4.5817573322697115e-162	0.49943609022556423	0.0	0.5187969924812034	0.0	0.4457706766917296	0.0	0.5892857142857147	0.0
1.1908602e6	0.15592105263157893	9.13612534846089e-113	0.4375000000000003	0.0	0.44633458646616564	0.0	0.35742481203007526	0.0	0.5207706766917295	0.0
1.716611e6	0.1453007518796992	5.537393418493892e-98	0.3782894736842107	0.0	0.4098684210526318	0.0	0.3349624060150377	0.0	0.48843984962406045	0.0
2.26124095e6	0.13759398496240602	6.573466895404788e-88	0.34097744360902266	0.0	0.3864661654135339	0.0	0.2971804511278196	0.0	0.44379699248120325	0.0
2.81956505e6	0.14323308270676685	3.162974776940952e-95	0.28853383458646625	0.0	0.3722744360902257	0.0	0.26080827067669177	9.62631357e-315	0.4072368421052633	0.0
3.3939639e6	0.13289473684210523	4.9134036595648734e-82	0.25939849624060146	2.356697978509e-311	0.31954887218045125	0.0	0.2431390977443609	1.347204497994056e-273	0.34191729323308284	0.0
3.9935894e6	0.1408834586466165	3.8446063758800285e-92	0.23402255639097747	1.7006495979569136e-253	0.2842105263157895	0.0	0.21654135338345862	4.2326749317987235e-217	0.2811090225563911	0.0
4.60092105e6	0.1183270676691729	4.004425120164822e-65	0.21522556390977443	1.785709344023364e-214	0.26437969924812027	2.0e-323	0.17988721804511276	5.910768112937443e-150	0.24492481203007524	1.2651083738458621e-277
5.206562250000002e6	0.12011278195488719	4.31549948273408e-67	0.21287593984962405	7.940791456180264e-210	0.22857142857142856	7.637156892308807e-242	0.16597744360902256	1.0053025864799861e-127	0.22077067669172934	1.2025851789176722e-225
5.821583000000001e6	0.13018140802707018	9.935551741572092e-79	0.21421186201710687	1.9200540915227329e-212	0.20406053200488763	7.977739860142332e-193	0.1489801673089576	5.617274457248651e-103	0.19597706551367605	6.966494363504578e-178
6.442774699999999e6	0.12612781954887214	6.177478802886043e-74	0.18994360902255636	3.852891386752263e-167	0.1992481203007519	7.119156532502151e-184	0.1231203007518797	1.7977029394405174e-70	0.162406015037594	2.640410878572153e-122
7.0878083999999985e6	0.1203007518796992	2.6681517523988605e-67	0.18092105263157895	1.1168027404578337e-151	0.19398496240601504	2.6064547262253354e-174	0.11795112781954888	1.0303800539953514e-64	0.14924812030075188	2.3476074927308993e-103
7.7672006e6	0.12828947368421048	1.776211400252829e-76	0.18712406015037594	3.151657440977935e-162	0.2151315789473684	2.7460756901769013e-214	0.09934210526315788	4.990101224996646e-46	0.14107142857142857	2.1875046179227588e-92
8.4634789e6	0.11785714285714283	1.3043906401662356e-64	0.1680451127819549	6.469719208945438e-131	0.19671052631578945	3.129105708354715e-179	0.08580827067669174	1.8928605711292945e-34	0.12133458646616539	1.87008217983281e-68
9.168903e6	0.12321428571428569	1.4051936447234241e-70	0.112687969924812	4.190381279797434e-59	0.19398496240601507	2.606454726224891e-174	0.07030075187969924	2.9085128818893125e-23	0.07161654135338345	3.9883790735835245e-24
9.911942100000001e6	0.12095864661654131	4.929094543775621e-68	0.09191729323308268	1.8200300744456987e-39	0.19229323308270677	2.727112058714223e-171	0.05338345864661654	1.3565556516727313e-13	0.056672932330827056	2.881022828787354e-15
1.0715877700000001e7	0.12321428571428567	1.405193644723504e-70	0.08590225563909783	1.5942105938294885e-34	0.156390977443609	1.9168365993122044e-113	0.0324248120300752	2.7718431475651176e-5	0.047274436090225545	9.417238098511816e-11
1.1576104400000002e7	0.09896616541353379	1.1030777030971166e-45	0.08186090225563902	2.1650407830506527e-31	0.14783834586466166	2.022882608028614e-101	0.07039473684210527	2.5267816672322708e-23	0.06625939849624063	1.0324897315681848e-20
1.25004778e7	0.11513157894736839	1.1214849357681261e-61	0.09915413533834584	7.422000843827792e-46	0.12904135338345865	2.266917877343319e-77	0.0680451127819549	8.047468519068517e-22	0.062124060150375957	2.9319715920771086e-18
1.3488893799999999e7	0.12612781954887217	6.177478802885516e-74	0.13421052631578947	1.167749415796149e-83	0.12528195488721805	5.935867026770109e-73	0.0513157894736842	1.3576391115518767e-12	0.05892857142857141	1.7973158953457648e-16
1.4585434299999999e7	0.12077067669172928	7.993382047666221e-68	0.1163533834586466	5.531833509097997e-63	0.10131578947368419	7.380272718401743e-48	0.06625939849624062	1.0324897315681995e-20	0.040131578947368435	7.225697101537232e-8
1.575665175e7	0.1300751879699248	1.3109135803362816e-78	0.07265037593984967	8.158284417408744e-25	0.11221804511278195	1.2901218993804932e-58	0.07781954887218046	2.077038992580357e-28	0.07500000000000004	2.0347228101837528e-26
1.6922930349999998e7	0.10939849624060147	9.954878815040859e-56	0.10244360902255638	6.399903439551557e-49	0.06672932330827067	5.31012080020422e-21	0.10375939849624066	3.5680737716412564e-50	0.07800751879699251	1.5208801037060154e-28
1.8189462099999998e7	0.08759398496240607	7.018970419432784e-36	0.1164473684210526	4.3829348869159717e-63	0.040695488721804514	4.4490087029067214e-8	0.11710526315789478	8.545759862654612e-64	0.08599624060150379	1.342428372260344e-34
1.96273102e7	0.1146616541353383	3.538205961276524e-61	0.2117481203007519	1.2966012174748591e-207	0.03984962406015037	9.185143326994591e-8	0.05065789473684211	2.7719832350028293e-12	0.05817669172932333	4.586588437956342e-16
2.11715486e7	0.12988721804511272	2.204827105785027e-78	0.18947368421052632	2.5685081632842828e-166	0.04116541353383458	2.954639942879223e-8	0.08430451127819551	2.8786131494046654e-33	0.050375939849624074	3.7534091628673584e-12
2.2699578700000007e7	0.11278195488721801	3.344515374603926e-59	0.14125939849624056	1.2437111790291062e-92	0.05159774436090225	9.970111179813205e-13	0.0463345864661654	2.4013881901032423e-10	0.0638157894736842	3.038435955846424e-19
2.4285471800000004e7	0.09962406015037589	2.747132660707731e-46	0.05516917293233083	1.72466697038506e-14	0.07687969924812033	9.756520194784153e-28	0.06456766917293234	1.087928278366945e-19	0.09389097744360902	3.6768247025831864e-41
2.5880528e7	0.10836466165413532	1.092301911693835e-54	0.08477443609022554	1.236041452358498e-33	0.0828947368421053	3.534996331675638e-32	0.08026315789473686	3.40744631078803e-30	0.08186090225563909	2.1650407830504066e-31
2.7343883900000002e7	0.10319548872180448	1.2351224571197313e-49	0.06691729323308268	4.064624445821589e-21	0.09370300751879702	5.350754061630716e-41	0.0825187969924812	6.850806598658283e-32	0.054699248120300754	2.987318243650841e-14
2.8717209400000002e7	0.10742481203007513	9.451581215146239e-54	0.05046992481203005	3.3933535236388633e-12	0.07434210526315792	5.78781204630615e-26	0.06804511278195492	8.047468519068231e-22	0.11964285714285719	1.43104675831022e-66
3.0017240150000002e7	0.1139097744360902	2.202528775483018e-60	0.05874060150375939	2.274209975587692e-16	0.09802631578947374	7.909218649965198e-45	0.06832706766917292	5.345424872031547e-22	0.09896616541353387	1.1030777030969128e-45
3.1231398150000002e7	0.11052631578947365	7.110340356625356e-57	0.08280075187969925	4.172050953847547e-32	0.08392857142857146	5.642013264748534e-33	0.05545112781954887	1.2375988226296462e-14	0.0835526315789474	1.1025003906668221e-32
3.2347367999999996e7	0.11174812030075182	3.9533666668707235e-58	0.08956766917293232	1.7003037295336367e-37	0.09492481203007522	4.607387234531499e-42	0.04906015037593986	1.5101133394581434e-11	0.07340225563909777	2.536062930861828e-25
3.34267638e7	0.12725563909774432	2.953213255659137e-75	0.07424812030075187	6.715004907565204e-26	0.10798872180451133	2.595296709116293e-54	0.033928571428571426	9.587339756981677e-6	0.059774436090225584	6.175268776189642e-17
3.4485321400000006e7	0.11240601503759393	8.232367844556866e-59	0.05977443609022555	6.175268776189949e-17	0.11795112781954893	1.0303800539951758e-64	0.02067669172932331	0.02115823296209787	0.05582706766917295	7.929939290809989e-15
3.5548872900000006e7	0.10253759398496237	5.213762164450127e-49	0.06494360902255641	6.480613655831094e-20	0.12556390977443613	2.7967988924658382e-73	0.029981203007518796	0.00014042225341312403	0.09483082706766922	5.5701198737742596e-42
3.663923845e7	0.10968045112781948	5.159429039240829e-56	0.06992481203007522	5.0964497458051447e-23	0.11475563909774442	2.8128621251488238e-61	0.04520676691729323	7.203328589447689e-10	0.09708646616541358	5.565415936398324e-44
3.771859815e7	0.10516917293233081	1.553767166135059e-51	0.06268796992481203	1.386528185792564e-18	0.08684210526315791	2.83352118209559e-35	0.028665413533834585	0.0003191644894192843	0.09652255639097748	1.77826961623023e-43
3.87683109e7	0.10122180451127813	9.037189098562982e-48	0.08035714285714284	2.9018336419949747e-30	0.07500000000000002	2.0347228101838248e-26	0.02481203007518797	0.002859156115470449	0.11531954887218046	7.073366121899915e-62
3.98637767e7	0.10140977443609017	6.026009563418903e-48	0.10582706766917292	3.547679829849858e-52	0.07312030075187972	3.9360611708692756e-25	0.023402255639097737	0.005892856059173396	0.10808270676691735	2.0909728168356283e-54
4.107154375e7	0.09953007518796987	3.3525184322710047e-46	0.09454887218045113	9.831147607588132e-42	0.06541353383458647	3.377140993251219e-20	0.04144736842105263	2.3060554114964606e-8	0.11785714285714288	1.30439064016605e-64
4.240076505e7	0.09633458646616536	2.615237855442019e-43	0.09473684210526315	6.732753809941934e-42	0.06184210526315791	4.252782996310693e-18	0.03148496240601503	5.2520067387119544e-5	0.09483082706766922	5.5701198737742596e-42
4.380632285e7	0.09746240601503756	2.555827982359037e-44	0.0763157894736842	2.446170251200213e-27	0.09962406015037599	2.7471326607071456e-46	0.03674812030075188	1.1504379557107356e-6	0.09539473684210532	1.7790209618833617e-42
4.522687625000001e7	0.10620300751879695	1.5191842604005646e-52	0.0734962406015038	2.189590094908631e-25	0.059774436090225584	6.175268776189642e-17	0.022932330827067672	0.00742916660695184	0.07039473684210529	2.526781667232217e-23
4.6764080400000006e7	0.09060150375939857	2.3432318062080573e-38	0.06137218045112784	7.874620710976488e-18	0.06945488721804513	1.0231208084192516e-22	0.0306390977443609	9.186424356748351e-5	0.08796992481203011	3.4776643486900896e-36
4.862493089999999e7	0.09934210526315784	4.990101224997143e-46	0.11062030075187969	5.699642743277066e-57	0.11250000000000006	6.574297098700617e-59	0.027913533834586467	0.0005018685283310853	0.06607142857142859	1.3453238365287574e-20
5.1239773099999994e7	0.08994360902255644	8.292461754315645e-38	0.08533834586466164	4.4540878712028655e-34	0.06325187969924814	6.512666088928942e-19	0.03646616541353384	1.4330220815924881e-6	0.04210526315789474	1.2848860402388744e-8
5.55497056e7	0.09445488721804518	1.1876473568182108e-41	0.08646616541353382	5.667529196206545e-35	0.04708646616541354	1.1373244856728964e-10	0.010808270676691724	0.5632293871909728	0.044830827067669166	1.0326295459635743e-9
