# Supplementary material for: Gene Co-Expression in Breast Cancer: A Matter of Distance
Source: Front Oncol. 2021 Nov 17;11:726493. doi: 10.3389/fonc.2021.726493 (PMC8636045; doi:10.3389/fonc.2021.726493)
Supplement: Supplementary Material S12 — Kolmogorov-Smirnov significance tests for all chromosomes in the five phenotypes. As in Figure 3 , the figures represent the KS statistics of 50 equal-area (same number of data-points) intervals for each chromosome. In the figures, the phenotypes are represented by different colors. The associated p-value for the complete set of correlations are depicted in the upper right part of the figures. [file DataSheet_12.zip › SuppMat9/SuppMat9/KSTest-Chromosome-2.csv]

Distance	KS_Value_Healthy	p_value_Healthy	KS_Value_LumA	p_value_LumA	KS_Value_LumB	p_value_LumB	KS_Value_Her2	p_value_Her2	KS_Value_Basal	p_value_Basal
732845.94	0.18527690229626292	7.179167068221545e-133	0.4322377307519133	0.0	0.5149707339036467	0.0	0.4563259792886084	0.0	0.6440792435839707	0.0
2.6467746599999997e6	0.1356523696949229	2.0453794057182425e-71	0.31779804120229643	0.0	0.37025779578971046	0.0	0.36181470224023404	0.0	0.5292131036811883	0.0
5.229907859999999e6	0.13902960711471352	5.394955597887035e-75	0.28503883823032744	7.2901781373e-314	0.34132612856017086	0.0	0.33119441630079915	0.0	0.48226950354609893	0.0
8.055621600000001e6	0.1581672858268603	6.164854986278119e-97	0.2948328267477202	0.0	0.3542722053360349	0.0	0.32432736688055824	0.0	0.48339524935269573	0.0
1.059589996e7	0.13261285601711134	2.860479064853607e-68	0.27378138016435877	1.355164021548277e-289	0.321513002364066	0.0	0.29483282674772027	0.0	0.43768996960486284	0.0
1.298782642e7	0.13700326466283913	7.759251508478647e-73	0.27333108184172006	1.2089923585592619e-288	0.30395136778115484	0.0	0.27152988855116506	7.387633831099308e-285	0.4077451311493862	0.0
1.5531381700000001e7	0.12889789485534167	1.6008000296551925e-64	0.2761454463582122	1.3078500478087502e-294	0.306428008555668	0.0	0.2571203422267251	1.8030582450177289e-255	0.4130361364403914	0.0
1.8098269400000002e7	0.12675897782280765	2.0602223579100436e-62	0.2519419115163795	2.665780780333907e-245	0.28976697061803425	0.0	0.24833952493526953	2.390272332102645e-238	0.4107846448271976	0.0
2.078748332e7	0.13947990543735225	1.7707909624938627e-75	0.21940785770573	3.849948643980349e-186	0.27513227513227506	1.8677115502729376e-292	0.22481143757739497	2.1144600245096025e-195	0.3535967578520767	0.0
2.35285952e7	0.13734098840481815	3.4070714679179275e-73	0.24530001125745796	1.4683865679274094e-232	0.2849262636496677	1.2890531935e-313	0.2188449848024315	3.444362816841365e-185	0.3441404930766632	0.0
2.6239183e7	0.11516379601485985	1.3667335188187446e-51	0.23843296183721707	9.591281109409654e-220	0.2550939997748507	1.8203012916566792e-251	0.1932905549926826	1.470375263150309e-144	0.28548913655296615	7.44096969e-315
2.8991966e7	0.13340087808172912	4.4436587073410444e-69	0.22436113925475615	1.274947098881204e-194	0.2406844534504108	6.611737867755611e-224	0.16593493189237868	1.1961133539202797e-106	0.2914555893279297	0.0
3.1824028060000002e7	0.11741528762805363	1.3047508632789837e-53	0.2107396149949341	9.32989634576858e-172	0.20848812338174036	4.0854762254573576e-168	0.1667229539569965	1.1653917779970346e-107	0.24597545874141613	7.703552539071536e-234
3.4778422800000004e7	0.11527637059551953	1.0854378277143617e-51	0.20319711809073507	1.0339421356188813e-159	0.2151300236406619	5.711054309050119e-179	0.14893617021276595	5.327659302984562e-86	0.22188449848024308	2.3395727912722163e-190
3.778910264e7	0.11730271304739391	1.6499254644967435e-53	0.2065743555105257	4.738616250263477e-165	0.21096476415625343	4.014107963372138e-172	0.17201395924800175	1.4198028883182205e-114	0.2314533378363165	4.306815805560328e-207
4.078040136e7	0.1236068895643364	2.282572110062315e-59	0.2151300236406619	5.711054309050119e-179	0.1872115276370595	1.2328940283817307e-135	0.12822244737138352	7.487429713157016e-64	0.21310368118878753	1.2715923883379618e-175
4.378496006000002e7	0.10784644827198021	2.6981839099052002e-45	0.19452887537993913	2.06405831612332e-146	0.1923899583474051	3.216766501681026e-143	0.13204998311381283	1.0743525688996522e-67	0.1526511313745356	2.5367187270798195e-90
4.6790895180000015e7	0.11178655859506925	1.2376061126373614e-48	0.1947540245412585	9.475347201999383e-147	0.18383429021726888	8.418220282004424e-131	0.1527637059551953	1.8690991350443005e-90	0.1830462681526511	1.0978922009003515e-129
4.9996241839999996e7	0.1164021164021164	1.0701337669081148e-52	0.19103906337948887	3.203854889389649e-141	0.16672295395699646	1.165391777997134e-107	0.1585050095688393	2.3841620670953636e-97	0.16402116402116398	3.264677141342938e-104
5.361901896000001e7	0.12416976246763481	6.612784087150189e-60	0.16570978273105932	2.321855981333737e-106	0.169424743892829	3.6541113984028344e-111	0.14274456827648316	4.939464638278434e-79	0.11910390633794887	3.756149598211161e-55
5.7207085620000005e7	0.11673984014409547	5.31717889504387e-53	0.18541033434650453	4.788148872626998e-133	0.15591579421366655	3.296202130183578e-94	0.13193740853315317	1.3989271344540793e-67	0.1067207024653833	2.3063480322560507e-44
6.0538529099999994e7	0.11392547562760331	1.698627369361187e-50	0.1914893617021276	6.936699814703545e-142	0.14364516492176066	4.9964326106468265e-80	0.1188787571766295	6.045775216041734e-55	0.13058651356523698	3.2654826672013027e-66
6.401061074e7	0.11325002814364517	6.6384169090799655e-50	0.1612067995046718	1.1090675189804504e-100	0.15028706518068213	1.4693472504085713e-87	0.11054823820781268	1.4280025236932534e-47	0.07621299110660813	7.817848120239592e-23
6.769751658e7	0.11246200607902737	3.222871280741457e-49	0.16796127434425306	2.9349810458467353e-109	0.13666554092086003	1.7635118640094516e-72	0.10593268040076548	1.021890069783628e-43	0.07002138917032531	2.432598149527429e-19
7.132044152e7	0.12156686177397563	1.9122618676651704e-57	0.19484466456551097	6.666143373201173e-147	0.16389013957676718	4.6550545449967496e-104	0.13214768122467355	8.394323859165062e-68	0.09151283205763171	9.762248827217896e-33
7.493054856e7	0.11751463304817648	1.0459025605441974e-53	0.1585997298514182	1.780477951490149e-97	0.12719495722647453	7.581464397433953e-63	0.10006753714542996	4.63634010740901e-39	0.08284556506078342	6.610166262092369e-27
7.903278658000001e7	0.11865360801531018	9.722321691449152e-55	0.14184397163120566	4.813286807781234e-78	0.10255544298097488	5.318160312605612e-41	0.06191601936282787	3.2482387485186955e-15	0.05808848362039852	1.9214802285087664e-13
8.342481026000002e7	0.11009793988517395	3.4516809476235883e-47	0.1596307553754362	9.901242601844518e-99	0.09107283575368681	2.0096207680070712e-32	0.060902848136890675	9.81078934274112e-15	0.04818192052234606	2.2134470111092212e-9
8.764527408000001e7	0.10987279072385456	5.359136196885686e-47	0.15253855679387593	3.442028900987219e-90	0.13250028143645162	3.728858868429082e-68	0.060227400652932556	2.0292761095101142e-14	0.03568614206912078	2.4438278710102508e-5
9.197249734e7	0.11719013846673423	2.0859470346196741e-53	0.13857930879207472	1.6377362273099939e-74	0.12259371833839915	2.0928427383783956e-58	0.03399752335922549	6.950548595348395e-5	0.04457953394123606	4.307391428086441e-8
9.668525666e7	0.1037937633682315	5.495179540764724e-42	0.12878532027468195	2.071321352030192e-64	0.11054823820781265	1.4280025236933344e-47	0.02758077226162332	0.0023247517377459116	0.042553191489361715	2.0670788944306808e-7
1.0122981722e8	0.11370032646628393	2.678004959784967e-50	0.1223685691770798	3.415923492030235e-58	0.10976021614319485	6.675444619060705e-47	0.02994483845547675	0.000694596227648438	0.06461780929866033	1.558752981925205e-16
1.0540110692000002e8	0.12371946414499607	1.7824281641158514e-59	0.12901046943600133	1.2368838079996342e-64	0.09861533265788583	6.07601653459369e-38	0.029607114713497685	0.0008304656510222121	0.05662501407182256	8.536672640734554e-13
1.1000171400000001e8	0.10852189575593832	7.366582905976222e-46	0.11730271304739387	1.6499254644968844e-53	0.11313745356298546	8.324983046948373e-50	0.03827535742429358	4.459498047364996e-6	0.03219633006867049	0.00020043847441525978
1.1521680053999999e8	0.11741528762805359	1.304750863279095e-53	0.10480693459416862	8.406877090388465e-43	0.0774513114938647	1.4421023463825363e-23	0.041427445682764824	4.787186265077794e-7	0.030620285939434864	0.0004829629598273463
1.2028958185999998e8	0.11527637059551957	1.0854378277142383e-51	0.10007880220646176	4.590140555804497e-39	0.08994708994708994	1.22821291181187e-31	0.09141055949566584	1.1624104763106821e-32	0.028931667229539566	0.0011799404620857117
1.2531769919999999e8	0.11538894517617923	8.618432388600453e-52	0.09096026117302713	2.4108493880021473e-32	0.09478779691545648	4.359251779976827e-35	0.057300461555780675	4.309485216220423e-13	0.0432286389733198	1.2354625887825071e-7
1.3036965186000001e8	0.12540808285489136	4.2470879202510725e-61	0.10187999549701676	1.8133119421498198e-40	0.07565011820330969	1.6705280829951136e-22	0.043228638973319806	1.2354625887824981e-7	0.032759202971968916	0.00014485448309945636
1.3526845842000002e8	0.11527637059551955	1.0854378277143e-51	0.09264887988292243	1.5348414805681706e-33	0.06923336710570752	6.447827016874759e-19	0.04896994258696385	1.1212991766211795e-9	0.03636158955307891	1.5861016605814444e-5
1.405681388e8	0.11561409433749864	5.4297719322644445e-52	0.06720702465383316	7.516383735892327e-18	0.06585612968591692	3.7108386236929593e-17	0.056625014071822556	8.536672640734615e-13	0.0477316221997073	3.2485385062970187e-9
1.4563173795999998e8	0.11741528762805357	1.304750863279132e-53	0.09580096814139366	7.842727270605603e-36	0.04615557807047168	1.2092990758651804e-8	0.03624901497241924	1.70555372671351e-5	0.049195091748283216	9.214174606833852e-10
1.5086392477999997e8	0.10750872453000114	5.14818610051106e-45	0.09096026117302712	2.4108493880021816e-32	0.06101542271755036	8.684713945695859e-15	0.049420240909602606	7.56484873135282e-10	0.040864572779466375	7.223957352933373e-7
1.5691950244e8	0.10345603962625245	1.023302944733333e-41	0.08285489136552965	6.564948390207688e-27	0.04896994258696387	1.1212991766211596e-9	0.044016661037937624	6.70808462006033e-8	0.0269053247776652	0.00322370021046516
1.6304320144e8	0.09231115614094339	2.6732827558944307e-33	0.07024653833164472	1.8375332156771994e-19	0.05167173252279636	1.0016742825854586e-10	0.04322863897331982	1.2354625887824807e-7	0.04885736800630415	1.2365377073840435e-9
1.6935358271999997e8	0.09906563098052464	2.7555731240341807e-38	0.06416751097602161	2.60915760395604e-16	0.04255319148936171	2.0670788944306882e-7	0.06641900258921535	1.9153152563736994e-17	0.03748733535967578	7.578953002177788e-6
1.7626497882e8	0.0968141393673309	1.385485573029998e-36	0.08803332207587528	2.531069921065432e-30	0.04908251716762355	1.0165713387819558e-9	0.03084543510075424	0.000427095875541012	0.049870539232241336	5.085275620149224e-10
1.8468527259999996e8	0.10142969717437793	4.0893815412282685e-40	0.08139142181695375	5.553129400223982e-26	0.03298435213328829	0.00012700704577594946	0.024878982325790833	0.008187816829357042	0.0373747607790161	8.168106830203467e-6
1.9370535735999998e8	0.09253630530226267	1.847091594422018e-33	0.10874704491725767	4.770332782619899e-46	0.022289766970618036	0.02422843204766351	0.04142744568276484	4.787186265077751e-7	0.04244061690870202	2.2504501366441961e-7
2.0381875054000008e8	0.10131712259371836	5.008520519393401e-40	0.08702015084993805	1.2232830516805477e-29	0.02994483845547675	0.000694596227648438	0.06326691433074412	7.231907369496667e-16	0.09917820556118427	2.2600379720392773e-38
2.2569522136000007e8	0.09995497523637999	5.662966080377538e-39	0.09027465105808193	7.210944979220524e-32	0.024988743809095007	0.007794366855190496	0.07811796488068436	5.7048790661673464e-24	0.15038271049076987	1.1126550046480604e-87
