# Supplementary material for: Gene Co-Expression in Breast Cancer: A Matter of Distance
Source: Front Oncol. 2021 Nov 17;11:726493. doi: 10.3389/fonc.2021.726493 (PMC8636045; doi:10.3389/fonc.2021.726493)
Supplement: Supplementary Material S12 — Kolmogorov-Smirnov significance tests for all chromosomes in the five phenotypes. As in Figure 3 , the figures represent the KS statistics of 50 equal-area (same number of data-points) intervals for each chromosome. In the figures, the phenotypes are represented by different colors. The associated p-value for the complete set of correlations are depicted in the upper right part of the figures. [file DataSheet_12.zip › SuppMat9/SuppMat9/KSTest-Chromosome-3.csv]

Distance	KS_Value_Healthy	p_value_Healthy	KS_Value_LumA	p_value_LumA	KS_Value_LumB	p_value_LumB	KS_Value_Her2	p_value_Her2	KS_Value_Basal	p_value_Basal
491852.0	0.3034141819867141	3.181118435110542e-259	0.5736134713424996	0.0	0.6008033369380501	0.0	0.5731500077243937	0.0	0.6757299551985165	0.0
1.59983398e6	0.245673671199011	4.533416199101266e-170	0.4663164400494436	0.0	0.5177688504326328	0.0	0.4681705809641532	0.0	0.5883807169344873	0.0
2.92546471e6	0.22682323856613096	4.9109698591212355e-145	0.4607540173053151	0.0	0.4712608158220025	0.0	0.44777503090234855	0.0	0.5222496909765143	0.0
4.39393977e6	0.1997836835599505	1.3000136350040092e-112	0.40512978986402953	0.0	0.4507107540173052	0.0	0.41455500618046964	0.0	0.511433868974042	0.0
5.934081789999999e6	0.2019468479604449	4.6922048561718715e-115	0.3800988875154511	0.0	0.41131025957972794	0.0	0.38133498145859074	0.0	0.4369592088998763	0.0
7.585396109999994e6	0.20067974663988877	1.2241806997047642e-113	0.39255368453576406	0.0	0.3890004634636181	0.0	0.3809670940831145	0.0	0.4070755445697513	0.0
9.338365599999994e6	0.2031829419035846	1.835743111004827e-116	0.36619283065512964	0.0	0.3893695920889987	0.0	0.3512051915945612	0.0	0.3736093943139677	0.0
1.1172238940000001e7	0.19823856613102586	6.958835567245947e-111	0.3627935723114956	0.0	0.35491347342398016	0.0	0.3368355995055623	2.49977e-319	0.3397713226205191	0.0
1.3138637900000002e7	0.195920889987639	2.5719097583728522e-108	0.33065512978986406	9.849080222689856e-308	0.36665636588380707	0.0	0.34193448702101353	0.0	0.35923980222496904	0.0
1.5374608100000001e7	0.19422126081582192	1.879568430868577e-106	0.30670580964153266	7.902385576043874e-265	0.35290482076637814	0.0	0.3294190358467242	1.935210524060906e-305	0.2952719406674907	1.7538552213026372e-245
1.7852462349999994e7	0.17475278121137197	2.915582499047992e-86	0.27271322620519156	1.812282977729132e-209	0.31489493201483304	3.8904182832173716e-279	0.28770086526576005	4.465864101284536e-233	0.25818912237330033	8.543076404544299e-188
2.0457530669999994e7	0.18044183531592772	5.899762447753938e-92	0.2691178742468716	5.0388063226847554e-204	0.28240383129924307	1.2687147703488792e-224	0.260157577630156	1.08215467194116e-190	0.2712807044646996	2.609984781082681e-207
2.317471423e7	0.1724351050679851	5.326624503701867e-84	0.25880716934487014	1.0801889837515304e-188	0.2754944375772558	9.391216908463821e-214	0.22883189122373299	1.3140644247309576e-147	0.2961990111248454	5.0438053338958436e-247
2.5939549410000004e7	0.1677997527812113	1.443164117252286e-79	0.24196538936959203	5.484290715073891e-165	0.24428306551297896	3.728165268574787e-168	0.18819530284301605	5.639399663320873e-100	0.22466007416563652	2.7304940100239227e-142
2.8663964699999996e7	0.1500309023485784	1.0789645796433665e-63	0.21832509270704564	2.108957283080514e-134	0.24969097651421504	1.1559475619038995e-175	0.1682632880098887	5.2658047205443934e-80	0.2430469715698392	1.8393023428282548e-166
3.1521603979999997e7	0.14369592088998756	1.832857357217119e-58	0.1868046971569839	1.6480741611670402e-98	0.17475278121137203	2.9155824990475778e-86	0.14014215080346104	1.2540728272650286e-55	0.17027194066749066	6.458817105972008e-82
3.436717819e7	0.1415108913950255	1.0140334272781016e-56	0.2128842885833462	7.920777862349343e-128	0.174262320407848	8.564003316562502e-86	0.0755445697512745	1.8097958703244558e-16	0.15278850610227096	4.7394959150741e-66
3.691463533e7	0.14137824474660068	1.3189268916391403e-56	0.19854758961681082	3.146969245195537e-111	0.15605686032138438	7.057491470348789e-69	0.07911001236093941	5.13126658131841e-18	0.10352286773794804	1.507388353162511e-30
3.947346225e7	0.1396786155747836	2.9033313399978835e-55	0.12978986402966625	8.968745931727497e-48	0.1521940667490729	1.5683474373665202e-65	0.0780284301606922	1.541470036560396e-17	0.05778739184177997	8.219534371614704e-10
4.231059893e7	0.14060568603213838	5.401831695804166e-56	0.1413782447466007	1.3189268916390654e-56	0.17614338689740416	1.2393526762182433e-87	0.07385661310259578	9.309613774607693e-16	0.10738566131025955	7.732410405247866e-33
4.5563716089999996e7	0.14415945611866493	7.728347857350943e-59	0.1504944375772558	4.379834472168097e-64	0.18124227441285534	9.35932284943772e-93	0.0803461063040791	1.432904604762257e-18	0.07771940667490727	2.1048247383573907e-17
4.884858018999999e7	0.11851050679851659	6.679159697574872e-40	0.1353522867737948	6.417116043752372e-52	0.1534301606922126	1.3601755207558933e-66	0.06937577255871444	5.927583368837033e-14	0.06674907292954263	5.996367588131086e-13
5.2353703339999996e7	0.1282249343426541	1.2036588431668025e-46	0.14089293990421753	3.1378918703660245e-56	0.17472578402595393	3.005979419080279e-86	0.04449250733817394	5.445641833142936e-6	0.10118955661980536	3.2836489585874043e-29
5.608193426e7	0.13751545117428912	1.4069237229625024e-53	0.16949938195302838	3.5314823451528086e-81	0.1863411619283065	5.048266961452002e-98	0.05855995055624226	4.5941182759713633e-10	0.15003090234857844	1.0789645796433052e-63
5.9647435019999996e7	0.13365265760197767	1.2372027746998014e-50	0.12948084054388131	1.5063690846911194e-47	0.14802224969097647	5.197136195453043e-62	0.07540173053152037	2.0927189825874545e-16	0.11851050679851666	6.679159697574018e-40
6.304260402000002e7	0.12283683559950548	7.760306863642588e-43	0.10027812113720641	1.0887488210604329e-28	0.15497527812113718	6.225971837593735e-68	0.06983930778739182	3.903881687265019e-14	0.04728059332509269	1.0416397779778831e-6
6.647005865000002e7	0.10970333745364637	2.9792474952855917e-34	0.09008034610630407	3.1135468402117133e-23	0.1440049443757725	1.0309435140470545e-58	0.08822620519159453	2.645489361583467e-22	0.050988875154511726	9.850272536913873e-8
6.984115023e7	0.10628765641897112	3.4902122120728426e-32	0.09933570214738144	3.6425110897528927e-28	0.1243627375251043	6.6518004646669e-44	0.07260930016993666	3.0208930379382863e-15	0.05607909779082341	2.8855067066847858e-9
7.282481378e7	0.10784919653893686	4.0540487178423095e-33	0.09873300370828182	7.965664877761389e-28	0.11773794808405437	2.1763504475242782e-39	0.09100741656365881	1.0504681935738878e-23	0.036619283065512966	0.000340320442600331
7.576141238e7	0.10908529048207653	7.1479475675705065e-34	0.0780284301606922	1.541470036560396e-17	0.08838071693448701	2.2172088717863048e-22	0.06458590852904819	3.770691971168615e-12	0.049598269468479596	2.4356126636526827e-7
7.886170869e7	0.11495673671199003	1.434739798408193e-37	0.08173671199011123	3.331901975246026e-19	0.09085290482076636	1.2599805505998508e-23	0.06025957972805931	1.2432911497005649e-10	0.10630407911001234	3.450998911434187e-32
8.207242633000001e7	0.1146477132262051	2.2709367407501402e-37	0.08807169344870208	3.1555220842435617e-22	0.08003708281829416	1.97480558311076e-18	0.030593325092707038	0.004680589569426313	0.06891223733003707	8.97533835405655e-14
8.520619791999999e7	0.10908529048207655	7.1479475675704055e-34	0.09317058096415326	7.971830849316632e-25	0.09857849196538934	9.703162957738935e-28	0.03182941903584672	0.0028406762365556174	0.05469715698393078	7.796067541324808e-9
8.859051284e7	0.1197281013440445	1.0072988665068573e-40	0.07631700911478449	8.469667559796737e-17	0.07106442144291672	1.2708737025919701e-14	0.03352386837633246	0.0013857243808061465	0.055152170554611475	5.624252945097582e-9
9.253836696000001e7	0.10460444993819515	3.511602391918126e-31	0.08776266996291716	4.485377616931796e-22	0.09811495673671197	1.7505800034846268e-27	0.023794808405438808	0.051238189840644086	0.04635352286773793	1.82686407773066e-6
9.675790622e7	0.10228677379480834	7.821338614386908e-30	0.10815822002472185	2.63188740175089e-33	0.11233003708281826	6.836484032482351e-36	0.012206427688504322	0.7205811179255082	0.036310259579728055	0.0003937620281203433
1.0108036589999999e8	0.09966007416563648	2.422456111419962e-28	0.07540173053152038	2.0927189825874545e-16	0.08096415327564893	7.516101838397905e-19	0.030129789864029664	0.0056158525661758486	0.04403584672435105	7.088270829016493e-6
1.0558757516e8	0.09131644004944366	7.294884457023319e-24	0.06860321384425215	1.181667341775014e-13	0.11433868974042025	3.590046709537137e-37	0.045426452410383185	3.168571102223334e-6	0.04619901112484548	2.0040164909293477e-6
1.0996855215e8	0.10860497450950093	1.3897976613664174e-33	0.10906843812760697	7.23350008086671e-34	0.11617488027189864	2.2884408859578393e-38	0.03167001390390854	0.003029960568571119	0.04650084968329986	1.6684615659472996e-6
1.1453412727000001e8	0.10661310259579736	2.2542771455518357e-32	0.13009888751545112	5.3332902545348095e-48	0.10893077873918415	8.889237997033487e-34	0.057014833127317664	1.4592747905688506e-9	0.0568603213844252	1.6352811521014496e-9
1.1927710749000001e8	0.11387515451174295	7.119281064118897e-37	0.1279357231149567	1.9764112874748867e-46	0.09394313967861556	3.127849103069687e-25	0.06381334981458589	7.165335056019015e-12	0.03785537700865265	0.0001875584202229298
1.2415986395e8	0.11109394313967849	4.084013957585472e-35	0.07586526576019777	1.3293142133718566e-16	0.08544499381953026	6.0276218782555576e-21	0.07864647713226203	8.236882987428302e-18	0.04944375772558713	2.689190877489763e-7
1.2927143521999998e8	0.09703337453646484	6.861907624809786e-27	0.06597651421508033	1.1643892803033359e-12	0.12546353522867734	1.139398699430121e-44	0.1525030902348578	8.526792426375254e-66	0.04079110012360938	4.2089878911825884e-5
1.3375476419999999e8	0.10027812113720631	1.088748821060572e-28	0.07694684796044497	4.5610984248311014e-17	0.14694066749072926	4.097033066809382e-61	0.16702719406674904	7.698093808956242e-79	0.07818294190358464	1.318540124455854e-17
1.3796290889e8	0.1031978989649312	2.303669904164106e-30	0.08357793913177816	4.614409789369649e-20	0.08280549976826818	1.060262025723245e-19	0.11571141665379266	4.588392021779705e-38	0.1132396106905608	1.7888552536402412e-36
1.4268836125e8	0.10244128553770092	6.373365454570907e-30	0.09935105067985164	3.606739567147645e-28	0.04480840543881333	4.545874695046561e-6	0.11851050679851666	6.679159697574018e-40	0.06134116192830655	5.307611476511723e-11
1.4762315636e8	0.11943757725587151	1.6020814363545986e-40	0.15543881334981455	2.45343056127438e-68	0.07710135970333742	3.909913572344916e-17	0.12391841779975275	1.379519298273639e-43	0.11619283065512975	2.2577574946753344e-38
1.5473601979999998e8	0.11588380716934497	3.5913398039688283e-38	0.15744746600741652	4.2002154793722546e-70	0.030593325092707034	0.004680589569426322	0.03816440049443757	0.00016110411232567236	0.056396786155747815	2.296958991913545e-9
1.663613592e8	0.10738566131025966	7.732410405246657e-33	0.15173053152039548	3.9031982147748304e-65	0.03399258343634116	0.00113035766841853	0.029820766378244736	0.006331229916059527	0.033220024721878856	0.0015818533150564879
1.8552568906e8	0.12513517688861425	1.910563056358645e-44	0.15062567588444306	3.315336559891665e-64	0.04959060713733972	2.4416106901398033e-7	0.048818167773829746	3.9936348851874685e-7	0.0304341109222926	0.004979764458431979
