# Supplementary material for: Gene Co-Expression in Breast Cancer: A Matter of Distance
Source: Front Oncol. 2021 Nov 17;11:726493. doi: 10.3389/fonc.2021.726493 (PMC8636045; doi:10.3389/fonc.2021.726493)
Supplement: Supplementary Material S12 — Kolmogorov-Smirnov significance tests for all chromosomes in the five phenotypes. As in Figure 3 , the figures represent the KS statistics of 50 equal-area (same number of data-points) intervals for each chromosome. In the figures, the phenotypes are represented by different colors. The associated p-value for the complete set of correlations are depicted in the upper right part of the figures. [file DataSheet_12.zip › SuppMat9/SuppMat9/KSTest-Chromosome-18.csv]

Distance	KS_Value_Healthy	p_value_Healthy	KS_Value_LumA	p_value_LumA	KS_Value_LumB	p_value_LumB	KS_Value_Her2	p_value_Her2	KS_Value_Basal	p_value_Basal
247941.61	0.3185378590078328	2.6524267150822895e-17	0.6579634464751962	1.9591003531666198e-72	0.6971279373368153	2.913573818964242e-81	0.6710182767624028	2.5480593422497495e-75	0.8355091383812024	1.5374015496247684e-116
780989.59	0.30366492146596874	1.0068158080310643e-15	0.6361256544502623	1.4737561998991084e-67	0.6335078534031418	5.245905605143264e-67	0.5837696335078538	5.81167722943584e-57	0.7827225130890059	4.585023597364896e-102
1.52479634e6	0.25654450261780115	2.411434857639015e-11	0.5366492146596861	3.3338994971174956e-48	0.528795811518325	8.148978847181559e-47	0.5104712041884819	1.1763558091901343e-43	0.6465968586387439	8.711810261175802e-70
2.41979404e6	0.22774869109947654	4.964322792159884e-9	0.4267015706806284	1.2440148722605105e-30	0.42931937172774887	5.285187518838359e-31	0.44764397905759185	1.1403495412204027e-33	0.5785340314136129	5.941083034636151e-56
3.3015975300000003e6	0.24345549738219904	2.937729058981735e-10	0.5261780104712045	2.3403052125410956e-46	0.4973821989528799	1.815785565015861e-41	0.4764397905759165	4.390042154868916e-38	0.6649214659685868	8.974540237997839e-74
4.18803083e6	0.20104438642297648	3.784164326641731e-7	0.5117493472584855	5.49599260631725e-44	0.4464751958224542	1.3926337851608559e-33	0.4255874673629243	1.4917393531267396e-30	0.5770234986945174	8.295549587634184e-56
5.145092100000001e6	0.2277486910994765	4.964322792159902e-9	0.4895287958115186	3.5066672450082165e-40	0.424083769633508	2.9128421539792984e-30	0.38219895287958133	1.1666568809070793e-24	0.6047120418848172	4.316117096429268e-61
6.3116405600000005e6	0.24083769633507862	4.768014866218583e-10	0.4607329842931939	1.2148494987146042e-35	0.4319371727748693	2.233682470358667e-31	0.39790575916230386	1.0818626221080453e-26	0.6230366492146601	7.992117249394112e-65
7.569754129999999e6	0.23298429319371738	1.975479044789825e-9	0.4712041884816756	2.9213378952117857e-37	0.4240837696335081	2.912842153979257e-30	0.4397905759162306	1.6340366118220224e-32	0.591623036649215	1.709628835158817e-58
8.66919359e6	0.20418848167539275	2.421873128564747e-7	0.5157068062827228	1.5108168043371208e-44	0.47905759162303685	1.6885014968127091e-38	0.4345549738219897	9.390931615894342e-32	0.591623036649215	1.709628835158817e-58
9.582976370000001e6	0.19109947643979067	1.7478665998039316e-6	0.510471204188482	1.1763558091900676e-43	0.47382198952879606	1.1354346357610999e-37	0.48429319371727775	2.4589267386221768e-39	0.6387434554973825	4.118670276290016e-68
1.046122039e7	0.2715404699738903	1.0875847578580068e-12	0.5300261096605745	3.740975065635101e-47	0.5117493472584858	5.495992606316858e-44	0.5274151436031334	1.0770248275904515e-46	0.6553524804177553	7.284882360054977e-72
1.131786605e7	0.2984293193717279	3.356776596048338e-15	0.5523560209424087	4.844608825963303e-51	0.5183246073298433	5.372020603389046e-45	0.45811518324607353	3.044900935967472e-35	0.659685863874346	1.2692626988470457e-72
1.208058523e7	0.2748691099476441	5.844475435116725e-13	0.4973821989528799	1.815785565015861e-41	0.5392670157068066	1.1368103572855269e-48	0.5000000000000002	6.697411351627213e-42	0.6099476439790579	3.8023598953579006e-62
1.28854833e7	0.20157068062827233	3.633878092854819e-7	0.442408376963351	6.762817157762157e-33	0.4607329842931939	1.2148494987146042e-35	0.4764397905759165	4.390042154868916e-38	0.5890052356020946	5.567268639515992e-58
1.3780730240000002e7	0.22774869109947654	4.964322792159884e-9	0.4712041884816756	2.9213378952117857e-37	0.42146596858638763	6.784760729063846e-30	0.39267015706806296	5.258448589041675e-26	0.6073298429319375	1.2844290402962645e-61
1.4702113670000002e7	0.2610966057441253	9.156900262044767e-12	0.48825065274151447	4.453448935431992e-40	0.4595300261096605	1.5013141732625193e-35	0.44647519582245443	1.392633785160757e-33	0.5509138381201047	6.567722230467654e-51
1.5854130830000002e7	0.2251308900523561	7.80805952758292e-9	0.3874345549738221	2.502925804259608e-25	0.36649214659685886	1.0419757837194819e-22	0.3769633507853405	5.325288557493579e-24	0.5366492146596862	3.3338994971173534e-48
1.719812285e7	0.2225130890052357	1.221665826644997e-8	0.44764397905759185	1.1403495412204027e-33	0.3141361256544504	8.505888453840255e-17	0.29581151832460745	6.0813213811449856e-15	0.5523560209424088	4.8446088259630275e-51
1.840372265e7	0.1989528795811519	5.423948107281475e-7	0.3821989528795813	1.1666568809070793e-24	0.3167539267015708	4.526136159323155e-17	0.3481675392670158	1.5504827249979302e-20	0.44764397905759185	1.1403495412204027e-33
1.9547430810000002e7	0.14921465968586392	0.0004048117468383596	0.32722513089005245	3.4436690703364944e-18	0.33507853403141374	4.721901560370714e-19	0.3586387434554975	9.17526588695868e-22	0.44240837696335106	6.762817157761966e-33
2.0744672509999998e7	0.19895287958115193	5.423948107281475e-7	0.41099476439790594	1.8952519293042243e-28	0.3979057591623038	1.0818626221080453e-26	0.3507853403141363	7.707535844293527e-21	0.5026178010471207	2.4573985373837085e-42
2.1875646139999997e7	0.16449086161879894	6.316393291579105e-5	0.381201044386423	1.3496387067451965e-24	0.40208877284595296	2.5632440751938497e-27	0.3577023498694519	1.0431158058178752e-21	0.44125326370757184	8.220686182581867e-33
2.27990657e7	0.24607329842931946	1.8005786008102516e-10	0.4607329842931939	1.2148494987146042e-35	0.45287958115183274	1.883012340121584e-34	0.3926701570680631	5.258448589041488e-26	0.3821989528795814	1.1666568809070545e-24
2.3591588009999998e7	0.19633507853403145	8.053541571608316e-7	0.4345549738219897	9.390931615894342e-32	0.4345549738219897	9.390931615894342e-32	0.3848167539267018	5.417918375860432e-25	0.3612565445026179	4.466549046494435e-22
2.4553793270000003e7	0.2225130890052357	1.221665826644997e-8	0.41884816753926724	1.5720933435684182e-29	0.3874345549738222	2.502925804259555e-25	0.3952879581151834	2.391397499814275e-26	0.40314136125654465	2.179673419241413e-27
2.5643540720000003e7	0.20680628272251317	1.6056786409058437e-7	0.40575916230366504	9.707119907380558e-28	0.3534031413612568	3.8114513549707034e-21	0.4109947643979059	1.8952519293042512e-28	0.45811518324607353	3.044900935967472e-35
2.6686643820000004e7	0.26892950391644904	1.8671802274726297e-12	0.443864229765013	3.3923950939345425e-33	0.4360313315926893	4.752343098849339e-32	0.4099216710182768	2.243029560659677e-28	0.42558746736292424	1.491739353126782e-30
2.7785861690000005e7	0.17277486910994766	2.2320741923652387e-5	0.4188481675392673	1.5720933435683958e-29	0.36910994764397925	4.9933234075998514e-23	0.3586387434554976	9.175265886958355e-22	0.40052356020942426	4.868763382850474e-27
2.909737657e7	0.22251308900523567	1.2216658266450055e-8	0.4214659685863876	6.784760729063942e-30	0.23298429319371733	1.975479044789832e-9	0.36910994764397925	4.9933234075998514e-23	0.3664921465968588	1.0419757837194967e-22
3.05510631e7	0.17277486910994772	2.2320741923652224e-5	0.4083769633507855	4.300466484877346e-28	0.24869109947643986	1.0978389540437213e-10	0.2486910994764399	1.0978389540437134e-10	0.26701570680628284	2.9700126208428993e-12
3.2066202340000004e7	0.20157068062827233	3.633878092854819e-7	0.3691099476439793	4.993323407599745e-23	0.31413612565445037	8.505888453840255e-17	0.3193717277486912	2.3958617448819562e-17	0.3010471204188483	1.8432028307585575e-15
3.3500798490000002e7	0.19633507853403148	8.053541571608274e-7	0.48429319371727775	2.4589267386221768e-39	0.4450261780104714	2.7843236452000123e-33	0.32722513089005245	3.4436690703364944e-18	0.212041884816754	6.947870809924892e-8
3.494169127e7	0.18537859007832896	3.84501630285478e-6	0.5274151436031332	1.0770248275905127e-46	0.47780678851174957	2.1228051896407092e-38	0.35770234986945165	1.0431158058179271e-21	0.16449086161879892	6.316393291579128e-5
3.649814347e7	0.1335078534031414	0.002207811900150297	0.473821989528796	1.135434635761116e-37	0.3821989528795813	1.1666568809070793e-24	0.324607329842932	6.608587594354469e-18	0.08638743455497383	0.11557550173458937
3.791820943e7	0.16492146596858642	6.147345050532864e-5	0.410994764397906	1.8952519293041974e-28	0.40837696335078555	4.300466484877285e-28	0.3717277486910997	2.3803892037161027e-23	0.10994764397905765	0.01974895245337179
3.943718707000001e7	0.19895287958115188	5.423948107281504e-7	0.40837696335078555	4.300466484877285e-28	0.3507853403141363	7.707535844293527e-21	0.33769633507853414	2.4095420828094095e-19	0.21204188481675396	6.947870809924967e-8
4.117506545e7	0.20942408376963356	1.0589905361069661e-7	0.47120418848167567	2.9213378952117026e-37	0.34554973821989543	3.102733804888481e-20	0.22513089005235612	7.80805952758292e-9	0.05759162303664922	0.5507750283927413
4.290336779e7	0.14099216710182763	0.000987405419932893	0.3446475195822454	3.495150567489178e-20	0.268929503916449	1.867180227472643e-12	0.29242819843342027	1.1940850671281486e-14	0.12271540469973889	0.006254357420291982
4.4526828830000006e7	0.18062827225130895	7.731531391890844e-6	0.46596858638743477	1.9037053121919698e-36	0.43979057591623055	1.6340366118220457e-32	0.32460732984293206	6.608587594354328e-18	0.1963350785340315	8.053541571608244e-7
4.6146166870000005e7	0.13089005235602094	0.002875998271261882	0.39790575916230386	1.0818626221080453e-26	0.35863874345549757	9.17526588695855e-22	0.2356020942408378	1.236425475734407e-9	0.15968586387434558	0.00011766246297345215
4.7825672589999996e7	0.19371727748691106	1.1895549011310565e-6	0.45811518324607353	3.044900935967472e-35	0.34554973821989543	3.102733804888481e-20	0.2801047120418849	1.926200097959239e-13	0.08115183246073297	0.1615262855991212
4.955133208e7	0.1361256544502618	0.0016860161316403816	0.39005235602094257	1.1502432690295029e-25	0.3010471204188483	1.8432028307585575e-15	0.2356020942408378	1.236425475734407e-9	0.0942408376963351	0.06723502418769842
5.1639805379999995e7	0.18586387434554982	3.7147918982917745e-6	0.4214659685863877	6.784760729063654e-30	0.2774869109947645	3.364033915772671e-13	0.16492146596858645	6.147345050532842e-5	0.13350785340314136	0.0022078119001503046
5.4289440719999984e7	0.0992167101827676	0.04609272974313756	0.3812010443864229	1.3496387067452444e-24	0.3159268929503916	5.002509639754683e-17	0.24020887728459528	5.051985833349984e-10	0.07571801566579633	0.22222748285686253
5.709582929999999e7	0.15706806282722519	0.000161511115818261	0.4554973821989531	7.591892736624288e-35	0.34554973821989543	3.102733804888481e-20	0.20680628272251317	1.6056786409058437e-7	0.0916230366492147	0.08096604059172316
6.033040666e7	0.11518324607329847	0.012589200999189665	0.4528795811518327	1.8830123401216107e-34	0.37696335078534055	5.3252885574934654e-24	0.19633507853403145	8.053541571608316e-7	0.12565445026178015	0.004804191822258696
6.4449052599999994e7	0.1151832460732985	0.01258920099918963	0.35863874345549757	9.17526588695855e-22	0.3036649214659687	1.0068158080310785e-15	0.2277486910994765	4.964322792159902e-9	0.09162303664921467	0.08096604059172327
6.895408717999999e7	0.15706806282722516	0.00016151111581826186	0.4083769633507855	4.300466484877346e-28	0.3691099476439792	4.993323407599922e-23	0.21727748691099485	2.9440804018353397e-8	0.05235602094240836	0.6717165575729178
7.566542174e7	0.11227154046997387	0.01601019499249001	0.4203655352480418	8.099876344466085e-30	0.33681462140992163	2.699800241292836e-19	0.21409921671018273	4.7478512832411214e-8	0.13577023498694518	0.0017174664995846431
