# Supplementary material for: Gene Co-Expression in Breast Cancer: A Matter of Distance
Source: Front Oncol. 2021 Nov 17;11:726493. doi: 10.3389/fonc.2021.726493 (PMC8636045; doi:10.3389/fonc.2021.726493)
Supplement: Supplementary Material S12 — Kolmogorov-Smirnov significance tests for all chromosomes in the five phenotypes. As in Figure 3 , the figures represent the KS statistics of 50 equal-area (same number of data-points) intervals for each chromosome. In the figures, the phenotypes are represented by different colors. The associated p-value for the complete set of correlations are depicted in the upper right part of the figures. [file DataSheet_12.zip › SuppMat9/SuppMat9/KSTest-Chromosome-20.csv]

Distance	KS_Value_Healthy	p_value_Healthy	KS_Value_LumA	p_value_LumA	KS_Value_LumB	p_value_LumB	KS_Value_Her2	p_value_Her2	KS_Value_Basal	p_value_Basal
171182.88000000003	0.35040983606557397	1.7066604920818047e-78	0.668715846994536	9.555190132244817e-285	0.7083333333333338	1.9663e-319	0.6700819672131153	6.567110547060258e-286	0.7035519125683065	3.85349885e-315
551740.32	0.3096377306903624	2.4228531915536183e-61	0.5413533834586468	1.2486897208250609e-186	0.60082023239918	8.729728679828033e-230	0.5707450444292553	2.130058260934927e-207	0.6302118933697884	8.951400684544054e-253
1.0001736799999999e6	0.3110047846889953	7.002350740122241e-62	0.49350649350649367	3.604374630771197e-155	0.5297334244702668	1.0099388344239622e-178	0.4518113465481888	3.98249776434835e-130	0.6103896103896106	3.7730818796828784e-237
1.52085838e6	0.3171565276828436	2.4546011589595576e-64	0.48735475051264543	2.458518928739516e-151	0.49760765550239244	9.42361400998858e-158	0.42515379357484634	2.842753916737883e-115	0.617908407382092	5.114729450754969e-243
2.11749594e6	0.2474367737525633	2.513946197787265e-39	0.44702665755297355	2.1511873621380046e-127	0.41831852358168164	1.3088593999839237e-111	0.40533151059466865	8.190673773404654e-105	0.6015037593984965	2.623240271583838e-230
2.8084731e6	0.2768284347231716	4.072677617366116e-49	0.45044429254955587	2.420164194017168e-129	0.3103212576896788	1.3034138515223328e-61	0.3376623376623377	7.218622635002767e-73	0.5228981544771021	3.765441755626089e-174
3.5541755999999996e6	0.24880382775119625	9.318089318039627e-40	0.408749145591251	1.3981892049097982e-106	0.27614490772385514	7.080000772605494e-49	0.3383458646616542	3.671704374950968e-73	0.4859876965140125	1.7222970744075498e-150
4.32596714e6	0.25837320574162687	7.68472359072468e-43	0.3909774436090227	1.4990078510343332e-97	0.2740943267259057	3.6891889132567174e-48	0.2570061517429939	2.1541754552056987e-42	0.46821599453178414	1.0248219113391963e-139
5.154525879999998e6	0.2529049897470951	4.591881196731194e-41	0.4183185235816817	1.3088593999837749e-111	0.34859876965140135	1.2297695804732247e-77	0.229665071770335	6.13233890363695e-34	0.48051948051948074	3.927334869149327e-147
6.088760439999998e6	0.24743677375256332	2.5139461977872294e-39	0.35543403964456605	1.0770803544509808e-80	0.2590567327409433	4.580483088885944e-43	0.1722488038277512	2.816698298440587e-19	0.4244702665755299	6.648540330963471e-115
7.07849726e6	0.21804511278195493	1.23900543958208e-30	0.4142173615857828	1.933247431523195e-109	0.28776486671223517	4.860533586726833e-53	0.21667805878332194	2.9557586021529636e-30	0.41285030758714986	1.010809445713744e-108
8.108018319999999e6	0.24128503075871502	2.0445541854690736e-37	0.37799043062200977	3.319062982966315e-91	0.2946001367054	1.4371591825873742e-55	0.22146274777853728	1.3762395048600669e-31	0.39371155160628857	6.496201761674908e-99
9.126238879999999e6	0.21189336978810666	5.936799853957208e-29	0.371155160628845	5.949951942136002e-88	0.20437457279562546	5.783143688117611e-27	0.19412166780587836	2.2810497542742254e-24	0.34313055365686956	3.1127021870157527e-75
1.003318282e7	0.2604237867395763	1.6206761383557332e-43	0.3315105946684895	2.978635399251195e-70	0.1674641148325359	3.037305338375258e-18	0.10868079289131924	6.256255572514143e-8	0.3116883116883118	3.756744719503978e-62
1.0893553600000001e7	0.22146274777853733	1.376239504860028e-31	0.3540669856459331	4.451566494593518e-80	0.15584415584415587	7.404153570073238e-16	0.11141490088858513	2.5939947958671134e-8	0.3219412166780589	2.7995264077922495e-66
1.17291721e7	0.25017088174982915	3.434969958342611e-40	0.32740943267259065	1.552420388534935e-68	0.18591934381408068	2.1813800108032286e-22	0.1168831168831169	4.176192851769704e-9	0.28981544771018464	8.593382008492922e-54
1.2510496259999998e7	0.254272043745728	1.6651841533100224e-41	0.31168831168831174	3.7567447195041916e-62	0.23581681476418323	9.294375522730086e-36	0.19002050580997953	2.2862289289328188e-23	0.2863978127136022	1.532481764006369e-52
1.3212806879999999e7	0.23444976076555027	2.3806117507090328e-35	0.3280929596719071	8.059874249788634e-69	0.27751196172248815	2.3395539181743033e-49	0.16746411483253593	3.037305338375258e-18	0.2563226247436774	3.599290732966085e-42
1.388596052e7	0.2679425837320575	4.848011570020174e-46	0.3185235816814765	6.8839262263265405e-65	0.2590567327409433	4.580483088885944e-43	0.1326042378673958	1.344955675133449e-11	0.21257689678742314	3.8833569640906816e-29
1.46623469e7	0.2624743677375257	3.3761434302270106e-44	0.29049897470950115	4.809907969143242e-54	0.33287764866712244	7.88745783654393e-71	0.12440191387559808	2.9383546597160154e-10	0.24675324675324678	4.1207852069165976e-39
1.560277148e7	0.2611073137388928	9.620511406667274e-44	0.3157894736842106	8.704640637626453e-64	0.2522214627477786	7.609642852146397e-41	0.20710868079289135	1.1151784212325913e-27	0.20300751879699247	1.3062056914026488e-26
1.65831986e7	0.23239917976760088	9.6591370734841e-35	0.2904989747095011	4.809907969143379e-54	0.15037593984962408	8.578137441751264e-15	0.12030075187969927	1.2756816799533227e-9	0.1244019138755981	2.938354659716005e-10
1.743567752e7	0.22488038277511965	1.4773120046027564e-32	0.22077922077922082	2.1416932440022242e-31	0.13328776486671226	1.0309379866487875e-11	0.06151742993848258	0.00788004570448556	0.1496924128503076	1.1580065880062843e-14
1.8226907060000002e7	0.2132604237867396	2.536696530306333e-29	0.18523581681476423	3.1617095230609452e-22	0.08680792891319208	3.2591475503262253e-5	0.06425153793574848	0.004764811037919657	0.101161995898838	6.291927348546605e-7
1.9223864060000002e7	0.25136612021857935	1.3415406064794043e-40	0.1577868852459017	2.9616252146492984e-16	0.14002732240437163	6.828822766581816e-13	0.06625683060109291	0.003234873704998006	0.08606557377049182	3.903253165570999e-5
2.041682254e7	0.22199453551912576	9.278000986473716e-32	0.18715846994535523	1.071006072518668e-22	0.16051912568306015	8.290408348865736e-17	0.08879781420765027	1.9393576277677124e-5	0.08060109289617488	0.00014807646219041292
2.1659536060000002e7	0.1852358168147642	3.16170952306099e-22	0.13192071086807927	1.7522242939045643e-11	0.16678058783321945	4.242766034392207e-18	0.063568010936432	0.005414483120462305	0.11961722488038277	1.6215762393293533e-9
2.294833592e7	0.20574162679425845	2.546487672384712e-27	0.13328776486671226	1.0309379866487875e-11	0.21120984278879018	9.063664021198824e-29	0.09022556390977444	1.3448711503115943e-5	0.0936431989063568	5.363085638958474e-6
2.424986036e7	0.26179084073820924	5.703039450008144e-44	0.19412166780587833	2.2810497542742578e-24	0.10868079289131923	6.256255572514143e-8	0.06493506493506494	0.004187363424327167	0.052631578947368425	0.03475299077567097
2.5480831159999996e7	0.24675324675324678	4.1207852069165976e-39	0.14832535885167467	2.1016770298306517e-14	0.09842788790157211	1.3979989331673384e-6	0.03554340396445659	0.31379199819550907	0.05536568694463431	0.02256230021532092
2.6595521419999998e7	0.22829801777170203	1.5325259374551434e-33	0.17908407382091596	8.393073583887236e-21	0.11619958988380043	5.272384554021231e-9	0.06561859193438142	0.0036748695213427657	0.03759398496240602	0.2524486763989969
2.7582499779999997e7	0.2775119617224881	2.3395539181744362e-49	0.21394395078605608	1.6547638028813513e-29	0.16814764183185238	2.1713714310813145e-18	0.0430622009569378	0.13264703877833303	0.06425153793574848	0.004764811037919657
2.8514698479999997e7	0.24265208475734798	7.767051542275138e-38	0.21120984278879018	9.063664021198824e-29	0.2337662337662338	3.8021758208383813e-35	0.04853041695146959	0.06376538213756487	0.033492822966507185	0.3846968115559085
2.956925686e7	0.21736158578263845	1.914996301888964e-30	0.1305536568694464	2.961911217112098e-11	0.1811346548188654	2.8483805549218168e-21	0.06425153793574848	0.004764811037919657	0.06561859193438142	0.0036748695213427657
3.0625508939999998e7	0.19958988380041015	9.777790406210024e-26	0.09295967190704033	6.463315097582968e-6	0.09842788790157213	1.3979989331673333e-6	0.0738209159261791	0.0006895221479386479	0.09432672590567329	4.444065290678482e-6
3.1517909199999996e7	0.16883116883116886	1.5501941065984732e-18	0.10321257689678745	3.4080617233114036e-7	0.06903622693096377	0.0018743155235957931	0.04647983595352017	0.08479167720370709	0.12303485987696519	4.819756136264828e-10
3.2465816979999997e7	0.16131237183868766	5.855456769169187e-17	0.166097060833903	5.918559382990725e-18	0.043745727956254275	0.12162600375724217	0.04989747095010253	0.052371844242659525	0.12508544087491458	2.289566344434675e-10
3.367004018e7	0.1961722488038278	7.073384644857036e-25	0.18933697881066308	3.340970016312259e-23	0.06698564593301434	0.002818794060333276	0.0772385509227615	0.00032398638206580327	0.12098427887901574	1.0021980681381695e-9
3.521072036e7	0.13533834586466165	4.60515263791733e-12	0.2118933697881067	5.936799853957038e-29	0.0888585099111415	1.924115452772645e-5	0.08749145591250855	2.7378317875477776e-5	0.11551606288448395	6.647217792317708e-9
3.714544226e7	0.1578947368421053	2.8887516619904654e-16	0.14217361585782637	2.8709451354722825e-13	0.08954203691045798	1.6097289491536075e-5	0.0710868079289132	0.0012310585816058526	0.06493506493506494	0.004187363424327167
3.924200364e7	0.19002050580997953	2.2862289289328188e-23	0.1250854408749146	2.2895663444346506e-10	0.11619958988380043	5.272384554021231e-9	0.07245386192754615	0.0009238487558562947	0.0991114149008886	1.147404663857433e-6
4.1155910760000005e7	0.1825017088174983	1.3764089249116257e-21	0.08544087491455912	4.599572117391641e-5	0.051948051948051945	0.0385842179346388	0.07997265892002736	0.00017275193174148042	0.11414900888585099	1.052263376188794e-8
4.2839320260000005e7	0.23581681476418323	9.294375522730086e-36	0.127136021872864	1.0743308924319773e-10	0.10799726589200279	7.769920351663518e-8	0.1298701298701299	3.843020047396305e-11	0.09979494190020508	9.404434318821415e-7
4.440509856e7	0.20642515379357487	1.6863193353034817e-27	0.14832535885167467	2.1016770298306517e-14	0.08954203691045798	1.6097289491536075e-5	0.14559125085440877	6.810067625856452e-14	0.0710868079289132	0.0012310585816058526
4.6076140120000005e7	0.22693096377306907	3.809032716433928e-33	0.18933697881066308	3.340970016312259e-23	0.047163362952836636	0.0772133880109546	0.1831852358168148	9.548423167628159e-22	0.041695146958304855	0.15712046759832665
4.863025868000001e7	0.20369104579630898	8.6973035783576e-27	0.14969241285030763	1.1580065880062679e-14	0.07108680792891321	0.0012310585816058483	0.13807245386192757	1.54269766796907e-12	0.037593984962406006	0.2524486763989973
5.2456123059999995e7	0.14764183185235819	2.825549340101373e-14	0.12713602187286402	1.0743308924319658e-10	0.10594668489405336	1.4762523389879322e-7	0.05058099794941901	0.04736555740810375	0.06425153793574846	0.00476481103791967
5.632860297999999e7	0.203691045796309	8.697303578357414e-27	0.09911141490088861	1.1474046638574268e-6	0.127136021872864	1.0743308924319773e-10	0.036910457963089546	0.2718375205383713	0.10457963089542037	2.2491656034341738e-7
5.921922644e7	0.21872863978127144	8.00543217695886e-31	0.16473000683527	1.147014080671525e-17	0.058783321941216674	0.012750066834460347	0.12918660287081343	4.979429174690725e-11	0.13943950786056053	8.855987517670263e-13
6.210771724e7	0.23019125683060118	4.081998881765724e-34	0.237704918032787	2.3747663481855843e-36	0.04098360655737706	0.1709310791845004	0.10177595628415301	5.189437683593259e-7	0.07377049180327869	0.0006932873943814897
