# Supplementary material for: Gene Co-Expression in Breast Cancer: A Matter of Distance
Source: Front Oncol. 2021 Nov 17;11:726493. doi: 10.3389/fonc.2021.726493 (PMC8636045; doi:10.3389/fonc.2021.726493)
Supplement: Supplementary Material S12 — Kolmogorov-Smirnov significance tests for all chromosomes in the five phenotypes. As in Figure 3 , the figures represent the KS statistics of 50 equal-area (same number of data-points) intervals for each chromosome. In the figures, the phenotypes are represented by different colors. The associated p-value for the complete set of correlations are depicted in the upper right part of the figures. [file DataSheet_12.zip › SuppMat9/SuppMat9/KSTest-Chromosome-7.csv]

Distance	KS_Value_Healthy	p_value_Healthy	KS_Value_LumA	p_value_LumA	KS_Value_LumB	p_value_LumB	KS_Value_Her2	p_value_Her2	KS_Value_Basal	p_value_Basal
367107.79999999993	0.2640073783721466	1.0442992921410239e-131	0.5738990085312425	0.0	0.581046806548305	0.0	0.5487664284067325	0.0	0.6887249250634078	0.0
1.2835014e6	0.22901291512915128	3.4530112060921158e-99	0.4905442804428047	0.0	0.513837638376384	0.0	0.4280442804428046	0.0	0.6166974169741702	0.0
2.6325923e6	0.18058118081180813	7.833100201629506e-62	0.4407287822878231	0.0	0.45156826568265696	0.0	0.341559040590406	4.107968092434681e-220	0.553274907749078	0.0
4.3159759e6	0.17112546125461256	1.433666350079303e-55	0.4033671586715869	8.146677807165714e-307	0.422509225092251	0.0	0.32426199261992633	1.998973841749123e-198	0.5214483394833952	0.0
6.018122700000001e6	0.16762739220659442	2.3751081541761133e-53	0.3806778879409729	2.2248390532595437e-273	0.3684574590730919	3.895848068525129e-256	0.26908000922296516	8.422731295514518e-137	0.49412035969564205	0.0
7.688103700000001e6	0.19326568265682656	9.207761012195901e-71	0.39621771217712193	4.7412707310699175e-296	0.36300738007380073	1.4342384434637119e-248	0.2855166051660517	6.182324330822801e-154	0.46978782287822896	0.0
9.483571100000005e6	0.16166974169741696	1.2084370221348515e-49	0.3438653136531366	4.333780524391218e-223	0.3613929889298894	2.2847723787516788e-246	0.26499077490774914	1.1734863293458505e-132	0.40428966789667903	3.220601037824803e-308
1.1344530000000004e7	0.17366236162361623	3.2308303504441357e-57	0.36254612546125464	6.121095097340967e-248	0.3039667896678967	2.0436237483262402e-174	0.21148523985239853	1.195219735321933e-84	0.3530904059040592	3.384589386093769e-235
1.3315893499999996e7	0.15428966789667897	2.9733478565855784e-45	0.3191881918819189	2.809558829496965e-192	0.2845940959409594	6.046937935203959e-153	0.18542435424354242	3.5966304223863113e-65	0.36231549815498165	1.263666667610257e-247
1.5429750899999999e7	0.1388056260087618	1.0255444795050382e-36	0.3225732072861424	2.0542450621035307e-196	0.2718468987779571	1.2775976103819998e-139	0.1773115056490662	1.213028133574479e-59	0.32510952271155164	1.653928989492099e-199
1.7605695900000002e7	0.1524446494464945	3.4589946669526087e-44	0.3025830258302583	7.779082333419908e-173	0.24792435424354245	3.5763300755618663e-116	0.1256918819188192	3.5559573530523634e-30	0.30973247232472323	4.4385985307010094e-181
1.97773113e7	0.13699261992619924	9.139395927357972e-36	0.2613007380073801	5.327531589182901e-129	0.21909594095940957	8.062685838389564e-91	0.11923431734317343	3.383134426784446e-27	0.24976937269372698	6.672252616673474e-118
2.17237973e7	0.14829335793357928	7.760850548998268e-42	0.3228782287822879	9.707416734859309e-197	0.24630996309963094	1.1374707889569143e-114	0.10608856088560886	1.2797901588002088e-21	0.29797047970479706	1.2801764653292706e-167
2.36018994e7	0.14229704797047968	1.483051985091346e-38	0.31572878228782286	3.843724088747168e-188	0.2917435424354244	1.0525132533959564e-160	0.15774907749077494	2.7573706085740455e-47	0.3385608856088562	2.840974688509151e-216
2.55069475e7	0.15033433248789485	5.3995812118217176e-43	0.25570670970717085	1.3942721928547337e-123	0.2905234032741526	2.105786099113458e-159	0.10975328568134657	4.0961206181822204e-23	0.31634770578741056	6.376870221553864e-189
2.73042e7	0.17431404196449157	1.1724337963361246e-57	0.2831450311275075	1.9766391392844725e-151	0.3029744062716162	2.5395792752016795e-173	0.13234955038044732	2.0336116109407262e-33	0.29190684805164857	6.3934723158541106e-161
2.90490828e7	0.1505996309963099	3.9069114005615694e-43	0.29174354243542433	1.0525132533961359e-160	0.23892988929889303	6.302660906036663e-108	0.10332103321033209	1.579370203527163e-20	0.22947416974169746	1.380260837488675e-99
3.1093726599999998e7	0.14737084870848707	2.5323903741246865e-41	0.2804428044280443	1.5797881553809854e-148	0.2396217712177122	1.4997777473755877e-108	0.1275369003690037	4.689749452157167e-31	0.23800738007380076	4.246673178019802e-107
3.33998196e7	0.1718173431734317	5.124288694217618e-56	0.2788284132841329	7.921687015632807e-147	0.2253228782287823	4.9573140826422795e-96	0.11369926199261994	9.06153329006091e-25	0.253690036900369	1.2800547397329803e-121
3.565728030000001e7	0.14111136730458845	6.241521132609821e-38	0.3062024440857735	5.02217393427456e-177	0.22573207286142496	2.1161888882128583e-96	0.1099838598109292	3.288077967347661e-23	0.25570670970717085	1.3942721928547337e-123
3.7897883900000006e7	0.17689114391143912	2.38729347528987e-59	0.2864391143911439	6.274266092682024e-155	0.22855166051660517	8.622506459857655e-99	0.11669741697416974	4.533374611340683e-26	0.23869926199261993	1.0161449116487379e-107
4.024862989999999e7	0.15867158671586712	7.777072513434263e-48	0.2882841328413285	6.320768058158188e-157	0.16282287822878225	2.385597938159363e-50	0.07011070110701106	1.1082252711533022e-9	0.20087638376383762	2.0673838963658604e-76
4.254725369999999e7	0.15359778597785978	7.488368155537426e-45	0.264529520295203	3.383868823244685e-132	0.20087638376383765	2.067383896365743e-76	0.10078413284132841	1.4912249492330017e-19	0.17158671586715865	7.223905849829861e-56
4.4841957e7	0.12799815498154982	2.8131618059028292e-31	0.21402214022140215	1.1084016831953753e-86	0.12269372693726938	8.980469346988667e-29	0.0606549815498155	2.3607578347656176e-7	0.09063653136531365	6.78254121293837e-16
4.7324721300000004e7	0.1337329951579433	4.12020595318993e-34	0.22849896241641687	9.084772246021967e-99	0.10375835831219737	1.0550496210072253e-20	0.06801936822688495	3.860124321402419e-9	0.09038505879640306	8.195339346232161e-16
4.94784078e7	0.13281069863961265	1.1966103278665706e-33	0.28130043809084615	1.8072232762872927e-149	0.11643993543924373	5.801939171499967e-26	0.029513488586580587	0.04574872631647541	0.08254553839059257	2.9313135866483865e-13
5.14070207e7	0.14737084870848705	2.532390374124722e-41	0.2691420664206642	7.83431471835628e-137	0.10862546125461253	1.2061421682839998e-22	0.05650369003690037	1.9449838612606674e-6	0.06273062730627305	7.776429480712536e-8
5.3735679099999994e7	0.13007380073800737	2.7572851108496404e-32	0.19488007380073802	6.083690576301174e-72	0.10608856088560883	1.2797901588002541e-21	0.04105166051660517	0.0013413906673776618	0.07426199261992616	8.241823185954155e-11
5.6079621599999994e7	0.13560885608856085	4.6908699481972494e-35	0.1667435424354243	8.798453157112575e-53	0.07495387453874537	5.267595404275297e-11	0.026752767527675275	0.08979155282671955	0.060193726937269355	3.0062098548627704e-7
5.84621544e7	0.12750749365921143	4.766637214638208e-31	0.17039428176158639	4.112179062037385e-55	0.08254553839059257	2.9313135866483865e-13	0.06133271846898778	1.6433547286554304e-7	0.06571362693105834	1.4702673414110162e-8
6.13036636e7	0.12750749365921143	4.766637214638208e-31	0.145492275766659	2.6937247238272844e-40	0.0860041503343325	2.3391565315116617e-14	0.046114825916532175	0.00019749090945715597	0.07193912842979018	3.575088890834204e-10
6.41932996e7	0.12407749077490773	2.0430112868940562e-29	0.13330258302583023	6.904320350591603e-34	0.03505535055350553	0.009703523443982152	0.0853321033210332	3.882426146442512e-14	0.056964944649446486	1.5500952956579798e-6
6.7091583400000006e7	0.1153136531365313	1.8238468734077503e-25	0.12269372693726938	8.980469346988667e-29	0.053505535055350543	8.128477248285192e-6	0.08233394833948339	3.4333409749787554e-13	0.05166051660516606	1.8853564967692096e-5
6.996746800000003e7	0.10332103321033206	1.5793702035271853e-20	0.10885608856088559	9.703925735991875e-23	0.036208487084870844	0.006794883809203903	0.055119926199262	3.7999783787008822e-6	0.04797047970479705	9.283260823608133e-5
7.261863110000002e7	0.09730228268388287	2.9391357097459016e-18	0.1042195065713627	6.960262319218367e-21	0.05741295826608255	1.2371757120734655e-6	0.13511643993543926	8.210317812950588e-35	0.07539774037353009	3.9216877175980157e-11
7.518170769999999e7	0.10468065483052799	4.58328889781458e-21	0.1378833294904312	3.101790399709637e-36	0.056260087618169245	2.184083652751256e-6	0.09199907770348169	2.286167111342714e-16	0.05925755130274383	4.864929122696814e-7
7.813914039999998e7	0.10954797047970476	5.0395578071784736e-23	0.08925276752767526	1.9959149010987263e-15	0.030442804428044277	0.035961411531508565	0.04220479704797047	0.0008846392003472515	0.05973247232472325	3.8210776853503405e-7
8.196761969999999e7	0.10239852398523981	3.596295870859686e-20	0.06988007380073799	1.274750732891747e-9	0.021678966789667894	0.2600475114787313	0.03436346863468634	0.01195016898944133	0.06157749077490775	1.447811049276775e-7
8.590338530000001e7	0.09386531365313645	5.123875593852982e-17	0.08302583025830255	2.0906070879344947e-13	0.04520295202952029	0.00028397299361520494	0.059963099630996324	3.3900237506498404e-7	0.08740774907749078	8.202070932283306e-15
9.006269730000001e7	0.1012220428867881	1.0058038978759304e-19	0.07332257320728615	1.495439031944372e-10	0.033663822919068484	0.014672630953461191	0.05718238413649988	1.387393036245081e-6	0.11136730458842517	8.712696208763842e-24
9.39122114e7	0.09617158671586709	7.660882560846344e-18	0.11715867158671586	2.839859083208355e-26	0.05627306273062733	2.1771799364830173e-6	0.05189114391143912	1.699892927842174e-5	0.13514760147601482	8.061752546446657e-35
9.709410669999999e7	0.10654981549815494	8.364566134115294e-22	0.10170664206642066	6.634079267648381e-20	0.02421586715867157	0.15723628230841932	0.07518450184501844	4.533234045102532e-11	0.07933579335793361	2.808513616677246e-12
1.006860443e8	0.09086715867158676	5.656742247486984e-16	0.06849630996309962	2.9241649667281615e-9	0.05904059040590407	5.456740795396902e-7	0.10009225092250924	2.724342316052468e-19	0.11831180811808123	8.749417500861866e-27
1.048056495e8	0.11508302583025827	2.2964044476738396e-25	0.0500461254612546	3.842270317612894e-5	0.1153136531365314	1.823846873407569e-25	0.08164206642066421	5.615113920392479e-13	0.11231549815498157	3.516765977635009e-24
1.099111595e8	0.11044500807009454	2.1158263678503297e-23	0.052801475674429346	1.1213515693255897e-5	0.1148259165321651	2.9284347708639847e-25	0.06640534931980632	9.89146647693362e-9	0.10606409960802397	1.2942719208254079e-21
1.1611915189999998e8	0.09614941203596958	7.732050057960178e-18	0.045884251786949506	0.0002165218861120336	0.10975328568134654	4.0961206181823074e-23	0.09153792944431634	3.300093096288679e-16	0.11966797325340095	2.1281787624972292e-27
1.2232479629999998e8	0.08994464944649451	1.165919785934671e-15	0.09132841328413281	3.9292831629069247e-16	0.12869003690036904	1.3024465703629302e-31	0.1107011070110701	1.6754352028220968e-23	0.11808118081180817	1.1082642168510644e-26
1.288243124e8	0.09340405904059036	7.451757048493255e-17	0.06480627306273062	2.4676473179955843e-8	0.12292435424354246	7.024710929721746e-29	0.09109778597785977	4.715633225170006e-16	0.11346863468634688	1.1372591881828122e-24
1.3763536359999996e8	0.10539667896678964	2.413678290607907e-21	0.0482011070110701	8.432061456159823e-5	0.18703874538745394	2.6520709064592e-66	0.04035977859778598	0.0017124775889118156	0.10862546125461256	1.2061421682839568e-22
1.5067143559999996e8	0.11989854738298364	1.6748105463908666e-27	0.07562831450311276	3.371966301526113e-11	0.3027438321420337	4.6539516040474926e-173	0.08139266774267928	6.653490979956556e-13	0.13673045884251786	1.2244151993665865e-35
