# Supplementary material for: Gene Co-Expression in Breast Cancer: A Matter of Distance
Source: Front Oncol. 2021 Nov 17;11:726493. doi: 10.3389/fonc.2021.726493 (PMC8636045; doi:10.3389/fonc.2021.726493)
Supplement: Supplementary Material S12 — Kolmogorov-Smirnov significance tests for all chromosomes in the five phenotypes. As in Figure 3 , the figures represent the KS statistics of 50 equal-area (same number of data-points) intervals for each chromosome. In the figures, the phenotypes are represented by different colors. The associated p-value for the complete set of correlations are depicted in the upper right part of the figures. [file DataSheet_12.zip › SuppMat9/SuppMat9/KSTest-Chromosome-6.csv]

Distance	KS_Value_Healthy	p_value_Healthy	KS_Value_LumA	p_value_LumA	KS_Value_LumB	p_value_LumB	KS_Value_Her2	p_value_Her2	KS_Value_Basal	p_value_Basal
520742.30000000005	0.265143464399575	2.4042918330848665e-115	0.5565887353878856	0.0	0.6381509032943682	0.0	0.5781083953241237	0.0	0.7141339001062704	0.0
1.7089406e6	0.2056323060573858	1.5100061274498314e-69	0.444208289054198	6.0e-323	0.49574920297555825	0.0	0.42879914984059536	5.416405096400849e-301	0.6038788522848039	0.0
3.1654580999999996e6	0.20164718384697133	6.794652265984565e-67	0.35945802337938376	1.2115447157427327e-211	0.3809776833156218	1.0874291642602478e-237	0.3703506907545166	1.2254953130153934e-224	0.4914984059511162	0.0
4.7969612e6	0.17375132837407012	8.926577597058138e-50	0.3395324123273116	7.094407532058965e-189	0.35839532412327324	2.1398258923601693e-210	0.3002125398512222	9.351819392437749e-148	0.4213602550478217	1.1799353430932469e-290
6.398910900000001e6	0.18092454835281616	6.191174275595655e-54	0.3514877789585549	2.2188840807778657e-202	0.37433581296493107	1.726287257825983e-229	0.24946865037194485	3.6905074417838086e-102	0.39266737513283756	1.789990242508513e-252
7.881920700000001e6	0.1838958277969705	1.082652945141892e-55	0.35423863938347067	1.687055912508025e-205	0.3398883869253256	3.204265461553785e-189	0.16343343077331918	4.4608143841522913e-44	0.3576933297900611	1.6131837630241557e-209
9.3128143e6	0.1586078639744952	1.507181274214733e-41	0.357863974495218	8.964237623657365e-210	0.35122210414452726	4.480408773242961e-202	0.18544102019128592	1.2215008342764832e-56	0.35812964930924557	4.3808792245682216e-210
1.08224515e7	0.15435706695005313	2.253557118381717e-39	0.3087141339001064	3.2239202748926613e-156	0.32651434643995764	1.0584669490895532e-174	0.1461211477151966	2.501759269013363e-35	0.33634431455897995	2.3619490640531684e-185
1.2647201600000001e7	0.1540913921360255	3.067792870751137e-39	0.27417640807651444	2.6144676045023293e-123	0.2842720510095644	1.5892860266486842e-132	0.11928799149840597	1.0966895439526645e-23	0.2858660998937302	5.194633929337335e-134
1.4605866700000003e7	0.17401700318809776	6.304506795794654e-50	0.27045696068012753	5.3557586621845e-120	0.28161530286928804	4.558475412874207e-130	0.11317747077577045	2.3021226369229982e-21	0.22263549415515413	1.8851277887799948e-81
1.6429971999999998e7	0.14190805208610152	2.4585099016665066e-33	0.24422003720435823	6.741430233111939e-98	0.22561785809194793	1.2945308855753071e-83	0.11825671007175126	2.7964991672421196e-23	0.24873770927451502	1.5461155552142958e-101
1.8359751499999996e7	0.15568544102019127	4.7821128252258645e-40	0.25425079702444214	4.2595106616986684e-106	0.19128586609989373	3.0723082998658925e-60	0.0555260361317747	1.8241809540382883e-5	0.21732199787460152	1.2495769820477913e-77
2.04136563e7	0.14213602550478213	1.888308782314186e-33	0.25611052072263557	1.1962721194855081e-107	0.16870350690754513	5.977005350295042e-47	0.05047821466524974	0.00013670112209241274	0.22582359192348567	8.673235088273367e-84
2.25684416e7	0.14001062699256112	1.8044750731501816e-32	0.2133368756641871	7.9846264313449325e-75	0.19659936238044637	1.313217033639706e-63	0.043836344314558975	0.001444705720603977	0.17534537725823593	1.0990573301763908e-50
2.48003738e7	0.15993623804463333	3.065178431264263e-42	0.184643995749203	3.707416758292417e-56	0.1524973432518597	1.9307445153242536e-38	0.07651434643995748	5.380957518708236e-10	0.0882040382571732	3.8305664410825197e-13
2.69367004e7	0.14133900106269925	4.4198540890052464e-33	0.21280552603613181	1.8723937775269096e-74	0.16923485653560044	3.040563737223954e-47	0.08395324123273115	6.019138043615039e-12	0.12752391073326252	5.214626885210903e-27
2.9091978700000003e7	0.14505844845908608	8.018188926111927e-35	0.20297555791710944	8.985455867766523e-68	0.17640807651434645	2.6912993795988835e-51	0.03825717321997874	0.008100043640937407	0.09431455897980871	5.756071079057696e-15
3.12665851e7	0.13708820403825717	3.8029298379157497e-31	0.20005313496280555	7.566667085520218e-66	0.1466524973432519	1.3929821795747737e-35	0.04808714133900108	0.0003319170725235967	0.04357066950053134	0.0015766662679738944
3.3471291500000004e7	0.14558979808714134	4.483554215653178e-35	0.1854410201912859	1.2215008342765527e-56	0.12752391073326244	5.2146268852114224e-27	0.051009564293305006	0.00011158887897381577	0.05446333687566419	2.832298537385268e-5
3.57409362e7	0.14426142401700318	1.9099691710652956e-34	0.20589798087141342	1.0005835920272463e-69	0.16498405951115835	6.387707299027117e-45	0.04038257173219979	0.004317823890043371	0.054197662061636544	3.157402149687551e-5
3.81288571e7	0.11370882040382571	1.4623708676439317e-21	0.16339001062699252	4.581537940816005e-44	0.14373007438894791	3.3976027110132452e-34	0.050478214665249745	0.00013670112209241274	0.0512752391073326	0.00010073936035253405
4.06149253e7	0.13708820403825714	3.8029298379158036e-31	0.10839532412327312	1.2423089506967583e-19	0.19845908607863977	8.266745695767072e-65	0.04994686503719448	0.00016710913659763048	0.06296493092454838	6.609805328694238e-7
4.31312543e7	0.1179596174282678	3.591371565728926e-23	0.07704569606801275	3.958029303542754e-10	0.11344314558979811	1.8353055255622058e-21	0.026301806588735377	0.1479121522143384	0.031083953241232722	0.05267082327158082
4.583612239999999e7	0.1437300743889479	3.397602711013293e-34	0.07066950053134963	1.3712747520620273e-8	0.10945802337938365	5.197321559295471e-20	0.04675876726886291	0.0005333163094053717	0.04861849096705632	0.0002735471198182965
4.89141583e7	0.13496280552603612	3.352125972320752e-30	0.11530286928799151	3.7008923100042628e-22	0.1049415515409139	1.989266535741719e-18	0.1123804463336876	4.52901888466027e-21	0.08953241232731139	1.5751183860181253e-13
5.21289911e7	0.1498405951115834	3.969737526995736e-37	0.0916578108395324	3.69652704673477e-14	0.03931987247608927	0.005939121975607168	0.05685441020191287	1.0400084751687676e-5	0.05658873538788524	1.1649428242433646e-5
5.53999105e7	0.13310308182784267	2.1890570528636679e-29	0.07146652497343255	8.952365505476939e-9	0.06137088204038257	1.3937305307998002e-6	0.045164718384697135	0.0009257975785078559	0.08209351753453775	1.9245386666353208e-11
5.90360277e7	0.14293304994686498	8.028995854962369e-34	0.07996811902231667	7.036981948659538e-11	0.04171094580233791	0.002864185354167006	0.04888416578108396	0.0002481345736812394	0.08501594048884169	3.061997069127408e-12
6.25036618e7	0.12885228480340064	1.4471361895120126e-27	0.06004250797024439	2.55755298787059e-6	0.06615302869287994	1.4037380119147842e-7	0.060573857598299696	2.0093639035948456e-6	0.12805526036131779	3.1277353028267804e-27
6.5718144999999985e7	0.13925059792718575	4.090048558687991e-32	0.06191868190273719	1.0850269823260232e-6	0.06404464522986979	3.960947764577176e-7	0.01488174328992825	0.7989250656053031	0.0539463194259899	3.5077324464289505e-5
6.897760069999999e7	0.13336875664187034	1.6769875237152715e-29	0.06721572794899043	8.233809221006693e-8	0.06907545164718386	3.171518503069212e-8	0.023910733262486713	0.23214543167714866	0.040913921360255054	0.00366987853168255
7.20602759e7	0.13522848034006377	2.5584547866535808e-30	0.06562167906482468	1.8270234316274932e-7	0.07438894792773647	1.7994977491925468e-9	0.04410201912858661	0.0013230865254077841	0.07837407013815093	1.8196559044880834e-10
7.513851830000001e7	0.11716259298618491	7.271050743377445e-23	0.05366631243358132	3.917593389215277e-5	0.11184909670563235	7.091978952051055e-21	0.03825717321997874	0.008100043640937407	0.045164718384697135	0.0009257975785078559
7.84627212e7	0.12088204038257173	2.5957124816782213e-24	0.07146652497343256	8.952365505476874e-9	0.07810839532412331	2.1278878865681994e-10	0.05286928799149842	5.392905725073067e-5	0.08368756641870354	7.11770167313996e-12
8.17749376e7	0.15120914164230667	8.613916730839545e-38	0.05899548232792985	4.1027630514682905e-6	0.07015678979537603	1.8083872365291512e-8	0.07095402604305073	1.1842420752576888e-8	0.05633802816901409	1.3000603334012034e-5
8.526699959999996e7	0.1434643995749203	4.5279285985293795e-34	0.05340063761955369	4.3603157915814325e-5	0.046758767268862904	0.0005333163094053737	0.05154091392136025	9.089640375778943e-5	0.056588735387885246	1.1649428242433646e-5
8.913775469999999e7	0.12911795961742825	1.1180837889621155e-27	0.047290116896918186	0.0004418705345271192	0.038257173219978735	0.008100043640937422	0.0685441020191286	4.176399883659312e-8	0.09617428267800217	1.517149501143703e-15
9.30249244e7	0.11052072263549412	2.1559434510791827e-20	0.07332624867162596	3.249068643812174e-9	0.049681190223166846	0.000184615478384651	0.07996811902231671	7.036981948659364e-11	0.11530286928799156	3.700892310004052e-22
9.683027590000002e7	0.11689691817215726	9.188570030607644e-23	0.06243358129649308	8.493925210245718e-7	0.06455897980871414	3.075325465205183e-7	0.06854410201912858	4.1763998836593566e-8	0.07917109458023382	1.134295695348582e-10
1.0054181160000002e8	0.10866099893730072	9.999153856708154e-20	0.04038257173219977	0.004317823890043398	0.056057385759829985	1.4593107718838334e-5	0.09936238044633372	1.4520529483388557e-16	0.10759829968119025	2.374893457700386e-19
1.0418387339999999e8	0.09590860786397445	1.838437703145931e-15	0.06907545164718387	3.1715185030692006e-8	0.05207226354941552	7.388383650387701e-5	0.10573857598299684	1.0573075327222621e-18	0.03666312433581297	0.012697321241034757
1.0759645969999999e8	0.10361317747077575	5.643698657160794e-18	0.06615302869287994	1.4037380119147842e-7	0.0342720510095643	0.024042092352898524	0.09245483528161533	2.127730256911076e-14	0.06934112646121149	2.761554975873415e-8
1.1120305070000002e8	0.11264612114771518	3.616398954580628e-21	0.058448459086078645	5.206962850302351e-6	0.05127523910733264	0.00010073936035253244	0.12672688629117962	1.1181044962707031e-26	0.04808714133900107	0.0003319170725235979
1.149698114e8	0.10626992561105204	6.919155350656042e-19	0.04383634431455897	0.0014447057206039822	0.039319872476089264	0.00593912197560718	0.10866099893730076	9.999153856707869e-20	0.03985122210414452	0.005069383069404079
1.190085935e8	0.12167906482465461	1.2537984739602019e-24	0.05685441020191285	1.0400084751687768e-5	0.0483528161530287	0.0003014020834278218	0.10015940488841661	7.980476476594422e-17	0.06376195536663123	4.5193742478842704e-7
1.2335785969999999e8	0.1102550478214665	2.6885558602563623e-20	0.05340063761955368	4.360315791581448e-5	0.01833156216790649	0.551873008299645	0.0395855472901169	0.0054885049314341555	0.051009564293305	0.00011158887897381577
1.2814973629999998e8	0.10653560042507967	5.592845418050562e-19	0.03905419766206164	0.006423321619325066	0.03985122210414453	0.005069383069404057	0.039851222104144525	0.00506938306940407	0.09378320935175347	8.385052649802315e-15
1.34020035e8	0.12061636556854412	3.304745428941129e-24	0.05074388947927738	0.0001235412178280205	0.03905419766206164	0.006423321619325066	0.057917109458023364	6.57140642076617e-6	0.047821466524973426	0.0003653273365027619
1.4194086889999995e8	0.11264612114771518	3.616398954580628e-21	0.06402763018065889	3.9772234808841466e-7	0.09458023379383639	4.7652992883688554e-15	0.06695005313496283	9.416039213425043e-8	0.056588735387885225	1.1649428242433749e-5
1.5849361599999994e8	0.10892667375132833	8.043890043179669e-20	0.04941551540913922	0.00020384744030382883	0.16020191285866106	2.2254688945450504e-42	0.05180658873538789	8.197160732110763e-5	0.11291179596174288	2.8861425411623526e-21
