# Supplementary material for: Gene Co-Expression in Breast Cancer: A Matter of Distance
Source: Front Oncol. 2021 Nov 17;11:726493. doi: 10.3389/fonc.2021.726493 (PMC8636045; doi:10.3389/fonc.2021.726493)
Supplement: Supplementary Material S12 — Kolmogorov-Smirnov significance tests for all chromosomes in the five phenotypes. As in Figure 3 , the figures represent the KS statistics of 50 equal-area (same number of data-points) intervals for each chromosome. In the figures, the phenotypes are represented by different colors. The associated p-value for the complete set of correlations are depicted in the upper right part of the figures. [file DataSheet_12.zip › SuppMat9/SuppMat9/KSTest-Chromosome-21.csv]

Distance	KS_Value_Healthy	p_value_Healthy	KS_Value_LumA	p_value_LumA	KS_Value_LumB	p_value_LumB	KS_Value_Her2	p_value_Her2	KS_Value_Basal	p_value_Basal
81609.96000000002	0.391812865497076	7.946299178825327e-12	0.7076023391812865	1.3085407439430646e-37	0.7660818713450291	5.207844914281639e-44	0.7426900584795321	2.176022276743366e-41	0.8830409356725146	2.4692174724352832e-58
270892.46	0.29411764705882365	8.210062027709924e-7	0.6588235294117649	1.7997267759678796e-32	0.7176470588235294	1.8935238005042416e-38	0.641176470588235	8.891091045362115e-31	0.7529411764705879	2.7877937100640326e-42
506058.39999999997	0.25882352941176473	2.265594850059757e-5	0.5058823529411769	2.550735106041495e-19	0.623529411764706	3.9511126797774004e-29	0.6999999999999998	1.3313727174452977e-36	0.729411764705882	1.0480245212856246e-39
756918.22	0.2631578947368421	1.4390272757365835e-5	0.4619883040935672	2.821962726260588e-16	0.6666666666666667	1.9708309372222238e-33	0.6023391812865496	2.2750658997002415e-27	0.6666666666666667	1.9708309372222238e-33
998376.72	0.3411764705882355	5.0945825160630265e-9	0.6058823529411766	1.5794273402454837e-27	0.6294117647058827	1.1286881779208191e-29	0.5764705882352943	5.833731565789523e-25	0.7176470588235292	1.8935238005043223e-38
1.2357925e6	0.2882352941176472	1.4698029243858755e-6	0.44705882352941206	3.5094277403037268e-15	0.5529411764705885	5.344851340035836e-23	0.5411764705882354	4.767318236896396e-22	0.688235294117647	2.1384815553075424e-35
1.5155367799999998e6	0.14705882352941177	0.050623487758704185	0.38823529411764723	1.4889241195569948e-11	0.5647058823529414	5.71688860106872e-24	0.5411764705882354	4.767318236896396e-22	0.7058823529411763	3.263868891985482e-37
1.81834638e6	0.2807017543859649	2.815031715112263e-6	0.47368421052631576	4.3434662689847884e-17	0.5614035087719298	7.849521466948398e-24	0.5204678362573099	1.526857365474952e-20	0.6198830409356726	5.815417254217843e-29
2.10305212e6	0.24117647058823535	0.00010153691677325651	0.41176470588235314	6.069182866969095e-13	0.5235294117647062	1.1626843114337894e-20	0.5294117647058825	4.0567222091993724e-21	0.6352941176470589	3.1865386484221315e-30
2.37800262e6	0.25294117647058834	3.779539048275176e-5	0.4705882352941179	8.935525297996016e-17	0.6294117647058824	1.1286881779208672e-29	0.5647058823529415	5.7168886010686384e-24	0.6705882352941177	1.2603587792076882e-33
2.6492885e6	0.26900584795321636	8.451878570332894e-6	0.5087719298245614	1.1961475921351505e-19	0.5438596491228069	2.1620824576383336e-22	0.5906432748538012	2.4728932914420399e-26	0.6023391812865496	2.2750658997002415e-27
2.9496287199999997e6	0.2941176470588236	8.210062027709967e-7	0.5705882352941178	1.8369940897460243e-24	0.5294117647058827	4.056722209199228e-21	0.5941176470588234	1.7410306151934444e-26	0.6176470588235294	1.3669590592102657e-28
3.25916784e6	0.2941176470588236	8.210062027709967e-7	0.6117647058823532	4.673930528572488e-28	0.5941176470588236	1.7410306151933827e-26	0.5882352941176474	5.679312499803945e-26	0.6235294117647061	3.951112679777288e-29
3.55343804e6	0.21764705882352947	0.0006363295325026382	0.4647058823529414	2.2767385596252455e-16	0.4941176470588238	1.8847524792053367e-18	0.5117647058823531	9.219489144165386e-20	0.6235294117647061	3.951112679777288e-29
3.920708319999999e6	0.2631578947368421	1.4390272757365835e-5	0.3742690058479532	7.911891091318187e-11	0.47953216374269003	1.6744024151705043e-17	0.5087719298245614	1.1961475921351505e-19	0.5380116959064327	6.378565335571188e-22
4.318821919999999e6	0.27647058823529425	4.54732929030547e-6	0.5176470588235298	3.2933584973894344e-20	0.5411764705882354	4.767318236896396e-22	0.5529411764705886	5.344851340035609e-23	0.5941176470588235	1.7410306151934197e-26
4.671025700000001e6	0.24705882352941183	6.231406422332878e-5	0.4882352941176474	5.033670515220756e-18	0.44117647058823556	8.530843828049984e-15	0.5058823529411769	2.550735106041495e-19	0.6176470588235294	1.3669590592102657e-28
5.0625949e6	0.2046783625730994	0.00154830342821713	0.4619883040935672	2.821962726260588e-16	0.5321637426900584	1.8599201350156274e-21	0.5146198830409356	4.298642747844353e-20	0.5964912280701755	7.544655473148171e-27
5.4763705e6	0.1941176470588236	0.0033036241795978594	0.4823529411764709	1.3286356451409137e-17	0.38235294117647073	3.2176202290748793e-11	0.458823529411765	5.733197335668231e-16	0.5764705882352945	5.833731565789192e-25
5.89939968e6	0.24117647058823535	0.00010153691677325651	0.5529411764705886	5.344851340035609e-23	0.5764705882352943	5.833731565789523e-25	0.6294117647058824	1.1286881779208672e-29	0.5823529411764707	1.8309470175738466e-25
6.403787479999999e6	0.23529411764705893	0.00016351308744047219	0.41176470588235314	6.069182866969095e-13	0.4058823529411767	1.374769311443407e-12	0.5058823529411767	2.550735106041622e-19	0.46470588235294147	2.276738559625197e-16
6.866617279999999e6	0.14619883040935672	0.051723612619586606	0.45614035087719296	7.067885114736759e-16	0.5321637426900585	1.859920135015588e-21	0.5029239766081871	3.2897183695170916e-19	0.5146198830409356	4.298642747844353e-20
7.279952220000001e6	0.20000000000000007	0.0022275502926119425	0.5058823529411769	2.550735106041495e-19	0.5235294117647061	1.1626843114338142e-20	0.5235294117647061	1.1626843114338142e-20	0.6058823529411765	1.5794273402455174e-27
7.67108292e6	0.223529411764706	0.0004093375377886268	0.5823529411764707	1.8309470175738466e-25	0.5117647058823533	9.219489144164928e-20	0.5764705882352943	5.833731565789523e-25	0.6529411764705885	6.681881223156823e-32
8.0036266e6	0.2222222222222222	0.0004301841161202516	0.5029239766081871	3.2897183695170916e-19	0.4502923976608187	1.7496380808208706e-15	0.4327485380116959	2.4742731338914525e-14	0.5906432748538011	2.4728932914420924e-26
8.39227918e6	0.22807017543859648	0.00027421731059721174	0.4678362573099415	1.1136112174287474e-16	0.6081871345029239	6.780614934132771e-28	0.47953216374269003	1.6744024151705043e-17	0.5906432748538011	2.4728932914420924e-26
8.834754260000002e6	0.17058823529411765	0.014208541210150721	0.41176470588235325	6.069182866969008e-13	0.44705882352941206	3.5094277403037268e-15	0.39411764705882374	6.8092769756425745e-12	0.48235294117647065	1.3286356451409514e-17
9.249190980000002e6	0.3058823529411766	2.472823162186384e-7	0.40000000000000024	3.077656086793516e-12	0.4882352941176474	5.033670515220756e-18	0.41764705882352976	2.648020058509518e-13	0.4941176470588236	1.8847524792053633e-18
9.67734414e6	0.19298245614035087	0.003429729523230436	0.4444444444444444	4.280825212607407e-15	0.5438596491228069	2.1620824576383336e-22	0.5146198830409356	4.298642747844353e-20	0.49122807017543857	2.4025266627412755e-18
1.009217894e7	0.2705882352941177	7.858524883669696e-6	0.5529411764705885	5.344851340035836e-23	0.6470588235294115	2.45178045055593e-31	0.5411764705882353	4.767318236896464e-22	0.6176470588235295	1.3669590592102464e-28
1.046827442e7	0.20588235294117657	0.001484414036534555	0.6294117647058822	1.1286881779209154e-29	0.6235294117647059	3.9511126797774564e-29	0.5647058823529412	5.7168886010689234e-24	0.5529411764705886	5.344851340035609e-23
1.090315734e7	0.28823529411764726	1.4698029243858624e-6	0.44705882352941195	3.5094277403037765e-15	0.611764705882353	4.6739305285726535e-28	0.5058823529411767	2.550735106041622e-19	0.4941176470588236	1.8847524792053633e-18
1.132572058e7	0.2222222222222222	0.0004301841161202516	0.5497076023391813	7.243392685013315e-23	0.6432748538011694	3.7174990553631793e-31	0.5906432748538011	2.4728932914420924e-26	0.5906432748538012	2.4728932914420399e-26
1.1763730860000001e7	0.1882352941176471	0.004842218742627429	0.40588235294117664	1.3747693114434264e-12	0.5235294117647058	1.1626843114338721e-20	0.4411764705882353	8.530843828050347e-15	0.42352941176470593	1.1418340008846957e-13
1.2270667800000004e7	0.1647058823529412	0.0198685240453445	0.25294117647058834	3.779539048275176e-5	0.5235294117647062	1.1626843114337894e-20	0.43529411764705894	2.0494547385874955e-14	0.44117647058823556	8.530843828049984e-15
1.2721314900000002e7	0.18128654970760233	0.007250129791404859	0.47953216374269003	1.6744024151705043e-17	0.5964912280701755	7.544655473148171e-27	0.4678362573099415	1.1136112174287474e-16	0.6081871345029239	6.780614934132771e-28
1.324289216e7	0.21176470588235302	0.0009776271172652234	0.4941176470588239	1.8847524792052963e-18	0.547058823529412	1.6056820798780133e-22	0.5411764705882351	4.767318236896565e-22	0.4294117647058825	4.8660360795083935e-14
1.4001837179999996e7	0.27647058823529425	4.54732929030547e-6	0.5176470588235298	3.2933584973894344e-20	0.5529411764705884	5.344851340035912e-23	0.547058823529412	1.6056820798780133e-22	0.5352941176470588	1.3988765183348605e-21
1.4864964659999996e7	0.2764705882352943	4.547329290305422e-6	0.5294117647058825	4.0567222091993724e-21	0.5529411764705886	5.344851340035609e-23	0.48823529411764727	5.033670515220828e-18	0.535294117647059	1.3988765183348109e-21
1.5686736940000001e7	0.3333333333333333	1.1205592875074575e-8	0.4327485380116959	2.4742731338914525e-14	0.4678362573099415	1.1136112174287474e-16	0.4269005847953216	5.845053759600122e-14	0.6023391812865496	2.2750658997002415e-27
1.66030817e7	0.14117647058823532	0.06753383010361767	0.25294117647058834	3.779539048275176e-5	0.43529411764705916	2.049454738587437e-14	0.3647058823529414	3.0259751543781255e-10	0.464705882352941	2.2767385596253746e-16
1.763076022e7	0.20588235294117652	0.0014844140365345617	0.4764705882352944	3.465913084576716e-17	0.4647058823529414	2.2767385596252455e-16	0.4058823529411767	1.374769311443407e-12	0.4411764705882354	8.530843828050227e-15
1.865239502e7	0.21052631578947367	0.0010221978775423897	0.47368421052631576	4.3434662689847884e-17	0.36257309941520466	3.453768475892735e-10	0.38011695906432746	3.720956892273744e-11	0.5204678362573099	1.526857365474952e-20
1.9836967659999996e7	0.1470588235294118	0.050623487758704115	0.27058823529411774	7.858524883669653e-6	0.358823529411765	6.238643783571649e-10	0.25882352941176484	2.265594850059737e-5	0.42941176470588266	4.866036079508255e-14
2.185567946e7	0.2470588235294119	6.231406422332855e-5	0.43529411764705905	2.049454738587466e-14	0.41176470588235314	6.069182866969095e-13	0.3647058823529413	3.0259751543781575e-10	0.41176470588235325	6.069182866969008e-13
2.4571917280000005e7	0.23529411764705888	0.00016351308744047275	0.2764705882352942	4.5473292903054865e-6	0.2588235294117649	2.265594850059717e-5	0.22941176470588243	0.00026023860325077814	0.3823529411764708	3.2176202290748334e-11
2.680435236e7	0.17543859649122806	0.010357847302435799	0.43859649122807015	1.0352072418775239e-14	0.47368421052631576	4.3434662689847884e-17	0.38011695906432746	3.720956892273744e-11	0.4502923976608187	1.7496380808208706e-15
2.8613288439999998e7	0.21176470588235302	0.0009776271172652234	0.40000000000000024	3.077656086793516e-12	0.4117647058823532	6.069182866969052e-13	0.40000000000000024	3.077656086793516e-12	0.5294117647058828	4.0567222091990835e-21
3.1311584880000003e7	0.09411764705882357	0.4388033468927861	0.21764705882352942	0.0006363295325026403	0.35882352941176493	6.238643783571693e-10	0.32352941176470607	3.742336980781337e-8	0.470588235294118	8.935525297996016e-17
3.731314052e7	0.17543859649122806	0.010357847302435799	0.3333333333333333	1.1205592875074575e-8	0.4502923976608187	1.7496380808208706e-15	0.28654970760233917	1.5963536600814968e-6	0.5555555555555556	2.3984592250916154e-23
