# Supplementary material for: Gene Co-Expression in Breast Cancer: A Matter of Distance
Source: Front Oncol. 2021 Nov 17;11:726493. doi: 10.3389/fonc.2021.726493 (PMC8636045; doi:10.3389/fonc.2021.726493)
Supplement: Supplementary Material S12 — Kolmogorov-Smirnov significance tests for all chromosomes in the five phenotypes. As in Figure 3 , the figures represent the KS statistics of 50 equal-area (same number of data-points) intervals for each chromosome. In the figures, the phenotypes are represented by different colors. The associated p-value for the complete set of correlations are depicted in the upper right part of the figures. [file DataSheet_12.zip › SuppMat9/SuppMat9/KSTest-Chromosome-4.csv]

Distance	KS_Value_Healthy	p_value_Healthy	KS_Value_LumA	p_value_LumA	KS_Value_LumB	p_value_LumB	KS_Value_Her2	p_value_Her2	KS_Value_Basal	p_value_Basal
551702.1199999999	0.25978090766823175	2.4412408702269983e-75	0.5504694835680752	0.0	0.596244131455399	0.0	0.5719874804381848	0.0	0.7288732394366193	0.0
1.8701316199999999e6	0.2121330724070449	2.3309515753540047e-50	0.35381604696673163	2.466422324023338e-139	0.4379647749510761	2.8898043996091384e-213	0.4465753424657532	1.0222304737366054e-221	0.6027397260273972	0.0
3.635725839999999e6	0.17377690802348333	6.197172749675644e-34	0.33228962818003904	6.0328485405149196e-123	0.37886497064579233	1.064904774433617e-159	0.38943248532289615	1.0430195368864963e-168	0.5655577299412916	0.0
5.646981699999999e6	0.1795774647887325	3.1904251708620176e-36	0.3697183098591551	3.6776666874201416e-152	0.384194053208138	2.8250955334914484e-164	0.3705007824726136	8.368087862462918e-153	0.5645539906103287	0.0
7.80150226e6	0.15812133072407034	3.612905050535797e-28	0.3142857142857141	4.98323280709904e-110	0.3041095890410957	4.78871004754261e-103	0.2614481409001955	2.8356072925435026e-76	0.4790606653620351	4.4021431016895785e-255
1.012541894e7	0.18160469667318976	5.074440969054524e-37	0.29041095890410945	5.213307103565995e-94	0.32681017612524443	6.136632765945205e-119	0.2774951076320938	7.180965658854678e-86	0.4896281800391388	1.9269312045939962e-266
1.24938978e7	0.18473581213307233	2.7076399478764786e-38	0.28219178082191765	8.69672470795218e-89	0.30176125244618385	1.815418349866346e-101	0.24227005870841478	1.4858869767141656e-65	0.39921722113502917	2.855203396498083e-177
1.47846877e7	0.1854460093896714	1.33639042089146e-38	0.2852112676056339	1.0068145798158062e-90	0.28834115805946814	1.0238215523866449e-92	0.23082942097026615	1.4280491680776172e-59	0.45070422535211285	6.4631097769206996e-226
1.7084608840000004e7	0.16555772994129153	7.7088213130934005e-31	0.2990215264187866	1.2172877194333012e-99	0.3225048923679059	7.760033542825931e-116	0.2457925636007827	1.8378905428896843e-67	0.4454011741682974	1.4848762504138063e-220
1.9554724700000003e7	0.15029354207436393	1.7247021154150588e-25	0.26418786692759283	7.156165250577933e-78	0.3072407045009783	3.5989024056927176e-105	0.22739726027397256	8.375194949869341e-58	0.434050880626223	1.770045056363311e-209
2.20574123e7	0.1920970266040689	2.180372929433595e-41	0.27112676056338036	5.024267818909388e-82	0.2957746478873241	1.5500193243333111e-97	0.22848200312989053	2.2469927043517937e-58	0.40923317683881083	2.4994519905264223e-186
2.454469266e7	0.18669275929549897	4.22711456081906e-39	0.2688845401174167	1.1927666914654035e-80	0.3029354207436398	2.958880568167178e-102	0.2011741682974559	2.4742909259303928e-45	0.3933463796477494	4.156492749236137e-172
2.717512604e7	0.13972602739726023	4.339796447900785e-22	0.255968688845401	3.968294733393232e-73	0.2708414872798433	8.027038122486958e-82	0.13776908023483359	1.7379702177660252e-21	0.34011741682974544	8.711020531035675e-129
2.97213221e7	0.15499021526418783	4.423005519441367e-27	0.24344422700587073	3.460641998356013e-66	0.2457925636007827	1.8378905428896843e-67	0.15381604696673185	1.1170073950028588e-26	0.3111545988258316	7.421870819302896e-108
3.200514932e7	0.14123630672926454	1.4386605357105938e-22	0.21635367762128335	2.1901899860365518e-52	0.23865414710485144	1.1936051978504389e-63	0.12284820031298907	3.535161071814227e-17	0.3067292644757435	7.307042403686449e-105
3.421737322e7	0.15812133072407036	3.61290505053572e-28	0.23248532289628165	2.1211766532056723e-60	0.2082191780821917	1.559911212454061e-48	0.09902152641878667	2.635668946837552e-11	0.2798434442270057	2.534477873411418e-87
3.639875392e7	0.17847358121330714	9.045410437315072e-36	0.22504892367906054	1.2646321289929776e-56	0.2606653620352249	8.056531530110947e-76	0.10880626223091971	1.4602570608348427e-13	0.2653620352250488	1.461297225014397e-78
3.854986502000001e7	0.15923317683881072	1.429931886039597e-28	0.21439749608763706	1.8873223287201811e-51	0.280907668231612	5.098414320000632e-88	0.16001564945226923	7.551258600412837e-29	0.30672926447574356	7.307042403685826e-105
4.0931424400000006e7	0.171037181996086	6.925475521454178e-33	0.19647749510763207	2.922979975015009e-43	0.2653620352250488	1.461297225014397e-78	0.11232876712328763	1.9956749583155613e-14	0.2532289628180038	1.4015094577268263e-71
4.3636472480000004e7	0.12798434442270046	1.3348223718822053e-18	0.21056751467710366	1.2642686857637998e-49	0.25048923679060653	4.763545024768495e-70	0.08297455968688842	4.5869773186113597e-8	0.21643835616438348	2.0899937119718447e-52
4.619628512e7	0.16868884540117413	5.31736451379946e-32	0.2360078277886496	3.128966597941755e-62	0.22935420743639914	8.53437486173323e-59	0.06575342465753423	3.188330109420832e-5	0.19843444227005863	4.05775165789642e-44
4.87827518e7	0.12989045383411588	3.738308642531643e-19	0.20539906103286396	2.945090389100108e-47	0.1940532081377153	3.162395626412318e-42	0.05438184663536778	0.0010427127984607484	0.14084507042253522	1.907500744191792e-22
5.149189432e7	0.12133072407045002	9.249498183490101e-17	0.1925636007827788	1.4302430690570077e-41	0.2172211350293541	8.779567686128767e-53	0.08688845401174167	8.391138654128345e-9	0.16046966731898235	5.341739113329828e-29
5.42275782e7	0.14090019569471612	1.8700193461190333e-22	0.2547945205479451	1.8368295217935821e-72	0.2504892367906066	4.763545024768224e-70	0.11272015655577296	1.5935008597551873e-14	0.1514677103718199	6.975162915606386e-26
5.722856186e7	0.1561032863849766	1.781994822842883e-27	0.20774647887323955	2.469094199630201e-48	0.23082942097026615	1.4280491680776172e-59	0.09115805946791865	1.193136031664983e-9	0.11189358372456965	2.5288724646377333e-14
6.05303041e7	0.1287167449139281	8.121012761870573e-19	0.1705790297339594	1.0034190239370022e-32	0.2034428794992176	2.2745088038444538e-46	0.03677621283255088	0.06304867968705398	0.10641627543035995	5.373752598726099e-13
6.3692794940000005e7	0.12485322896281793	1.0089535678452611e-17	0.17808219178082185	1.2920475073480576e-35	0.17103718199608606	6.925475521453687e-33	0.03835616438356163	0.046617951181021584	0.08297455968688842	4.5869773186113597e-8
6.647309968000001e7	0.12015655577299408	1.9087451682055142e-16	0.15185909980430526	5.150165624907285e-26	0.16438356164383552	2.074259204314292e-30	0.05322896281800391	0.001435859343936254	0.06614481409001954	2.7943487226894352e-5
6.917947092e7	0.15062597809076694	1.3057439310598032e-25	0.1737089201877935	6.3870964725167024e-34	0.19757433489827864	9.317106775285165e-44	0.04225352112676056	0.020853484243507074	0.029342723004694857	0.22114969773480814
7.182828628e7	0.12641878669275922	3.692895182407962e-18	0.12798434442270057	1.3348223718821011e-18	0.15616438356164378	1.7390789783586914e-27	0.03796477495107632	0.05031500618031358	0.08180039138943246	7.519849497423116e-8
7.439023272e7	0.11780821917808217	7.958453490456326e-16	0.16555772994129148	7.70882131309373e-31	0.18825831702544024	9.433813456031768e-40	0.04187866927592954	0.022643739132320467	0.04500978473581213	0.011299709693813872
7.72204146e7	0.12133072407045004	9.249498183490101e-17	0.1557729941291585	2.3757021312218665e-27	0.1409001956947162	1.8700193461189405e-22	0.08140900195694714	8.852992323021645e-8	0.04344422700587084	0.016096353257418927
8.02739778e7	0.12793427230046953	1.3568581077560621e-18	0.15649452269170586	1.3036077521875032e-27	0.1279342723004695	1.3568581077560814e-18	0.04460093896713616	0.01238387446454319	0.057902973395931166	0.0003795618935589689
8.323829032000001e7	0.1279843444227005	1.334822371882139e-18	0.161252446183953	2.8069740415983903e-29	0.13072407045009782	2.182398316163681e-19	0.03679060665362035	0.06296343928992477	0.04540117416829744	0.010322914350749867
8.63184374e7	0.1099804305283757	7.574879956953666e-14	0.1440313111545988	1.913782814473936e-23	0.15068493150684925	1.2764411771395285e-25	0.07084148727984343	5.399727778294353e-6	0.03639921722113502	0.0677440335953416
9.021091474e7	0.15532081377151807	3.322048544459558e-27	0.1482785602503913	7.847540499316048e-25	0.10015649452269172	1.4645098391294302e-11	0.03403755868544601	0.10349219801029474	0.03990610328638497	0.03414017865029435
9.461947472e7	0.13698630136986292	3.010868736760507e-21	0.1326810176125244	5.847323702397456e-20	0.14677103718199605	2.499399415387873e-24	0.04070450097847358	0.029009730438016176	0.045792563600782765	0.009423178138155384
9.837742608e7	0.1228962818003913	3.482189547097266e-17	0.1581213307240704	3.612905050535643e-28	0.12133072407045006	9.24949818348997e-17	0.030136986301369843	0.19625337149577227	0.04657534246575342	0.007833713365312226
1.0164486388e8	0.1279843444227005	1.334822371882139e-18	0.13228962818003911	7.62135911686766e-20	0.10645792563600778	5.313217672860142e-13	0.07475538160469666	1.2590781825062921e-6	0.04657534246575341	0.007833713365312253
1.0524838768e8	0.11463223787167455	5.1793412639856046e-15	0.07668231611893585	5.938810567766279e-7	0.12206572769953053	5.769507486234596e-17	0.058294209702660416	0.00033792382248654085	0.061424100156494535	0.00012968053642591545
1.0944008618e8	0.1209393346379647	1.1785139322381122e-16	0.09823874755381604	3.9104699847873296e-11	0.07358121330724068	1.9647983845269446e-6	0.06888454011741679	1.0858831128922228e-5	0.07866927592954989	2.714800227585143e-7
1.1433257266e8	0.12720156555772985	2.2236946030584807e-18	0.11937377690802346	3.081778025771553e-16	0.12250489236790604	4.450704731657714e-17	0.06849315068493148	1.2457917551101755e-5	0.03835616438356164	0.04661795118102152
1.1990999547999999e8	0.10406885758998441	1.8999967536252092e-12	0.12715179968701099	2.259952863422939e-18	0.06025039123630673	0.00018681101448934784	0.09507042253521131	1.853147295525922e-10	0.031298904538341166	0.16343956979215074
1.2637208328e8	0.1322896281800391	7.621359116867768e-20	0.12681017612524456	2.8667580439319574e-18	0.05988258317025438	0.00020989817107528981	0.09667318982387471	8.527577444435296e-11	0.06810176125244617	1.4281304161801998e-5
1.3354488658e8	0.15890410958904103	1.9164246550580478e-28	0.13816046966731896	1.3188871869772512e-21	0.10097847358121327	9.696084192755259e-12	0.0673189823874755	1.8723749932175966e-5	0.07749510763209393	4.337124280729408e-7
1.4030188762e8	0.17729941291585116	2.630019825754633e-35	0.1804305283757338	1.503411632408678e-36	0.13972602739726023	4.339796447900785e-22	0.22074363992172205	1.7045979668926237e-54	0.061839530332681	0.00011420692629597315
1.4684777814000002e8	0.17370892018779352	6.387096472516521e-34	0.12871674491392804	8.121012761870861e-19	0.1205007824726135	1.522368988875453e-16	0.19718309859154934	1.3826811674093657e-43	0.06259780907668233	8.938995236901534e-5
1.552468599799999e8	0.18356164383561635	8.174092941258712e-38	0.1420743639921722	8.001349302452984e-23	0.09823874755381604	3.9104699847873296e-11	0.20078277886497056	3.698438884702134e-45	0.17769080234833656	1.8441181010512145e-35
1.6654775861999992e8	0.12563600782778858	6.113627780396927e-18	0.1389432485322896	7.577368664243216e-22	0.0684931506849315	1.2457917551101643e-5	0.08062622309197648	1.22414283748245e-7	0.07123287671232872	4.684570223389101e-6
1.7968616486e8	0.15179968701095467	5.270267067186336e-26	0.16040688575899847	5.481022746931017e-29	0.04499217527386541	0.011322615774875323	0.20422535211267612	1.0064483571772081e-46	0.10524256651017219	1.0140152101984093e-12
