# Supplementary material for: Gene Co-Expression in Breast Cancer: A Matter of Distance
Source: Front Oncol. 2021 Nov 17;11:726493. doi: 10.3389/fonc.2021.726493 (PMC8636045; doi:10.3389/fonc.2021.726493)
Supplement: Supplementary Material S12 — Kolmogorov-Smirnov significance tests for all chromosomes in the five phenotypes. As in Figure 3 , the figures represent the KS statistics of 50 equal-area (same number of data-points) intervals for each chromosome. In the figures, the phenotypes are represented by different colors. The associated p-value for the complete set of correlations are depicted in the upper right part of the figures. [file DataSheet_12.zip › SuppMat9/SuppMat9/KSTest-Chromosome-5.csv]

Distance	KS_Value_Healthy	p_value_Healthy	KS_Value_LumA	p_value_LumA	KS_Value_LumB	p_value_LumB	KS_Value_Her2	p_value_Her2	KS_Value_Basal	p_value_Basal
343579.7799999999	0.20652173913043478	8.144717251522351e-79	0.3794896030245746	4.1284183458487433e-265	0.426984877126654	0.0	0.3747637051039696	1.469415757818615e-258	0.4517958412098297	0.0
1.1999179e6	0.12361143937603405	1.67656488818187e-28	0.3060742141337746	1.4501628671506043e-172	0.343653982510045	1.976290871487867e-217	0.35074450484519026	1.7727517616712875e-226	0.4467029071141575	0.0
2.38405918e6	0.12925330812854444	3.9421470721844136e-31	0.30954631379962194	1.556519859677834e-176	0.329867674858223	2.0439652624096898e-200	0.32206994328922495	4.506709287597335e-191	0.427930056710775	0.0
3.89621412e6	0.15528243913968326	9.864217845472774e-45	0.3620893405814229	2.448032942309122e-241	0.41148664618293557	1.4901251313713e-311	0.37059796738359735	8.581106351408859e-253	0.4868825336799812	0.0
5.58551916e6	0.15619092627599246	2.907443279444986e-45	0.3362476370510397	3.1596428519985876e-208	0.35869565217391297	6.724880932649944e-237	0.33506616257088845	9.065199981551777e-207	0.4085538752362947	3.310570219085131e-307
7.18665142e6	0.132829118411723	7.602603101286299e-33	0.262585677144883	4.009901521705433e-127	0.2982746395651147	6.649271504083015e-164	0.2796029307492319	4.4599318933278525e-144	0.35098085558969516	8.788049081016515e-227
8.59645656e6	0.1084593572778828	4.793084912117781e-22	0.20841209829867674	2.946104887156911e-80	0.23676748582230625	1.8559393666429544e-103	0.2502362948960302	1.6326371321853495e-115	0.27433837429111535	9.446294561793011e-139
1.00799715e7	0.1229023871425195	3.5123610328757024e-28	0.24084140865043727	5.21926567195055e-107	0.25927676672181516	5.972022325250214e-124	0.24438666981800994	3.60272613310835e-110	0.3008744977546679	9.130514711561441e-167
1.202832768e7	0.14035916824196598	1.2372171115704842e-36	0.29465973534971646	5.291342945103173e-160	0.31474480151228734	1.688023792419149e-182	0.2982041587901702	7.267802951598599e-164	0.36389413988657837	8.389110080444371e-244
1.427700192e7	0.1255022453320728	2.2851292928661434e-29	0.24698652800756324	1.6189144434436847e-112	0.2992200425431341	6.092836062139365e-165	0.2805483337272513	4.7451048580065316e-145	0.30040179626565827	3.039185536568555e-166
1.647530214e7	0.14650283553875237	7.133434862329794e-40	0.2823724007561437	5.686738851950849e-147	0.3161625708884689	3.831607556560007e-184	0.2837901701323251	1.9035995897580303e-148	0.3449905482041588	3.571844639845317e-219
1.846132398e7	0.1233750886315292	2.1462744362801646e-28	0.25809501299929094	7.935603635421886e-123	0.2611675726778539	9.287794220933539e-126	0.24509572205152444	8.296458487300895e-111	0.30134719924367764	2.7378656989462922e-167
2.05532452e7	0.1583175803402647	1.7147762923113811e-46	0.2800094517958412	1.5749132535201103e-144	0.31214555765595464	1.6679530615415476e-179	0.25897920604914937	1.0724049990902011e-123	0.29867674858223053	2.2027183772825788e-164
2.28613951e7	0.1517371779721106	9.865441781701286e-43	0.2918931694634838	5.534174942786992e-157	0.29449302765303714	8.744715752350864e-160	0.24249586386197114	1.7710647183641194e-108	0.293311273930513	1.652519223824095e-158
2.5182203340000004e7	0.14390359168241965	1.7403624214726422e-38	0.28875236294896023	1.1425685991685379e-153	0.29253308128544425	1.0439923368433373e-157	0.21337429111531192	4.192554084512452e-84	0.23818525519848774	1.0738599764746113e-104
2.7434377240000002e7	0.1219569841645001	9.353269445654799e-28	0.2432049160954857	4.124990243848185e-109	0.22098794611203026	3.6769218019131298e-90	0.19168045379342943	6.147745797797351e-68	0.20326164027416685	2.4220241406619233e-76
2.9492078240000002e7	0.12783553875236295	1.8435139491921554e-30	0.21526465028355385	1.359046942800708e-85	0.20392249527410208	7.441600298137822e-77	0.18501890359168244	2.4259095516132985e-63	0.19919659735349718	2.3610994994146005e-73
3.153387704e7	0.1375561333018199	3.407421523124981e-35	0.219806192389506	3.331629537131803e-89	0.2117702670763413	7.858145197753757e-83	0.1767903568896242	7.417897199904751e-58	0.20846135665327345	2.820849418690815e-80
3.3818268699999996e7	0.14012287334593568	1.6377881363959694e-36	0.2306238185255199	3.5171092382290795e-98	0.21053875236294894	6.787593433459293e-82	0.17367674858223064	7.28270369754546e-56	0.19872400756143668	5.2329156581524755e-73
3.590154056e7	0.12975655873316	2.309276608209219e-31	0.1935712597494682	2.819774345253489e-69	0.1538643346726542	6.304157903589313e-44	0.13542897660127629	3.975842796170608e-34	0.19853462538407	7.484046686045934e-73
3.75280787e7	0.11507561436672968	9.170119417518448e-25	0.19683364839319473	1.238944331690798e-71	0.2107750472589792	4.453911287122923e-82	0.14059546313799626	9.341763577074954e-37	0.17225897920604918	5.803907827411556e-55
3.916315354e7	0.1207752304419759	3.1481089384070584e-27	0.21413377452138974	1.110816439106542e-84	0.21767903568896244	1.708572798915134e-87	0.12030252895296618	5.098556468837479e-27	0.1574095958402269	5.913693705695187e-46
4.122649022e7	0.14650283553875237	7.133434862329794e-40	0.24669187145557658	2.8189480861661097e-112	0.2816635160680529	3.0884199113466244e-146	0.16446124763705106	3.8859732796427934e-50	0.16517013232514177	1.4455347683269248e-50
4.3677633379999995e7	0.12526589458756796	2.936418806885229e-29	0.24155046088395182	1.2277473991210267e-107	0.24415031907350512	5.872190935071116e-110	0.15717324509572206	8.099914204869698e-46	0.19617111793902153	3.875446545635482e-71
4.62635018e7	0.13256143667296788	1.0089439429933507e-32	0.24810964083175804	1.4479370446130305e-113	0.2504725897920605	9.895427564573608e-116	0.14981096408317582	1.1263527577029356e-41	0.12665406427221174	6.580571005186094e-30
4.936989432e7	0.12405482041587904	1.0374326611044417e-28	0.23275047258979206	5.432725702631938e-100	0.2164461247637051	1.569590715317768e-86	0.14059546313799623	9.341763577075353e-37	0.10420604914933838	2.2033553676298533e-20
5.2879579800000004e7	0.1283384542661309	1.0864541323692566e-30	0.22358780430158354	2.7646467433287746e-92	0.22926022216969988	5.267130390793116e-97	0.13613802883479081	1.7603906304072188e-34	0.12526589458756796	2.936418806885229e-29
5.629938760000001e7	0.11909262759924387	1.712022274406246e-26	0.23511342155009451	5.047899537569658e-102	0.24810964083175804	1.4479370446130305e-113	0.12618147448015127	1.0911230697067423e-29	0.12003780718336485	6.578051930113932e-27
5.9438993620000005e7	0.12597494682108248	1.381912240818017e-29	0.2592767667218152	5.972022325249196e-124	0.22004254313401087	2.1460153548080887e-89	0.13802883479082956	1.9636125558981635e-35	0.09335854407941387	1.9307021732677325e-16
6.24339477e7	0.1275992438563327	2.380018564734662e-30	0.21739130434782608	2.767793053473475e-87	0.20510396975425332	9.626682666653411e-78	0.0923913043478261	4.0939434263284086e-16	0.06639886578449905	1.577350655103804e-8
6.5331476239999995e7	0.09761285748050105	6.206323645006497e-18	0.23209643110375797	2.0758610741127215e-99	0.1819900732687308	2.7689866869159317e-61	0.08768612621129755	1.4885249424251932e-14	0.05648782793665799	2.740298515320604e-6
6.823068019999999e7	0.11838374291115311	3.490707368000289e-26	0.2448015122873346	1.4378381204060547e-110	0.19328922495274103	4.309977078150295e-69	0.09569943289224955	2.941216996531288e-17	0.06238185255198488	1.4083710569668525e-7
7.165582082e7	0.12313873788702434	2.7462802103905533e-28	0.22264240132356417	1.6474828806300856e-91	0.19380761049397308	1.9141582925467804e-69	0.09666745450248168	1.3500003746161087e-17	0.06145119357125975	2.3023549789416562e-7
7.507922422000001e7	0.11389413988657845	2.8812204942016195e-24	0.21880907372400757	2.0206779938232103e-88	0.19447069943289225	6.201046430192933e-70	0.08861058601134215	7.410914316351963e-15	0.030009451795841212	0.044242738480760185
7.834588836000001e7	0.11203025289529663	1.7337114321295064e-23	0.21200661782084615	5.1437053952574775e-83	0.18884424485937132	5.91334508500676e-66	0.10021271567005434	7.043269664591881e-19	0.029543843063105646	0.0497946048884356
8.202430969999999e7	0.10822306238185259	5.952769988674557e-22	0.1930529300567108	6.342510961911459e-69	0.1715500945179584	1.6280347005715934e-54	0.06758034026465028	8.072277833052988e-9	0.03733459357277884	0.00548510729141993
8.586101558000001e7	0.11037579768376271	8.224411970158313e-23	0.1871897896478374	8.222422092219836e-65	0.12975655873315997	2.3092766082092845e-31	0.08484991727723941	1.180140013507741e-13	0.020798865516426377	0.31940825376067594
9.012063634e7	0.09782608695652176	5.153514218309888e-18	0.16493383742911152	2.0109018534323175e-50	0.14106805293005673	5.318376151586431e-37	0.08695652173913045	2.532833109818799e-14	0.040642722117202275	0.0018410834955739019
9.456024556e7	0.11982982746395648	8.241828026337464e-27	0.14251949893642163	9.50789832364146e-38	0.10186717088158828	1.7117449648318396e-19	0.08035925313164734	2.7237843860674173e-12	0.034034507208697704	0.014878734961509111
9.82250392e7	0.12948960302457468	3.043422199871765e-31	0.17674858223062384	7.653346978662411e-58	0.12429111531190927	8.09290881514046e-29	0.0862476370510397	4.258644677534578e-14	0.03733459357277884	0.00548510729141993
1.01625358e8	0.11321200661782083	5.621723235733202e-24	0.15622784211770266	2.837356263503794e-45	0.13944693925785864	3.715511546282052e-36	0.06735996218388088	9.196507524686027e-9	0.051524462302056255	2.647828482962733e-5
1.0531266796000001e8	0.10373345935727792	3.33963120289063e-20	0.14910207939508507	2.761361609950919e-41	0.09924385633270322	1.5797382910090541e-18	0.07466918714555766	1.1314895748740239e-10	0.09877126654064271	2.347355652822238e-18
1.0973081696000002e8	0.1039943275821319	2.6840984648651548e-20	0.16237296147482863	7.167752911746214e-49	0.07090522335145355	1.155861567833408e-9	0.028362089340581424	0.06651416619652598	0.09926731269203498	1.564251639181168e-18
1.1537014114000002e8	0.11294896030245745	7.1390976430699e-24	0.14484877126654064	5.483091152981191e-39	0.10562381852551986	6.2562893422148344e-21	0.017013232514177697	0.5726797713039824	0.09853497164461247	2.8593538669167476e-18
1.2185225214e8	0.11179390215079177	2.1686147552968973e-23	0.13661073032380053	1.0202403279707775e-34	0.0836681635547152	2.7407277603863204e-13	0.05176081304656109	2.387996162016504e-5	0.11084849917277241	5.2838669544263357e-23
1.2878722014e8	0.08293950850661626	4.5493569971117e-13	0.10916824196597355	2.4950067588286356e-22	0.08175803402646503	1.0365402899919142e-12	0.016304347826086956	0.6271670417762616	0.06261814744801512	1.24288309546304e-7
1.3521297006e8	0.08934058142283147	4.311059931401229e-15	0.14913731978255734	2.7006357561194933e-41	0.13873788702434411	8.559748809646391e-36	0.06003308910423068	4.772346912233005e-7	0.09264949184589931	3.373355225261391e-16
1.4065979474e8	0.10515122873345942	9.53660304445226e-21	0.13917769376181474	5.0055580379041115e-36	0.17722117202268434	3.770484686298883e-58	0.045368620037807186	0.00032960095360848714	0.0666351606805293	1.3808684496868695e-8
1.5218706053999996e8	0.10706688726069488	1.726565550393152e-21	0.13519262585677144	5.211451168927256e-34	0.15291893169463486	2.1506225812053508e-43	0.017962656582368234	0.5021862891773596	0.06334199952729852	8.483915283388969e-8
1.7115369841999996e8	0.13657844990548204	1.0394547501704354e-34	0.1987240075614367	5.2329156581521776e-73	0.3187618147448015	3.5497297708739376e-187	0.10869565217391305	3.8574996959277534e-22	0.04678638941398867	0.0001896068342044856
