# Supplementary material for: Gene Co-Expression in Breast Cancer: A Matter of Distance
Source: Front Oncol. 2021 Nov 17;11:726493. doi: 10.3389/fonc.2021.726493 (PMC8636045; doi:10.3389/fonc.2021.726493)
Supplement: Supplementary Material S12 — Kolmogorov-Smirnov significance tests for all chromosomes in the five phenotypes. As in Figure 3 , the figures represent the KS statistics of 50 equal-area (same number of data-points) intervals for each chromosome. In the figures, the phenotypes are represented by different colors. The associated p-value for the complete set of correlations are depicted in the upper right part of the figures. [file DataSheet_12.zip › SuppMat9/SuppMat9/KSTest-Chromosome-22.csv]

Distance	KS_Value_Healthy	p_value_Healthy	KS_Value_LumA	p_value_LumA	KS_Value_LumB	p_value_LumB	KS_Value_Her2	p_value_Her2	KS_Value_Basal	p_value_Basal
114982.90000000002	0.2822033898305086	3.081471306241846e-41	0.6491525423728816	2.227054387057848e-216	0.6627118644067799	1.7059380546418024e-225	0.593220338983051	9.086699258291058e-181	0.7322033898305087	3.597787022098332e-275
354324.10000000003	0.26694915254237295	6.0485136882209685e-37	0.5237288135593222	5.437060214539785e-141	0.550847457627119	6.331734618681e-156	0.5203389830508477	3.540753343883528e-139	0.615254237288136	2.0545954149964216e-194
618732.9000000001	0.22457627118644066	2.850937062212112e-26	0.5355932203389833	1.9704079380145262e-147	0.5271186440677968	8.125594286856584e-143	0.5177966101694917	7.973800263525928e-138	0.579661016949153	1.2835729831502915e-172
908981.3000000002	0.20677966101694917	2.449250203412054e-22	0.5152542372881358	1.7685209159964867e-136	0.510169491525424	8.310466491530171e-134	0.4483050847457628	2.0259159685538173e-103	0.5508474576271188	6.331734618682439e-156
1.2325601e6	0.24322033898305087	9.670188235871955e-31	0.46610169491525444	9.26964786650571e-112	0.48220338983050864	1.3868630987041793e-119	0.4440677966101697	1.7554340516736132e-101	0.5305084745762715	1.1818671128140079e-144
1.5863301e6	0.24661016949152548	1.3630512342615603e-31	0.5135593220338984	1.3842875212868294e-135	0.5101694915254239	8.310466491531589e-134	0.45762711864406797	9.522840309277502e-108	0.5067796610169493	4.855646077904355e-132
1.9657335500000003e6	0.2237288135593221	4.4635875171792313e-26	0.48220338983050864	1.3868630987041793e-119	0.466949152542373	3.6462328730414282e-112	0.40338983050847466	8.139556300785747e-84	0.4906779661016951	8.257784563779942e-124
2.36901945e6	0.20847457627118646	1.0674508935637192e-22	0.5144067796610171	4.952064565242617e-136	0.4720338983050849	1.3033872150545845e-114	0.43135593220338997	8.856455396583957e-96	0.478813559322034	6.478747061150871e-118
2.7852961999999997e6	0.18983050847457628	6.822527805437737e-19	0.4652542372881357	2.352588547966955e-111	0.4415254237288137	2.5015504440224933e-100	0.4305084745762713	2.0968284269744966e-95	0.45423728813559333	3.654577886675727e-106
3.2151761999999997e6	0.24661016949152548	1.3630512342615603e-31	0.48135593220338996	3.6349805322292976e-119	0.4728813559322036	5.066429174874484e-115	0.44745762711864423	4.961879697931213e-103	0.490677966101695	8.25778456378135e-124
3.6429206000000006e6	0.20677966101694917	2.449250203412054e-22	0.4745762711864408	7.616417413731031e-116	0.46016949152542386	6.067146639011881e-109	0.43135593220338997	8.856455396583957e-96	0.4872881355932205	4.128237497080198e-122
4.0465163000000007e6	0.22288135593220337	6.976609042748567e-26	0.47288135593220354	5.06642917487506e-115	0.44322033898305097	4.263132781898559e-101	0.4042372881355933	3.6295495562210798e-84	0.4508474576271188	1.3649931281657087e-104
4.4522007e6	0.19661016949152546	3.0996516010183224e-20	0.44576271186440697	2.961335133559197e-102	0.4152542372881357	8.573226811547637e-89	0.3330508474576272	2.8619821103772884e-57	0.4500000000000002	3.3601877552094665e-104
4.873727800000001e6	0.1711864406779661	1.9198797589302983e-15	0.44152542372881365	2.5015504440227064e-100	0.43389830508474586	6.605938370428765e-97	0.3567796610169492	1.1699265125343117e-65	0.41610169491525434	3.7332839192871816e-89
5.306689300000001e6	0.16779661016949157	7.44985643630595e-15	0.42542372881355944	3.5638768837136816e-93	0.3805084745762713	1.2663502919753004e-74	0.3271186440677967	2.908189390805787e-55	0.405084745762712	1.6157294353861083e-84
5.756244e6	0.18644067796610173	3.0732317705955623e-18	0.4127118644067798	1.02775036808281e-87	0.3737288135593221	5.284970811807664e-72	0.29830508474576284	4.996170044322584e-46	0.3440677966101696	4.302999895055826e-61
6.20190265e6	0.2110169491525424	3.0324897459335385e-23	0.36610169491525435	4.1189010558277104e-69	0.352542372881356	4.0591192376284266e-64	0.3084745762711866	3.438622566755273e-49	0.366949152542373	1.978888941005311e-69
6.63741305e6	0.20000000000000004	6.34352199191469e-21	0.36610169491525435	4.1189010558277104e-69	0.314406779661017	4.39326053030844e-51	0.3330508474576272	2.8619821103772884e-57	0.32203389830508483	1.4294299855649607e-53
7.0740561499999985e6	0.17796610169491528	1.175422094596459e-16	0.3898305084745764	2.6452102077722854e-78	0.34322033898305093	8.55572427742553e-61	0.30000000000000004	1.5099272310168623e-46	0.3127118644067798	1.5399098321515612e-50
7.494519749999999e6	0.1940677966101695	1.000738796493774e-19	0.4330508474576273	1.5719754190383786e-96	0.3211864406779661	2.719630681680626e-53	0.3245762711864408	2.05449553863806e-54	0.37966101694915266	2.7082657053371717e-74
7.921357750000001e6	0.21864406779661022	6.344606068433106e-25	0.4305084745762713	2.0968284269744966e-95	0.340677966101695	6.657275969675923e-60	0.3491525423728814	6.720486727217933e-63	0.3533898305084747	2.0037768207805426e-64
8.348705850000001e6	0.21949152542372885	4.09378275121127e-25	0.4491525423728815	8.257727216749339e-104	0.3847457627118645	2.7594681914917236e-76	0.3610169491525425	3.2320870438415926e-67	0.3610169491525425	3.2320870438415926e-67
8.74332995e6	0.23644067796610177	4.486916532933889e-29	0.4296610169491526	4.955982445914078e-95	0.3728813559322034	1.1150421121772815e-71	0.3152542372881357	2.3406078300486242e-51	0.3728813559322035	1.1150421121771548e-71
9.15789435e6	0.2152542372881356	3.598845649879117e-24	0.41016949152542387	1.2134059981138517e-86	0.3686440677966102	4.5445749305200563e-70	0.2983050847457627	4.996170044322939e-46	0.36101694915254245	3.2320870438415926e-67
9.63460975e6	0.2440677966101695	5.940300014831982e-31	0.44661016949152554	1.2132070937058833e-102	0.3500000000000001	3.3401243578501714e-63	0.29491525423728815	5.360020987834134e-45	0.36355932203389835	3.6765850713652565e-68
1.016055295e7	0.1915254237288136	3.1820262669435756e-19	0.4728813559322035	5.06642917487506e-115	0.3644067796610171	1.7753866850214712e-68	0.28898305084745773	3.193398915513054e-43	0.3652542372881357	8.558648789180966e-69
1.06882153e7	0.21186440677966106	1.9867549403969116e-23	0.47288135593220354	5.06642917487506e-115	0.32542372881355947	1.0725407193203116e-54	0.24745762711864408	8.316512844652078e-32	0.33050847457627125	2.0951126094996312e-56
1.1166138399999999e7	0.24067796610169495	4.129505216517039e-30	0.46694915254237307	3.646232873041014e-112	0.3576271186440679	5.726584332007015e-66	0.2550847457627119	9.029814890078714e-34	0.34576271186440694	1.0829095131736438e-61
1.1606150649999999e7	0.20000000000000004	6.34352199191469e-21	0.47457627118644086	7.616417413730165e-116	0.3805084745762713	1.2663502919753004e-74	0.20338983050847462	1.2634863082257792e-21	0.305084745762712	4.001715602117762e-48
1.207051635e7	0.2398305084745763	6.676981886662262e-30	0.4474576271186442	4.961879697931494e-103	0.3313559322033898	1.0808447341971924e-56	0.2355932203389831	7.193656695235404e-29	0.2805084745762712	9.49562255349194e-41
1.2544037899999999e7	0.161864406779661	7.48751365810928e-14	0.39491525423728824	2.385589218254925e-80	0.2703389830508474	7.051533572012143e-38	0.21694915254237293	1.5161987217370435e-24	0.20169491525423733	2.840682394108942e-21
1.30560926e7	0.15847457627118647	2.696642893951515e-13	0.3440677966101696	4.302999895055826e-61	0.24406779661016947	5.940300014831982e-31	0.17203389830508473	1.3621198773619789e-15	0.1398305084745763	1.909734471419873e-10
1.365295025e7	0.15677966101694915	5.065820412305205e-13	0.35508474576271193	4.85820850991543e-65	0.2550847457627119	9.029814890078714e-34	0.17796610169491525	1.1754220945964754e-16	0.18898305084745767	9.964647791296507e-19
1.4310644550000004e7	0.14915254237288134	7.951183924198392e-12	0.3533898305084747	2.0037768207805426e-64	0.2720338983050848	2.383331642033966e-38	0.17711864406779662	1.6765063227154584e-16	0.14915254237288136	7.951183924198336e-12
1.5014186500000004e7	0.1864406779661017	3.0732317705956058e-18	0.38813559322033914	1.2536980781373659e-77	0.2974576271186442	9.065122336944449e-46	0.15084745762711865	4.36370225832382e-12	0.1338983050847458	1.297553818897197e-9
1.5784126099999996e7	0.19661016949152546	3.0996516010183224e-20	0.3533898305084746	2.0037768207806563e-64	0.2508474576271187	1.133174174403443e-32	0.18220338983050846	1.9413137758052885e-17	0.0635593220338983	0.017012573554249406
1.6609314949999997e7	0.18305084745762712	1.3473109412408514e-17	0.3881355932203391	1.253698078137437e-77	0.22203389830508474	1.0886007429272342e-25	0.1627118644067797	5.412226259160463e-14	0.14067796610169495	1.442612545671044e-10
1.736556875e7	0.21525423728813564	3.598845649879041e-24	0.34830508474576277	1.3499035098115607e-62	0.18813559322033901	1.4529226660594867e-18	0.20508474576271188	5.581796912329121e-22	0.11016949152542373	1.2051738618397136e-6
1.80370274e7	0.17966101694915257	5.748610470139555e-17	0.36271186440677977	7.6008154535281e-68	0.22881355932203393	2.954364812991803e-27	0.10508474576271187	4.384823016744585e-6	0.09322033898305085	7.041599579756258e-5
1.86884245e7	0.161864406779661	7.48751365810928e-14	0.4016949152542374	4.072756604348511e-83	0.2618644067796611	1.444154082970521e-35	0.11694915254237287	1.958658461882637e-7	0.10338983050847458	6.653203157317259e-6
1.933282615e7	0.2042372881355932	8.405050588926262e-22	0.41779661016949166	7.0432994796664125e-90	0.2677966101694916	3.5433294501771495e-37	0.1364406779661017	5.766405702777528e-10	0.05932203389830509	0.03144865445787049
1.9960295349999998e7	0.18644067796610173	3.0732317705955623e-18	0.4466101694915256	1.21320709370578e-102	0.25	1.8698723310487881e-32	0.18898305084745765	9.964647791296507e-19	0.1059322033898305	3.550655785707344e-6
2.06256789e7	0.18813559322033896	1.4529226660595177e-18	0.41864406779661034	3.0515084999531506e-90	0.264406779661017	2.9781290688596496e-36	0.24661016949152545	1.3630512342615796e-31	0.057627118644067776	0.039735720706468476
2.13596508e7	0.1694915254237288	3.794749841379638e-15	0.40000000000000013	2.0240992890394813e-82	0.19915254237288135	9.455406325039213e-21	0.23644067796610174	4.486916532933889e-29	0.0805084745762712	0.0009537033351759484
2.222771335e7	0.16610169491525423	1.4526744111909842e-14	0.4457627118644069	2.9613351335594493e-102	0.18728813559322038	2.114885953503674e-18	0.2110169491525424	3.0324897459335385e-23	0.11864406779661016	1.222714442403522e-7
2.340917685e7	0.1703389830508475	2.7014481531698333e-15	0.4203389830508476	5.698796714281935e-91	0.2974576271186441	9.065122336945093e-46	0.18898305084745762	9.964647791296647e-19	0.16525423728813562	2.0233654942432835e-14
2.4864543200000003e7	0.11101694915254237	9.660278640060828e-7	0.37033898305084756	1.0366227745068717e-70	0.2966101694915255	1.642003336921434e-45	0.1728813559322034	9.647627771038903e-16	0.10508474576271187	4.384823016744585e-6
2.6484905e7	0.14830508474576273	1.0705723082279886e-11	0.3271186440677967	2.908189390805787e-55	0.2330508474576272	2.934528325484476e-28	0.17881355932203394	8.227093099914086e-17	0.06779661016949151	0.008821338008680114
2.8740805499999996e7	0.16525423728813557	2.023365494243341e-14	0.4220338983050848	1.0570788342086953e-91	0.17542372881355936	3.393279317338171e-16	0.15593220338983052	6.925622680229564e-13	0.2288135593220339	2.954364812991866e-27
3.1914147599999998e7	0.13389830508474573	1.2975538188972156e-9	0.5177966101694916	7.973800263527289e-138	0.1050847457627119	4.384823016744546e-6	0.16186440677966102	7.487513658109173e-14	0.2872881355932204	1.0111043205334762e-42
