# Supplementary material for: Gene Co-Expression in Breast Cancer: A Matter of Distance
Source: Front Oncol. 2021 Nov 17;11:726493. doi: 10.3389/fonc.2021.726493 (PMC8636045; doi:10.3389/fonc.2021.726493)
Supplement: Supplementary Material S12 — Kolmogorov-Smirnov significance tests for all chromosomes in the five phenotypes. As in Figure 3 , the figures represent the KS statistics of 50 equal-area (same number of data-points) intervals for each chromosome. In the figures, the phenotypes are represented by different colors. The associated p-value for the complete set of correlations are depicted in the upper right part of the figures. [file DataSheet_12.zip › SuppMat9/SuppMat9/KSTest-Chromosome-13.csv]

Distance	KS_Value_Healthy	p_value_Healthy	KS_Value_LumA	p_value_LumA	KS_Value_LumB	p_value_LumB	KS_Value_Her2	p_value_Her2	KS_Value_Basal	p_value_Basal
262275.95999999996	0.419172932330827	5.071172653899573e-41	0.7142857142857142	2.6369335956777263e-118	0.7161654135338346	6.307571205311366e-119	0.6710526315789472	1.815221281117722e-104	0.8308270676691729	6.561361648810315e-160
855649.6199999999	0.2787193973634651	2.4332019008056747e-18	0.5065913370998116	1.313372146475935e-59	0.5555555555555555	1.3334904383170814e-71	0.534839924670433	2.1580924613354824e-66	0.6779661016949154	2.0124853036688493e-106
1.584591e6	0.23540489642184556	3.323908457498283e-13	0.5555555555555555	1.3334904383170814e-71	0.5386064030131826	2.5216593306913873e-67	0.5517890772128061	1.221285590694216e-70	0.6384180790960455	2.0389135825850784e-94
2.34607304e6	0.2725563909774436	1.3722024403977651e-17	0.5789473684210525	7.235467398469233e-78	0.5263157894736842	1.994058640429522e-64	0.5	3.466282084683094e-58	0.6578947368421052	1.9907243853285932e-100
3.0737110999999996e6	0.29190207156308845	4.4818143270612955e-20	0.4877589453860639	2.733985515142753e-55	0.5329566854990584	6.277810805989337e-66	0.5122410546139359	6.179707858137323e-61	0.6252354048964218	1.4157382470589215e-90
3.7946489800000004e6	0.271186440677966	2.1951410493150568e-17	0.48399246704331433	1.909188288921108e-54	0.47269303201506574	5.939476394819154e-52	0.4256120527306967	3.3648963800402396e-42	0.5555555555555555	1.3334904383170814e-71
4.574644140000001e6	0.327683615819209	3.4584667425674964e-25	0.4858757062146892	7.238363115690604e-55	0.5273069679849339	1.510804206890697e-64	0.48399246704331444	1.9091882889209995e-54	0.6384180790960452	2.038913582585542e-94
5.44127616e6	0.21804511278195485	2.0716597980529814e-11	0.41541353383458635	2.6916648967285105e-40	0.43421052631578944	5.497314461977312e-44	0.306390977443609	4.0889569092744947e-22	0.46428571428571425	3.1387681112711737e-50
6.367823220000001e6	0.23728813559322026	2.071863211778965e-13	0.4218455743879471	1.8325846188084728e-41	0.42372881355932196	7.867481790739473e-42	0.3898305084745761	1.8016630970122754e-35	0.5291902071563088	5.252635834101272e-65
7.305631220000001e6	0.2881355932203389	1.429776566319581e-19	0.4576271186440677	1.013938055209225e-48	0.47269303201506585	5.939476394818816e-52	0.42749529190207153	1.4337448888024286e-42	0.5649717514124294	4.918082104710769e-74
8.248249800000001e6	0.21992481203007516	1.3369356889800401e-11	0.4342105263157894	5.497314461977468e-44	0.381578947368421	4.574576044515313e-34	0.3477443609022556	2.2998019659700186e-28	0.5169172932330827	3.673582364521453e-62
9.279742780000001e6	0.25235404896421837	4.122587557939542e-15	0.34463276836158185	8.147679593200536e-28	0.3634651600753294	6.8517847709253765e-31	0.24858757062146886	1.1227478976042988e-14	0.3954802259887005	1.7080682792661663e-36
1.034020816e7	0.19020715630885116	9.074699170201659e-9	0.40301318267419955	7.004547787670377e-38	0.3785310734463276	1.810692713408686e-33	0.30131826741996226	2.3083000539521993e-21	0.45386064030131806	6.276530324232303e-48
1.135801698e7	0.2787193973634651	2.4332019008056747e-18	0.3446327683615819	8.147679593200362e-28	0.34839924670433137	2.037389118108758e-28	0.2410546139359698	7.959354460754002e-14	0.47645951035781536	8.898662537117878e-53
1.2415692100000001e7	0.23308270676691725	5.609702850939554e-13	0.3007518796992481	2.5272541105835e-21	0.2763157894736842	4.57797976661614e-18	0.16729323308270677	6.835605723906532e-7	0.4022556390977443	8.237310931674186e-38
1.3578401780000001e7	0.15065913370998113	1.1657235284791577e-5	0.23163841807909602	8.458974643609011e-13	0.32580037664783423	6.6479553773285605e-25	0.2410546139359698	7.959354460754002e-14	0.4180790960451977	9.831354049166863e-41
1.478804698e7	0.21657250470809788	3.0518414485707916e-11	0.2693032015065913	3.768721977649466e-17	0.34463276836158185	8.147679593200536e-28	0.2222222222222222	8.182077359204349e-12	0.40301318267419955	7.004547787670377e-38
1.5980141139999999e7	0.18421052631578944	2.8898261527724428e-8	0.2894736842105263	8.72246317316822e-20	0.3646616541353383	3.776977781445191e-31	0.12593984962406013	0.00043297838764729516	0.3703007518796992	4.1646075107680373e-32
1.7280683660000004e7	0.20527306967984932	3.835245756889166e-10	0.19962335216572502	1.2921890109163517e-9	0.2467043314500941	1.8424036718882904e-14	0.10357815442561204	0.006713389253551041	0.3258003766478342	6.647955377328655e-25
1.8726375720000006e7	0.1431261770244821	3.775312616799786e-5	0.23352165725047078	5.312528454748578e-13	0.2429378531073446	4.905492185583101e-14	0.16760828625235402	6.646599397377719e-7	0.32391713747645945	1.2730833166182908e-24
2.01348585e7	0.12429378531073446	0.0005474482342991147	0.3446327683615818	8.147679593200653e-28	0.30508474576271183	6.864000347894761e-22	0.21657250470809788	3.0518414485707916e-11	0.2580037664783427	8.91729510211015e-16
2.145234522e7	0.13909774436090225	6.772291869686938e-5	0.19924812030075187	1.3446211030896145e-9	0.20300751879699253	6.014577346806251e-10	0.12406015037593984	0.0005559552546093037	0.21804511278195488	2.071659798052967e-11
2.283193854e7	0.13559322033898302	0.00011511663987330953	0.2598870056497175	5.312709075177435e-16	0.2523540489642184	4.122587557939484e-15	0.2071563088512241	2.5390859063428776e-10	0.2730696798493408	1.2737816884276225e-17
2.425766636e7	0.15630885122410543	4.6414326851182086e-6	0.23352165725047075	5.312528454748616e-13	0.26930320150659126	3.76872197764952e-17	0.14877589453860637	1.572673405027618e-5	0.15819209039548018	3.388956799604379e-6
2.571859084e7	0.12781954887218044	0.00033593860337345735	0.30263157894736836	1.3823015819332842e-21	0.2951127819548872	1.5100492610755914e-20	0.2067669172932331	2.6502055638260843e-10	0.25187969924812026	4.393138431009528e-15
2.727951412e7	0.15977443609022557	2.5290169523667173e-6	0.3270676691729323	3.8497186562118447e-25	0.35902255639097747	3.311468344733763e-30	0.2932330827067669	2.71960904952504e-20	0.2612781954887218	3.376499410799441e-16
2.902610656e7	0.1111111111111111	0.002844385072863282	0.3050847457627118	6.864000347894858e-22	0.3145009416195856	3.098589689029532e-23	0.11299435028248586	0.002273320279747839	0.1638418079096045	1.2897139510188315e-6
3.09659256e7	0.12994350282485875	0.000255329800191562	0.31261770244821085	5.801205338939879e-23	0.37476459510357807	8.168626859971069e-33	0.24858757062146888	1.1227478976042988e-14	0.27871939736346507	2.4332019008057094e-18
3.351635438e7	0.17293233082706766	2.46321743409838e-7	0.3684210526315789	8.717598865835228e-32	0.33458646616541354	2.7290910934535113e-26	0.25939849624060146	5.683209848346393e-16	0.3890977443609022	2.096758021682681e-35
3.6539283019999996e7	0.16572504708097924	9.276076703550097e-7	0.3822975517890771	3.953642592056398e-34	0.31073446327683607	1.0820233772160503e-22	0.23917137476459505	1.2865816202580067e-13	0.3352165725047081	2.4395404772353818e-26
3.982985644e7	0.18832391713747645	1.3250314708813196e-8	0.3672316384180791	1.5890169774359954e-31	0.2862523540489641	2.539344893969139e-19	0.25612052730696794	1.4911264808414727e-15	0.3521657250470809	5.0184659210451835e-29
4.371411544e7	0.15065913370998116	1.1657235284791515e-5	0.2937853107344633	2.4951293358215843e-20	0.1487758945386064	1.5726734050276124e-5	0.11487758945386063	0.0018100772105227076	0.08662900188323916	0.037187100656674056
4.712324418e7	0.13157894736842105	0.00019996281469443806	0.3082706766917293	2.2114054176252277e-22	0.2218045112781955	8.595475547229889e-12	0.2537593984962406	2.649589648746686e-15	0.12969924812030076	0.00025966948692648917
4.963071284e7	0.1167608286252354	0.0014358127775960404	0.27871939736346507	2.4332019008057094e-18	0.13370998116760827	0.00015069366621077234	0.14689265536723162	2.11371175342524e-5	0.10546139359698681	0.00544699672912044
5.195659185999999e7	0.13559322033898305	0.00011511663987330892	0.24670433145009413	1.8424036718882643e-14	0.14689265536723164	2.113711753425232e-5	0.20150659133709975	8.652020153472449e-10	0.07156308851224105	0.13179117676968702
5.441791825999999e7	0.09962406015037593	0.010184094490498683	0.3101503759398496	1.1914930640569357e-22	0.16353383458646614	1.3247372388916711e-6	0.2537593984962406	2.649589648746686e-15	0.09210526315789473	0.021927537058920966
5.69371654e7	0.10922787193973633	0.003545523711334631	0.2956685499058381	1.383873851421282e-20	0.16572504708097927	9.276076703550047e-7	0.22975517890772124	1.341832839078127e-12	0.047080979284369114	0.5983951417618361
5.9327968260000005e7	0.1694915254237288	4.7445924757182066e-7	0.3804143126177023	8.476937100515024e-34	0.15254237288135591	8.608288645841745e-6	0.18644067796610167	1.927455628329093e-8	0.14312617702448208	3.7753126167997995e-5
6.1272898800000004e7	0.10922787193973632	0.0035455237113346375	0.41807909604519766	9.831354049167004e-41	0.18644067796610167	1.927455628329093e-8	0.20150659133709978	8.652020153472388e-10	0.0790960451977401	0.07215536163865059
6.309179328e7	0.18045112781954886	5.992565717166851e-8	0.3703007518796993	4.16460751076786e-32	0.19360902255639095	4.3696534075910555e-9	0.17105263157894735	3.474509638491145e-7	0.09586466165413533	0.01505641714256287
6.506719784e7	0.1337099811676083	0.0001506936662107718	0.35216572504708094	5.018465921045112e-29	0.18079096045197734	5.800219264851131e-8	0.15442561205273067	6.332895459916677e-6	0.08474576271186439	0.04413849870973601
6.717009302000001e7	0.14877589453860632	1.5726734050276318e-5	0.36911487758945377	7.609170379912128e-32	0.20150659133709978	8.652020153472388e-10	0.09981167608286251	0.010083329332172769	0.13559322033898302	0.00011511663987330953
6.947418778e7	0.14473684210526316	2.8902291898460425e-5	0.3477443609022556	2.2998019659700186e-28	0.12593984962406013	0.00043297838764729516	0.12406015037593984	0.0005559552546093037	0.07142857142857142	0.13246598535893517
7.177638803999999e7	0.16195856873822972	1.7864328798746552e-6	0.3370998116760828	1.2454455138876042e-26	0.2580037664783427	8.91729510211015e-16	0.21280602636534837	7.203033265712256e-11	0.08286252354048962	0.05219223092782553
7.416662283999999e7	0.13747645951035778	8.760833959507213e-5	0.29378531073446323	2.4951293358216198e-20	0.18832391713747643	1.3250314708813244e-8	0.12429378531073446	0.0005474482342991147	0.09416195856873823	0.018043829976137328
7.672664147999999e7	0.09416195856873821	0.018043829976137345	0.26930320150659126	3.76872197764952e-17	0.20150659133709978	8.652020153472388e-10	0.14312617702448208	3.7753126167997995e-5	0.09981167608286251	0.010083329332172769
7.967368168e7	0.16165413533834586	1.833821607412763e-6	0.14285714285714285	3.853299477367855e-5	0.12406015037593984	0.0005559552546093037	0.09962406015037593	0.010184094490498683	0.05263157894736842	0.45265557227010855
8.309133602000001e7	0.14124293785310732	5.017101148982355e-5	0.09416195856873821	0.018043829976137345	0.10357815442561204	0.006713389253551041	0.09604519774011298	0.014918424008902798	0.06026365348399246	0.289857279807482
8.695441346000001e7	0.14124293785310735	5.017101148982337e-5	0.09604519774011297	0.014918424008902824	0.15254237288135591	8.608288645841745e-6	0.22222222222222218	8.182077359204407e-12	0.12052730696798494	0.0008932889426011921
9.185133484e7	0.18045112781954886	5.992565717166851e-8	0.2781954887218045	2.6293759157143424e-18	0.17481203007518795	1.7397197456329843e-7	0.2293233082706767	1.4144272622070406e-12	0.12969924812030076	0.00025966948692648917
