# Supplementary material for: Gene Co-Expression in Breast Cancer: A Matter of Distance
Source: Front Oncol. 2021 Nov 17;11:726493. doi: 10.3389/fonc.2021.726493 (PMC8636045; doi:10.3389/fonc.2021.726493)
Supplement: Supplementary Material S12 — Kolmogorov-Smirnov significance tests for all chromosomes in the five phenotypes. As in Figure 3 , the figures represent the KS statistics of 50 equal-area (same number of data-points) intervals for each chromosome. In the figures, the phenotypes are represented by different colors. The associated p-value for the complete set of correlations are depicted in the upper right part of the figures. [file DataSheet_12.zip › SuppMat9/SuppMat9/KSTest-Chromosome-8.csv]

Distance	KS_Value_Healthy	p_value_Healthy	KS_Value_LumA	p_value_LumA	KS_Value_LumB	p_value_LumB	KS_Value_Her2	p_value_Her2	KS_Value_Basal	p_value_Basal
260289.90000000002	0.36190476190476206	7.529803138236201e-126	0.7709750566893421	0.0	0.7705215419501132	0.0	0.7274376417233558	0.0	0.8213151927437637	0.0
916570.1000000002	0.2713248638838475	6.8511750697832795e-71	0.66016333938294	0.0	0.6642468239564427	0.0	0.6188747731397458	0.0	0.6764972776769508	0.0
2.11986762e6	0.26179673321234115	4.988065975856176e-66	0.4750453720508167	1.9719496631502566e-216	0.4827586206896553	1.6727190974971078e-223	0.44328493647912887	1.6319273234191548e-188	0.5335753176043556	6.136803875694606e-273
3.71613652e6	0.23310657596371884	1.84188954421895e-52	0.470748299319728	1.2268528126218247e-212	0.4598639455782314	6.146484190602992e-203	0.39546485260770975	3.440303367569677e-150	0.5405895691609977	2.812874119592329e-280
5.3526066e6	0.2527223230490018	1.4688854484840882e-61	0.4360254083484574	2.102688328820551e-182	0.38021778584392024	8.414619161575142e-139	0.38430127041742296	8.645633036200363e-142	0.4664246823956443	1.1575121695801613e-208
7.1959371e6	0.2540834845735027	3.211286337385399e-62	0.3557168784029039	1.5279252432345205e-121	0.3257713248638838	5.222704722019973e-102	0.3053539019963702	1.1275469287423038e-89	0.4019963702359347	4.15807640878809e-155
9.13335134e6	0.22459165154264973	1.045362934291788e-48	0.3325771324863883	2.6862036798638783e-106	0.2631578947368421	1.032707888932169e-66	0.25635208711433755	2.5019709958318095e-63	0.2822141560798548	1.164636669192589e-76
1.0852529880000003e7	0.1959183673469388	3.497543718689506e-37	0.3510204081632653	2.030723707117995e-118	0.2399092970521542	1.5270063040895797e-55	0.26621315192743766	2.7232154224845126e-68	0.3378684807256236	9.635837967809155e-110
1.2662740680000003e7	0.19827586206896555	4.687170006456033e-38	0.323502722323049	1.3420730404464972e-100	0.21098003629764062	4.946050112145765e-43	0.2264065335753176	1.721087714644316e-49	0.3076225045372051	5.26106020746234e-91
1.463735664e7	0.15789473684210525	2.739624840128291e-24	0.2232304900181488	4.0061494991034525e-48	0.19373865698729575	2.3626975472423643e-36	0.17332123411978215	3.523319001909901e-29	0.2245916515426497	1.0453629342918176e-48
1.65292206e7	0.18548752834467122	2.2570443698004226e-33	0.24489795918367352	7.37565428595807e-58	0.16870748299319727	1.1093353119852515e-27	0.1764172335600907	3.1405442581025044e-30	0.18140589569160998	6.131944313818522e-32
1.841431012e7	0.15880217785843917	1.454158178870254e-24	0.2568058076225045	1.4976855125650553e-63	0.0980036297640653	1.2809845839670035e-9	0.13747731397459162	1.6226371890757753e-18	0.16560798548094371	1.1201301656234262e-26
2.0024546560000002e7	0.17967332123411975	2.515948462345469e-31	0.24727767695099814	5.925906842609708e-59	0.11569872958257711	3.0758378814837283e-13	0.11206896551724135	1.9024334193272676e-12	0.19736842105263158	1.0341010136626808e-37
2.168106996e7	0.16560798548094371	1.1201301656234262e-26	0.28720508166969144	2.2178823188072464e-79	0.2141560798548094	2.522427119929276e-44	0.161524500907441	2.12772255004703e-25	0.24410163339382937	1.847472918620049e-57
2.3637150419999998e7	0.1678004535147393	2.174452461361608e-27	0.23764172335600908	1.662760484515285e-54	0.19274376417233563	5.312756179454949e-36	0.08027210884353743	1.3505264416545366e-6	0.24399092970521546	1.9608485237000293e-57
2.560247766e7	0.17241379310344826	7.034829807895747e-29	0.1928312159709618	5.118921338013599e-36	0.08575317604355712	1.8292253281642798e-7	0.08166969147005444	8.254003595262227e-7	0.1846642468239564	4.572713498348574e-33
2.761845934000001e7	0.1996370235934664	1.420615648885757e-38	0.1887477313974591	1.587220036091837e-34	0.11161524500907438	2.379327831979231e-12	0.06987295825771322	4.244555376852089e-5	0.14836660617059888	1.7015743583492343e-21
2.9855270000000007e7	0.19092970521541952	2.465068360735298e-35	0.12199546485260772	1.1191376541890645e-14	0.13015873015873017	1.1959646675491879e-16	0.04172335600907028	0.04304920370958377	0.073015873015873	1.569123353703762e-5
3.2364733080000002e7	0.19918330308529947	2.1168108920407493e-38	0.14019963702359342	3.0666203964424585e-19	0.11479128856624318	4.877132195291241e-13	0.035390199637023584	0.12649637478531225	0.07304900181488201	1.5607763431452483e-5
3.478643756e7	0.17967332123411978	2.5159484623454335e-31	0.19918330308529938	2.1168108920408997e-38	0.132940108892922	2.424540097365508e-17	0.07350272232304901	1.348012963382181e-5	0.14337568058076222	4.212827244940152e-20
3.7185658919999994e7	0.1833030852994555	1.3790897711032757e-32	0.12568058076225042	1.5195324735094292e-15	0.0803085299455535	1.3418482278618987e-6	0.10889292196007261	8.934025043298065e-12	0.13475499092558982	8.30989147780307e-18
3.972684881999999e7	0.18775510204081633	3.4918374842936116e-34	0.13015873015873017	1.1959646675491879e-16	0.05668934240362813	0.0016731944749640614	0.07845804988662132	2.5482710462680216e-6	0.1655328798185941	1.1512616921899646e-26
4.198609195999999e7	0.14337568058076228	4.212827244940032e-20	0.07259528130671504	1.8054820799966057e-5	0.09573502722323049	3.374753462150795e-9	0.14473684210526314	1.7749928750481244e-20	0.12840290381125222	3.308473450751669e-16
4.3961781e7	0.20825771324863884	6.119195937826298e-42	0.0703266787658802	3.689302577563575e-5	0.06715063520871142	9.657923192060879e-5	0.05308529945553538	0.004014538573565945	0.0980036297640653	1.2809845839670035e-9
4.608621534e7	0.2054421768707483	7.643303239029703e-41	0.10521541950113379	5.010851592682597e-11	0.0489795918367347	0.010085577297370862	0.05623582766439909	0.0018732217854571325	0.1514739229024943	2.133425655967428e-22
4.831974824000001e7	0.15691609977324264	5.270993637917518e-24	0.07165532879818592	2.4218475405911396e-5	0.07210884353741495	2.0975427133417457e-5	0.0671201814058957	9.701551269927106e-5	0.07437641723356007	1.0083750957465447e-5
5.050355154000001e7	0.17785843920145186	1.0514727530980666e-30	0.09709618874773138	1.8923673766620384e-9	0.08756805807622502	9.144866794516608e-8	0.06352087114337567	0.00027471543454863755	0.08303085299455534	5.035922533482498e-7
5.2692597519999996e7	0.13883847549909253	7.082949696379884e-19	0.08348457350272229	4.2634611503865143e-7	0.03448275862068965	0.14544931198178027	0.05444646098003629	0.0029075975001534144	0.10753176043557167	1.7101070660231294e-11
5.520825086e7	0.14784580498866215	2.3389490560331185e-21	0.07165532879818594	2.4218475405911307e-5	0.0380952380952381	0.08151888641220971	0.08299319727891155	5.070744897918854e-7	0.12380952380952381	4.186744971038783e-15
5.800627764e7	0.16742286751361163	2.9562056731916878e-27	0.1043557168784029	7.536578667854704e-11	0.05172413793103446	0.005497814857357109	0.10299455535390198	1.4038718761901028e-10	0.07985480943738654	1.5749307098191057e-6
6.090051394e7	0.11116152450090742	2.9730691223109395e-12	0.08575317604355716	1.8292253281642538e-7	0.05081669691470054	0.006749256607957205	0.07713248638838476	4.0395570808052086e-6	0.073049001814882	1.5607763431452568e-5
6.363746178e7	0.146551724137931	5.535750988392066e-21	0.05127041742286748	0.006094247311129619	0.052631578947368404	0.004462188275969899	0.07940108892921958	1.8468235731859973e-6	0.06261343012704172	0.00035354273919582546
6.638567184e7	0.1401360544217687	3.127466122357138e-19	0.08480725623582767	2.591627133740064e-7	0.043990929705215426	0.0280441350537424	0.08571428571428572	1.8427201669132204e-7	0.045351473922902515	0.021450626094195797
6.92655194e7	0.16152450090744097	2.1277225500470754e-25	0.15154264972776765	2.0850111800164123e-22	0.12114337568058071	1.7932994221796558e-14	0.058983666061705964	0.0009352193964757816	0.09573502722323046	3.374753462150855e-9
7.1970393e7	0.18874773139745912	1.587220036091792e-34	0.10889292196007258	8.934025043298193e-12	0.09301270417422866	1.047308530291645e-8	0.0367513611615245	0.1018916420306565	0.1270417422867513	7.119381318464486e-16
7.49197659e7	0.20272108843537417	8.848291324572323e-40	0.1328798185941043	2.4677502691582403e-17	0.15192743764172337	1.575113946195715e-22	0.041269841269841276	0.046774309579840974	0.12925170068027214	2.0092750283311407e-16
7.77529944e7	0.1692377495462795	7.689449570372459e-28	0.10980036297640651	5.7688944335928174e-12	0.09119782214156077	2.188170210043719e-8	0.15562613430127037	1.313690371394577e-23	0.10344827586206896	1.1420115373586507e-10
8.058232318e7	0.14473684210526314	1.7749928750481244e-20	0.15199637023593462	1.5391575132200382e-22	0.054446460980036276	0.002907597500153425	0.05943738656987295	0.0008307759119655508	0.08439201451905623	3.0475199569254505e-7
8.405871808e7	0.14972776769509982	6.957748196736904e-22	0.19872958257713247	3.1513267213599667e-38	0.042649727767695086	0.036300157138931075	0.026315789473684202	0.4302097786573549	0.06170598911070779	0.0004533403733800916
8.778656369999999e7	0.17097505668934243	2.02979217813721e-28	0.27891156462585037	6.400761132294285e-75	0.09523809523809523	4.122307244877131e-9	0.04988662131519275	0.008276118216298988	0.08208616780045351	7.054364192059796e-7
9.190828845999995e7	0.1365698729582577	2.8070864474924867e-18	0.22686025408348456	1.0938348092025023e-49	0.2100725952813067	1.1481012272589957e-42	0.06442831215970961	0.0002126903627043522	0.06987295825771324	4.244555376852067e-5
9.626996539999996e7	0.17332123411978217	3.5233190019098514e-29	0.2186932849364791	3.3264248841648073e-46	0.20961887477313976	1.7468268982895036e-42	0.16878402903811252	1.0781923503985845e-27	0.03266787658802177	0.19017657552002123
1.0023023936e8	0.13696145124716555	2.1756350040367146e-18	0.16145124716553289	2.1839398460400297e-25	0.16190476190476188	1.5805525568255522e-25	0.17687074829931976	2.2058394373140586e-30	0.10113378684807257	3.2096556055009403e-10
1.0395316057999998e8	0.09754990925589838	1.5576566235466775e-9	0.2858439201451905	1.2375266401532037e-78	0.09029038112522683	3.145717740820771e-8	0.04627949183303084	0.017821285991548273	0.053085299455535376	0.00401453857356596
1.0841855766e8	0.14156079854809436	1.3169188459053597e-19	0.17876588021778578	5.152738173558475e-31	0.08892921960072596	5.3854500548963636e-8	0.07259528130671504	1.8054820799966057e-5	0.07123411978221414	2.7796244807802708e-5
1.1330948112e8	0.12341197822141559	5.279680049759148e-15	0.07667876588021777	4.711217205895379e-6	0.08847549909255895	6.430842791693029e-8	0.07577132486388384	6.3907171124005245e-6	0.1529038112522686	8.364695460735262e-23
1.1769761397999999e8	0.11746031746031747	1.2269496959104025e-13	0.1219954648526077	1.1191376541890645e-14	0.12653061224489798	9.322845116642867e-16	0.05170068027210884	0.005512536640658025	0.09478458049886622	4.985011414813194e-9
1.2109286985999998e8	0.12295825771324857	6.754680926789691e-15	0.1896551724137931	7.44664329469293e-35	0.11615245009074412	2.439336719918583e-13	0.039019963702359335	0.06976574491940311	0.0998185117967332	5.806195372961424e-10
1.2688576368e8	0.13021778584392013	1.1758650991149465e-16	0.17921960072595275	3.6021928197535685e-31	0.043557168784029016	0.030551405517841742	0.06125226860254082	0.0005126541658355709	0.10526315789473682	4.955661061574993e-11
1.3810850198000002e8	0.09977324263038553	5.864309435207837e-10	0.1401360544217687	3.127466122357138e-19	0.22675736961451246	1.151576565473345e-49	0.13061224489795917	9.214397724745709e-17	0.13378684807256236	1.4476963660965477e-17
