# Supplementary material for: Gene Co-Expression in Breast Cancer: A Matter of Distance
Source: Front Oncol. 2021 Nov 17;11:726493. doi: 10.3389/fonc.2021.726493 (PMC8636045; doi:10.3389/fonc.2021.726493)
Supplement: Supplementary Material S12 — Kolmogorov-Smirnov significance tests for all chromosomes in the five phenotypes. As in Figure 3 , the figures represent the KS statistics of 50 equal-area (same number of data-points) intervals for each chromosome. In the figures, the phenotypes are represented by different colors. The associated p-value for the complete set of correlations are depicted in the upper right part of the figures. [file DataSheet_12.zip › SuppMat9/SuppMat9/KSTest-Chromosome-X.csv]

Distance	KS_Value_Healthy	p_value_Healthy	KS_Value_LumA	p_value_LumA	KS_Value_LumB	p_value_LumB	KS_Value_Her2	p_value_Her2	KS_Value_Basal	p_value_Basal
311068.44999999995	0.22774168895682073	2.251554910665981e-59	0.4753534581581961	3.058162150857208e-257	0.5643867023309128	0.0	0.5074512800917076	4.2856810005074154e-293	0.6969812762705379	0.0
1.06686265e6	0.17163608562691127	6.7967047278083535e-34	0.39449541284403683	3.100125471842275e-177	0.4357798165137615	3.534374863089896e-216	0.38417431192660556	4.1881508725393695e-168	0.6150611620795106	0.0
2.1602179000000004e6	0.15061162079510704	3.385091730575e-26	0.28287461773700306	2.462491193061178e-91	0.3600917431192661	9.672810663804716e-148	0.33371559633027525	5.975921993647234e-127	0.5504587155963302	0.0
3.657292000000001e6	0.1398547955674437	1.177229796918733e-22	0.2521971723347343	1.029568863211751e-72	0.3442873519296903	3.8161064393380876e-135	0.2938479174627435	1.4585426687514724e-98	0.5235001910584636	6.715608504823e-312
5.401061300000001e6	0.15366972477064222	2.9674866050299584e-27	0.2717889908256881	2.3829102028144104e-84	0.3730886850152906	1.443448870078014e-158	0.30810397553516833	2.8307252264009253e-108	0.5091743119266056	5.67213804871653e-295
7.302818100000001e6	0.1269113149847095	1.005135420831217e-18	0.29090214067278286	1.44020729199291e-96	0.31460244648318053	7.152409072900888e-113	0.2775229357798165	6.290144150694109e-88	0.48203363914373093	2.0775571798103885e-264
9.496975850000001e6	0.12265953381734812	1.5894426275898716e-17	0.25716469239587303	1.3705212921577e-75	0.30569354222392037	1.2365599108819386e-106	0.24035154757355745	4.4045579144096717e-66	0.39587313717997685	1.535296642857707e-178
1.2077516450000001e7	0.1341743119266055	7.04452449155126e-21	0.23241590214067276	8.538236132976555e-62	0.26376146788990823	1.82568759973358e-79	0.2018348623853211	1.04420321284355e-46	0.3650611620795108	7.788681029722847e-152
1.459289875e7	0.12308868501529052	1.2245056193965708e-17	0.24311926605504589	1.4084575932634219e-67	0.26108562691131504	7.194387827439011e-78	0.20145259938837923	1.5628976724437797e-46	0.3723241590214068	6.410010998520161e-158
1.658581755e7	0.12877340466182657	2.8451806883673216e-19	0.23232709209017957	9.01194532248383e-62	0.22850592281238052	9.040467777817726e-60	0.15972487581199846	2.020038939024108e-29	0.35651509361864714	6.954600051174272e-145
1.83330708e7	0.14367596484524267	6.91039383165174e-24	0.24417271685135647	3.4644969306378684e-68	0.21589606419564383	2.1146320774340143e-53	0.18838364539549102	9.262729923265681e-41	0.37332823844096275	7.8655149642251e-159
2.02651265e7	0.11773700305810397	3.5662396686710364e-16	0.2312691131498471	3.431592357226325e-61	0.21100917431192662	5.1961746106917146e-51	0.18233944954128442	3.371855826483012e-38	0.34212538226299705	2.0849553150398024e-133
2.22811817e7	0.12079510703363916	5.2901147569953575e-17	0.22171253822629972	2.84237570113116e-56	0.22897553516819574	5.429826571325784e-60	0.10741590214067279	1.5571930723429974e-13	0.3428899082568808	5.297854542704981e-134
2.4124498200000003e7	0.11692777990064965	5.781181183804729e-16	0.2357661444401987	1.3341533815835824e-63	0.27932747420710724	4.198959731500405e-89	0.15361100496752006	3.0383685022257888e-27	0.34008406572411143	7.096210870052316e-132
2.6130892700000003e7	0.11964831804281345	1.0882654746047367e-16	0.19036697247706424	1.3449861286615372e-41	0.18348623853211007	1.1252286043960363e-38	0.14640672782874617	8.881742338084533e-25	0.25267584097859325	5.830647643521698e-73
2.82966574e7	0.11582568807339451	1.1465301142684898e-15	0.17813455657492355	1.7780320528985505e-36	0.19762996941896027	8.455204557155534e-45	0.1402905198776758	8.723177156027616e-23	0.2656727828746177	1.293524317485804e-80
3.021162385e7	0.12686282002292704	1.0214494079569858e-18	0.21627818112342376	1.3725997829839098e-53	0.22200993504012217	1.9158092723966679e-56	0.15093618647306073	2.561430628216643e-26	0.2774168895682077	6.793549353836074e-88
3.191258225e7	0.11850152905198778	2.2233935666705227e-16	0.2079510703363914	1.483544970792291e-49	0.14831804281345565	2.0347518975381152e-25	0.13532110091743121	3.1385609812984395e-21	0.26643730886850153	4.462617296686365e-81
3.34928676e7	0.13035168195718655	9.923696600276787e-20	0.21483180428134557	7.349873506878583e-53	0.2553516819571866	1.664492903728469e-74	0.16743119266055045	2.8320696545106875e-32	0.253822629969419	1.2758755762994662e-73
3.5115781300000004e7	0.13106610622850592	5.984510836335679e-20	0.22277416889568202	7.870778795561474e-57	0.2124570118456247	9.98888954757272e-52	0.1375620940007642	6.219349915859442e-22	0.25372564004585396	1.3607472245437781e-73
3.7270101400000006e7	0.1043179212839129	8.567370667775555e-13	0.18074130683989298	1.4890785205668163e-37	0.18265189147879246	2.4200218945706476e-38	0.119220481467329	1.4017457872378766e-16	0.2464654184180358	1.8245323680514667e-69
4.0115994400000006e7	0.1081804281345566	1.0117608486782333e-13	0.16934250764525996	5.257861380996308e-33	0.17622324159021405	1.0457256666455344e-35	0.11888379204892965	1.7535623391719297e-16	0.20795107033639149	1.4835449707921856e-49
4.32663283e7	0.12308868501529058	1.2245056193965271e-17	0.20489296636085622	4.0333676608594424e-48	0.15022935779816513	4.573240267388821e-26	0.053134556574923546	0.0012401087723281975	0.2045107033639144	6.073926978545983e-48
4.593534589999999e7	0.0882690103171571	2.790641880989088e-9	0.17615590370653417	1.0786969950049374e-35	0.14444019870080246	3.883723286838302e-24	0.02789453572793275	0.2604409025607017	0.18952999617883068	2.980997239356515e-41
4.7984906099999994e7	0.11467889908256884	2.2893177575243307e-15	0.16016819571865443	1.4299519914148253e-29	0.13073394495412843	7.64337963623082e-20	0.021788990825688078	0.5637402841685702	0.21483180428134557	7.349873506878583e-53
4.99013363e7	0.10244648318042814	2.3833589211660246e-12	0.1659021406727829	1.0743931723823471e-31	0.14487767584097858	2.8478099739284007e-24	0.052752293577981654	0.00137862406227188	0.17431192660550454	6.033859786582101e-35
5.164575095e7	0.12227741688956825	2.0305777465976164e-17	0.15246465418418034	7.61064307245586e-27	0.08597630875047764	7.938652485073194e-9	0.023691249522353842	0.45476511878316284	0.09896828429499428	1.4752058967855668e-11
5.321578605e7	0.12461773700305812	4.546222150379558e-18	0.21139143730886847	3.4059438328375806e-51	0.13379204892966362	9.209329147637201e-21	0.054281345565749234	0.0008984819959237689	0.16360856269113153	7.758742185587442e-31
5.4970854349999994e7	0.11467889908256884	2.2893177575243307e-15	0.16207951070336388	2.8547590169003795e-30	0.1035932721712538	1.2845282599671396e-12	0.0389908256880734	0.037480907030847666	0.15022935779816513	4.573240267388821e-26
5.748006994999999e7	0.13111620795107035	5.88254630489483e-20	0.16475535168195718	2.89715287775204e-31	0.1414373088685015	3.7464174552310556e-23	0.04548929663608563	0.00891447242574216	0.15787461773700306	9.639774844837262e-29
6.054502344999999e7	0.13603362628964466	1.857930389345514e-21	0.13985479556744362	1.1772297969188164e-22	0.1310661062285059	5.984510836335763e-20	0.047382499044707684	0.005615173886198723	0.11845624761176919	2.254823972238711e-16
6.356585325e7	0.12194189602446483	2.5539187126942266e-17	0.15022935779816515	4.5732402673887233e-26	0.08256880733944955	3.5929210664650036e-8	0.04472477064220184	0.010677130762634846	0.11467889908256879	2.2893177575243954e-15
6.687629735e7	0.11200305810397555	1.1190078651227595e-14	0.13035168195718655	9.923696600276787e-20	0.06918960244648319	7.281520466652428e-6	0.047018348623853214	0.006157344208694217	0.11238532110091742	8.940926076544404e-15
7.023356235000001e7	0.11692777990064966	5.781181183804646e-16	0.14978983568972104	6.313839739446267e-26	0.09896828429499425	1.475205896785593e-11	0.12724493695070693	7.922445574817995e-19	0.11501719526175008	1.84365092060269e-15
7.385805080000001e7	0.10206422018348625	2.9242016623978183e-12	0.1746941896024465	4.256217210477715e-35	0.09288990825688073	3.1479467159020864e-10	0.10282874617737002	1.9410626382240974e-12	0.1379969418960245	4.632622868438911e-22
7.768460909999998e7	0.09824159021406732	2.1673267994086726e-11	0.1922782874617737	1.9852453192714634e-42	0.09212538226299695	4.557530797626587e-10	0.1162079510703364	9.091060273008761e-16	0.10512232415902142	5.574007339245396e-13
8.076559324999999e7	0.10661062285059233	2.416667715424805e-13	0.17386320213985476	8.809832803376366e-35	0.0687810470003821	8.398635720693072e-6	0.07565915170042033	6.238444015740716e-7	0.0611387084447841	0.00011289570042118775
8.325658965e7	0.10321100917431189	1.5796381778041763e-12	0.1651376146788991	2.0830549082123217e-31	0.054663608562691125	0.0008057404868063897	0.10512232415902142	5.574007339245396e-13	0.12347094801223242	9.569324774544424e-18
8.583042595e7	0.12270642201834861	1.5656988808904513e-17	0.12079510703363913	5.290114756995433e-17	0.06536697247706422	2.7963649789348298e-5	0.0668960244648318	1.6475154483340915e-5	0.06842507645259938	9.588544009182569e-6
8.905808545e7	0.10164310278945361	3.622277437833131e-12	0.07107374856706153	3.6289396749806043e-6	0.03591899121131066	0.0683387793933702	0.06495987772258312	3.199176499212823e-5	0.06572411157814291	2.4633579859980872e-5
9.360600219999999e7	0.10164310278945364	3.62227743783308e-12	0.07298433320596102	1.765881671375291e-6	0.061520825372564	9.986355991954965e-5	0.03400840657241115	0.09693497320713414	0.07718761941153993	3.3849654867936774e-7
9.816174839999999e7	0.10550458715596331	4.5153709115027574e-13	0.11888379204892965	1.7535623391719297e-16	0.04548929663608562	0.008914472425742169	0.08065749235474005	8.126229482265493e-8	0.047782874617736996	0.005093896792763513
1.015383155e8	0.09900611620795108	1.4608217292351875e-11	0.10970948012232416	4.232181949498192e-14	0.08983180428134555	1.3578994876203615e-9	0.11238532110091744	8.940926076544276e-15	0.04663608562691132	0.006761873349782255
1.043862001e8	0.10470003821169283	6.951398897085068e-13	0.15513947267863967	8.836614930190928e-28	0.06381352693924341	4.707766758644847e-5	0.08979747802827664	1.3688975130422586e-9	0.08597630875047763	7.938652485073224e-9
1.0719054405000007e8	0.11200305810397555	1.1190078651227595e-14	0.150611620795107	3.385091730575072e-26	0.0760703363914373	5.329438521775112e-7	0.054663608562691125	0.0008057404868063897	0.08256880733944955	3.5929210664650036e-8
1.1191032705000007e8	0.10206422018348628	2.9242016623977767e-12	0.09059633027522934	9.465634655298188e-10	0.0852446483180428	1.1099015853966885e-8	0.06039755351681958	0.00014342959431745813	0.03937308868501528	0.03465593939368924
1.1897577444999999e8	0.11463507833397024	2.3196123362672974e-15	0.06878104700038212	8.398635720692967e-6	0.11119602598395108	1.7705583010054674e-14	0.04279709591134888	0.016570552076559695	0.042414978983568975	0.018044466234146926
1.2794292124999997e8	0.09480122324159022	1.2315761189136767e-10	0.11582568807339452	1.1465301142684736e-15	0.11659021406727829	7.20296954605096e-16	0.04013761467889908	0.02956081566643925	0.026376146788990827	0.3226878968738014
1.36584124e8	0.10397553516819567	1.0437528531533427e-12	0.08753822629969418	3.935977233007444e-9	0.06689602446483181	1.6475154483340857e-5	0.024464831804281346	0.4140532956657953	0.03937308868501529	0.034655939393689175
1.478690134e8	0.10431792128391294	8.567370667775311e-13	0.0634314100114635	5.3465879100818966e-5	0.20481467329002673	4.2062300052550274e-48	0.032097821933511655	0.13487903865710063	0.03897592663354987	0.03753790907274133
