# Supplementary material for: Gene Co-Expression in Breast Cancer: A Matter of Distance
Source: Front Oncol. 2021 Nov 17;11:726493. doi: 10.3389/fonc.2021.726493 (PMC8636045; doi:10.3389/fonc.2021.726493)
Supplement: Supplementary Material S12 — Kolmogorov-Smirnov significance tests for all chromosomes in the five phenotypes. As in Figure 3 , the figures represent the KS statistics of 50 equal-area (same number of data-points) intervals for each chromosome. In the figures, the phenotypes are represented by different colors. The associated p-value for the complete set of correlations are depicted in the upper right part of the figures. [file DataSheet_12.zip › SuppMat9/SuppMat9/KSTest-Chromosome-9.csv]

Distance	KS_Value_Healthy	p_value_Healthy	KS_Value_LumA	p_value_LumA	KS_Value_LumB	p_value_LumB	KS_Value_Her2	p_value_Her2	KS_Value_Basal	p_value_Basal
219746.80000000005	0.28652392947103267	1.1600775661430352e-113	0.5739924433249365	0.0	0.6495591939546594	0.0	0.6498740554156165	0.0	0.7389798488664979	0.0
743515.4000000001	0.22614173228346454	6.091686687826715e-71	0.4611023622047247	1.345440084756371e-293	0.5681889763779534	0.0	0.5612598425196856	0.0	0.6755905511811031	0.0
1.4352351e6	0.2163779527559055	5.526334086443408e-65	0.3971653543307089	6.241282201219136e-218	0.48535433070866174	0.0	0.5288188976377958	0.0	0.6337007874015756	0.0
2.3010257e6	0.19395465994962222	2.5895949856409504e-52	0.4001889168765741	2.520202819261497e-221	0.46158690176322403	2.629428536093591e-294	0.4965365239294707	0.0	0.6253148614609566	0.0
3.26038045e6	0.1959055118110236	2.4035066202955273e-53	0.396220472440945	6.7447068679891695e-217	0.41543307086614195	2.1216176511315726e-238	0.4377952755905515	1.0409967421833602e-264	0.5593700787401581	0.0
4.28167375e6	0.20409448818897635	7.314467438272991e-58	0.4122834645669293	8.344385487948583e-235	0.45795275590551204	1.3190766301758522e-289	0.4337007874015751	8.664958268375878e-260	0.5474015748031502	0.0
5.413666300000001e6	0.20025188916876574	9.754325980260766e-56	0.40333753148614593	8.161396307622535e-225	0.4360831234256925	9.953265551038538e-263	0.3913727959697731	1.0641926237316353e-211	0.5059823677581861	0.0
6.625303300000001e6	0.20125984251968498	2.8091249190797003e-56	0.38992125984251985	4.5425885931573475e-210	0.4025196850393703	7.7838457695616375e-224	0.3811023622047245	1.0792944187417097e-200	0.47653543307086654	1.4980601704e-313
7.750787049999999e6	0.2037795275590551	1.0998162831217991e-57	0.40976377952755927	5.9907199076571735e-232	0.41354330708661435	3.0675123461811995e-236	0.33259842519685057	5.839991846982349e-153	0.47464566929133895	4.5090544700445e-311
8.718546549999999e6	0.19238035264483627	1.7870951086080082e-51	0.33627204030226693	2.1337535200151177e-156	0.36335012594458427	1.5802590122797597e-182	0.29502518891687646	1.7590191010439282e-120	0.410579345088161	6.04969497375626e-233
9.956895399999997e6	0.1715994962216625	4.842400420874163e-41	0.2459068010075567	7.823119633790327e-84	0.33564231738035255	8.180157135715181e-156	0.32241813602015107	8.241886707493338e-144	0.4064861460957177	2.4816750948257793e-228
1.1647941999999996e7	0.1754330708661417	7.3015430816391e-43	0.3448818897637796	1.9570400246420088e-164	0.30236220472440944	1.7352515047037386e-126	0.27905511811023637	8.410682114507768e-108	0.4415748031496066	2.7200851370637417e-269
1.3422303299999999e7	0.16094488188976375	3.831957934710363e-36	0.36440944881889775	1.5596897370983144e-183	0.3262992125984253	3.0869131120382694e-147	0.2699212598425198	6.901383425246047e-101	0.40377952755905533	3.093919623131613e-225
1.4972827e7	0.1539672544080605	4.0087033857107054e-33	0.3624055415617127	1.394130153557918e-181	0.35673803526448356	5.8353228426391124e-176	0.21473551637279598	4.997665812502328e-64	0.42222921914357664	2.508530655605002e-246
1.644395755e7	0.154015748031496	3.914761711064596e-33	0.36440944881889775	1.5596897370983144e-183	0.30299212598425207	5.1708071280845555e-127	0.19622047244094484	1.6238547182558822e-53	0.4220472440944885	4.883064384734982e-246
1.833330485e7	0.15401574803149604	3.914761711064485e-33	0.33259842519685046	5.839991846983677e-153	0.29921259842519693	7.1116210092911125e-124	0.19811023622047244	1.5240993105759103e-54	0.32913385826771663	8.465755317544524e-150
2.0493291400000002e7	0.16152392947103275	2.0635642573489696e-36	0.31895465994962213	9.55032097383233e-141	0.3073047858942064	1.1048816631252264e-130	0.17380352644836272	4.3153329680767e-42	0.3028967254408059	5.667817464546532e-127
2.2554347700000003e7	0.14740157480314955	2.1962754810143327e-30	0.30740157480314967	1.0052861847420082e-130	0.2891338582677166	1.0677471751342648e-115	0.168503937007874	1.411085841140986e-39	0.3033070866141733	2.8199794039363905e-127
2.457865335000001e7	0.145511811023622	1.27335886458926e-29	0.2885039370078741	3.3899886579944217e-115	0.32755905511811034	2.25764812967201e-148	0.15149606299212598	4.509849835926359e-32	0.3376377952755906	1.2856831935471246e-157
2.6779071950000007e7	0.15869017632241816	3.6831802187179427e-35	0.29219143576826195	3.471322901428749e-118	0.2673173803526448	5.455451956143825e-99	0.1634130982367758	2.937026386821214e-37	0.25377833753148615	2.9384446379519235e-89
2.895885655e7	0.14326196473551642	9.815089267819586e-29	0.25377833753148615	2.9384446379519235e-89	0.2918765743073047	6.22518879861708e-118	0.1325566750629723	1.1604747758472807e-24	0.2392947103274559	2.0821263979557886e-79
3.0907571249999996e7	0.15370078740157478	5.3253103809275386e-33	0.2491338582677165	5.210017883453947e-86	0.24220472440944882	2.5782390888624966e-81	0.06362204724409448	5.243578553067645e-6	0.16881889763779523	1.007061489028426e-39
3.2912828749999993e7	0.16787401574803149	2.765206770705517e-39	0.22960629921259842	4.0506073917330144e-73	0.2258267716535433	9.572491415168268e-71	0.05637795275590553	8.284771762532867e-5	0.1505511811023622	1.1160777125612262e-31
3.490707614999999e7	0.16750629722921917	3.9773496539513037e-39	0.2666876574307304	1.5873095088311814e-98	0.24874055415617125	9.119613234349322e-86	0.06013853904282115	2.05363560516656e-5	0.11272040302267004	5.9641978615727626e-18
3.6843526599999994e7	0.16220472440944878	1.0520887327504407e-36	0.20818897637795275	3.4395456162997135e-60	0.21858267716535434	2.6310562075817813e-66	0.09984251968503938	3.59397827058975e-14	0.11212598425196849	9.233410304815014e-18
3.88788115e7	0.1631496062992126	3.964182117794742e-37	0.19338582677165356	5.412301284394617e-52	0.16188976377952757	1.4548051085940255e-36	0.09637795275590554	3.11148419719306e-13	0.08283464566929133	6.913571054761838e-10
4.114077370000001e7	0.15113350125944588	6.24505250979085e-32	0.2081234256926952	3.591853545978778e-60	0.12751889168765745	7.444333849609002e-23	0.09603274559193953	3.806712607248438e-13	0.06486146095717883	3.149352201418833e-6
4.3583458900000006e7	0.145511811023622	1.27335886458926e-29	0.2050393700787401	2.1435271066557976e-58	0.14456692913385827	3.0401121462341445e-29	0.125984251968504	2.602099031238598e-22	0.07275590551181103	1.0046393870755971e-7
4.65828345e7	0.13732283464566925	1.988943698216668e-26	0.15244094488188975	1.8120391865798487e-32	0.09952755905511809	4.386930681013127e-14	0.1061417322834646	5.840082298426088e-16	0.05196850393700786	0.0003776072328612775
5.00591468e7	0.1492913385826771	3.703175057000875e-31	0.16881889763779528	1.007061489028383e-39	0.0979527559055118	1.1775621217814476e-13	0.1303937007874016	7.186449841449318e-24	0.0853543307086614	1.8003381141437875e-10
5.3372390400000006e7	0.13224181360201512	1.5122939943603039e-24	0.10799748110831232	1.634558354540968e-16	0.07903022670025188	4.854111684246419e-9	0.052581863979848854	0.00030719614546668734	0.06045340050377832	1.8203335414025993e-5
5.6621351400000006e7	0.12535433070866137	4.30163681268428e-22	0.11244094488188974	7.376221617932968e-18	0.05826771653543306	4.1642870582419264e-5	0.10614173228346455	5.840082298426254e-16	0.04944881889763779	0.0008499632995212051
5.965297045e7	0.12944881889763776	1.5669636289731523e-23	0.1379527559055118	1.1468883721016187e-26	0.033070866141732276	0.06208047978668699	0.05480314960629921	0.00014444657370332476	0.05858267716535434	3.705042363309285e-5
6.260685285000001e7	0.11649874055415618	3.8103838892990234e-19	0.12405541561712843	1.1848312747666215e-21	0.07840050377833753	6.6504703181471864e-9	0.0459697732997481	0.002433463511610915	0.03935768261964735	0.014602485338186252
6.6249995650000006e7	0.14740157480314953	2.196275481014395e-30	0.13133858267716533	3.2772361698484202e-24	0.055433070866141715	0.00011586633776337386	0.043779527559055106	0.004551915425626994	0.06456692913385825	3.5695418923365256e-6
7.144032194999999e7	0.15999999999999995	1.0036320151915362e-35	0.11685039370078738	2.97655884849708e-19	0.034960629921259846	0.0412752789532415	0.0289763779527559	0.13903689407577816	0.04125984251968503	0.00898775413111058
7.665976035e7	0.1272040302267003	9.603965708758766e-23	0.13318639798488666	6.820468454257752e-25	0.051322418136020155	0.00046549603657447454	0.04911838790931988	0.0009402908333264339	0.09477329974811081	8.166089601141e-13
8.185533565e7	0.1335433070866141	5.131573312124838e-25	0.12724409448818894	9.449767577169484e-23	0.05196850393700787	0.0003776072328612761	0.06425196850393698	4.060297162710739e-6	0.10582677165354334	7.218978008917001e-16
8.689288245e7	0.1171653543307086	2.3554979207192735e-19	0.14992125984251967	2.0355486274038646e-31	0.08598425196850391	1.2780012360099827e-10	0.13637795275590553	4.5208772419841335e-26	0.0894488188976378	1.8554340104027863e-11
9.034023645e7	0.14987405541561716	2.0818037086099664e-31	0.1892317380352645	8.118352756289411e-50	0.04502518891687657	0.003197279974397228	0.07619647355163728	1.9626219816863126e-8	0.10295969773299747	4.77838401314649e-15
9.273179035e7	0.11901763224181364	5.790299706554282e-20	0.12279596977329975	3.1803966504134287e-21	0.04911838790931989	0.000940290833326433	0.11335012594458437	3.794806852905784e-18	0.10170025188916876	1.0834572895760715e-14
9.461164555e7	0.14173228346456687	3.998831627543042e-28	0.16913385826771654	7.182654415976722e-40	0.0626771653543307	7.659156291799294e-6	0.1524409448818899	1.8120391865796172e-32	0.07464566929133859	4.1487384599070374e-8
9.704149510000001e7	0.14204724409448813	3.0108508034661104e-28	0.1795275590551181	7.233823278032645e-45	0.07086614173228346	2.3782405313733364e-7	0.1209448818897637	1.352580696659588e-20	0.03464566929133858	0.04425055908841485
9.97774001e7	0.14955919395466	2.808548873721745e-31	0.11114609571788413	1.8267199344202834e-17	0.03652392947103274	0.02890815170089946	0.14137279596977323	5.414845747865199e-28	0.02707808564231738	0.19466148423189067
1.0202458669999999e8	0.14173228346456687	3.998831627543042e-28	0.10740157480314959	2.485743128682155e-16	0.02677165354330708	0.20524963690805625	0.29511811023622075	1.6123440446369926e-120	0.09039370078740158	1.0817618748539207e-11
1.055405905e8	0.16976377952755903	3.6468862997672855e-40	0.16062992125984252	5.2854125975768716e-36	0.04787401574803148	0.0013827192972319254	0.20976377952755915	4.255280523597835e-61	0.060157480314960626	2.046219420392179e-5
1.1115352529999998e8	0.18387909319899248	4.614742744519793e-47	0.18073047858942065	1.7685882950991136e-45	0.07934508816120905	4.143126934293579e-9	0.1309823677581864	4.334145286338223e-24	0.041246851385390436	0.009003062856568045
1.1775816489999998e8	0.15685039370078732	2.38582333681619e-34	0.13858267716535433	6.596681625924247e-27	0.06803149606299212	8.301528727774515e-7	0.188976377952756	1.1433813464578971e-49	0.03149606299212599	0.08573124755084599
1.2448900134999998e8	0.1266141732283464	1.5700721734182682e-22	0.17669291338582677	1.7852916118203266e-43	0.09322834645669292	2.0721314122929217e-12	0.13291338582677167	8.743632196964848e-25	0.0759055118110236	2.2718615876072168e-8
1.3263854125e8	0.14955919395466002	2.8085488737217054e-31	0.14829974811083121	9.245192652412396e-31	0.09603274559193953	3.806712607248438e-13	0.16089420654911832	3.932482798479841e-36	0.042506297229219135	0.006440153016814222
