# Supplementary material for: Gene Co-Expression in Breast Cancer: A Matter of Distance
Source: Front Oncol. 2021 Nov 17;11:726493. doi: 10.3389/fonc.2021.726493 (PMC8636045; doi:10.3389/fonc.2021.726493)
Supplement: Supplementary Material S12 — Kolmogorov-Smirnov significance tests for all chromosomes in the five phenotypes. As in Figure 3 , the figures represent the KS statistics of 50 equal-area (same number of data-points) intervals for each chromosome. In the figures, the phenotypes are represented by different colors. The associated p-value for the complete set of correlations are depicted in the upper right part of the figures. [file DataSheet_12.zip › SuppMat9/SuppMat9/KSTest-Chromosome-12.csv]

Distance	KS_Value_Healthy	p_value_Healthy	KS_Value_LumA	p_value_LumA	KS_Value_LumB	p_value_LumB	KS_Value_Her2	p_value_Her2	KS_Value_Basal	p_value_Basal
315080.51000000007	0.22655572889582262	5.044439310415725e-129	0.5120471485526091	0.0	0.5767030681227254	0.0	0.5347547235222746	0.0	0.6730802565435958	0.0
1.0636664300000002e6	0.18515950069348125	2.625098547936581e-86	0.39632454923717053	0.0	0.4322122052704576	0.0	0.4030859916782246	0.0	0.5608529819694869	0.0
1.9822205199999998e6	0.18166059975732368	4.167854326525073e-83	0.38221528861154463	0.0	0.4305772230889239	0.0	0.37025481019240797	0.0	0.5297278557808982	0.0
2.9741405999999996e6	0.16314147018030511	4.264073702300833e-67	0.3335644937586684	3.804947274127322e-279	0.3971914008321774	0.0	0.3677184466019417	0.0	0.46896671289875164	0.0
4.0064395e6	0.14823162274618584	1.8171872657257278e-55	0.2945561719833564	9.077158957771808e-218	0.33720527045769755	2.9027183024813116e-285	0.2928224687933425	3.2277728598192356e-215	0.4394937586685158	0.0
5.18203544e6	0.13953891488992898	3.2903378546087174e-49	0.3066389322239558	5.25383361745648e-236	0.35153406136245463	4.8717322190893e-310	0.2601837406829608	4.937298031724141e-170	0.4451378055122208	0.0
6.47764323e6	0.14667128987517336	2.5826886477461248e-54	0.31813453536754505	5.887835257100316e-254	0.33824549237170587	5.0435654001965816e-287	0.299757281553398	1.639601621150942e-225	0.4471220527045769	0.0
7.76487033e6	0.16484659386375458	1.6484290438141738e-68	0.3035188074189636	3.0921661711850645e-231	0.3213728549141967	3.446686225468742e-259	0.2827179753856822	1.1020233787266899e-200	0.43716415323279617	0.0
9.1372606e6	0.15603328710124825	2.05624080147214e-61	0.3300970873786407	2.2122789847297404e-273	0.3285367545076282	8.302507602788322e-271	0.25017337031900133	3.316245966900058e-157	0.4075936199722607	0.0
1.067803066e7	0.17285020804438278	2.873042965653073e-75	0.34483356449375857	2.6900105477423426e-298	0.37274618585298186	0.0	0.31310679611650477	5.249885520190368e-246	0.4459084604715672	0.0
1.232224182e7	0.16571329519847466	3.1569563637152286e-69	0.32587970185474097	1.693745637611808e-266	0.3456404922863583	9.597795721593907e-300	0.2750910036401457	5.027345305463817e-190	0.43387068816086005	0.0
1.4128309580000002e7	0.15239251040221913	1.3365156024818323e-58	0.2740984743411927	1.2579164360202508e-188	0.3117198335644937	7.780721892678465e-244	0.254507628294036	1.0993662857735976e-162	0.35991678224687923	0.0
1.6190437920000004e7	0.14372399445214978	3.598008922654648e-52	0.24167822468793337	9.715384263791781e-147	0.26438973647711506	1.5701801011943855e-175	0.1910540915395284	7.310903467222335e-92	0.33980582524271835	1.128423561199235e-289
1.8352316160000004e7	0.13624544981799275	6.20728122633784e-47	0.2033281331253251	5.2493102967941396e-104	0.23972958918356746	2.053157251023477e-144	0.1450858034321373	3.6449390236140694e-53	0.28427803778817823	6.698871542632556e-203
2.04937213e7	0.143377253814147	6.389034183353336e-52	0.2558945908460471	1.852778386142233e-164	0.2765256588072122	5.64663186838607e-192	0.20266990291262132	2.555621018225915e-103	0.30651872399445207	8.82973590172096e-236
2.269231146e7	0.12948517940717635	1.966572282512411e-42	0.2308892355694229	5.447124546474792e-134	0.26989079563182544	6.3360173936473135e-183	0.15271277517767382	7.431388625472662e-59	0.2357427630438552	1.1529424964838568e-139
2.498858596e7	0.11529126213592232	1.0098137712741711e-33	0.19868238557558943	2.609236154383091e-99	0.230755894590846	8.19442415061962e-134	0.11234396671289873	4.8403146377298314e-32	0.2453190013869625	3.515245126531762e-151
2.741200468e7	0.12499999999999999	1.4462381520821818e-39	0.14545769764216365	1.9960072047343033e-53	0.1447642163661581	6.372784132111867e-53	0.06588072122052704	2.6829290845538057e-11	0.19972260748959775	2.3898071013358655e-100
3.01349975e7	0.10816432657306294	9.739211784755726e-30	0.14803258797018548	2.4980168790197235e-55	0.12359161033107993	1.0731116886151663e-38	0.07020280811232452	8.976554331888073e-13	0.1627665106604265	8.403051393530184e-67
3.306373782e7	0.1104368932038835	5.612431749233792e-31	0.12794729542302358	1.9621326552675837e-41	0.08997919556171982	1.046704381526339e-20	0.06726768377253813	9.247072294699046e-12	0.18151872399445212	5.7985383482733526e-83
3.581891367e7	0.11355755894590845	9.956784118524495e-33	0.10454230235783632	8.385646234570638e-28	0.07316227461858528	7.805734012546321e-14	0.05322468793342579	1.6020172813644442e-7	0.13314840499306518	7.779572052857423e-45
3.8183136769999996e7	0.0979372508233663	1.8601231537282633e-24	0.10019067429363844	1.4156159881582403e-25	0.10157739642919053	2.8179376592675403e-26	0.04385508753683483	3.0365909820553608e-5	0.14976599063962565	1.2713718007494026e-56
4.026761604000001e7	0.08581830790568652	7.114973692977754e-19	0.10662274618585296	6.653386499484205e-29	0.05773231622746185	8.949088770590303e-9	0.0570388349514563	1.4163047987794936e-8	0.06917475728155338	2.061512921489267e-12
4.208575846000001e7	0.09377708441670998	1.852649092977746e-22	0.11232449297971922	4.9017814756981967e-32	0.07297625238342867	9.082379602632095e-14	0.061709135032067965	5.757745772029415e-10	0.04558849020627493	1.2414744195455982e-5
4.371072432e7	0.09518030513176143	4.0495947001998196e-23	0.09639389736477115	1.0592884240221856e-23	0.06414701803051316	9.847193908431771e-11	0.03085991678224687	0.008230421287382227	0.04282246879334257	5.098380057935975e-5
4.5363475900000006e7	0.09570041608876559	2.284105858157429e-23	0.10974341192787793	1.3540772418704078e-30	0.07160194174757281	2.8724101409713645e-13	0.03363384188626907	0.0029327399730890145	0.06830790568654645	4.099452613887319e-12
4.690796849e7	0.08996359854394174	1.0552116850478425e-20	0.10365747963251865	2.4007276313971523e-27	0.06829606517594039	4.118621900214817e-12	0.06448257930317215	7.645090695721585e-11	0.06170913503206797	5.757745772029374e-10
4.850142242999999e7	0.09500693481276004	4.897887756271727e-23	0.11043689320388347	5.612431749234031e-31	0.06622746185852982	2.059972789092942e-11	0.05357142857142857	1.2939135725737752e-7	0.08720527045769763	1.7824929304739195e-19
5.0177245849999994e7	0.1014040561622465	3.452113815247376e-26	0.1244583116658	3.104640821638879e-39	0.05338880221875542	1.4441078819066178e-7	0.07072282891315654	5.881660928842132e-13	0.06586930143872423	2.6945969994018914e-11
5.192171441e7	0.10696948682385575	4.3402914796565206e-29	0.08841886269070734	5.213383494865933e-20	0.055131761442441043	4.8643241533651444e-8	0.03103328710124826	0.007736458390042683	0.06536061026352287	3.9774190702988346e-11
5.3809355099999994e7	0.10835644937586685	7.751753768422085e-30	0.08217753120665741	2.4228486342694616e-17	0.04767683772538141	4.045185319989593e-6	0.045596393897364765	1.2388964832432421e-5	0.05478502080443827	6.060312402437465e-8
5.570684014e7	0.1027907782977986	6.739684817203426e-27	0.08042988386202117	1.239914662255305e-16	0.057722308892355696	8.978960840989458e-9	0.031201248049922	0.00727670218052018	0.10053735482752645	9.475351031292968e-26
5.786115405e7	0.09778085991678223	2.2406912664470776e-24	0.11650485436893201	1.9932733890019883e-34	0.07541608876560332	1.1312688393237048e-14	0.036927877947295414	0.0007674088695691019	0.0889389736477115	3.0622672076860965e-20
6.031785821000001e7	0.1236130374479889	1.0568417863721987e-38	0.11425104022191401	4.002902580621479e-33	0.045596393897364765	1.2388964832432421e-5	0.04195561719833564	7.789785183197284e-5	0.04958391123439666	1.3877158546906668e-6
6.279960030000001e7	0.09897729242503037	5.707268458823897e-25	0.13312532501300056	7.918697658979421e-45	0.09793725082336632	1.860123153728184e-24	0.04541514993933092	1.3597534022408973e-5	0.06326919743456405	1.8696309283793215e-10
6.507309944e7	0.11823855755894591	1.9058520523368126e-35	0.1009015256588072	6.269343630155652e-26	0.09240638002773924	8.145117529857989e-22	0.061199722607489584	8.293698669793476e-10	0.061719833564493745	5.735858083039293e-10
6.721608855e7	0.1135378748483273	1.008598890595603e-32	0.05633558675680361	2.2361647394738968e-8	0.13589876928410474	1.069751458319619e-46	0.08146992546368524	4.6937357169232736e-17	0.11735136072109553	6.276134259505004e-35
6.961585473e7	0.10020804438280166	1.4014744376145545e-25	0.08859223300970873	4.3676188389055223e-20	0.10714285714285712	3.5037336711780703e-29	0.06223994452149791	3.9545152497887865e-10	0.0847780859916782	1.980193969935562e-18
7.249603245e7	0.1114771151178918	1.4821593468290169e-31	0.1302011095700416	6.843319303419034e-43	0.0703883495145631	7.760784982129135e-13	0.059986130374479876	1.9371385459962934e-9	0.031033287101248263	0.007736458390042676
7.571902683000001e7	0.09932397295891843	3.838716246702561e-25	0.08129658519674121	5.52340934274809e-17	0.06118911423123593	8.324814779198814e-10	0.03848153926157047	0.00038984765026127557	0.07886982145952506	5.200422666902316e-16
7.955596330000001e7	0.09292649098474341	4.671218968003362e-22	0.10332871012482661	3.593165098087031e-27	0.10038141470180303	1.1467540578646114e-25	0.03779472954230235	0.0005281639243379247	0.10020804438280165	1.4014744376145844e-25
8.414092689999998e7	0.09188626907073509	1.415823762402376e-21	0.11113037447988902	2.313392407173055e-31	0.1009015256588072	6.269343630155652e-26	0.030859916782246876	0.0082304212873822	0.038834951456310676	0.00033349524664180426
8.906241100999999e7	0.0939504246836541	1.53555065235803e-22	0.08094990466285319	7.640692832173492e-17	0.09793725082336631	1.8601231537282237e-24	0.03310799098630613	0.003586856439794769	0.05252210088403537	2.4523488109738587e-7
9.384565850999999e7	0.08131067961165049	5.487018466627259e-17	0.11754507628294034	4.894263062004704e-35	0.10852981969486822	6.24032860088973e-30	0.047850208044382794	3.6766437746246883e-6	0.039701803051317604	0.00022519007869599552
9.828100269999999e7	0.09135032067949385	2.473947703585462e-21	0.08216328653146128	2.4392630025546824e-17	0.09811059109031031	1.5289708397320387e-24	0.04784191367654708	3.685070156272379e-6	0.04593517074016296	1.033811439687995e-5
1.0248613212e8	0.09570041608876559	2.284105858157429e-23	0.12031900138696253	1.0885249967111283e-36	0.14303051317614424	1.132937200560465e-51	0.04022191400832177	0.00017718133303805517	0.06709431345353675	1.0576864167059726e-11
1.0676348442e8	0.10072815533980581	7.669882884587093e-26	0.09223300970873785	9.796822137255068e-22	0.12517337031900136	1.1261361498405548e-39	0.0504507628294036	8.415463010405238e-7	0.05131761442441052	5.059304189528049e-7
1.1131644119999999e8	0.1034841393655747	2.9532713559273385e-27	0.10435084070029473	1.044709221566218e-27	0.0861501126711735	5.081761481803508e-19	0.07557635638758885	9.782863087937505e-15	0.08701681400589363	2.137898455718347e-19
1.1591100172e8	0.1246532593619972	2.3827906100693553e-39	0.1009015256588072	6.269343630155652e-26	0.08772538141470179	1.0546626487849869e-19	0.10835644937586683	7.751753768422305e-30	0.04299583911234396	4.679094206927358e-5
1.2559408762e8	0.1251516727335761	1.1439167206643247e-39	0.09880395215808636	6.95542391965708e-25	0.04870861501126714	2.2739920979315022e-6	0.02756110244409777	0.024995235305116863	0.12515167273357608	1.1439167206643572e-39
