# Supplementary material for: Gene Co-Expression in Breast Cancer: A Matter of Distance
Source: Front Oncol. 2021 Nov 17;11:726493. doi: 10.3389/fonc.2021.726493 (PMC8636045; doi:10.3389/fonc.2021.726493)
Supplement: Supplementary Material S12 — Kolmogorov-Smirnov significance tests for all chromosomes in the five phenotypes. As in Figure 3 , the figures represent the KS statistics of 50 equal-area (same number of data-points) intervals for each chromosome. In the figures, the phenotypes are represented by different colors. The associated p-value for the complete set of correlations are depicted in the upper right part of the figures. [file DataSheet_12.zip › SuppMat9/SuppMat9/KSTest-Chromosome-10.csv]

Distance	KS_Value_Healthy	p_value_Healthy	KS_Value_LumA	p_value_LumA	KS_Value_LumB	p_value_LumB	KS_Value_Her2	p_value_Her2	KS_Value_Basal	p_value_Basal
439659.19999999995	0.33689655172413774	2.2589146266393276e-143	0.6096551724137932	0.0	0.6641379310344829	0.0	0.5810344827586208	0.0	0.7106896551724142	0.0
1.3967719000000004e6	0.28586206896551714	2.410312932378382e-103	0.4848275862068964	1.805339206018717e-296	0.5531034482758619	0.0	0.4855172413793102	2.5925551601761998e-297	0.6296551724137932	0.0
2.4999259e6	0.28206896551724125	1.2451334175441832e-100	0.4358620689655171	1.084727966810974e-239	0.5275862068965514	0.0	0.4448275862068964	1.2327520747926506e-249	0.5765517241379311	0.0
3.7315820000000005e6	0.24793103448275852	7.632158036286431e-78	0.41620689655172394	1.343090518282584e-218	0.5010344827586206	1.3592501e-316	0.39827586206896537	3.325250766346924e-200	0.5717241379310344	0.0
5.029666800000001e6	0.23206896551724124	2.963940731316132e-68	0.43551724137931014	2.592722661100853e-239	0.48586206896551715	9.814390435225764e-298	0.4248275862068963	9.924060640558198e-228	0.5817241379310346	0.0
6.3930139e6	0.24448275862068958	1.0499612860325572e-75	0.38758620689655154	1.2646978055033183e-189	0.4155172413793102	7.088130263684931e-218	0.3351724137931033	6.50547531724807e-142	0.5210344827586206	0.0
7.851460000000002e6	0.2375862068965516	1.615738667576983e-71	0.38344827586206887	1.3190432007308868e-185	0.3944827586206896	2.0371454634511088e-196	0.29206896551724126	7.314973639285534e-108	0.4758620689655171	1.2715587517389967e-285
9.338277300000003e6	0.21758620689655167	4.7178642532654757e-60	0.36310344827586194	1.7759608192420544e-166	0.39482758620689634	9.251857049578276e-197	0.3034482758620688	2.135146386101446e-116	0.476206896551724	4.907475422113483e-286
1.07845238e7	0.23137931034482745	7.488857601828244e-68	0.3689655172413791	6.991392344044413e-172	0.4389655172413791	4.129768407924535e-243	0.3117241379310344	8.26882921741407e-123	0.45344827586206876	2.1775567848295946e-259
1.22706246e7	0.233103448275862	7.341825832144704e-69	0.3027586206896551	7.17748470719718e-116	0.36103448275862055	1.3688883448086614e-164	0.30172413793103436	4.400913729764414e-115	0.4055172413793103	1.552684810403839e-207
1.379215e7	0.193103448275862	2.1743190102891708e-47	0.2610344827586206	3.041533198133794e-86	0.33758620689655156	5.862077248127846e-144	0.26482758620689645	9.35241173987768e-89	0.3910344827586205	5.253879100923964e-193
1.52860498e7	0.2199999999999999	2.2052433226016493e-61	0.2989655172413792	5.3771540144544e-113	0.30482758620689643	1.8738906930503243e-117	0.23965517241379303	9.221282627816828e-73	0.39310344827586186	4.755535366671632e-195
1.68336776e7	0.22206896551724126	1.5542749286915532e-62	0.29413793103448266	2.171172066386331e-109	0.3244827586206895	4.946541703712801e-133	0.2013793103448275	1.681135876435622e-51	0.4179310344827584	2.0739476038302216e-220
1.8450445700000003e7	0.23482758620689645	7.074646539830444e-70	0.28379310344827574	7.352956873367148e-102	0.2834482758620688	1.2966173234429493e-101	0.17103448275862063	2.87396374588833e-37	0.31482758620689644	2.9408468906654247e-125
2.006647039999999e7	0.23214901690238005	2.808484822522218e-68	0.29492928596067597	6.128609650436594e-110	0.2856157295619178	3.93372841275013e-103	0.13521904104863744	1.90930676966399e-23	0.2780269058295963	9.552474160359723e-98
2.158452619999999e7	0.22551724137931026	1.768828158722247e-64	0.29103448275862054	4.2065746014182907e-107	0.2934482758620688	7.031777777598075e-109	0.1272413793103448	8.128408662391995e-21	0.25793103448275856	3.2474861312360734e-84
2.2994168500000007e7	0.23034482758620675	2.9921840838632326e-67	0.279655172413793	6.351725824629548e-99	0.2765517241379309	9.482219775223433e-97	0.11551724137931034	3.1230743941464325e-17	0.2641379310344827	2.6938736910914056e-88
2.4410035800000004e7	0.22206896551724128	1.5542749286915532e-62	0.26241379310344815	3.7477427271522437e-87	0.19999999999999993	8.372787998609058e-51	0.0693103448275862	1.7811842074413592e-6	0.2610344827586207	3.0415331981335345e-86
2.58871145e7	0.22758620689655168	1.1668195025684953e-65	0.25310344827586195	4.1562311022932964e-81	0.22137931034482752	3.7731330527741443e-62	0.09310344827586205	2.419720817905397e-11	0.2437931034482758	2.787945702233061e-75
2.73492355e7	0.24689655172413785	3.3678289444279817e-77	0.2641379310344827	2.6938736910914056e-88	0.16827586206896544	4.338765404744593e-36	0.0775862068965517	5.2431967168443025e-8	0.2775862068965516	1.7985929220915162e-97
2.87487517e7	0.25586206896551705	7.085530356964617e-83	0.23586206896551717	1.723657553636531e-70	0.14965517241379309	1.240091239072223e-28	0.04965517241379308	0.001569186969605032	0.22103448275862064	5.872729386467621e-62
3.00867124e7	0.2293103448275861	1.18813399837206e-66	0.2341379310344827	1.8073531460209617e-69	0.15999999999999995	1.14553314375565e-32	0.06551724137931035	7.848966573617848e-6	0.20999999999999994	5.742601830619402e-56
3.15025212e7	0.22827586206896544	4.6886403131245246e-66	0.2541379310344826	9.07451226368486e-82	0.14793103448275854	5.491030766121352e-28	0.08413793103448274	2.4272473684363382e-9	0.22310344827586198	4.08808646947613e-63
3.31639314e7	0.19896551724137923	2.7712497229805093e-50	0.22931034482758614	1.1881339983719926e-66	0.1341379310344827	4.3620806071451583e-23	0.05137931034482758	0.0009468498213577203	0.19999999999999996	8.37278799860882e-51
3.50690269e7	0.21517241379310337	9.757941441622561e-59	0.19344827586206886	1.4772227323082307e-47	0.15862068965517237	4.0974011832357536e-32	0.06068965517241379	4.593734616504805e-5	0.13310344827586204	9.724741274054338e-23
3.7274921300000004e7	0.20275862068965506	3.338438059439183e-52	0.2099999999999999	5.742601830619565e-56	0.1358620689655172	1.1308269135546899e-23	0.04344827586206894	0.008384792322555441	0.14034482758620684	3.1187418828624635e-25
3.959748380000001e7	0.16689655172413784	1.658136532231472e-35	0.20862068965517233	3.0642721013324263e-55	0.0689655172413793	2.045320069085975e-6	0.0675862068965517	3.531635883903949e-6	0.12344827586206894	1.2811795651168564e-19
4.176209070000001e7	0.21413793103448264	3.537525253706859e-58	0.2203448275862068	1.4197673577356471e-61	0.10413793103448274	4.391554699493465e-14	0.05103448275862067	0.0010489598048815812	0.10999999999999997	1.1524885667749372e-15
4.38522591e7	0.193103448275862	2.1743190102891708e-47	0.21862068965517234	1.274731437060393e-60	0.07724137931034482	6.121204916919089e-8	0.07172413793103447	6.636748380830068e-7	0.09931034482758617	7.578945539834731e-13
4.59852634e7	0.22793103448275853	7.399034546900953e-66	0.19655172413793096	4.416440163210082e-49	0.0893103448275862	1.7996978688155194e-10	0.06620689655172411	6.031125241796322e-6	0.14379310344827584	1.8196341428587462e-26
4.83103982e7	0.22344827586206886	2.6156830828698025e-63	0.2162068965517241	2.6749843484327873e-59	0.06551724137931035	7.848966573617848e-6	0.04413793103448275	0.007037459535163178	0.1434482758620689	2.4251098923228903e-26
5.06893685e7	0.1999999999999999	8.372787998609296e-51	0.21827586206896543	1.973151618064966e-60	0.08034482758620688	1.4821342308959422e-8	0.03724137931034482	0.03583151249126973	0.09034482758620686	1.0498562845182234e-10
5.28591218e7	0.1848275862068965	1.8902705602687737e-43	0.19344827586206892	1.4772227323081466e-47	0.036206896551724134	0.044663972121381276	0.03620689655172414	0.04466397212138124	0.09827586206896549	1.3710098798086751e-12
5.4939929400000006e7	0.1572413793103448	1.449496272584487e-31	0.16034482758620686	8.315410015544444e-33	0.04655172413793102	0.0037300427489489877	0.06137931034482757	3.598637869039244e-5	0.0996551724137931	6.211538196026887e-13
5.7110324400000006e7	0.23344827586206884	4.6045080686992674e-69	0.18103448275862064	1.0576321038556349e-41	0.04793103448275862	0.0025561153493508268	0.07517241379310344	1.5275369851302505e-7	0.10965517241379308	1.4355940675289421e-15
5.946743139999999e7	0.24068965517241367	2.1825188788135622e-73	0.19275862068965513	3.198166208699888e-47	0.09379310344827584	1.6650565146072476e-11	0.11517241379310339	3.933413227062245e-17	0.10896551724137932	2.2229166217525212e-15
6.210176599999999e7	0.21413793103448267	3.5375252537066584e-58	0.17379310344827584	1.821493149235153e-38	0.09586206896551723	5.336196450918117e-12	0.09172413793103446	5.068082362665091e-11	0.07689655172413791	7.141314692684126e-8
6.4997715099999994e7	0.22379310344827574	1.6724404403813396e-63	0.13034482758620686	8.001863074210097e-22	0.05413793103448276	0.000407077085227371	0.06275862068965517	2.1902236896673174e-5	0.039655172413793086	0.020916879990022143
6.803692570000002e7	0.23758620689655163	1.6157386675768911e-71	0.16896551724137926	2.2102532021373355e-36	0.076551724137931	8.325683760537427e-8	0.052758620689655165	0.000624273624449582	0.0382758620689655	0.028567761322088492
7.113686220000002e7	0.213103448275862	1.2745159337760782e-57	0.13482758620689653	2.5472595946279728e-23	0.05551724137931033	0.0002625343357810113	0.07103448275862068	8.829861976051109e-7	0.06379310344827585	1.4983260339860442e-5
7.42315998e7	0.209655172413793	8.73700593525967e-56	0.12172413793103445	4.365109425374438e-19	0.03517241379310344	0.05532888356136966	0.06551724137931032	7.84896657361796e-6	0.0803448275862069	1.4821342308959265e-8
7.760808789999999e7	0.21206896551724125	4.563471775489925e-57	0.10551724137931033	1.8984971896865145e-14	0.05068965517241377	0.0011612803529814845	0.043103448275862065	0.009142842470611692	0.07310344827586207	3.718468154434905e-7
8.12600916e7	0.18724137931034474	1.3976920027637798e-44	0.12517241379310343	3.696043168663099e-20	0.0486206896551724	0.00210725302832622	0.06275862068965515	2.1902236896673252e-5	0.03827586206896553	0.02856776132208831
8.47649773e7	0.19241379310344825	4.700881289562133e-47	0.09965517241379308	6.211538196026975e-13	0.04999999999999999	0.0014203487771763687	0.07310344827586204	3.7184681544349446e-7	0.07241379310344825	4.974606538748088e-7
8.82075413e7	0.2320689655172412	2.9639407313163003e-68	0.10172413793103446	1.855460104041007e-13	0.06241379310344828	2.4822765276358936e-5	0.0493103448275862	0.0017324267106765014	0.08655172413793101	7.34864065983064e-10
9.23834582e7	0.21517241379310334	9.757941441623115e-59	0.09827586206896549	1.3710098798086751e-12	0.05137931034482758	0.0009468498213577203	0.07586206896551723	1.1292883539923007e-7	0.040344827586206895	0.01782419714097102
9.71318939e7	0.22827586206896544	4.6886403131245246e-66	0.12068965517241374	9.033000893673726e-19	0.05862068965517239	9.398549831695748e-5	0.07068965517241378	1.0174285636748715e-6	0.06689655172413791	4.621534089782924e-6
1.027643963e8	0.19999999999999993	8.372787998609058e-51	0.15999999999999992	1.1455331437556988e-32	0.07827586206896549	3.838982029063033e-8	0.036896551724137916	0.038588883471679124	0.07413793103448275	2.390703464162188e-7
1.102358551e8	0.18999999999999992	6.835034093818298e-46	0.17310344827586202	3.645340146822824e-38	0.05586206896551723	0.00023486304713377364	0.019999999999999997	0.607715427528202	0.07034482758620689	1.1715327227625556e-6
1.238916095e8	0.21896551724137917	8.229575262570184e-61	0.14413793103448272	1.36438588457597e-26	0.07482758620689653	1.7747447763582655e-7	0.059655172413793096	6.591149853844777e-5	0.1806896551724137	1.5185511400953977e-41
