# Supplementary material for: Gene Co-Expression in Breast Cancer: A Matter of Distance
Source: Front Oncol. 2021 Nov 17;11:726493. doi: 10.3389/fonc.2021.726493 (PMC8636045; doi:10.3389/fonc.2021.726493)
Supplement: Supplementary Material S12 — Kolmogorov-Smirnov significance tests for all chromosomes in the five phenotypes. As in Figure 3 , the figures represent the KS statistics of 50 equal-area (same number of data-points) intervals for each chromosome. In the figures, the phenotypes are represented by different colors. The associated p-value for the complete set of correlations are depicted in the upper right part of the figures. [file DataSheet_12.zip › SuppMat9/SuppMat9/KSTest-Chromosome-11.csv]

Distance	KS_Value_Healthy	p_value_Healthy	KS_Value_LumA	p_value_LumA	KS_Value_LumB	p_value_LumB	KS_Value_Her2	p_value_Her2	KS_Value_Basal	p_value_Basal
298136.1599999999	0.2788244159758854	1.9098762623273744e-224	0.6429540316503397	0.0	0.6480783722682748	0.0	0.6111529766390359	0.0	0.6749058025621708	0.0
951790.3799999999	0.18827253542357547	1.4984480241287242e-102	0.4725655712993672	0.0	0.41196864636719954	0.0	0.41603858908652425	0.0	0.5764244799517643	0.0
1.7045345000000002e6	0.1750075369309617	1.146696256176681e-88	0.36282785649683463	0.0	0.4371419957793189	0.0	0.3317757009345795	1.453979e-317	0.5164305094965336	0.0
2.5594107e6	0.15495930057280669	1.3143701904860313e-69	0.3456436539041304	0.0	0.3070545673801628	4.600379138671237e-272	0.2931866144106121	4.420643237919977e-248	0.48884534217666603	0.0
3.4988111199999996e6	0.14757310823032857	3.603606255487682e-63	0.27042508290624057	4.039023959123119e-211	0.2289719626168224	1.777281603127653e-151	0.2521857099788966	1.1729552322594541e-183	0.408652396744046	0.0
4.52211564e6	0.13264998492613803	4.0269134461447686e-51	0.20274344287006324	7.469608488673358e-119	0.20394935182393728	2.886040005162536e-120	0.19189026228519743	1.6337257600942586e-106	0.36101899306602364	0.0
5.62652396e6	0.15706964124208622	1.6654953869573867e-71	0.241483268013265	1.9566766479172964e-168	0.2132951462164606	1.680619484949644e-131	0.20244196563159478	1.679722011915385e-118	0.3491106421465181	0.0
6.79394626e6	0.1395839614109134	1.466918763544751e-56	0.22249020198974975	4.793579133203508e-143	0.20003014772384684	1.0517199223174248e-115	0.1864636719927645	1.3445968453866964e-100	0.2651492312330419	5.586893004127999e-203
8.059497159999997e6	0.15179378956888745	8.248260381731307e-67	0.1671691287307808	6.12253331137401e-81	0.17274645764244798	2.1128224756670312e-86	0.17138981006933973	4.6770428296872e-85	0.25158275550195963	8.798667290022177e-183
9.422141919999998e6	0.14094060898402164	1.1747179557940191e-57	0.17862526379258362	2.363250830628734e-92	0.17907747965028636	8.08099496727393e-93	0.13445884835694905	1.6327721599168956e-52	0.25067832378655414	1.7913984206733033e-181
1.0862103520000003e7	0.1623454929152849	2.3245311861593343e-76	0.1799819113656919	9.372161487686134e-94	0.20425082906240577	1.2756871317263074e-120	0.17500753693096166	1.1466962561767462e-88	0.22113355441664156	2.5979455601527162e-141
1.245623234e7	0.1600844136267711	2.929397558599474e-74	0.15782333433825746	3.449546675402471e-72	0.2282182695206512	1.7479629395897993e-150	0.15465782333433822	2.441449343303365e-69	0.19384986433524268	1.0848174118206347e-108
1.4272705599999998e7	0.14679728711379045	1.604585226550372e-62	0.20844009042954026	1.2758833225853576e-125	0.19110776186887715	1.1502046639566337e-105	0.14815373021853803	1.1285021634341874e-63	0.21250941974378293	1.4783512271270761e-130
1.6135225680000003e7	0.1343081097377148	2.1362377902954647e-52	0.1763641845040699	4.853546526321502e-90	0.1780223093156466	9.84169974277568e-92	0.07552004823635815	7.400515019686579e-17	0.18164003617726857	1.7550325809435743e-95
1.7906374200000003e7	0.1486282785649683	4.5317603720968144e-64	0.15254748266505874	1.800916954072742e-67	0.18827253542357547	1.4984480241287242e-102	0.09210129635212537	7.270917115395766e-25	0.15405486885740124	8.393374334337703e-69
1.974255154e7	0.1273741332529393	3.609264285507117e-47	0.1728971962616822	1.495381062845015e-86	0.0877298763943322	1.3380738639492217e-22	0.08004220681338557	6.957722052998992e-19	0.10280373831775699	7.1073931475159e-31
2.1908219660000004e7	0.11395839614109125	7.681641272381545e-38	0.15691890262285196	2.279853423014718e-71	0.09466385287910763	3.0387917638865234e-26	0.06361169731685257	4.39308638384835e-12	0.10747663551401868	1.0487658877063295e-33
2.4411491080000002e7	0.12918299668375025	1.6609728522883127e-48	0.20726560144709075	3.399052519571091e-124	0.10295447693699125	5.785630337652303e-31	0.059692493216762114	1.084122383619393e-10	0.11682242990654204	9.575116697795005e-40
2.6837158979999997e7	0.14953271028037374	7.574062846000053e-65	0.15315043714199572	5.302027888702682e-68	0.10054265902924328	1.501044658762604e-29	0.06979198070545674	1.8508618877138165e-14	0.16264697015375335	1.2135299811293678e-76
2.8875455220000003e7	0.13551401869158872	2.46712697472226e-53	0.13008742839915585	3.505615210612748e-49	0.07220379861320468	1.908474133401577e-15	0.06602351522460054	5.520418767601949e-13	0.14425685860717513	2.213199205669992e-60
3.0747718700000003e7	0.14350316551100387	9.330038988918122e-60	0.13325293940307503	1.3901177988668617e-51	0.07808260476334039	5.4351634137171116e-18	0.041453120289418145	2.2399746883070612e-5	0.0955682845945131	9.705107161812944e-27
3.2778031520000003e7	0.1317455532107325	1.9675484459016856e-50	0.12646970153753392	1.6552993494856007e-46	0.07717817304793488	1.3797042449077375e-17	0.047331926439553806	7.021788302194644e-7	0.06346095869761832	4.988347461084676e-12
3.5094470160000004e7	0.14666867651492305	2.1060216570759148e-62	0.09571902321374734	8.015402079419034e-27	0.08290624057883629	3.146896477986466e-20	0.05969249321676213	1.0841223836193777e-10	0.07310823032861018	7.980626834681559e-16
3.763039314e7	0.14651793789568882	2.8235284086486053e-62	0.11652095266807354	1.526945591929047e-39	0.07386192342478141	3.827325247122135e-16	0.06768164003617727	1.2683248489643466e-13	0.08953873982514318	1.594552070555167e-23
3.99940927e7	0.1558167570825799	2.1373716361354655e-70	0.13532248342374925	3.355386599778404e-53	0.08092224231464736	2.6832260604231985e-19	0.053797468354430375	9.122253017551375e-9	0.11256781193490055	6.053521119507389e-37
4.218459768e7	0.1267520723436322	1.01366108874225e-46	0.09058025621703088	4.5560472933321655e-24	0.049585531273549345	1.6447740884226534e-7	0.05425772418990203	6.577352502593084e-9	0.10821401657874906	3.6088040840943067e-34
4.429456392e7	0.12481157672595711	2.626076313506471e-45	0.06542056074766354	9.339288064674043e-13	0.05939101597829361	1.3756657765423845e-10	0.0611998794091046	3.23630472970393e-11	0.06089840217063612	4.131451204787444e-11
4.60942981e7	0.13626771178775995	6.339061607781755e-54	0.0667772083207718	2.841835378239653e-13	0.07129936689779919	4.514629089667291e-15	0.06346095869761832	4.988347461084676e-12	0.0810973771480253	2.252126862182693e-19
4.7760450559999995e7	0.11848055471811868	7.195242076503732e-41	0.06074766355140188	4.66587224051116e-11	0.08124811576725958	1.9146398726566618e-19	0.05275851673198673	1.9123771862504424e-8	0.03798613204703045	0.0001392335115294455
4.9580379599999994e7	0.1009948748869461	8.199997063229389e-30	0.06888754899005128	4.253442240368906e-14	0.09602050045221587	5.462387161843825e-27	0.04341272233946337	7.431990362539692e-6	0.06542056074766357	9.339288064673877e-13
5.132897482e7	0.1172746457642447	4.743980236746119e-40	0.0871269219173953	2.6930068519297375e-22	0.052457039493518244	2.3602751017167038e-8	0.052457039493518244	2.3602751017167038e-8	0.03738317757009347	0.00018822342746274023
5.285978974e7	0.11335544166415427	1.9069469161088506e-37	0.03934277962013868	6.942119731333333e-5	0.0716008441362677	3.3923490303805285e-15	0.023213747362074155	0.05603426461640146	0.03406692794694001	0.000906446511032626
5.43464072e7	0.11953572505275846	1.3597570260605077e-41	0.06436539041302383	2.3167065582001493e-12	0.08848356949050347	5.544181661061285e-23	0.05607476635514017	1.7447302050146947e-9	0.04507084715104009	2.8080054873980353e-6
5.578375974000001e7	0.10325595417545967	3.8303510355591156e-31	0.06481760627072657	1.5723913290406162e-12	0.05019596020500452	1.1007459466035014e-7	0.06331022007838409	5.662558736046922e-12	0.039192041000904426	7.509297994399577e-5
5.718830796e7	0.10627072656014463	5.798463823543429e-33	0.05532107325896898	3.045238220590165e-9	0.0712993668977992	4.514629089667227e-15	0.06014470907446488	7.567360160469885e-11	0.03391618932770576	0.0009702125194107422
5.861697994e7	0.09541754597527893	1.1747472241309826e-26	0.08516731986735006	2.5291882675230873e-21	0.0658727766053663	6.298742516615698e-13	0.03406692794694	0.0009064465110326269	0.04522158577027434	2.565573415506269e-6
6.004091744e7	0.10868254446789256	1.860649798982996e-34	0.06466686765149227	1.7897609688819084e-12	0.05999397045523063	8.533358075728628e-11	0.03798613204703045	0.0001392335115294455	0.03738317757009345	0.00018822342746274224
6.150370824000001e7	0.09856819894498862	2.0176383108394273e-28	0.07430293896006031	2.4673871609167614e-16	0.04220045214770158	1.476901104313405e-5	0.029992464204973618	0.005116149298806533	0.04310474755086662	8.852500300741035e-6
6.315086286000001e7	0.11275248718721728	4.7111649141891796e-37	0.0803436840518541	5.048445367177072e-19	0.08170033162496232	1.1743140697581552e-19	0.10536629484473924	2.0643802491626572e-32	0.06602351522460055	5.52041876760191e-13
6.4918406120000005e7	0.11863129333735292	5.676348389502837e-41	0.07340970756707875	5.953510724574312e-16	0.03527283690081398	0.0005205125003017026	0.08215254748266504	7.182953592911339e-20	0.09692493216762137	1.716372938564247e-27
6.700104123999999e7	0.11591799819113649	3.869112677078601e-39	0.15948145914983414	1.051770767126921e-73	0.05110039192041001	5.994216354930119e-8	0.07340970756707868	5.953510724574735e-16	0.08577027434428701	1.2765332836858242e-21
6.995487985999998e7	0.12903225806451607	2.1503244571335434e-48	0.07506783237865539	1.1626805333115834e-16	0.022007838408200177	0.0804545911266158	0.062405788362978595	1.2039247214524013e-11	0.05290925535122099	1.720610717700039e-8
7.389989672e7	0.14395538136870661	3.938750547480602e-60	0.07039493518239374	1.056438929963536e-14	0.06858607175158275	5.5994917545509605e-14	0.05034669882423877	9.954557805738795e-8	0.09767862526379259	6.486873110491719e-28
7.930537032000001e7	0.15254748266505874	1.800916954072742e-67	0.08396141091347607	9.785759871746885e-21	0.11712390714501057	5.997094180399228e-40	0.07702743442870064	1.609743369383447e-17	0.12601748567983126	3.530513860674118e-46
8.581411882e7	0.13883026831474218	5.901669460830594e-56	0.0922520349713597	6.046799373832809e-25	0.1112451009948749	4.425246548699186e-36	0.09933675007536934	7.427553844848079e-29	0.10868254446789276	1.860649798982467e-34
9.314343875999999e7	0.1297859511606873	5.89504865710131e-49	0.062255049743744365	1.3637628208961339e-11	0.0919505577328912	8.740210625000998e-25	0.07853482062104312	3.3974913154783158e-18	0.08365993367500756	1.368322929353519e-20
1.0114535653999996e8	0.1365691890262285	3.673176960726665e-54	0.08893578534820624	3.25597237569549e-23	0.09752788664455836	7.885196377967851e-28	0.03391618932770575	0.0009702125194107457	0.11305396442568591	2.9991301663473294e-37
1.0832328361999995e8	0.13069038287609275	1.2352270306807057e-49	0.08516731986735004	2.5291882675231234e-21	0.1083810672294242	2.872127385259881e-34	0.06255652698221283	1.0624998768134345e-11	0.11350618028338862	1.5198959338590928e-37
1.1482971229999998e8	0.115616520952668	6.147799645816529e-39	0.07416340066324993	2.846572224411283e-16	0.07793186614410612	6.3528533469156556e-18	0.043563460958697606	6.81289759912505e-6	0.086976183298161	3.2051582444273215e-22
1.2614532466e8	0.11876412961567441	4.5403398049806967e-41	0.034664657121326305	0.000689375834537509	0.05787490580256217	4.4594894318555487e-10	0.08123587038432553	1.927318792369987e-19	0.02878673700075358	0.008187721252368342
