# Supplementary material for: Gene Co-Expression in Breast Cancer: A Matter of Distance
Source: Front Oncol. 2021 Nov 17;11:726493. doi: 10.3389/fonc.2021.726493 (PMC8636045; doi:10.3389/fonc.2021.726493)
Supplement: Supplementary Material S12 — Kolmogorov-Smirnov significance tests for all chromosomes in the five phenotypes. As in Figure 3 , the figures represent the KS statistics of 50 equal-area (same number of data-points) intervals for each chromosome. In the figures, the phenotypes are represented by different colors. The associated p-value for the complete set of correlations are depicted in the upper right part of the figures. [file DataSheet_12.zip › SuppMat9/SuppMat9/KSTest-Chromosome-15.csv]

Distance	KS_Value_Healthy	p_value_Healthy	KS_Value_LumA	p_value_LumA	KS_Value_LumB	p_value_LumB	KS_Value_Her2	p_value_Her2	KS_Value_Basal	p_value_Basal
233438.0	0.2666666666666665	1.1991177685548675e-60	0.6538461538461535	0.0	0.6733333333333328	0.0	0.6430769230769225	0.0	0.7553846153846149	0.0
736637.7000000001	0.21190354027706512	1.9644623210341318e-38	0.5638789122626982	1.4705149113010276e-269	0.5931246793227288	3.3581008659507564e-298	0.5879938429964078	4.525080440648759e-293	0.6757311441764998	0.0
1.3075057999999998e6	0.19138019497178044	1.9906721368120084e-31	0.5505387378142632	5.637554686817108e-257	0.5074397126731653	2.2229199390291404e-218	0.4761416110826061	2.5346864746584833e-192	0.6259620318111846	0.0
1.9382078999999997e6	0.18060543868650591	4.915607596155449e-28	0.5438686505900457	8.509948548968827e-251	0.47665469471523814	9.77529943320222e-193	0.44586967675731115	1.068968004681934e-168	0.6172396100564386	7.0e-323
2.6388573e6	0.17743589743589736	4.349775256435833e-27	0.5456410256410251	1.4660025355150038e-252	0.5061538461538458	2.1820530647282376e-217	0.4210256410256408	1.5202272763817082e-150	0.6251282051282049	0.0
3.4022370999999996e6	0.18307692307692297	8.245382435997194e-29	0.47282051282051246	9.429112983037142e-190	0.4682051282051279	4.493771946107357e-186	0.4051282051282049	2.0161566598534857e-139	0.5774358974358971	8.430937578074466e-283
4.2440277e6	0.17855310415597742	2.067757000439778e-27	0.41303232426885556	7.980209212857186e-145	0.4576706003078498	1.0085696771428735e-177	0.3689071318624934	1.2791618589244373e-115	0.5520779887121595	2.0630496872344775e-258
5.151745700000001e6	0.16059517701385326	2.9556802313254034e-22	0.4063622370446381	3.37423442100846e-140	0.4433042585941505	9.115518449412073e-167	0.3699332991277577	2.9186153154070127e-116	0.5459209851205742	1.0883496287532869e-252
6.0347259e6	0.2201128783991791	1.9556275904753485e-41	0.3966136480246279	1.4256311468438336e-133	0.4961518727552587	8.624186692770198e-209	0.37762955361723943	3.937680996858323e-121	0.5351462288352997	7.875905032701019e-243
6.8534598e6	0.1810256410256409	3.5377060277802575e-28	0.34820512820512806	4.1708911068304317e-103	0.4430769230769228	1.1093908480107949e-166	0.3733333333333332	1.8432337228900854e-118	0.49692307692307663	1.5143254281484124e-209
7.628743100000001e6	0.20102564102564088	1.1960076601389062e-34	0.38923076923076894	9.978874721788585e-129	0.43025641025641	3.366516652413995e-157	0.38615384615384585	1.0460516509992772e-126	0.5292307692307688	1.2708174743603605e-237
8.385850899999999e6	0.1816316059517702	2.3820019211634376e-28	0.38224730631092857	4.218398316630303e-124	0.410466906105695	4.900271413793381e-143	0.3350436121087736	1.9256283074494352e-95	0.5305284761416106	1.1525247638369884e-238
9.137425399999999e6	0.1944586967675731	1.9660453359601925e-32	0.3047716777834787	4.7730853691116394e-79	0.4058491534120059	7.601760390734415e-140	0.3119548486403283	8.49231745307237e-83	0.4720369420215491	4.991533097824985e-189
9.881127700000001e6	0.20779887121600826	5.642079926698e-37	0.3458183683940481	1.1884634750469268e-101	0.41611082606464816	5.513920597062312e-147	0.32170343766033854	5.015734899734081e-88	0.47819394561313444	5.57280161240313e-194
1.0636111600000001e7	0.2123076923076922	1.344464911995857e-38	0.3748717948717947	1.953243248944751e-119	0.39179487179487155	2.009582961100921e-130	0.32923076923076905	3.2053519266726156e-92	0.4425641025641023	2.6897603616353413e-166
1.14407192e7	0.18974358974358962	6.476348563448958e-31	0.3764102564102562	2.05080035640874e-120	0.37846153846153824	1.001328930470995e-121	0.2723076923076922	3.1919225764661556e-63	0.44666666666666627	2.18881703208583e-169
1.23508083e7	0.19651103129810155	4.1153762436725953e-33	0.3766033863519753	1.7797497374756807e-120	0.36736788096459705	1.1646784160999718e-114	0.30733709594663927	2.236772878940582e-80	0.41149307337095914	9.468360136826796e-144
1.33453989e7	0.18881477680861974	1.3322404912521271e-30	0.3832734735761927	9.124827939996299e-125	0.3134940995382246	1.3005861938891044e-83	0.30220625962031805	9.927389147224803e-78	0.3601847101077474	3.0889799225846047e-110
1.4294109900000002e7	0.18522319138019494	1.8267579599849648e-29	0.34581836839404806	1.1884634750470282e-101	0.3016931759876859	1.8159556541176783e-77	0.2909184197024114	4.611392650926771e-72	0.3530015392508978	6.700003396326696e-106
1.5140663600000001e7	0.17794871794871786	3.048774062799821e-27	0.3282051282051279	1.1937607186381983e-91	0.32153846153846133	5.562346098481558e-88	0.31384615384615366	7.663347036204655e-84	0.3446153846153844	5.3265466036237236e-101
1.59729188e7	0.19692307692307687	2.886352836654921e-33	0.3056410256410255	1.5454548140245638e-79	0.2984615384615383	7.279039112764247e-76	0.24769230769230755	2.208221412672429e-52	0.30923076923076903	2.0883741966612335e-81
1.68862116e7	0.16777834787070295	2.9792442432257903e-24	0.26167265264238065	2.2034619267147425e-58	0.26577732170343765	3.240086794339986e-60	0.2401231400718317	3.133614666164347e-49	0.2668034889687019	1.1167676617951119e-60
1.78674861e7	0.16983068240123136	7.720032937966236e-25	0.26423807080554135	1.5889305857338204e-59	0.29245767060030775	8.012371037471427e-73	0.16623909697280656	8.115063234445764e-24	0.26167265264238065	2.2034619267147425e-58
1.8905930499999996e7	0.12929707542329405	1.4140748143607055e-14	0.21908671113391484	4.707280435951971e-41	0.2775782452539763	1.2108802116261985e-65	0.19240636223704463	9.239468085365348e-32	0.23191380194971778	5.9716482436544944e-46
1.9975469199999996e7	0.15282051282051276	3.334544938818641e-20	0.12512820512820508	1.1001772885211897e-13	0.24820512820512805	1.344860062605416e-52	0.2558974358974357	6.994274427318398e-56	0.2333333333333332	1.5611063859096566e-46
2.10559668e7	0.18153846153846143	2.4618532002792983e-28	0.12461538461538457	1.4122934283732612e-13	0.25282051282051266	1.4802772210057258e-54	0.23999999999999988	3.3195085247898227e-49	0.2533333333333332	8.923253556428899e-55
2.21043265e7	0.16521292970754237	1.574662484243143e-23	0.10826064648537705	2.4012794562789623e-10	0.29040533606977925	8.247034330559386e-72	0.24063622370446378	1.937556842490645e-49	0.2190867111339148	4.707280435952105e-41
2.30377013e7	0.1744484350949205	3.482991901157705e-26	0.10518214468958444	8.642210967845597e-10	0.2950230887634684	4.2468096188759484e-74	0.2344792201128784	5.798753378415675e-47	0.19240636223704463	9.239468085365348e-32
2.391102e7	0.16675218060543867	5.816686185508366e-24	0.1436634171369934	6.77962679935647e-18	0.3150333504361209	1.9735181723892518e-84	0.19805028219599793	1.2599175996330176e-33	0.16264751154438176	8.111989559904495e-23
2.47794139e7	0.1476923076923076	6.73204749936681e-19	0.11487179487179482	1.336830016728395e-11	0.30923076923076903	2.0883741966612335e-81	0.13794871794871785	1.5315856024741439e-16	0.13999999999999996	5.0384261498381165e-17
2.56737354e7	0.16717948717948708	4.283098053002299e-24	0.16615384615384607	8.342335879007562e-24	0.2743589743589742	3.5842234873417714e-64	0.17179487179487174	2.026869438363246e-25	0.1466666666666666	1.2128975759653082e-18
2.67078571e7	0.17085684966649567	3.9057255506992204e-25	0.16983068240123145	7.720032937965797e-25	0.2883530015392508	8.350337173256848e-71	0.16264751154438173	8.111989559904668e-23	0.11544381734222678	1.0478330832370842e-11
2.80029845e7	0.15700359158542843	2.7300914540664718e-21	0.10159055926115958	3.674739639633171e-9	0.2611595690097485	3.716795782247074e-58	0.14725500256541818	8.846998165756543e-19	0.08414571575166753	2.031471394253963e-6
2.9421724700000003e7	0.16623909697280656	8.115063234445764e-24	0.11493073370959471	1.3192967804338521e-11	0.2601334017444843	1.0542849838873754e-57	0.13391482811698308	1.323332844900424e-15	0.07080554130323244	0.00011414767886349968
3.0687916900000006e7	0.16564102564102554	1.1624769581907837e-23	0.13384615384615378	1.3472660913712724e-15	0.2835897435897434	1.5586269898860069e-68	0.11333333333333327	2.650945945391063e-11	0.05641025641025638	0.004038099846003335
3.18369316e7	0.17487179487179477	2.5321722903354773e-26	0.17282051282051272	1.0174115287250805e-25	0.32564102564102543	3.138529154282055e-90	0.11179487179487174	5.208548156815954e-11	0.06717948717948714	0.0003013115917979315
3.29911826e7	0.17239610056439203	1.3947074998699705e-25	0.17188301693175986	1.9678937990400386e-25	0.267316572601334	6.54632306500349e-61	0.07952796305797846	8.862451900500917e-6	0.02668034889687019	0.49168725252911094
3.41109421e7	0.1641867624422781	3.0429892490366273e-23	0.22678296562339656	5.86393257712635e-44	0.28527449974345814	2.608816681485917e-69	0.1431503335043612	9.03165660888197e-18	0.04258594150846588	0.05833746404751203
3.5309746900000006e7	0.17957927142124167	1.0102518881470415e-27	0.19138019497178044	1.9906721368120084e-31	0.24884556182657766	7.691067752465635e-53	0.11339148281169832	2.617096512974037e-11	0.05284761416110825	0.008650335618664202
3.6770842300000004e7	0.15435897435897425	1.3268367930707002e-20	0.12256410256410252	3.795943044918204e-13	0.25948717948717936	1.8964517888538114e-57	0.06256410256410253	0.0009685859511603873	0.059999999999999984	0.0017876509844212357
3.8387625099999994e7	0.15384615384615377	1.8057985187092125e-20	0.13641025641025636	3.488181231734803e-16	0.25846153846153835	5.343506559804676e-57	0.07128205128205124	9.95293534612922e-5	0.0769230769230769	1.9495744287067832e-5
3.999362999999999e7	0.1482811698306824	4.898876369039822e-19	0.17804002052334528	2.9536968928776966e-27	0.24166239096972805	7.384739812844105e-50	0.053360697793740385	0.007778704675357326	0.0564391995895331	0.004025263990980161
4.169303319999999e7	0.17752693689071317	4.214894355546514e-27	0.16367367880964598	4.2236546292222936e-23	0.25089789635710613	1.0419414905171804e-53	0.03950743971267316	0.09546128948826796	0.05284761416110825	0.008650335618664202
4.37889765e7	0.16316059517701384	5.856399840679053e-23	0.16059517701385326	2.9556802313254034e-22	0.19291944586967674	6.284953914330164e-32	0.027706516162134424	0.44294933053101426	0.09902514109799898	1.0019776455650703e-8
4.604453120000003e7	0.17999999999999994	7.282904732847186e-28	0.19794871794871782	1.3102921415386379e-33	0.17743589743589733	4.349775256435896e-27	0.07692307692307689	1.94957442870679e-5	0.057435897435897415	0.0032158185945694315
4.8039335500000045e7	0.15597742432016426	5.1053915097448705e-21	0.24730631092868136	3.407333936254e-52	0.11544381734222679	1.0478330832370804e-11	0.1410979989738327	2.8155117630208175e-17	0.06259620318111851	0.0009648001199657304
5.004139810000001e7	0.18060543868650591	4.915607596155449e-28	0.23858388917393536	1.3174831057541842e-48	0.2031811185223191	2.279377776126316e-35	0.1585428424833248	1.0593926858844903e-21	0.10979989738327345	1.2483467432252498e-10
5.3503106599999994e7	0.15341200615700365	2.3980578953525425e-20	0.13750641354540796	1.9793922206068386e-16	0.18778860954335555	2.8294118904950065e-30	0.037455105182144705	0.12985336110278678	0.0923550538737814	1.2060289876831146e-7
5.78616273e7	0.17034376603386353	5.493931844579984e-25	0.12057465366854783	9.89183606831182e-13	0.16675218060543867	5.816686185508366e-24	0.07850179579271421	1.2156730684893056e-5	0.15238583889173932	4.420509184617578e-20
6.93563983e7	0.13333333333333328	1.7598998584159916e-15	0.08358974358974355	2.4194240921480857e-6	0.16205128205128194	1.1523624024059427e-22	0.07128205128205126	9.952935346129184e-5	0.07076923076923074	0.0001147210916255201
