# Supplementary material for: Gene Co-Expression in Breast Cancer: A Matter of Distance
Source: Front Oncol. 2021 Nov 17;11:726493. doi: 10.3389/fonc.2021.726493 (PMC8636045; doi:10.3389/fonc.2021.726493)
Supplement: Supplementary Material S12 — Kolmogorov-Smirnov significance tests for all chromosomes in the five phenotypes. As in Figure 3 , the figures represent the KS statistics of 50 equal-area (same number of data-points) intervals for each chromosome. In the figures, the phenotypes are represented by different colors. The associated p-value for the complete set of correlations are depicted in the upper right part of the figures. [file DataSheet_12.zip › SuppMat9/SuppMat9/KSTest-Chromosome-14.csv]

Distance	KS_Value_Healthy	p_value_Healthy	KS_Value_LumA	p_value_LumA	KS_Value_LumB	p_value_LumB	KS_Value_Her2	p_value_Her2	KS_Value_Basal	p_value_Basal
179074.55	0.27128897161470467	4.0961526117704366e-69	0.6668217775709633	0.0	0.7175430432759422	0.0	0.5770125639832481	3.674921465411e-311	0.7812936249418332	0.0
648186.3500000001	0.19692737430167603	1.3310008775600245e-36	0.5130353817504654	5.836255257176241e-246	0.5591247672253257	4.660621914151354e-292	0.4878957169459961	1.7372900660020318e-222	0.6629422718808191	0.0
1.2565048e6	0.23510242085661082	5.478599396223316e-52	0.5409683426443201	2.0010327358930465e-273	0.5805400372439476	7.956785054e-315	0.47951582867783954	6.344819391758022e-215	0.6852886405959028	0.0
1.9745557000000002e6	0.22335970218706389	5.484848658663323e-47	0.47696603071195937	9.521862862864218e-213	0.520241973010703	5.036190192688963e-253	0.4141461144718476	1.67651993829461e-160	0.567240577012564	1.0024146109467558e-300
2.75012895e6	0.23324022346368717	3.5666792040543075e-51	0.5009310986964616	1.64246267033714e-234	0.5135009310986962	2.0908131456890226e-246	0.4660148975791432	5.13977128620102e-203	0.5837988826815639	2.296546e-318
3.5415256499999994e6	0.2225325884543762	1.2731373100263946e-46	0.47160148975791427	6.676122791158966e-208	0.4427374301675977	2.781312974199492e-183	0.43389199255121036	4.762565481639214e-176	0.5554003724394784	3.472968287437025e-288
4.612280700000001e6	0.2503489995346675	6.410299011838883e-59	0.5076779897626805	5.6943118813583665e-241	0.4946486738017685	8.789811133223848e-229	0.4378780828292231	2.253766652253061e-179	0.5849232201023733	9.6975e-320
5.928143500000002e6	0.2388268156424581	1.2361487314239032e-53	0.41154562383612653	2.004230912701032e-158	0.43156424581005576	3.607076085709089e-174	0.39338919925512095	8.620234548596541e-145	0.5186219739292363	2.4525457455335814e-251
7.28941265e6	0.20716945996275607	1.8333432577893192e-40	0.42085661080074477	1.1797603925577058e-165	0.43947858472998125	1.337336480021267e-180	0.3389199255121042	1.399403897028378e-107	0.5335195530726256	5.855457285731595e-266
8.70355295e6	0.18659841786877632	6.375673190531319e-33	0.3959981386691487	8.835165547074126e-147	0.37831549557933947	5.30713284602527e-134	0.31828757561656607	5.640819144006311e-95	0.4941833410888788	2.3627829651284755e-228
9.990769e6	0.2252210330386228	9.118010684381694e-48	0.3517915309446256	6.287858638578282e-116	0.3289902280130295	1.931216987654219e-101	0.33410888785481635	1.3123446836075905e-104	0.49930200093066557	4.239421620026954e-233
1.1199997999999998e7	0.21880819366852886	4.347605966548259e-45	0.3919925512104283	9.094523803284916e-144	0.36359404096834264	9.456976428575577e-124	0.3147113594040967	8.074265230460789e-93	0.47858472998137785	4.311365435956048e-214
1.2472698649999999e7	0.1899441340782123	4.409818968753344e-34	0.3375232774674115	1.0648041377746763e-106	0.3249534450651769	6.24366113997072e-99	0.28631284916201116	6.7517187794587175e-77	0.45810055865921767	3.417385164042008e-196
1.371161305e7	0.21033038622615186	1.0302499256760121e-41	0.35504885993485363	4.463387574449869e-118	0.2922289436947419	3.97560914259377e-80	0.28152629129827844	2.1404965325167108e-74	0.4597487203350398	1.073232164069268e-197
1.48703079e7	0.1932029795158287	3.017380093851721e-35	0.4036312849162011	2.0912402129512305e-152	0.2676908752327747	2.8408268447459425e-67	0.3058659217877095	1.0662412959094353e-87	0.4366852886405958	2.5663713846229713e-178
1.61158373e7	0.19227188081936686	6.523027815038431e-35	0.39804469273743015	3.150397556151212e-148	0.3109869646182495	1.2050405104803603e-90	0.29795158286778395	3.0608628816604093e-83	0.3929236499068901	1.892388996695666e-144
1.754428085e7	0.18659841786877632	6.375673190531319e-33	0.35784085621219197	6.1949838780811864e-120	0.1991624011167986	1.9103528120477378e-37	0.2070730572359238	1.9137036157515092e-40	0.31177291763611	3.821090399660955e-91
1.9010762150000002e7	0.19739292364990693	8.972783981781009e-37	0.3924581005586592	4.1504709127330077e-144	0.20763500931098697	1.2108671400629082e-40	0.23044692737430172	5.761355517858254e-50	0.36918063314711347	1.4350675268500699e-127
2.048999725e7	0.14990689013035383	2.175841554817626e-21	0.3431098696461825	3.0208355964087725e-110	0.18482309124767227	2.7212815598169553e-32	0.18528864059590322	1.8794725880265615e-32	0.3370577281191806	2.0904343756934745e-106
2.201101015e7	0.1726384364820848	3.054664753274696e-28	0.3666821777570966	6.509826634478085e-126	0.1912517449976734	1.457282133256204e-34	0.2014890646812472	2.576973652070726e-38	0.318287575616566	5.640819144006792e-95
2.35857095e7	0.17868776174965112	3.172752344051046e-30	0.2843182875756168	7.178859593134791e-76	0.12005583992554683	7.063437151487934e-14	0.13401582131223833	3.457470400390633e-17	0.28804094927873447	7.370140947862326e-78
2.50177597e7	0.21880819366852886	4.347605966548259e-45	0.3058659217877095	1.0662412959094353e-87	0.17551210428305403	3.6694858712519075e-29	0.15456238361266295	1.0359385910423779e-22	0.31424581005586594	1.5144524406267538e-92
2.62367548e7	0.212756052141527	1.1879216381740747e-42	0.3538175046554935	3.3012445135217395e-117	0.27653631284916197	9.17703386220262e-72	0.16899441340782126	4.5629649673131064e-27	0.2597765363128492	2.22710108212651e-63
2.7442314e7	0.20939972080037242	2.3851490881663197e-41	0.3127035830618894	1.0959075419451823e-91	0.25546765937645427	2.4573729074910692e-61	0.19683573755235004	1.3836065660562165e-36	0.25081433224755717	3.8835224346468843e-59
2.85829464e7	0.19972067039106148	1.2319866432987005e-37	0.3370577281191806	2.0904343756934745e-106	0.27653631284916197	9.17703386220262e-72	0.14478584729981378	5.564741486552126e-20	0.25931098696461824	3.74262897843102e-63
2.96667218e7	0.1913407821229051	1.4049179322130755e-34	0.324022346368715	2.2862964127814767e-98	0.22579143389199258	5.52004607214744e-48	0.14385474860335196	9.91185704697772e-20	0.28212290502793297	1.1252031703211117e-74
3.084603635e7	0.1814797580269894	3.655304619105577e-31	0.3136342484876688	3.131437785040547e-92	0.23406235458352734	1.4793792405692047e-51	0.17356910190786418	1.528450951850353e-28	0.23499302000930677	5.789795153223566e-52
3.2181869250000007e7	0.18016759776536317	1.046906510526532e-30	0.33519553072625696	3.076522258039081e-105	0.13268156424581007	7.559824316799475e-17	0.14199255121042834	3.109729759195116e-19	0.16340782122905032	2.4636136956428997e-25
3.3705400400000006e7	0.21368715083798887	5.062720285478776e-43	0.33891992551210426	1.399403897028259e-107	0.16759776536312848	1.2525281987291794e-26	0.18994413407821226	4.409818968753532e-34	0.18854748603351953	1.3726228598765368e-33
3.52265262e7	0.18566775244299685	1.34237029957124e-32	0.27733829688227096	3.2728099711390394e-72	0.1563517915309447	3.05996159436845e-23	0.12284783620288511	1.644620609204177e-14	0.16891577477896702	4.695095468978047e-27
3.67300243e7	0.1833410888785483	8.495028739461227e-32	0.2912982782689625	1.2771708148579801e-79	0.20288506281991633	7.6605089020461e-39	0.1428571428571429	1.7952083548042748e-19	0.1419264774313635	3.1730343265876476e-19
3.82730148e7	0.17364990689013038	1.4830703718270508e-28	0.26303538175046565	5.73270522952286e-65	0.13640595903165736	8.782251924395804e-18	0.13407821229050282	3.3958993214513166e-17	0.16014897579143386	2.372494041857703e-24
3.975428375e7	0.15828677839851032	8.479782127173844e-24	0.21973929236499068	1.8085589519234114e-45	0.11778398510242089	2.2873756558003993e-13	0.12011173184357542	6.962312443782015e-14	0.07541899441340781	9.882649497300028e-6
4.126706485000001e7	0.1372731503024663	5.176346586348848e-18	0.2833876221498373	2.2343877783424063e-75	0.08655188459748722	2.0392708069554047e-7	0.07771056305258262	4.622768225865555e-6	0.10423452768729645	1.4484063869317889e-10
4.285937610000001e7	0.14944134078212293	2.9351652131388462e-21	0.2783985102420856	9.969693530742502e-73	0.07774674115456238	4.5949228501595415e-6	0.0931098696461825	1.6353453336293626e-8	0.10428305400372441	1.4327476205142973e-10
4.4535358199999996e7	0.1713221601489758	8.32260119475056e-28	0.3035381750465549	2.2447071061001322e-86	0.09729981378026073	2.9468945985289703e-9	0.06098696461824954	0.0006781478781301684	0.09124767225325885	3.418781369518441e-8
4.6298517599999994e7	0.16053978594695215	1.766434769484804e-24	0.2075383899488135	1.2641866906923758e-40	0.054909260120986535	0.003069791861210989	0.06142391810144256	0.0006022668075935602	0.09353187529083301	1.3687815862857495e-8
4.83163188e7	0.15968342644320302	3.2666798816339578e-24	0.2206703910614525	7.495449440679375e-46	0.06750465549348232	0.00011222240845178974	0.04515828677839852	0.02504180627176664	0.07681564245810055	6.259352422885588e-6
5.006676595e7	0.17597765363128495	2.5819935768623276e-29	0.18621973929236504	8.940214055056548e-33	0.0484171322160149	0.013007426114982923	0.05493482309124768	0.0030605459993006804	0.19506517690875227	6.384680209497957e-36
5.146394405e7	0.1735691019078642	1.5284509518503095e-28	0.16938110749185675	3.347525996049807e-27	0.09353187529083301	1.3687815862857495e-8	0.15076779897626813	1.219776036341941e-21	0.12843182875756173	8.063308300139325e-16
5.289967109999999e7	0.1586784550953933	6.3333937180883166e-24	0.19450907398790143	9.790549673613189e-36	0.07445323406235463	1.3411872049372347e-5	0.07584923220102376	8.54403082287308e-6	0.04606793857608192	0.020908910292006137
5.451871919999999e7	0.17690875232774678	1.2747996038973074e-29	0.1918063314711359	9.577502601736619e-35	0.05260707635009311	0.005239902094998659	0.07169459962756053	3.2062572876507e-5	0.07355679702048419	1.793373918339195e-5
5.775371955e7	0.14059590316573561	7.259429114617352e-19	0.13873370577281194	2.2189509389057812e-18	0.14432029795158283	7.430228971761498e-20	0.11173184357541902	4.520062577771052e-12	0.11545623836126628	7.341963222647435e-13
6.300402155e7	0.14704513727315036	1.3212597824695007e-20	0.08701721731037694	1.714331475602342e-7	0.14425314099581207	7.586537779012465e-20	0.060493252675663106	0.0007685724942200844	0.17310376919497447	2.161770677246901e-28
6.736228460000002e7	0.1522346368715084	4.803250947758263e-22	0.07076350093109869	4.263201926978451e-5	0.2220670391061452	1.985923022209063e-46	0.059590316573556804	0.0009736941276416184	0.18994413407821226	4.409818968753532e-34
6.989944170000002e7	0.13361266294227192	4.4382470815049465e-17	0.1238361266294227	9.889898592510632e-15	0.19320297951582863	3.0173800938519356e-35	0.07774674115456238	4.5949228501595415e-6	0.19925512104283047	1.8360266640726238e-37
7.295529735e7	0.15728245695672416	1.6341681008608687e-23	0.16379711493718016	1.82428849912293e-25	0.11679851093531882	3.7073863657080467e-13	0.02652396463471383	0.4362710611428965	0.19450907398790138	9.790549673613606e-36
7.691082135e7	0.1680633147113594	8.953890052536027e-27	0.12197392923649908	2.6436724300797455e-14	0.03445065176908752	0.15619061312632224	0.10614525139664803	6.174734496421272e-11	0.2574487895716945	2.9571983390682656e-62
8.004139485e7	0.17132216014897583	8.322601194750382e-28	0.22206703910614525	1.98592302220895e-46	0.159217877094972	4.493695641454539e-24	0.06750465549348231	0.00011222240845179014	0.18202979515828674	2.4587059045929156e-31
8.319954165e7	0.17170777105630539	6.082174406048033e-28	0.2754769660307122	2.9871653461420177e-71	0.05351326198231739	0.004249822944628356	0.18101442531409964	5.252339603986391e-31	0.07259190321079576	2.4150880465676676e-5
