# Supplementary material for: Gene Co-Expression in Breast Cancer: A Matter of Distance
Source: Front Oncol. 2021 Nov 17;11:726493. doi: 10.3389/fonc.2021.726493 (PMC8636045; doi:10.3389/fonc.2021.726493)
Supplement: Supplementary Material S12 — Kolmogorov-Smirnov significance tests for all chromosomes in the five phenotypes. As in Figure 3 , the figures represent the KS statistics of 50 equal-area (same number of data-points) intervals for each chromosome. In the figures, the phenotypes are represented by different colors. The associated p-value for the complete set of correlations are depicted in the upper right part of the figures. [file DataSheet_12.zip › SuppMat9/SuppMat9/KSTest-Chromosome-16.csv]

Distance	KS_Value_Healthy	p_value_Healthy	KS_Value_LumA	p_value_LumA	KS_Value_LumB	p_value_LumB	KS_Value_Her2	p_value_Her2	KS_Value_Basal	p_value_Basal
155031.25	0.2523148148148148	6.369391190861736e-108	0.6502057613168721	0.0	0.6700102880658434	0.0	0.5941358024691357	0.0	0.7355967078189294	0.0
503720.25	0.1787551440329218	2.2209101722400064e-54	0.5617283950617284	0.0	0.6018518518518516	0.0	0.5154320987654322	0.0	0.6424897119341562	0.0
911801.25	0.1787551440329218	2.2209101722400064e-54	0.5082304526748973	0.0	0.5565843621399176	0.0	0.451388888888889	0.0	0.5797325102880658	0.0
1.37288175e6	0.17875514403292184	2.22091017223988e-54	0.5185185185185186	0.0	0.5378086419753086	0.0	0.4531893004115228	0.0	0.5581275720164609	0.0
1.9634482500000005e6	0.17566872427983538	1.5617911459877834e-52	0.5072016460905351	0.0	0.5555555555555556	0.0	0.421039094650206	9.278288829159861e-300	0.5565843621399177	0.0
2.7258947500000005e6	0.1589506172839506	4.361537783538615e-43	0.4933127572016463	0.0	0.5342078189300412	0.0	0.40277777777777785	2.3430714658761367e-274	0.5303497942386831	0.0
3.790100750000001e6	0.17309670781893002	5.1084833568766203e-51	0.47556584362139936	0.0	0.49974279835390956	0.0	0.40226337448559674	1.1722909045879087e-273	0.5198045267489713	0.0
5.399942750000001e6	0.18029835390946497	2.5758541933959185e-55	0.450874485596708	0.0	0.47890946502057635	0.0	0.3608539094650208	2.674687790823829e-220	0.5043724279835391	0.0
7.11695125e6	0.15612139917695472	1.3957706400792684e-41	0.3852880658436215	4.395067495337774e-251	0.40586419753086433	1.4306077145434072e-278	0.3204732510288067	7.639121270633101e-174	0.4061213991769549	6.3515496689589016e-279
8.515705750000002e6	0.14814814814814817	1.7427464493629464e-37	0.4074074074074076	1.0872372934521999e-280	0.42541152263374493	5.225378317660685e-306	0.2950102880658437	2.2174445719748302e-147	0.36882716049382724	4.013125728285526e-230
9.728371000000002e6	0.13918188834576795	3.979092006916552e-33	0.32235657319269356	7.654833949214379e-176	0.31180859274504746	1.4994344813475632e-164	0.31309493182402875	6.591234021946878e-166	0.31824028813995364	2.1640071248411352e-171
1.0928748e7	0.14094650205761314	5.71078912580536e-34	0.36934156378600835	9.168906810503838e-231	0.3379629629629631	2.7421349479359993e-193	0.23868312757201646	1.2755452332939714e-96	0.2952674897119342	1.2288486343755306e-147
1.24459645e7	0.15637860082304525	1.0211676147068653e-41	0.3317901234567902	2.6240402711286387e-186	0.36934156378600824	9.168906810508007e-231	0.20781893004115223	2.37302021429844e-73	0.2854938271604939	4.719684082057906e-138
1.4132765000000002e7	0.13683127572016465	4.86288300647875e-32	0.3616255144032922	3.06172805742251e-221	0.33641975308641986	1.5680971930730677e-191	0.19315843621399176	2.0017512901411658e-63	0.2595164609053498	3.80280414840253e-114
1.5806743e7	0.15821970671469002	1.1014213221310729e-42	0.3395935168510418	4.194600366021587e-195	0.29894520195523533	2.743327365648001e-151	0.22665294571649086	3.8068614940114033e-87	0.22510933882171344	5.724720395585649e-86
1.72802235e7	0.1540637860082304	1.6691976825787067e-40	0.30015432098765443	1.500785628096192e-152	0.2834362139917696	4.4727883621907674e-136	0.22119341563786007	4.861623572336962e-83	0.18904320987654322	9.061898032163295e-61
1.8461575750000007e7	0.1481481481481481	1.7427464493630703e-37	0.32870370370370383	7.263674753238452e-183	0.3289609053497943	3.7630178534908404e-183	0.19753086419753088	2.6118521729475183e-66	0.15766460905349794	2.1240310810081433e-42
1.9612728750000007e7	0.14943415637860083	3.9358853821079654e-38	0.30504115226337447	1.5222662771355816e-157	0.29398148148148157	2.3390325982973085e-146	0.2242798353909465	2.318368311315047e-85	0.18878600823045266	1.3222339851193493e-60
2.082551075e7	0.14326131687242796	4.4241224278828633e-35	0.31995884773662553	2.7498921264611872e-173	0.30915637860082307	8.215028061804254e-162	0.19650205761316875	1.26314697798041e-65	0.18518518518518517	2.4836996449565415e-58
2.2232043250000007e7	0.17258230452674897	1.019870331070738e-50	0.3644547325102882	1.0406567915386891e-224	0.279320987654321	3.6392836512767304e-132	0.224022633744856	3.6297584134164234e-85	0.15380658436213993	2.2709845314511134e-40
2.4149184000000007e7	0.13969642397736048	2.2779980970317995e-33	0.2490352456907641	4.048976431751097e-105	0.20478518137381016	3.2145404546879267e-71	0.16156418832004119	1.723885935435259e-44	0.15513249292513506	4.731502282917385e-41
2.59030155e7	0.14146090534979425	3.2463860725883937e-34	0.15586419753086417	1.9068111457812417e-41	0.1905864197530864	9.289510953160038e-62	0.11728395061728397	1.1866365040548638e-23	0.10365226337448562	1.4445772446962127e-18
2.693713975e7	0.14609053497942387	1.83452695857851e-36	0.1607510288065844	4.652935301974614e-44	0.17901234567901234	1.5529395358664464e-54	0.10416666666666666	9.533042745451806e-19	0.07124485596707822	5.374082784057247e-9
2.776737675e7	0.14711934156378603	5.677620658697075e-37	0.18081275720164608	1.251019704644305e-55	0.18415637860082304	1.0882059284879413e-57	0.07124485596707819	5.374082784057343e-9	0.0763888888888889	2.8052652856737453e-10
2.864163475e7	0.14557613168724284	3.287475658987188e-36	0.1702674897119342	2.2316440320859766e-49	0.2492283950617284	2.617624246139243e-105	0.0712448559670782	5.374082784057305e-9	0.1270576131687243	1.1012917247093783e-27
2.975281875e7	0.15123456790123455	4.797235820952865e-39	0.22325102880658435	1.388747119697897e-84	0.2695473251028807	4.160007640825958e-123	0.06430041152263374	2.0878606950399542e-7	0.147633744855967	3.148814629795985e-37
3.1919011500000004e7	0.1257716049382716	3.89864819578312e-27	0.2214506172839506	3.122794948313919e-83	0.18287037037037038	6.818668020625297e-57	0.12988683127572015	6.522547908720259e-29	0.06172839506172841	7.362709596614114e-7
3.49605845e7	0.11625514403292184	3.020067603926392e-23	0.029578189300411516	0.06664457746630191	0.05606995884773663	9.829683238844406e-6	0.039351851851851846	0.004855291358060301	0.0830761316872428	4.439659842719057e-12
3.715996975e7	0.11136831275720165	2.281777420300773e-21	0.05452674897119342	1.9086608369001287e-5	0.05298353909465021	3.6381073660085216e-5	0.06558641975308643	1.0905757791023665e-7	0.1185699588477366	3.648946090642074e-24
3.867959475e7	0.10262345679012348	3.296692177120323e-18	0.04655349794238685	0.00043811201116762406	0.13786008230452673	1.6207127816380126e-32	0.034979423868312765	0.017179214258734893	0.11316872427983536	4.73878390802417e-22
4.084958625e7	0.09722222222222224	2.1913300066524579e-16	0.04758230452674896	0.00030064537110397225	0.12705761316872427	1.1012917247094174e-27	0.06430041152263376	2.0878606950399468e-7	0.051183127572016464	7.543077526050113e-5
4.352805025e7	0.15637860082304522	1.0211676147069088e-41	0.07998971193415638	3.141758867472125e-11	0.0874485596707819	2.4454841053273413e-13	0.0779320987654321	1.1113463236889976e-10	0.11033950617283951	5.538844944710316e-21
4.585827525e7	0.15329218106995887	4.197172073286801e-40	0.09156378600823044	1.394632114858456e-14	0.07741769547325103	1.5162979017865904e-10	0.10673868312757204	1.1568611698257365e-19	0.08770576131687244	2.0525620235557287e-13
4.807802125e7	0.11291152263374485	5.940900909944985e-22	0.043209876543209874	0.0014072580981453996	0.051440329218106984	6.807376488175209e-5	0.08333333333333336	3.759057633078113e-12	0.05967078189300413	1.9445611841370468e-6
5.064826025e7	0.1159979423868313	3.809630881548973e-23	0.08770576131687245	2.052562023555714e-13	0.1154835390946502	6.052644390737152e-23	0.029578189300411523	0.06664457746630181	0.06970164609053499	1.2519243330335055e-8
5.296420625e7	0.11033950617283951	5.538844944710316e-21	0.05401234567901238	2.3713989444799762e-5	0.08873456790123456	1.0134166700573123e-13	0.022633744855967083	0.27221415248291303	0.04089506172839507	0.0029999260589644444
5.4665192e7	0.13323045267489714	2.1325650089757743e-30	0.09259259259259262	6.6764755907299014e-15	0.09130658436213993	1.6744772615575726e-14	0.030092592592592605	0.05914802840661953	0.062242798353909466	5.745894672849789e-7
5.6037367e7	0.10365226337448558	1.4445772446962537e-18	0.07793209876543213	1.1113463236889778e-10	0.07304526748971193	1.9572825368551518e-9	0.031121399176954744	0.04630272199706687	0.12037037037037038	6.851318887606749e-25
5.758692825e7	0.12371399176954732	2.868902513764006e-26	0.10699588477366256	9.342379409841126e-20	0.09773662551440332	1.4837771618498105e-16	0.060185185185185196	1.5300867072302224e-6	0.16795267489711938	4.6839179872491196e-48
5.983359925000001e7	0.11651234567901236	2.3929136571023574e-23	0.03986625514403293	0.004143881476519895	0.060442386831275716	1.3562137816480591e-6	0.10905349794238688	1.658918547854367e-20	0.125	8.272565606029157e-27
6.2564329e7	0.11988680216104963	1.091922173798821e-24	0.05299717005402623	3.6279059712510174e-5	0.06663236429122717	6.398384733269832e-8	0.028299459737586838	0.08893216975367692	0.08515564702855674	1.1475728307896412e-12
6.461596299999999e7	0.10313786008230454	2.184521827718893e-18	0.08076131687242799	1.9396929853009004e-11	0.06687242798353911	5.623738457933593e-8	0.03086419753086419	0.04926351816132886	0.11676954732510286	1.89502083619274e-23
6.585712025e7	0.10519547325102883	4.126028771222105e-19	0.05221193415637861	4.988074740589881e-5	0.037037037037037035	0.009655898901034498	0.03832304526748972	0.006624458802508687	0.08359053497942388	3.18115528560529e-12
6.704937325e7	0.09439300411522633	1.8034311866442137e-15	0.08616255144032924	5.825813561865482e-13	0.054783950617283944	1.7110225325445816e-5	0.047067901234567895	0.00036330104389505774	0.08847736625514403	1.209902040071821e-13
6.8748421e7	0.10159465020576133	7.46176531168788e-18	0.11085390946502059	3.558713681009587e-21	0.05426954732510288	2.1280331724888098e-5	0.029835390946502057	0.06280069537234914	0.2255658436213992	2.445428399457874e-86
7.15763155e7	0.0961934156378601	4.750126360508278e-16	0.08641975308641976	4.902358189184429e-13	0.07690329218106999	2.0645530212038194e-10	0.03446502057613169	0.01973884932962351	0.09799382716049382	1.2200117871740076e-16
7.5987955e7	0.11496913580246913	9.596520796170756e-23	0.05015432098765432	0.00011313311632111703	0.03780864197530865	0.007713962756959848	0.022119341563786008	0.2974691358113861	0.08024691358024694	2.6765968792930282e-11
8.08225515e7	0.1013374485596708	9.140582569959629e-18	0.06610082304526749	8.380573943936499e-8	0.06275720164609055	4.4749072706612054e-7	0.06970164609053497	1.2519243330335143e-8	0.1358024691358025	1.4471286614159644e-31
8.461988475e7	0.10853909465020577	2.563442541874065e-20	0.13117283950617287	1.7682082208221158e-29	0.05735596707818931	5.574915052932831e-6	0.08050411522633746	2.2791330687403237e-11	0.13580246913580252	1.4471286614159026e-31
8.811150875e7	0.1108539094650206	3.558713681009587e-21	0.12962962962962962	8.455199216549162e-29	0.0455246913580247	0.0006332006586013222	0.07458847736625518	8.071502709368495e-10	0.16152263374485598	1.7694650699281736e-44
