# Supplementary material for: Gene Co-Expression in Breast Cancer: A Matter of Distance
Source: Front Oncol. 2021 Nov 17;11:726493. doi: 10.3389/fonc.2021.726493 (PMC8636045; doi:10.3389/fonc.2021.726493)
Supplement: Supplementary Material S12 — Kolmogorov-Smirnov significance tests for all chromosomes in the five phenotypes. As in Figure 3 , the figures represent the KS statistics of 50 equal-area (same number of data-points) intervals for each chromosome. In the figures, the phenotypes are represented by different colors. The associated p-value for the complete set of correlations are depicted in the upper right part of the figures. [file DataSheet_12.zip › SuppMat9/SuppMat9/KSTest-Chromosome-17.csv]

Distance	KS_Value_Healthy	p_value_Healthy	KS_Value_LumA	p_value_LumA	KS_Value_LumB	p_value_LumB	KS_Value_Her2	p_value_Her2	KS_Value_Basal	p_value_Basal
202620.80999999994	0.27988110137672084	7.024521438798331e-218	0.6398623279098876	0.0	0.6547246558197752	0.0	0.6165519399249064	0.0	0.6753754693366714	0.0
670228.3699999999	0.20775969962453064	2.99959487675862e-120	0.544430538172716	0.0	0.562421777221527	0.0	0.4827909887359199	0.0	0.5824468085106386	0.0
1.28711467e6	0.19649561952440547	1.3116081874016028e-107	0.4849812265331664	0.0	0.49358573216520646	0.0	0.3990926157697121	0.0	0.5122027534418023	0.0
2.0216105499999996e6	0.18038172715894862	9.471234225522964e-91	0.43272841051314126	0.0	0.40222152690863566	0.0	0.30960575719649547	1.601576449498807e-266	0.45619524405506867	0.0
2.7892596399999997e6	0.1728723404255319	2.189720103091715e-83	0.41098247809762195	0.0	0.34371088861076343	0.0	0.22277847309136417	3.3647185919010873e-138	0.4159887359198997	0.0
3.64044964e6	0.16051314142678347	6.00619100999508e-72	0.4106695869837296	0.0	0.3332290362953691	1.1179632618458077e-308	0.18710888610763451	1.2991022074741734e-97	0.3768773466833541	0.0
4.673276950000001e6	0.14392991239048808	6.218714261200308e-58	0.34183354192740917	0.0	0.28128911138923646	4.499855843129457e-220	0.10513141426783479	4.15775254796258e-31	0.341677096370463	0.0
5.7607223100000005e6	0.1667709637046307	1.2390587663188204e-77	0.3473091364205255	0.0	0.30538172715894857	2.605318289343594e-259	0.09324155193992491	1.4670072720264509e-24	0.3477784730913642	0.0
6.783964619999999e6	0.1514392991239048	4.329064986480303e-64	0.30068836045056313	2.0523320584699593e-251	0.2734668335419274	5.0069226859304365e-208	0.07368585732165206	1.6919551893074843e-15	0.3171151439299123	1.3798728813555917e-279
7.872571220000002e6	0.14518147684605753	6.154953187900099e-59	0.262046307884856	4.755654044309366e-191	0.19133291614518144	4.743001771512149e-102	0.06617647058823527	1.3930857318522427e-12	0.23670212765957438	5.848016469439812e-156
9.091765330000002e6	0.14956195244055062	1.6035123034996956e-62	0.25969962453066336	1.191464055356558e-187	0.18163329161451808	5.231636688941253e-92	0.0542866082603254	1.3183419626810162e-8	0.2146433041301627	2.543206832570692e-128
1.029289525e7	0.13344806007509383	7.32436591174894e-50	0.2313829787234042	4.772644265980137e-149	0.17772215269086353	4.171475904881038e-88	0.07165206508135168	1.11928789517671e-14	0.25547559449311635	1.3091829040260136e-181
1.14075704e7	0.13626408010012514	5.7062282231666306e-52	0.17240300375469336	6.1693887281310745e-83	0.1595744680851064	4.098952020692601e-71	0.045212765957446804	4.229857805711362e-6	0.2068210262828536	3.6088043082127465e-119
1.253212814e7	0.13157071339173965	1.7616690469741648e-48	0.15128285356695867	5.8595554148034466e-64	0.10262828535669585	1.1548375484568397e-29	0.060857321652065074	1.0465509918953108e-10	0.1944618272841051	2.113891646206332e-105
1.364612696e7	0.12953692115143925	5.249200807581317e-47	0.12640801001251564	8.774100659725027e-45	0.06774092615769713	3.650749040806594e-13	0.1203066332916145	1.3241223982766006e-40	0.17944305381727158	8.204008051437935e-90
1.4779498239999998e7	0.11530037546933662	2.4903391360982255e-37	0.08072590738423031	1.6243547243144173e-18	0.06054443053817271	1.3341621505294086e-10	0.10434918648310387	1.185059028173398e-30	0.11795994993742177	4.721674740238837e-39
1.599014661e7	0.09965581977471832	5.391224763174534e-28	0.0905819774718398	3.3388931612762375e-23	0.09386733416770965	6.940501296154224e-25	0.09699624530663331	1.526057341183802e-26	0.09590112640801	5.888310475762768e-26
1.733785081e7	0.10341051314142671	4.122050706806518e-30	0.08714017521902379	1.6658850377948752e-21	0.10341051314142681	4.122050706805991e-30	0.05193992490613267	6.486822786956566e-8	0.07399874843554442	1.2592490679217407e-15
1.88561595e7	0.10888610763454311	2.4442158010701755e-33	0.07650187734668334	1.1332511730250722e-16	0.0888610763454318	2.403504455784997e-22	0.04130162703379225	3.6782721174318994e-5	0.07556320400500627	2.8220995636547204e-16
2.032946256e7	0.09934292866082593	8.026672710719323e-28	0.06117021276595745	8.199146077891445e-11	0.07086983729662079	2.2825704244749343e-14	0.04192740926157698	2.636696910240191e-5	0.077909887359199	2.823479124379904e-17
2.162977433e7	0.09903003754693372	1.1935486449402663e-27	0.04583854818523154	2.9386876973361633e-6	0.061326658322903634	7.253855647239001e-11	0.04317897371714642	1.3346590948744282e-5	0.03754693366708386	0.0002440550118840117
2.2924722909999996e7	0.11264080100125161	1.1999125923712113e-35	0.06461201501877346	5.152108733762227e-12	0.07697121401752192	7.151030447389972e-17	0.058823529411764684	4.959728749679952e-10	0.0317584480600751	0.003170652806578268
2.417448387e7	0.10075093867334164	1.325679659859495e-28	0.04881101376720901	4.865680274343461e-7	0.05319148936170212	2.797487076502044e-8	0.06476846057571964	4.52684676222548e-12	0.043491864831038826	1.122248455584707e-5
2.538056909e7	0.12296620775969969	2.1175966441468638e-42	0.05193992490613266	6.486822786956613e-8	0.059918648310387984	2.1601027880451951e-10	0.051157697121401745	1.0861896878847895e-7	0.03160200250312891	0.0033780477338620682
2.66866194e7	0.09371088861076349	8.372497503969779e-25	0.042083854818523156	2.4242342452017738e-5	0.061795994993742165	5.013654954561121e-11	0.08792240300375467	6.942269499774782e-22	0.055225281602002504	6.833852785651382e-9
2.8069569000000004e7	0.107947434292866	8.977537168433891e-33	0.04677722152690864	1.6858476639669586e-6	0.052722152690863576	3.8438038709896145e-8	0.04599499374217771	2.68083839169808e-6	0.07384230287859825	1.4598834689866917e-15
2.963949417e7	0.10153316645807253	4.821522965485654e-29	0.07384230287859825	1.4598834689866917e-15	0.06742803504380476	4.783967798786002e-13	0.0879224030037547	6.942269499774535e-22	0.11045056320400506	2.7262927528320504e-34
3.107828269e7	0.09762202753441794	7.006228295260413e-27	0.11138923654568209	7.202938118707006e-35	0.06539424280350438	2.689552450851324e-12	0.11264080100125154	1.1999125923713136e-35	0.18397997496871096	2.172101992399924e-94
3.2175579210000005e7	0.09981226533166465	4.416309986772404e-28	0.07947434292866083	5.851585479689665e-18	0.050062578222778466	2.2060813574518454e-7	0.04943679599499373	3.2845028369876335e-7	0.14001877346683358	7.527214419915533e-55
3.3234209789999995e7	0.08839173967459318	4.0905781223921364e-22	0.06023153942428035	1.6986867153844667e-10	0.040519399249061325	5.537528267082671e-5	0.07853566958698373	1.510117751319701e-17	0.11623904881101377	6.207557167305051e-38
3.4285657739999995e7	0.0927722152690863	2.5632237864961518e-24	0.05334793491864832	2.5147719343007204e-8	0.04959324155193992	2.974825136292503e-7	0.046151439299123916	2.4448484693557994e-6	0.10043804755944934	1.9823901263522657e-28
3.529405728e7	0.10841677096370458	4.690939918853721e-33	0.07462453066332918	6.949067945739468e-16	0.06821026282853565	2.4280265212950687e-13	0.03911138923654568	0.00011338741761795125	0.05068836045056323	1.4743453275521687e-7
3.637554846e7	0.1192115143929912	7.080729455686239e-40	0.12140175219023781	2.4384834122169563e-41	0.07697121401752188	7.151030447390328e-17	0.049436795994993746	3.2845028369875986e-7	0.06821026282853566	2.4280265212950515e-13
3.749498774e7	0.11795994993742176	4.7216747402389716e-39	0.0962140175219024	4.009789805786972e-26	0.06711514392991237	6.261104727289086e-13	0.023936170212765957	0.051349309613654005	0.1074780976220276	1.713292726508007e-32
3.869871697e7	0.10919899874843546	1.5802042691516142e-33	0.09042553191489364	4.001410294536194e-23	0.06883604505632039	1.4033939666076324e-13	0.03363579474342929	0.0014465864221218409	0.13235294117647062	4.707836694440058e-49
3.9914277129999995e7	0.0957446808510638	7.132165589511743e-26	0.11123279098873597	8.998978243219718e-35	0.06038798498122652	1.5056668770724742e-10	0.07431163954943679	9.360323786651865e-16	0.17021276595744683	7.471160571309844e-81
4.121842416e7	0.08494993742177719	1.8534208142537057e-20	0.11670838548185233	3.086152424176777e-38	0.06257822277847308	2.6920260595549352e-11	0.06163954943679598	5.672334295790218e-11	0.11827284105131415	2.943790311257367e-39
4.273047314e7	0.09903003754693362	1.1935486449404105e-27	0.11749061326658328	9.568871176544611e-39	0.05491239048811013	8.517849954014567e-9	0.03379224030037547	0.00135226174107314	0.1306320400500626	8.495003800221737e-48
4.461595250999999e7	0.09418022528160197	4.764911127768086e-25	0.057571964956195244	1.2585118023102135e-9	0.046777221526908636	1.6858476639669675e-6	0.07837922403003755	1.7666807833082886e-17	0.12155819774718403	1.912509671604364e-41
4.6747231849999994e7	0.09652690863579473	2.7271496243856644e-26	0.0896433041301627	9.845269173350464e-23	0.05976220275344179	2.434731926495342e-10	0.10857321652065081	3.775915931122335e-33	0.16927409261576976	5.728114447513096e-80
4.9232023789999984e7	0.10059449311639543	1.6213687672394408e-28	0.10638297872340424	7.65565526040832e-32	0.04270963704630789	1.7269238974904427e-5	0.04161451814768461	3.116189116518936e-5	0.11029411764705882	3.3997007096738474e-34
5.205008550999998e7	0.13344806007509383	7.32436591174894e-50	0.0797872340425532	4.255403098328771e-18	0.09621401752190237	4.0097898057871144e-26	0.060544430538172704	1.3341621505294135e-10	0.13297872340425537	1.6288949557437174e-49
5.492112571e7	0.12703379224030034	3.1836777897286745e-45	0.1337609511889862	4.292153394145329e-50	0.06617647058823531	1.3930857318521883e-12	0.07806633291614519	2.4157109579423354e-17	0.032540675844805994	0.0022989255975695384
5.788715939e7	0.11326658322903625	4.8608060133191176e-36	0.07650187734668336	1.1332511730250562e-16	0.0398936170212766	7.63849279140541e-5	0.07744055068836043	4.499746989861115e-17	0.03645181476846058	0.0004096834947123114
6.106909889999998e7	0.11451814768460572	7.857838088143972e-37	0.07853566958698373	1.510117751319701e-17	0.06085732165206509	1.0465509918952997e-10	0.05319148936170213	2.797487076502034e-8	0.05350438047559449	2.2599208755641917e-8
6.486272264e7	0.11530037546933662	2.4903391360982255e-37	0.09590112640801002	5.888310475762643e-26	0.07806633291614516	2.4157109579424038e-17	0.0930851063829787	1.7674734801979187e-24	0.03160200250312891	0.0033780477338620682
6.822005305000001e7	0.08807884856070085	5.821904761189971e-22	0.1625469336670839	9.0086027510458e-74	0.030819774718397995	0.004615438260160369	0.1168648310387985	2.443305726561029e-38	0.14971839799749687	1.1887663189258443e-62
7.103581225e7	0.08979974968710894	8.228041364166535e-23	0.16770963704630792	1.6653803244706952e-78	0.0217459324155194	0.09732954158011578	0.1311013767209011	3.8739627600919234e-48	0.14784105131414266	4.225106051039708e-61
7.374312826e7	0.09949937421777212	6.579296218158728e-28	0.2750312891113893	2.0771784356579336e-210	0.057571964956195244	1.2585118023102135e-9	0.05475594493116394	9.50513607130887e-9	0.13908010012515643	4.0169913056034575e-54
7.868165952000001e7	0.09277221526908641	2.5632237864958237e-24	0.2596996245306634	1.1914640553564224e-187	0.13282227784730913	2.1248534704207073e-49	0.07618898623279097	1.5379838541792561e-16	0.11029411764705883	3.3997007096737508e-34
