# Supplementary material for: Gene Co-Expression in Breast Cancer: A Matter of Distance
Source: Front Oncol. 2021 Nov 17;11:726493. doi: 10.3389/fonc.2021.726493 (PMC8636045; doi:10.3389/fonc.2021.726493)
Supplement: Supplementary Material S13 — Piece-wise permutation p-values of the KS statistics, calculated for all bins obtained in Supplementary Material S8 , in every chromosomal region for each phenotype. [file DataSheet_13.zip › SuppMat10/SuppMat10/Clusters/Basal/Basal-all-clusters.csv]

gname	clusterid	assignmentcost	gstart	chromosome
SAMD11	25	0.8455081369461631	923928	1
NOC2L	46	0.8474466227433555	944203	1
KLHL17	12	0.8252715680752016	960584	1
PLEKHN1	33	0.8172622110559017	966497	1
PERM1	33	0.8107824731479427	975204	1
HES4	33	0.7766004426056012	998962	1
ISG15	24	0.5812024443286289	1001138	1
AGRN	37	0.711820986542347	1020120	1
RNF223	37	0.7762460398129796	1070967	1
C1orf159	33	0.7361197511651194	1081818	1
TTLL10	33	0.657588080387195	1173884	1
TNFRSF18	33	0.5839685577727055	1203508	1
TNFRSF4	34	0.8200176260323282	1211340	1
SDF4	33	0.7072392078713257	1216908	1
B3GALT6	33	0.7405561056997979	1232237	1
C1QTNF12	45	0.8562126046633978	1242446	1
UBE2J2	33	0.6557316696291029	1253909	1
SCNN1D	34	0.8399333778531378	1280436	1
ACAP3	37	0.7683754021593109	1292390	1
PUSL1	33	0.7521341667626135	1308597	1
INTS11	33	0.7378151387539877	1311585	1
CPTP	33	0.6383696906521097	1324756	1
TAS1R3	36	0.817268050892801	1331280	1
DVL1	33	0.7065730852656897	1335276	1
MXRA8	33	0.6626304780960508	1352689	1
AURKAIP1	33	0.661483009954788	1373730	1
CCNL2	7	0.831357357751515	1385711	1
MRPL20	33	0.8198843775088831	1401909	1
ANKRD65	40	0.864547952719024	1418420	1
VWA1	23	0.8041307159792614	1434861	1
ATAD3C	49	0.8095588671854804	1449689	1
ATAD3B	33	0.7899428965439864	1471769	1
ATAD3A	33	0.7436897920970793	1512151	1
TMEM240	25	0.7349566051197616	1534778	1
SSU72	33	0.7316022955446886	1541673	1
FNDC10	25	0.7724299529269119	1598012	1
MIB2	27	0.7941705574643962	1615415	1
CDK11B	33	0.7692766839364035	1635227	1
SLC35E2B	33	0.6275270608473099	1659529	1
CDK11A	38	0.7690008581868337	1702379	1
SLC35E2A	33	0.6048852163266469	1724838	1
NADK	33	0.8197347605977305	1751232	1
GNB1	33	0.822099870575975	1785285	1
GABRD	9	0.8429045899993644	2019329	1
PRKCZ	5	0.7684372821309192	2050411	1
FAAP20	5	0.7530458421874568	2184461	1
SKI	26	0.8226902116933003	2228319	1
MORN1	33	0.6575232318848887	2321253	1
RER1	11	0.7912210419271384	2391775	1
PEX10	11	0.8513456274577125	2403964	1
PLCH2	44	0.815184708110003	2425980	1
PANK4	33	0.8122443977098013	2508531	1
TNFRSF14	11	0.8300751769221725	2555639	1
PRXL2B	14	0.7327609365544716	2586491	1
MMEL1	14	0.8068004679072611	2590639	1
TTC34	13	0.48479547518569266	2635976	1
PRDM16	18	0.8287360658179979	3069168	1
ARHGEF16	33	0.6906321114146283	3454665	1
MEGF6	33	0.6390337428514294	3487951	1
TPRG1L	33	0.739810855894399	3625015	1
WRAP73	33	0.7704637392218924	3630767	1
TP73	7	0.7199075630697245	3652516	1
SMIM1	33	0.5469874125831988	3772761	1
LRRC47	33	0.7303293536050792	3778559	1
CEP104	33	0.6202477191737281	3812086	1
DFFB	19	0.7695399759827808	3857267	1
C1orf174	33	0.7715915962852944	3889125	1
AJAP1	1	0.3066427325422323	4654732	1
NPHP4	40	0.8298633199286076	5862811	1
KCNAB2	45	0.6912683786166558	5990927	1
RPL22	46	0.8118981171837958	6185020	1
RNF207	49	0.7938510194241762	6205475	1
ICMT	46	0.8360713284942052	6221193	1
GPR153	46	0.6186124253357435	6247353	1
ACOT7	15	0.8109928098573589	6264269	1
ESPN	51	0.7286878056135682	6424776	1
TNFRSF25	14	0.8393091068972858	6460786	1
PLEKHG5	15	0.8294433441606248	6466092	1
NOL9	46	0.8393281674225926	6521347	1
TAS1R1	48	0.7421046827433788	6555307	1
ZBTB48	46	0.7566380710486073	6579994	1
KLHL21	1	0.7749233754239979	6590724	1
PHF13	37	0.7671845781506477	6613731	1
THAP3	34	0.7974105656398727	6624866	1
DNAJC11	45	0.8353871591507039	6634168	1
CAMTA1	11	0.819932935065057	6785454	1
VAMP3	26	0.8556630868395325	7771296	1
PER3	45	0.7286369849178168	7784320	1
PARK7	25	0.8153113886635505	7954291	1
ERRFI1	33	0.8344861923469115	8004404	1
SLC45A1	20	0.8081345146528702	8317826	1
RERE	25	0.8018357256007542	8352397	1
ENO1	9	0.8470259263779436	8861000	1
GPR157	25	0.7580022234821286	9100305	1
H6PD	25	0.7568050917450623	9234775	1
SPSB1	51	0.7060163277152615	9292894	1
SLC25A33	5	0.8220477181255168	9539465	1
TMEM201	11	0.8205957676370494	9588911	1
PIK3CD	45	0.7005334630818569	9651732	1
CLSTN1	25	0.7503957570012835	9729026	1
CTNNBIP1	49	0.7245203906706869	9848276	1
LZIC	11	0.8309735130357557	9922113	1
NMNAT1	34	0.7490156826538714	9943428	1
RBP7	20	0.7993698146656061	9997206	1
UBE4B	45	0.8341449708118609	10032832	1
KIF1B	6	0.78322422214415	10210805	1
PGD	6	0.8001928682429418	10398592	1
CENPS-CORT	39	0.8686842452533762	10430102	1
CENPS	11	0.8271695559793668	10430433	1
CORT	6	0.7375166367689225	10449719	1
DFFA	29	0.8406498051685726	10456522	1
PEX14	11	0.8202982895043284	10472288	1
CASZ1	38	0.8187758885474845	10636604	1
TARDBP	30	0.7789871200361218	11012344	1
MASP2	7	0.7579252889103756	11026523	1
SRM	36	0.8364137237582506	11054584	1
EXOSC10	6	0.8168949034301604	11066618	1
MTOR	31	0.8301004516357431	11106535	1
ANGPTL7	7	0.620344407330941	11189355	1
UBIAD1	46	0.7925709671036512	11273206	1
DISP3	7	0.6857718038011473	11479155	1
FBXO2	2	0.7904303976044413	11637018	1
FBXO44	11	0.8015889770544997	11654375	1
FBXO6	11	0.7871955073246826	11664200	1
MAD2L2	50	0.8245550339295087	11674480	1
DRAXIN	47	0.8260206076427428	11691710	1
AGTRAP	11	0.8427947198447887	11736084	1
MTHFR	4	0.7961808008241429	11785723	1
CLCN6	31	0.8219774999044922	11806096	1
KIAA2013	11	0.801219694161575	11919591	1
PLOD1	15	0.8061142291791552	11934205	1
MFN2	46	0.7855289316758418	11980181	1
MIIP	11	0.8082309561860656	12019466	1
TNFRSF8	46	0.8075785912065936	12063303	1
TNFRSF1B	55	0.7989741367682867	12166991	1
VPS13D	34	0.805157809128541	12230030	1
DHRS3	25	0.8189708374639015	12567910	1
PDPN	21	0.7885668018504368	13583465	1
PRDM2	43	0.8258461547929707	13700198	1
KAZN	19	0.8416920507612269	13892792	1
TMEM51	4	0.6268425652854129	15152532	1
FHAD1	46	0.6975695141432661	15247272	1
EFHD2	43	0.6764319812507816	15409888	1
CASP9	34	0.7482721358166025	15490832	1
DNAJC16	34	0.8073047438279826	15526813	1
AGMAT	55	0.8202949564487456	15571699	1
DDI2	34	0.7464302467506229	15617458	1
PLEKHM2	55	0.7602327940546912	15684320	1
FBLIM1	37	0.793605480073456	15756607	1
UQCRHL	42	0.7774568320972969	15807169	1
SPEN	55	0.8092605413358849	15847707	1
ZBTB17	55	0.7284017253146469	15941869	1
SRARP	42	0.8461239989055626	16004236	1
CLCNKA	44	0.8161935379759344	16018875	1
CLCNKB	19	0.7336225209063698	16043736	1
FAM131C	53	0.8004030818997843	16057769	1
EPHA2	37	0.5908866723156034	16124337	1
ARHGEF19	43	0.7039530959780411	16197854	1
CPLANE2	34	0.7988725427363091	16231692	1
FBXO42	34	0.7421623365456876	16246840	1
SZRD1	55	0.7701828429084141	16352575	1
NECAP2	34	0.707460228991005	16440721	1
NBPF1	37	0.8266066749183988	16562319	1
CROCC	38	0.8003186181685286	16740273	1
MFAP2	37	0.8250632477376572	16974502	1
ATP13A2	4	0.8420308568308367	16985958	1
SDHB	34	0.8106336135206136	17018722	1
PADI3	25	0.780276919907696	17249098	1
RCC2	34	0.7609500541788128	17406760	1
ARHGEF10L	34	0.7882931701671557	17539698	1
IGSF21	51	0.5195427652574608	18107798	1
ALDH4A1	4	0.8011550159881992	18871430	1
IFFO2	4	0.7816303701123185	18904280	1
UBR4	34	0.8279163604535761	19074510	1
EMC1	34	0.8027461709900897	19215660	1
MRTO4	55	0.7807191970010509	19251805	1
AKR7A3	21	0.8423427598524171	19282573	1
AKR7A2	10	0.7839757611138479	19303965	1
PQLC2	34	0.7448022831967953	19312326	1
CAPZB	34	0.8086967070375923	19338775	1
NBL1	38	0.7644878450138025	19596979	1
TMCO4	34	0.7134209896811313	19682213	1
RNF186	46	0.6578247488616089	19814029	1
OTUD3	15	0.7882918316540587	19882395	1
PLA2G5	38	0.8910237332660783	20028179	1
UBXN10	15	0.7929893056256525	20186096	1
CAMK2N1	27	0.7278270099615485	20482391	1
MUL1	34	0.7448659314721688	20499448	1
FAM43B	41	0.6147656170418989	20552573	1
CDA	23	0.8262291250236196	20589086	1
PINK1	34	0.753143818090966	20633458	1
DDOST	50	0.8151872053944124	20651767	1
KIF17	29	0.8201955247334723	20664014	1
SH2D5	37	0.6870205905187764	20719731	1
HP1BP3	34	0.80038754441537	20742679	1
EIF4G3	37	0.8051567133122177	20806292	1
ECE1	14	0.7821767525323218	21217247	1
NBPF3	48	0.8176045456405252	21440128	1
ALPL	4	0.7687404062591873	21509397	1
RAP1GAP	25	0.7418823266531336	21596215	1
USP48	34	0.7401043624877859	21678298	1
LDLRAD2	41	0.7594952898965511	21812265	1
HSPG2	35	0.8356328618560036	21822244	1
CDC42	34	0.7293284474292512	22025511	1
ZBTB40	21	0.7520627560076998	22428838	1
C1QA	3	0.7859864325227643	22636628	1
C1QC	3	0.7705569051007286	22643633	1
C1QB	17	0.7830282636334981	22652762	1
EPHB2	30	0.8541996439302911	22710839	1
KDM1A	34	0.7279836527030374	23019443	1
LUZP1	34	0.7629351269815579	23084023	1
HNRNPR	38	0.7496122884504254	23303771	1
ZNF436	53	0.7319269462744913	23359448	1
TCEA3	34	0.8281216828480218	23381061	1
ASAP3	34	0.7930272230046255	23428563	1
E2F2	34	0.8591043163341066	23506438	1
ID3	51	0.7277907087442	23557926	1
RPL11	34	0.7335935551378414	23691742	1
ELOA	24	0.6914520192598477	23743155	1
PITHD1	34	0.6633985242071234	23778418	1
LYPLA2	34	0.5787941094480159	23791145	1
GALE	34	0.6255046897367963	23795599	1
HMGCL	34	0.0	23801885	1
FUCA1	34	0.6209026339542634	23845077	1
PNRC2	34	0.6397080399620751	23956839	1
SRSF10	34	0.6919984736113437	23964804	1
IL22RA1	13	0.6784805250344477	24119771	1
IFNLR1	45	0.7653752411607224	24154168	1
GRHL3	43	0.8187104261651665	24319322	1
STPG1	24	0.7172508836709042	24356999	1
NIPAL3	34	0.7220865941953041	24415802	1
RCAN3	49	0.8046012750746208	24502351	1
NCMAP	41	0.7731156561142065	24556087	1
SRRM1	34	0.7623616563937178	24631716	1
CLIC4	34	0.6806645363681996	24745382	1
RUNX3	24	0.6207483049217617	24899511	1
SYF2	34	0.6085561030416868	25222276	1
RSRP1	34	0.6928076596358341	25242249	1
RHD	42	0.8229054902064828	25272393	1
TMEM50A	34	0.7563754661659882	25338317	1
RHCE	17	0.7431037770392667	25362249	1
MACO1	24	0.8253222366226208	25430858	1
LDLRAP1	34	0.7296556823734635	25543580	1
MAN1C1	29	0.8621198544365779	25617468	1
SELENON	34	0.7766336912300691	25800176	1
MTFR1L	34	0.6635013647588928	25818640	1
AUNIP	34	0.7179669504427152	25831913	1
PAQR7	34	0.7194066865504529	25861210	1
STMN1	34	0.6928316800017285	25884181	1
PAFAH2	34	0.6127834541730708	25959767	1
PDIK1L	34	0.7748189614427676	26111165	1
FAM110D	41	0.5247966780243336	26159079	1
ZNF593	34	0.6888375149870429	26169908	1
CNKSR1	32	0.8508716039352637	26177484	1
CEP85	34	0.8063122945929244	26234200	1
SH3BGRL3	43	0.7418072548729473	26280086	1
UBXN11	36	0.7604706336475938	26281328	1
CRYBG2	22	0.7581094801204901	26321698	1
ZNF683	29	0.8503101566246112	26361634	1
DHDDS	34	0.6330334708538572	26432282	1
HMGN2	55	0.8343515093186882	26472440	1
RPS6KA1	34	0.7961219792645282	26529761	1
ARID1A	34	0.781971571945596	26693236	1
PIGV	34	0.7862482162787936	26787472	1
ZDHHC18	47	0.8214474708597337	26826688	1
SFN	26	0.8024698524660104	26863149	1
GPN2	34	0.6557899366248414	26876132	1
GPATCH3	34	0.779913211757246	26890488	1
NUDC	34	0.8065628373664536	26900238	1
KDF1	34	0.8143577584848964	26949562	1
TRNP1	19	0.8416084854748938	26993692	1
TENT5B	49	0.7961827378146048	27005020	1
SLC9A1	34	0.7162349840825205	27098809	1
WDTC1	34	0.7345993280958569	27234632	1
TMEM222	34	0.7835786063159623	27322145	1
SYTL1	24	0.7587139802023999	27342020	1
MAP3K6	30	0.8391082818844082	27354067	1
FCN3	55	0.8454247226090249	27369112	1
CD164L2	33	0.8510756496254038	27379176	1
GPR3	15	0.8010074750627096	27392622	1
WASF2	31	0.8085773668531303	27404230	1
AHDC1	9	0.8096949090815958	27534035	1
FGR	4	0.7258447913864504	27612064	1
FAM76A	31	0.6222315119228676	27725979	1
STX12	31	0.7361491283399373	27773219	1
PPP1R8	31	0.5771300102252261	27830782	1
THEMIS2	4	0.6606768662759288	27872543	1
RPA2	31	0.6420707012384672	27891524	1
SMPDL3B	26	0.8142333402062332	27935000	1
XKR8	31	0.8056562241989613	27959462	1
EYA3	31	0.7239788281973143	27970344	1
PTAFR	12	0.7890870511155585	28147166	1
DNAJC8	31	0.5498078660925674	28199456	1
ATP5IF1	56	0.8100888049271912	28236109	1
SESN2	34	0.7720455773775832	28259518	1
MED18	34	0.7312483936738488	28329002	1
PHACTR4	31	0.6657501927784386	28369582	1
RCC1	31	0.7388704108786881	28505943	1
TRNAU1AP	1	0.8122174128572777	28553085	1
TAF12	31	0.5881144860791068	28589323	1
RAB42	6	0.8174937259276109	28592200	1
GMEB1	36	0.8016641863693689	28668732	1
YTHDF2	31	0.6608050473992497	28736621	1
OPRD1	45	0.8247304160578267	28812142	1
EPB41	31	0.779483911538146	28887091	1
TMEM200B	20	0.7706888943728888	29119429	1
SRSF4	31	0.7307350336071485	29147743	1
MECR	4	0.8051474667418028	29192873	1
PTPRU	24	0.839393582979984	29236516	1
MATN1	42	0.8728422637450812	30711277	1
LAPTM5	19	0.8112169294276235	30732469	1
SDC3	31	0.7509026051417734	30869466	1
PUM1	15	0.7372542982742605	30931506	1
SNRNP40	31	0.7625365210987525	31259568	1
ZCCHC17	24	0.7611889343696313	31296982	1
SERINC2	51	0.7955700704686424	31409565	1
TINAGL1	14	0.8460063784327054	31576485	1
PEF1	14	0.8104686719403071	31629866	1
COL16A1	41	0.746709288487438	31652263	1
ADGRB2	9	0.7859774778024409	31727117	1
PTP4A2	28	0.8090281037351166	31906421	1
KHDRBS1	55	0.780606656740553	32013868	1
TMEM39B	26	0.7719300834967872	32072031	1
KPNA6	50	0.8077425966540287	32108056	1
TXLNA	31	0.7387142165662881	32179675	1
CCDC28B	51	0.7492989191112713	32200386	1
IQCC	28	0.7759337970892777	32205661	1
DCDC2B	31	0.7963944623317517	32209094	1
TMEM234	51	0.7306645541883652	32214472	1
EIF3I	54	0.8287724813970543	32221928	1
FAM167B	53	0.7739901033783042	32247222	1
LCK	31	0.4305654557474019	32251239	1
HDAC1	28	0.753054065796876	32292083	1
MARCKSL1	55	0.7497070699737558	32333839	1
TSSK3	53	0.8311555898998881	32351521	1
FAM229A	32	0.827966089477028	32361270	1
BSDC1	28	0.7698909113827556	32365103	1
ZBTB8B	35	0.8001556102158438	32465072	1
ZBTB8A	50	0.7913403448199448	32539427	1
ZBTB8OS	28	0.7861885875391377	32600172	1
RBBP4	31	0.6925131198450355	32651142	1
SYNC	31	0.7672344216932914	32680360	1
KIAA1522	31	0.792036102432991	32741830	1
YARS	24	0.8130036522383185	32775237	1
S100PBP	55	0.7240492657036397	32816767	1
HPCA	53	0.6953701352116979	32885994	1
TMEM54	11	0.7767921200797491	32894594	1
RNF19B	55	0.7861055997365589	32936445	1
AK2	23	0.8061497979335887	33007940	1
AZIN2	55	0.7779832973765274	33081104	1
TRIM62	28	0.7982217644020045	33145399	1
ZNF362	4	0.694184528613258	33256492	1
PHC2	55	0.7419501888011111	33323623	1
ZSCAN20	17	0.7963790968893661	33472645	1
CSMD2	12	0.7635748967963968	33513999	1
SMIM12	31	0.7359922920410541	34712737	1
GJB5	32	0.8384715853756567	34755047	1
GJB3	22	0.7893477045429338	34781214	1
GJA4	48	0.8373971949410428	34792999	1
DLGAP3	42	0.7404601570066793	34865436	1
TMEM35B	46	0.7420663193675844	34981535	1
ZMYM6	11	0.8257031147333014	34986165	1
ZMYM1	31	0.8319081448955541	35032172	1
SFPQ	55	0.766130878204371	35176378	1
ZMYM4	13	0.7753356572792296	35268967	1
KIAA0319L	4	0.811384243169858	35433492	1
NCDN	14	0.800816226041366	35557473	1
TFAP2E	24	0.6252116149641771	35573314	1
PSMB2	16	0.7695794385021826	35599541	1
C1orf216	5	0.8327921515970049	35713877	1
CLSPN	55	0.8095355545104802	35720218	1
AGO4	55	0.8141745214165939	35808016	1
AGO1	7	0.7947067993511309	35869808	1
AGO3	24	0.8042621885910517	35930718	1
TEKT2	8	0.8423003957278017	36084094	1
ADPRHL2	14	0.7113708479218339	36088892	1
COL8A2	14	0.796181641495455	36095239	1
TRAPPC3	40	0.8144530683996555	36136570	1
MAP7D1	19	0.7711712523188861	36155579	1
THRAP3	34	0.8003743378343109	36224432	1
SH3D21	56	0.8012867405448111	36306387	1
EVA1B	9	0.8330035621960875	36322031	1
STK40	5	0.8125556711310551	36339624	1
LSM10	8	0.7876447434798918	36391238	1
OSCP1	8	0.814466330213302	36415827	1
MRPS15	5	0.7873614984361836	36455718	1
CSF3R	41	0.8247512769143457	36466043	1
GRIK3	20	0.798049495703298	36795527	1
ZC3H12A	10	0.8066229035025044	37474580	1
MEAF6	34	0.7512851519414269	37492575	1
SNIP1	34	0.7204687394296846	37534449	1
DNALI1	19	0.8198180403753937	37556919	1
GNL2	34	0.7234271332822153	37566816	1
C1orf109	5	0.7974813390916137	37681570	1
CDCA8	20	0.7505630526829967	37692481	1
EPHA10	31	0.7624876303093786	37713880	1
MANEAL	41	0.8215118070066585	37793802	1
YRDC	34	0.7380808912320633	37802945	1
C1orf122	26	0.825663591026379	37806979	1
MTF1	20	0.8168967201694066	37809574	1
INPP5B	55	0.8635322102638858	37860697	1
SF3A3	34	0.8166169536941051	37956975	1
FHL3	10	0.8421308546457199	37996770	1
UTP11	34	0.8340009256417169	38009258	1
POU3F1	53	0.4794212772527173	38044611	1
RRAGC	5	0.7862330583568661	38838198	1
MYCBP	31	0.7843288949961893	38862493	1
RHBDL2	49	0.8049687698360519	38885807	1
AKIRIN1	9	0.741285969390936	38991276	1
NDUFS5	9	0.7802918362215715	39026318	1
MACF1	19	0.8045689618942935	39081316	1
BMP8A	41	0.7379263959168748	39491636	1
PABPC4	31	0.7987915679360907	39560816	1
HEYL	51	0.6858269177445915	39623435	1
PPIE	33	0.8470042590061768	39692182	1
BMP8B	10	0.7620964945001906	39757182	1
TRIT1	5	0.7594610038658285	39838110	1
MYCL	4	0.7217602875033033	39895426	1
MFSD2A	4	0.6506553897161715	39955112	1
CAP1	28	0.8039222012736065	40040233	1
PPT1	34	0.8272369236530304	40071461	1
RLF	9	0.8352566306920475	40161387	1
ZMPSTE24	34	0.6982603245137879	40258236	1
COL9A2	48	0.8022679106283596	40300489	1
SMAP2	46	0.7672057158103605	40344850	1
ZFP69B	31	0.8213032965461168	40450102	1
ZFP69	55	0.784138622583641	40477290	1
EXO5	35	0.8404143271164337	40508741	1
ZNF684	31	0.8307097392704967	40531573	1
RIMS3	21	0.804456624294007	40620680	1
NFYC	14	0.7794062263047301	40691648	1
KCNQ4	6	0.8775046542987345	40783787	1
CITED4	56	0.7878821183142488	40861051	1
CTPS1	55	0.7835771102373187	40979688	1
SLFNL1	44	0.831965261709013	41015597	1
SCMH1	52	0.8073075991074298	41027200	1
FOXO6	35	0.8078064318418475	41361922	1
EDN2	35	0.785284801651691	41478775	1
HIVEP3	31	0.615125297807881	41506365	1
FOXJ3	48	0.6265993545253931	42176539	1
RIMKLA	48	0.6859296629178908	42380792	1
ZMYND12	48	0.6710190110908741	42430329	1
PPCS	48	0.6327400791914746	42456117	1
CCDC30	48	0.7451713628037335	42463221	1
PPIH	48	0.6728936951132141	42658423	1
YBX1	48	0.70121053017136	42682418	1
CLDN19	34	0.8188753339767991	42733093	1
P3H1	48	0.6913381004559466	42746335	1
C1orf50	48	0.6369623944569756	42767249	1
SVBP	48	0.7485853336984212	42807052	1
ERMAP	31	0.555616215437141	42817122	1
ZNF691	48	0.6503391150035008	42846573	1
SLC2A1	35	0.8047729138343058	42925375	1
FAM183A	5	0.8566965765948165	43145153	1
EBNA1BP2	48	0.7531994321653295	43164175	1
CFAP57	51	0.7239701875384534	43172149	1
TMEM125	33	0.8303267270749921	43269983	1
C1orf210	29	0.7681857337514614	43281883	1
TIE1	30	0.8064082367678238	43300982	1
MPL	19	0.8002610300871812	43337849	1
CDC20	22	0.8209771877914346	43358981	1
ELOVL1	19	0.845495718788801	43363398	1
MED8	49	0.8240079195631738	43383917	1
SZT2	31	0.7428147596585941	43389882	1
HYI	55	0.830687306043226	43451003	1
PTPRF	31	0.778711742210056	43525187	1
KDM4A	29	0.8374653805719128	43650149	1
ST3GAL3	3	0.8042811037648991	43705824	1
ARTN	46	0.8273292014932607	43933320	1
IPO13	33	0.7895378970726664	43946950	1
DPH2	48	0.8236001079648532	43970000	1
ATP6V0B	5	0.8160478710778121	43974487	1
B4GALT2	24	0.7803272142494769	43978943	1
CCDC24	45	0.8591758979579227	43991359	1
SLC6A9	41	0.7074817306467378	43991500	1
DMAP1	19	0.8115048665182216	44213455	1
ERI3	25	0.823240682827377	44221070	1
RNF220	38	0.8067007837373367	44405194	1
TMEM53	14	0.8396834081153121	44635238	1
ARMH1	42	0.7739279039240611	44674692	1
KIF2C	14	0.7855625894052343	44739818	1
RPS8	54	0.7580875793013633	44775251	1
BEST4	24	0.7225426985227384	44783585	1
PLK3	4	0.7845559586515272	44800377	1
TCTEX1D4	28	0.7805319638699038	44805913	1
BTBD19	41	0.8276509882822676	44808482	1
PTCH2	46	0.7720880289192595	44819844	1
EIF2B3	37	0.816869289058618	44850522	1
HECTD3	37	0.8563567458739241	45002540	1
UROD	24	0.8199996976544515	45010950	1
ZSWIM5	33	0.7571185417094877	45016399	1
HPDL	6	0.8505030088800329	45326905	1
MUTYH	20	0.8404430029272264	45329163	1
TOE1	31	0.7806310031319086	45340052	1
TESK2	42	0.8361132721019903	45343883	1
CCDC163	44	0.821923738808343	45493866	1
MMACHC	9	0.8355671592240048	45500300	1
PRDX1	29	0.8025938772323159	45511036	1
AKR1A1	31	0.743272866977642	45550543	1
NASP	37	0.7981357314286025	45583846	1
CCDC17	39	0.7806148276396994	45620044	1
GPBP1L1	33	0.6973925736910591	45627304	1
TMEM69	32	0.8636848497728906	45688181	1
IPP	31	0.689828594715911	45694324	1
MAST2	5	0.7978024744317823	45786987	1
PIK3R3	3	0.7712691975475903	46040140	1
TSPAN1	44	0.8126735427751988	46175073	1
POMGNT1	34	0.7868111544669038	46188682	1
LURAP1	49	0.7917887777775794	46203334	1
RAD54L	14	0.7811153274507279	46246461	1
LRRC41	31	0.7703423329424008	46261196	1
UQCRH	8	0.8191221501230933	46303698	1
NSUN4	34	0.7606276875706668	46340177	1
FAAH	39	0.814520146132496	46394317	1
MKNK1	31	0.7254941449905296	46557408	1
MOB3C	33	0.66682867751592	46607715	1
ATPAF1	31	0.7238572884115744	46632737	1
EFCAB14	33	0.7638869209813022	46675159	1
PDZK1IP1	4	0.7631880327804648	47183582	1
TAL1	17	0.8382361950805657	47216290	1
STIL	19	0.8644904599427078	47250139	1
CMPK1	17	0.7742855979811722	47333797	1
FOXD2	21	0.7943669668684901	47436017	1
TRABD2B	4	0.799588517451316	47760528	1
SLC5A9	23	0.7774553587225954	48222685	1
SPATA6	3	0.7594550392700504	48295373	1
AGBL4	11	0.7899893387685546	48532854	1
BEND5	3	0.8431518229620432	48727519	1
FAF1	56	0.8373892371207057	50437028	1
CDKN2C	33	0.59416054137977	50960745	1
RNF11	8	0.7589238119550736	51236273	1
TTC39A	42	0.8744469605337069	51287258	1
EPS15	45	0.8273559850665464	51354263	1
OSBPL9	8	0.7709283089126459	51577179	1
NRDC	18	0.7717116690427551	51789191	1
TXNDC12	4	0.7524463957361827	52020131	1
KTI12	35	0.8203674613318427	52032103	1
BTF3L4	18	0.8111956775113767	52056199	1
ZFYVE9	43	0.7956688933697829	52142094	1
CC2D1B	8	0.7926812133930319	52345723	1
ORC1	33	0.7493616834069219	52372829	1
PRPF38A	35	0.8194707912469843	52404602	1
TUT4	33	0.6241519232155804	52408282	1
GPX7	18	0.7308427073368812	52602371	1
SHISAL2A	26	0.7836317189544746	52633168	1
COA7	15	0.8244580493227582	52684449	1
ZYG11B	29	0.7644010492873672	52726453	1
ZYG11A	48	0.7990357352949593	52842511	1
ECHDC2	24	0.7750980569357475	52895910	1
SCP2	56	0.8478012767561458	52927276	1
PODN	38	0.7695001983548042	53062052	1
SLC1A7	10	0.7180628914820495	53087179	1
CPT2	33	0.7966184630100757	53196792	1
MAGOH	4	0.8204033096216394	53226900	1
LRP8	5	0.8322100155849661	53242356	1
GLIS1	3	0.7143725976525769	53506237	1
NDC1	31	0.8019953174814975	53765478	1
YIPF1	8	0.7927486788887013	53851719	1
HSPB11	33	0.8263275045139267	53916574	1
LRRC42	29	0.7755822425114535	53946085	1
TMEM59	17	0.7643318962228172	54026681	1
TCEANC2	33	0.7839249275187319	54053584	1
CYB5RL	29	0.7966366933875426	54169651	1
MRPL37	8	0.7780435651872528	54184041	1
SSBP3	24	0.7127756513515573	54225432	1
ACOT11	53	0.7725092361886374	54542257	1
MROH7	20	0.7600783160028401	54641754	1
TTC4	31	0.7756203634067104	54715861	1
PARS2	29	0.7993994682660636	54756898	1
TTC22	50	0.8533918769152369	54779712	1
DHCR24	19	0.7940971124521912	54849627	1
TMEM61	17	0.8516421215110483	54980628	1
USP24	32	0.8330053054483733	55066359	1
PLPP3	13	0.741781664840935	56494761	1
FYB2	13	0.7509783378243324	56718789	1
DAB1	50	0.7312769240687326	56994778	1
OMA1	48	0.826775915481222	58415384	1
TACSTD2	23	0.8271652637860134	58575423	1
MYSM1	50	0.8078485892699865	58643440	1
JUN	24	0.7313800371605168	58780788	1
FGGY	15	0.7853954999477836	59296638	1
HOOK1	2	0.8515287795068127	59814786	1
CYP2J2	19	0.7738977180419809	59893308	1
NFIA	33	0.6809453939046523	60865259	1
TM2D1	8	0.803424428900784	61681046	1
PATJ	39	0.853959062460672	61742406	1
KANK4	51	0.5868850479622625	62236165	1
USP1	8	0.7338396370717581	62436297	1
DOCK7	6	0.7811427051740873	62454298	1
ATG4C	33	0.6224342361964843	62784132	1
ALG6	51	0.8361522645097696	63367575	1
ITGB3BP	31	0.8164169820419533	63440770	1
EFCAB7	8	0.7916243717265063	63523372	1
PGM1	33	0.7740964071795239	63593411	1
ROR1	51	0.7475315528732215	63774017	1
CACHD1	29	0.8330360753400194	64470129	1
RAVER2	51	0.7520058728744874	64745095	1
JAK1	29	0.8195802705364378	64833229	1
AK4	51	0.6923381614478538	65147549	1
DNAJC6	42	0.8348162744021584	65248219	1
LEPROT	8	0.8265235777057429	65420587	1
LEPR	9	0.7804272243495995	65420652	1
PDE4B	50	0.8315946898805117	65792514	1
SGIP1	46	0.577832713573222	66533383	1
TCTEX1D1	46	0.4589867164054666	66752459	1
WDR78	14	0.7836586433704721	66812885	1
MIER1	8	0.7793904567821569	66924895	1
SLC35D1	46	0.7893100855535984	66999350	1
IL12RB2	24	0.4741779821328387	67307364	1
SERBP1	8	0.7654991970460485	67407810	1
GADD45A	42	0.7615600044064365	67685201	1
GNG12	33	0.7834928625453584	67701475	1
DIRAS3	6	0.8267665142971302	68045896	1
WLS	47	0.7390014540248435	68098473	1
LRRC7	44	0.8313597144243734	69568261	1
LRRC40	8	0.7846621998285868	70144805	1
SRSF11	34	0.8120741039700348	70205682	1
ANKRD13C	8	0.7756247453206261	70258999	1
HHLA3	28	0.8577417162476791	70354805	1
CTH	24	0.66809569251185	70411218	1
ZRANB2	14	0.811171794809646	71063291	1
NEGR1	44	0.8343443253890108	71395943	1
LRRIQ3	14	0.8173267824491155	74026015	1
FPGT	35	0.797279080914151	74198212	1
FPGT-TNNI3K	51	0.7574428504202269	74198235	1
TNNI3K	4	0.7972313038339924	74235387	1
CRYZ	52	0.8019717424662011	74705482	1
TYW3	55	0.7870532391281576	74733152	1
SLC44A5	18	0.8197234733364033	75202131	1
ACADM	24	0.6756728999513043	75724347	1
RABGGTB	18	0.776895094535673	75786197	1
MSH4	11	0.7171136164411557	75796882	1
ST6GALNAC3	25	0.8063501067509526	76074746	1
ST6GALNAC5	32	0.7878048668695067	76867480	1
PIGK	33	0.6868854601685166	77088989	1
AK5	8	0.8047354472808564	77282019	1
USP33	33	0.6654973069614448	77695987	1
MIGA1	21	0.7686218737440365	77779624	1
NEXN	53	0.7724292988556989	77888513	1
FUBP1	32	0.8378363378554472	77944055	1
DNAJB4	11	0.8122684636680171	77979175	1
GIPC2	11	0.7588106827922223	77979542	1
PTGFR	28	0.7990359315914021	78303884	1
IFI44	25	0.7787804388629544	78649796	1
ADGRL4	2	0.842211743249953	78889764	1
ADGRL2	31	0.7715185428442992	81306160	1
TTLL7	41	0.7707025658031765	83865024	1
PRKACB	50	0.7521196067411644	84078062	1
SAMD13	33	0.7095025594439766	84298366	1
RPF1	44	0.8240728593797599	84479259	1
GNG5	38	0.7498544340067675	84498325	1
SPATA1	29	0.7785143651578768	84506300	1
CTBS	45	0.7992752826092921	84549611	1
SSX2IP	29	0.7507552222819425	84643707	1
MCOLN2	18	0.7831069182540682	84925583	1
WDR63	29	0.8484430819472136	84999147	1
MCOLN3	33	0.8603862268282281	85018082	1
SYDE2	31	0.852839370924662	85156889	1
C1orf52	21	0.8291875382979511	85249953	1
BCL10	34	0.8773269194637296	85265776	1
DDAH1	30	0.7971796457509598	85318481	1
ZNHIT6	33	0.8531078472718043	85649417	1
COL24A1	20	0.8037755037195199	85729233	1
ODF2L	33	0.6624887866221967	86346824	1
CLCA4	27	0.8530557026756057	86547078	1
SH3GLB1	33	0.7143712386528955	86704570	1
SELENOF	28	0.7494539845246357	86862445	1
HS2ST1	45	0.7915432860053291	86914635	1
LMO4	33	0.6445237147891018	87328880	1
PKN2	45	0.835001769307584	88684222	1
GTF2B	5	0.8623670388192066	88852633	1
KYAT3	31	0.7628734788391763	88935773	1
RBMXL1	33	0.6566263667642567	88979456	1
GBP3	1	0.7419041197967904	89006679	1
GBP1	28	0.8243207314981741	89052319	1
GBP2	17	0.7907087247048282	89106132	1
GBP4	42	0.8387665175921398	89181144	1
GBP6	18	0.8919873092742673	89364058	1
LRRC8B	42	0.7368755706510813	89524836	1
LRRC8C	45	0.8134446588421874	89633072	1
LRRC8D	33	0.7170538440623793	89821014	1
ZNF326	31	0.7842830267805966	89995110	1
ZNF644	6	0.7214783656818092	90915298	1
HFM1	13	0.7424512957962381	91260766	1
CDC7	13	0.5677063518356527	91500851	1
TGFBR3	27	0.786076781933806	91680343	1
EPHX4	1	0.7972429737346006	92029985	1
BTBD8	6	0.7427467288423458	92080305	1
GLMN	44	0.7942046822532959	92246402	1
RPAP2	6	0.8235610751834767	92299059	1
GFI1	22	0.7672705435489479	92473043	1
EVI5	31	0.6863138554218353	92508696	1
RPL5	55	0.8246387904268766	92832013	1
MTF2	33	0.768629043849691	93079235	1
TMED5	33	0.7418464989364093	93149742	1
CCDC18	33	0.6521580005350367	93179919	1
DR1	25	0.8504729760210041	93345907	1
FNBP1L	33	0.8326839075324108	93448131	1
BCAR3	22	0.7853594754248627	93561741	1
DNTTIP2	33	0.8310758857295975	93866284	1
GCLM	52	0.8392499050512984	93885199	1
ABCA4	33	0.8282003489869917	93992834	1
ARHGAP29	10	0.8349495146430361	94148988	1
ABCD3	33	0.7988696171033225	94418389	1
F3	11	0.8459758256397818	94529173	1
SLC44A3	33	0.8079242084972478	94820342	1
CNN3	32	0.739911514812078	94896949	1
ALG14	55	0.8222442474291883	94974405	1
TMEM56-RWDD3	48	0.8130642173889446	95117923	1
RWDD3	52	0.8055552897285971	95234210	1
PTBP2	6	0.8087030113632936	96721665	1
DPYD	43	0.6526796416759005	97077743	1
SNX7	27	0.7890419932492138	98661701	1
PLPPR4	13	0.6807710302839425	99263953	1
PALMD	51	0.8391219981114089	99646113	1
FRRS1	39	0.7630732569233323	99708632	1
SLC35A3	55	0.7623896923466164	99969351	1
MFSD14A	53	0.7680892292498678	100038095	1
SASS6	53	0.8183611782327149	100083563	1
TRMT13	55	0.7371858719621533	100133150	1
LRRC39	53	0.3536930770938146	100148449	1
DBT	44	0.721955461239906	100186919	1
RTCA	27	0.7773248309229125	100266207	1
CDC14A	51	0.858424747737161	100345001	1
VCAM1	24	0.790707011113247	100719742	1
EXTL2	21	0.8533076039355754	100872372	1
SLC30A7	29	0.7958288306691568	100896076	1
DPH5	13	0.7901368975348891	100989623	1
S1PR1	15	0.8475289404277588	101236865	1
COL11A1	48	0.6403381837839929	102876467	1
RNPC3	4	0.7733243413975064	103525691	1
AMY2B	4	0.7641814610657787	103553815	1
PRMT6	21	0.7834459336650657	107056679	1
VAV3	31	0.8385311500954127	107571161	1
SLC25A24	29	0.8100670634822426	108134043	1
FAM102B	14	0.7911105299539273	108560089	1
HENMT1	12	0.8043281245127566	108648290	1
PRPF38B	15	0.8022918448316216	108692310	1
STXBP3	55	0.7245743910741602	108746674	1
AKNAD1	11	0.8301697302383829	108815898	1
GPSM2	8	0.6713942946452125	108875350	1
CLCC1	24	0.7830196849788208	108929508	1
WDR47	12	0.7653747464990392	108970214	1
TAF13	5	0.7004022875653712	109062486	1
TMEM167B	5	0.707111295970561	109089803	1
C1orf194	23	0.8348679944250976	109105951	1
KIAA1324	51	0.8321703946119178	109113679	1
SARS	55	0.7161861627724775	109213918	1
CELSR2	10	0.8108731251313115	109249539	1
PSRC1	18	0.7447480277674301	109279556	1
SORT1	18	0.7741859600412128	109309568	1
PSMA5	12	0.7565446640353068	109399042	1
ATXN7L2	5	0.7653570961740332	109483479	1
CYB561D1	14	0.6951177971842761	109494052	1
AMIGO1	21	0.7625431175789006	109504178	1
GPR61	53	0.7857534135180381	109539872	1
GNAI3	12	0.7691068305956694	109548615	1
AMPD2	18	0.7387330002151291	109616104	1
GSTM4	48	0.8319696897971178	109656099	1
GSTM2	16	0.7973457752722877	109668022	1
GSTM3	53	0.817236988646341	109733932	1
CSF1	33	0.6828699621504654	109910242	1
AHCYL1	29	0.829059543491841	109984765	1
STRIP1	20	0.7628092430095836	110031577	1
KCNC4	17	0.7899116878201768	110211343	1
RBM15	5	0.7819081345425762	110338506	1
SLC16A4	17	0.846803332321883	110362851	1
LAMTOR5	14	0.7870181619270722	110401249	1
KCNA3	37	0.7828844207391055	110672465	1
CD53	42	0.8464402325220407	110871188	1
LRIF1	36	0.7878977701619168	110947190	1
DRAM2	32	0.8169730808512219	111117333	1
CEPT1	18	0.797925697850445	111139627	1
DENND2D	30	0.7610334258330165	111185969	1
CHI3L2	4	0.6790919886176137	111200771	1
PIFO	4	0.5541021509079923	111346600	1
OVGP1	36	0.765294089428367	111414314	1
WDR77	6	0.8311667405781287	111439890	1
ATP5PB	32	0.8047523808275034	111448864	1
C1orf162	37	0.8109248683049974	111473792	1
TMIGD3	52	0.8457188846547767	111483348	1
RAP1A	29	0.7687447672970846	111542218	1
INKA2	24	0.6422540594843418	111680630	1
DDX20	17	0.7764730405873543	111755245	1
KCND3	34	0.8508257399073786	111770662	1
CTTNBP2NL	18	0.7340213722192908	112396214	1
WNT2B	29	0.8367855542014189	112466541	1
ST7L	21	0.7804183985177917	112523514	1
CAPZA1	14	0.7880860545154474	112619805	1
MOV10	15	0.8073978138820362	112673141	1
RHOC	6	0.7792689090274252	112701106	1
PPM1J	49	0.8382764838020247	112709994	1
SLC16A1	26	0.8117053625692876	112911847	1
LRIG2	14	0.7900770675263332	113073198	1
MAGI3	50	0.8264316367182094	113390515	1
PHTF1	55	0.8385639179825767	113696831	1
RSBN1	55	0.8035952280028384	113761832	1
PTPN22	12	0.7638596935428745	113813811	1
BCL2L15	11	0.8681282968616935	113876816	1
AP4B1	20	0.8412494384402243	113894194	1
DCLRE1B	33	0.8329610785621372	113905213	1
HIPK1	18	0.812441724092897	113929324	1
OLFML3	38	0.7816566639456332	113979391	1
TRIM33	55	0.8135845830158859	114392790	1
BCAS2	21	0.8240893952651592	114567557	1
DENND2C	19	0.7244243443466206	114582848	1
NRAS	48	0.796141216713099	114704469	1
CSDE1	48	0.7892963343643328	114716913	1
SIKE1	21	0.7457292907123751	114769479	1
TSPAN2	20	0.8130901256345553	115048011	1
NGF	33	0.8265190210649893	115285918	1
VANGL1	13	0.7488313907534816	115641970	1
SLC22A15	37	0.09836766929252738	115976513	1
ATP1A1	37	0.5175158230687557	116372668	1
CD58	37	0.08878446579277322	116514534	1
IGSF3	37	0.10026937639390276	116574399	1
CD2	46	0.691613564646301	116754430	1
PTGFRN	37	0.1113327942083675	116909916	1
CD101	37	0.4397941231395087	117001750	1
TTF2	37	0.24205111214277586	117060326	1
TRIM45	37	0.3011297999281791	117111060	1
VTCN1	37	0.7814563552633451	117143587	1
MAN1A2	37	0.029377464381676766	117367449	1
TENT5C	11	0.7811771452001866	117606048	1
GDAP2	37	0.0	117863485	1
WDR3	37	0.019157092207956916	117929720	1
WARS2	12	0.7105820737476121	119031216	1
ZNF697	37	0.6801798392430444	119619377	1
PHGDH	37	0.40265026324695996	119648411	1
NOTCH2	37	0.5354907153954487	119911553	1
SEC22B	37	0.34280334827507364	120150898	1
NBPF26	37	0.7662133721727591	120723949	1
FCGR1B	3	0.8293482478595873	121087345	1
FAM72B	17	0.7835339168313262	121167646	1
SRGAP2C	8	0.8158136404293382	121184810	1
NBPF15	52	0.7809791676154014	144421386	1
SRGAP2B	20	0.8176306318198114	144887265	1
NBPF20	47	0.8223870553275625	145289900	1
GPR89A	10	0.8093266483576518	145607988	1
CD160	39	0.8341804274629263	145719471	1
RNF115	26	0.7997566204312672	145738868	1
POLR3C	14	0.8303509040986166	145824088	1
NUDT17	25	0.7980578549739219	145845630	1
PIAS3	14	0.8192416951006255	145848522	1
ANKRD35	52	0.7562458655381845	145866560	1
ITGA10	50	0.7756422432017887	145891208	1
PEX11B	19	0.7890764032850187	145911350	1
RBM8A	45	0.8458463763346522	145917714	1
LIX1L	25	0.8232434311351309	145933423	1
ANKRD34A	12	0.8429899479250368	145959441	1
POLR3GL	10	0.8196906487337086	145964690	1
TXNIP	27	0.7903438380906059	145992435	1
NBPF10	4	0.8305423273945323	146064699	1
NOTCH2NLA	6	0.7904691042450103	146146203	1
NBPF12	54	0.8421642046209703	146938744	1
PRKAB2	35	0.7800627399442365	147155106	1
CHD1L	25	0.8616715719117432	147242654	1
BCL9	17	0.8546617154139429	147541501	1
ACP6	35	0.8197257735384643	147629652	1
GJA5	42	0.7954722717962062	147756199	1
GPR89B	10	0.7939977759911461	147928393	1
NBPF11	39	0.8093973934520464	148102046	1
NBPF14	39	0.8381459316871782	148531385	1
PDE4DIP	31	0.823686157487392	148808181	1
NBPF9	45	0.8170813568550603	149054027	1
NBPF19	35	0.8371005380381831	149475338	1
FCGR1A	3	0.7457527303488292	149782671	1
HIST2H2BF	31	0.8371702142653273	149782689	1
HIST2H2BE	56	0.8769407781018149	149884459	1
HIST2H2AC	37	0.8288206423244836	149886975	1
BOLA1	11	0.7727366308940627	149887890	1
SV2A	21	0.7745150941563516	149903318	1
SF3B4	32	0.7931968401571092	149923317	1
MTMR11	17	0.8215426288353118	149928651	1
OTUD7B	11	0.7259973448951851	149937812	1
VPS45	15	0.7842073637146064	150067279	1
PLEKHO1	5	0.7911170759631391	150149183	1
ANP32E	19	0.7795691488905927	150218417	1
APH1A	54	0.7845237436105954	150265399	1
C1orf54	16	0.8200557385111824	150268200	1
CIART	22	0.8110524405313788	150282543	1
MRPS21	15	0.7944769120410351	150293720	1
PRPF3	23	0.8110377701584548	150321479	1
RPRD2	51	0.8618171547485549	150363091	1
TARS2	15	0.796421575841949	150487364	1
ECM1	4	0.8228513427739512	150508062	1
ADAMTSL4	4	0.0	150549369	1
MCL1	8	0.8030057273957948	150574551	1
ENSA	15	0.8484672456183139	150600851	1
GOLPH3L	8	0.8240360905515438	150646230	1
CTSS	53	0.7069882671107579	150730188	1
CTSK	36	0.8603835038879086	150796208	1
ARNT	5	0.8673387495350006	150809713	1
SETDB1	32	0.8374911428415159	150926263	1
CERS2	55	0.8136560680549201	150960583	1
ANXA9	9	0.8465129217653339	150982249	1
MINDY1	11	0.7964724417418594	150996086	1
PRUNE1	32	0.8157471307043395	151008420	1
BNIPL	54	0.8353468114997527	151036321	1
C1orf56	1	0.8450266298064523	151047740	1
CDC42SE1	49	0.820121362663705	151050971	1
MLLT11	24	0.6540693859280448	151057758	1
GABPB2	50	0.7560423626785395	151070578	1
SEMA6C	26	0.8544871554952405	151131685	1
TNFAIP8L2	46	0.7916749931165068	151156649	1
SCNM1	32	0.7532373102063527	151156664	1
LYSMD1	15	0.8044591992514191	151159748	1
VPS72	11	0.8016130871261383	151169987	1
PIP5K1A	15	0.8050737869179841	151197949	1
PSMD4	17	0.7783879851839358	151254703	1
ZNF687	18	0.8174796987623282	151281618	1
PI4KB	15	0.8293703165983948	151291797	1
RFX5	15	0.8035340518550511	151340640	1
SELENBP1	26	0.8215869513423666	151364304	1
PSMB4	32	0.8359769252565734	151399560	1
POGZ	54	0.8288520353846907	151402724	1
CGN	18	0.8888451043276326	151510510	1
TUFT1	30	0.7960565436091785	151540305	1
SNX27	34	0.8506614895147274	151612006	1
MRPL9	17	0.8530659400788105	151759647	1
OAZ3	12	0.7856229719473962	151762899	1
TDRKH	53	0.8419757863126388	151770107	1
RORC	26	0.7946970241680456	151806071	1
C2CD4D	21	0.806571720730607	151837819	1
THEM5	23	0.7316650041052286	151847101	1
THEM4	1	0.6480744355345456	151870866	1
S100A10	35	0.7938577650436813	151982915	1
S100A11	14	0.795971382317429	152032506	1
TCHH	4	0.8018359138729492	152106317	1
HRNR	42	0.8162244126103056	152212076	1
FLG	48	0.8297422436366876	152302175	1
S100A9	38	0.7515928031198392	153357854	1
S100A8	38	0.7462747637906832	153390032	1
S100A6	29	0.8399411449083823	153534599	1
S100A5	52	0.7869099453167812	153537147	1
S100A4	24	0.30281963680723256	153543613	1
S100A3	24	0.7878343461957416	153547329	1
S100A2	9	0.8469448017745235	153561108	1
S100A16	17	0.8151816520967382	153606886	1
S100A14	13	0.5523261072404819	153614255	1
S100A13	13	0.8223950319345196	153618787	1
CHTOP	38	0.8412347643233788	153633982	1
SNAPIN	50	0.8220757698311643	153658654	1
ILF2	5	0.8252617046214321	153661788	1
NPR1	41	0.6624340961832647	153678688	1
INTS3	15	0.8155264711089758	153728050	1
SLC27A3	17	0.8242368270041869	153774354	1
GATAD2B	28	0.8458899129415998	153789030	1
DENND4B	14	0.7895961179825595	153929501	1
CRTC2	32	0.8391527723410787	153947669	1
SLC39A1	19	0.809068407279801	153959099	1
CREB3L4	25	0.7822291414497144	153967534	1
JTB	44	0.8188142922281547	153974269	1
RAB13	38	0.7124601745641611	153981617	1
RPS27	40	0.868862379391139	153990762	1
TPM3	49	0.7995142935642678	154155304	1
C1orf43	14	0.8348399576977533	154206696	1
UBAP2L	7	0.8188754000616307	154220179	1
HAX1	11	0.7053629148564022	154272511	1
ATP8B2	41	0.8197063006783809	154325553	1
IL6R	46	0.806230165546852	154405193	1
SHE	49	0.7562671229421692	154469772	1
TDRD10	46	0.8034503124223883	154502219	1
UBE2Q1	39	0.8070169988089402	154548577	1
CHRNB2	47	0.807280101372468	154567781	1
ADAR	47	0.7823621347435881	154582057	1
KCNN3	46	0.7575729730108381	154697455	1
PMVK	49	0.8427870588865594	154924740	1
PBXIP1	37	0.652481421296889	154944076	1
PYGO2	34	0.8011522340519157	154957026	1
SHC1	34	0.8539937625792289	154962298	1
CKS1B	50	0.8089172330386738	154974653	1
FLAD1	38	0.7954979302075625	154983338	1
ZBTB7B	14	0.8490660977494165	155002630	1
DCST2	54	0.8286242765735353	155018520	1
DCST1	13	0.8035711750907784	155033824	1
ADAM15	9	0.8274013304187184	155050566	1
EFNA4	35	0.788350848971586	155063737	1
EFNA3	24	0.8047913245277962	155078837	1
EFNA1	30	0.8166453271869614	155127876	1
SLC50A1	30	0.7976906723506776	155135344	1
DPM3	15	0.8160350541578038	155139891	1
KRTCAP2	14	0.7445859781620996	155169408	1
TRIM46	27	0.8075193413570352	155173787	1
MUC1	9	0.7566694661682789	155185824	1
THBS3	6	0.8377383904009348	155195588	1
MTX1	14	0.8071220245863939	155208699	1
GBA	56	0.8058117418383854	155234452	1
FAM189B	38	0.8133189867151628	155247205	1
SCAMP3	11	0.779936184383685	155255979	1
CLK2	51	0.8085775223836942	155262868	1
HCN3	8	0.7829611587519894	155277463	1
FDPS	46	0.7651651112437248	155308748	1
RUSC1	46	0.7635185436551015	155320894	1
ASH1L	11	0.7949453804297412	155335268	1
MSTO1	4	0.6710000748311129	155610205	1
YY1AP1	8	0.7743209154045053	155659443	1
DAP3	28	0.7350982982333653	155687960	1
GON4L	55	0.8255019449700473	155749662	1
SYT11	32	0.8337118102395749	155859567	1
RIT1	30	0.8091371778735709	155897808	1
KHDC4	11	0.7414759863163038	155913045	1
ARHGEF2	39	0.7993204345665917	155946851	1
SSR2	10	0.8013739488912373	156009048	1
UBQLN4	10	0.7190038487757091	156035299	1
LAMTOR2	46	0.8258369133495848	156054752	1
RAB25	3	0.8723185186869034	156061160	1
MEX3A	24	0.7862075953184119	156072013	1
LMNA	29	0.7959496769662548	156082573	1
SEMA4A	24	0.58692388591467	156147366	1
SLC25A44	19	0.7698333947852879	156193932	1
PMF1-BGLAP	10	0.8009224914814914	156212982	1
PMF1	15	0.7781639341116162	156212993	1
BGLAP	32	0.6994083481426446	156242184	1
PAQR6	2	0.8055652941161031	156243320	1
SMG5	12	0.8370455813202133	156249224	1
TMEM79	41	0.8505753044330296	156282935	1
GLMP	30	0.7441661354413299	156290089	1
CCT3	45	0.8336594804082743	156308968	1
TSACC	8	0.8214933867007151	156337314	1
MEF2D	11	0.8263581683228761	156463727	1
IQGAP3	46	0.792528216311269	156525405	1
NAXE	46	0.8129464498065303	156591762	1
GPATCH4	10	0.7893873966677402	156594487	1
HAPLN2	19	0.6871683172712275	156619331	1
BCAN	53	0.6683690122482046	156641390	1
NES	43	0.774795319686154	156668763	1
CRABP2	47	0.8155001733329026	156699606	1
ISG20L2	15	0.819491222605184	156721891	1
RRNAD1	8	0.7911872218756739	156728442	1
MRPL24	46	0.8147920304339797	156737303	1
HDGF	10	0.8107388164006015	156742109	1
PRCC	10	0.818109543870554	156750610	1
SH2D2A	22	0.798746970365816	156806243	1
INSRR	31	0.6655055693639527	156840063	1
PEAR1	21	0.8281467379367011	156893698	1
LRRC71	21	0.8719771483738454	156920632	1
ARHGEF11	20	0.7667183381206306	156934840	1
ETV3	18	0.8078679795245184	157121191	1
KIRREL1	18	0.859049097725784	157993273	1
CD1D	44	0.8402816536831245	158179947	1
CD1C	26	0.7005991460589753	158289923	1
MNDA	51	0.8362915599173121	158831351	1
PYHIN1	53	0.5772561034555228	158930796	1
IFI16	45	0.5708801212939729	158999968	1
CADM3	32	0.7931896325601294	159171609	1
ACKR1	31	0.6144026663500601	159203307	1
FCER1A	26	0.7055516230424544	159289714	1
DUSP23	8	0.8528997227030675	159780932	1
FCRL6	53	0.8160354450572932	159800511	1
SLAMF8	8	0.8020405528080311	159826811	1
VSIG8	38	0.8249847561196149	159854316	1
CFAP45	30	0.8271800607995632	159872364	1
TAGLN2	23	0.7773872774324784	159918107	1
IGSF9	10	0.7930109043676647	159927039	1
PIGM	43	0.7777626230195633	160024953	1
IGSF8	22	0.7788589416200237	160091340	1
ATP1A4	37	0.5784208124403609	160151570	1
PEA15	19	0.8179801813246961	160205337	1
DCAF8	36	0.797332876161235	160215715	1
PEX19	15	0.7857747428380188	160276812	1
COPA	15	0.8138873473916217	160288594	1
NCSTN	8	0.7862912778497066	160343316	1
NHLH1	32	0.8463967235475908	160367071	1
VANGL2	24	0.6824431620853919	160400564	1
CD48	48	0.771241376758713	160678746	1
SLAMF7	14	0.7113204994575247	160739057	1
LY9	32	0.8504481918589253	160796074	1
CD244	22	0.7713063695042711	160830160	1
F11R	6	0.7562245966399639	160995211	1
TSTD1	20	0.7719291886460543	161037631	1
USF1	47	0.6931727697849008	161039251	1
ARHGAP30	14	0.7239265535387689	161046946	1
NECTIN4	47	0.8100439709527066	161070998	1
KLHDC9	47	0.8169963518845702	161098361	1
PFDN2	47	0.8224794674738601	161100556	1
NIT1	15	0.8030876753813851	161118086	1
DEDD	47	0.779685811067165	161120974	1
UFC1	47	0.750094655790922	161152776	1
USP21	47	0.7569195403583595	161159450	1
PPOX	15	0.7613400253358699	161166056	1
B4GALT3	42	0.8232522890253995	161171310	1
ADAMTS4	32	0.6916761163021548	161184302	1
NDUFS2	47	0.7645002263373357	161197104	1
FCER1G	36	0.8262802130296036	161215234	1
TOMM40L	41	0.8361700265898846	161225939	1
NR1I3	8	0.8109359494879849	161229666	1
PCP4L1	13	0.3805466266992644	161258745	1
SDHC	42	0.7566416611830887	161314257	1
FCGR2A	45	0.7898670188926786	161505430	1
FCGR3A	36	0.772501133590705	161541759	1
FCGR2B	33	0.8412225967210675	161663147	1
DUSP12	42	0.8244649225151675	161749758	1
ATF6	44	0.8635674023848495	161766320	1
OLFML2B	18	0.8129421610940699	161983192	1
NOS1AP	30	0.7971446512338766	162069691	1
C1orf226	30	0.8169210044411398	162378841	1
SH2D1B	9	0.8400430021478549	162395268	1
UHMK1	15	0.8314804649393095	162497251	1
UAP1	15	0.7990528186917936	162561506	1
DDR2	5	0.8346763070301799	162631373	1
HSD17B7	38	0.8084043534943424	162790702	1
RGS5	13	0.0	163111121	1
NUF2	24	0.8782087597203294	163266576	1
PBX1	10	0.8498322132676588	164555584	1
MGST3	28	0.8335070717821702	165631213	1
ALDH9A1	34	0.8181053996298706	165662216	1
TMCO1	48	0.8577123650625227	165724293	1
UCK2	8	0.8040059155214692	165827614	1
FAM78B	18	0.8193829472730229	166057426	1
POGK	12	0.8523376255655392	166839447	1
TADA1	34	0.8649093938332139	166856510	1
ILDR2	12	0.7772290436859779	166895711	1
POU2F1	12	0.7874595757168048	167220876	1
CD247	46	0.5786554774880316	167430640	1
CREG1	6	0.798380639393126	167529117	1
RCSD1	4	0.5388038089320117	167630093	1
MPZL1	6	0.7918017893558298	167721192	1
MPC2	10	0.8453289044154524	167916675	1
DCAF6	12	0.8211613082847695	167935783	1
GPR161	10	0.7726985525014518	168079543	1
TIPRL	12	0.808637810007597	168178962	1
SFT2D2	42	0.8131233152208113	168225938	1
TBX19	27	0.7630187943415052	168280877	1
XCL2	13	0.8555119458699324	168540768	1
XCL1	13	0.6388265757148546	168576605	1
ATP1B1	9	0.7904751516367577	169105697	1
NME7	47	0.8378486609214183	169132531	1
BLZF1	11	0.8314619872038772	169367970	1
CCDC181	3	0.8650555880458463	169394870	1
SLC19A2	37	0.7755809059817252	169463909	1
SELP	31	0.6469456677125159	169588849	1
C1orf112	5	0.8414461259299846	169662007	1
METTL18	16	0.8375704428508628	169792529	1
SCYL3	11	0.8267225123232087	169849631	1
KIFAP3	12	0.7929066705867355	169921326	1
GORAB	16	0.8221506468642359	170532129	1
PRRX1	12	0.8195177161327822	170662728	1
FMO3	29	0.8139145906120979	171090901	1
FMO2	44	0.8469478928055337	171185249	1
FMO1	46	0.7563877997816912	171248471	1
FMO4	14	0.7944917937996643	171314183	1
PRRC2C	21	0.7995014436664473	171485551	1
VAMP4	17	0.8125649851064881	171700160	1
DNM3	3	0.7581157475290619	171841498	1
PIGC	48	0.7323426090887643	172370189	1
SUCO	26	0.7317139118479797	172532349	1
FASLG	32	0.7564547688179801	172659103	1
TNFSF4	1	0.7877011754960492	173183731	1
PRDX6	50	0.8310842576788791	173477330	1
ANKRD45	3	0.7640054669816442	173609561	1
KLHL20	17	0.8303965241963466	173714941	1
CENPL	50	0.8128291959421377	173799550	1
DARS2	53	0.8379950749066296	173824653	1
ZBTB37	11	0.7771080154869514	173868082	1
RC3H1	5	0.7929589420577745	173931214	1
RABGAP1L	32	0.7923989306486604	174159410	1
CACYBP	28	0.8240073921115173	174999163	1
MRPS14	50	0.8106634002890469	175010789	1
TNN	43	0.8050061078569224	175067858	1
KIAA0040	19	0.8171655357823011	175156986	1
COP1	50	0.8377812560334593	175944831	1
SEC16B	5	0.7961755533479544	177923956	1
RASAL2	24	0.6354506424323016	178094141	1
RALGPS2	29	0.8259825817857714	178725147	1
ANGPTL1	12	0.8122609962095266	178849535	1
FAM20B	17	0.7848307389207728	179025804	1
TOR3A	56	0.8289082079945375	179082070	1
ABL2	5	0.844512668278812	179099330	1
SOAT1	26	0.6989953678665859	179293714	1
TDRD5	17	0.8302904983707122	179591613	1
TOR1AIP2	5	0.7395698718769284	179839967	1
TOR1AIP1	5	0.7965257133306565	179882042	1
CEP350	5	0.7676198346751536	179954773	1
QSOX1	9	0.7933304369200015	180154869	1
LHX4	46	0.7735403659581384	180230264	1
ACBD6	9	0.8532738204996351	180269653	1
XPR1	13	0.8574772416181009	180632004	1
KIAA1614	18	0.7808838143698922	180912897	1
STX6	15	0.7634362475236797	180972712	1
MR1	12	0.8186325054734856	181033425	1
IER5	24	0.7520573435925139	181088712	1
CACNA1E	4	0.506913597561294	181317690	1
ZNF648	44	0.802445748764862	182054570	1
GLUL	36	0.769743355515064	182381704	1
RNASEL	41	0.8194270968959734	182573634	1
RGS16	43	0.8270854132377864	182598623	1
NPL	21	0.8108776249143027	182789293	1
DHX9	9	0.7764240334125462	182839347	1
LAMC1	44	0.8344550049271033	183023420	1
LAMC2	34	0.7223533564238399	183186238	1
NMNAT2	31	0.827579984903838	183248237	1
SMG7	15	0.7542755965597877	183472216	1
NCF2	31	0.41141116803855726	183555563	1
ARPC5	55	0.8221221422186582	183620846	1
RGL1	43	0.5601489764307543	183636085	1
TSEN15	6	0.8341240414040432	184051651	1
C1orf21	9	0.8525087468485527	184387029	1
EDEM3	39	0.8317413748696064	184690237	1
FAM129A	28	0.7780421890122904	184790724	1
RNF2	5	0.8348213692916377	185045526	1
TRMT1L	5	0.8301138486254714	185118101	1
SWT1	9	0.8075678946147087	185157080	1
IVNS1ABP	27	0.8427636998610686	185296388	1
HMCN1	54	0.8659839288929447	185734391	1
TPR	10	0.8585738829630496	186311652	1
ODR4	47	0.8207343883404127	186375838	1
OCLM	50	0.8409303664115814	186401046	1
PLA2G4A	4	0.35339488843085975	186828949	1
RGS18	28	0.8304095291456934	192158462	1
UCHL5	50	0.7632724516648971	193012250	1
GLRX2	5	0.7862405194629039	193090866	1
CDC73	15	0.7748597167917579	193121958	1
B3GALT2	1	0.6561513951437723	193179045	1
KCNT2	39	0.7617862320272888	196225779	1
CFH	51	0.8256349828372028	196651878	1
CFHR3	19	0.8438250433429717	196774795	1
ASPM	51	0.7715207177487624	197084127	1
ZBTB41	51	0.6869083472223979	197153680	1
CRB1	20	0.8316292356475116	197268204	1
DENND1B	51	0.657129224239441	197504748	1
C1orf53	44	0.7896432360416404	197902630	1
NEK7	43	0.8349166338573761	198156994	1
NR5A2	46	0.6095447214912562	200027614	1
ZNF281	46	0.7720559817563957	200404940	1
DDX59	50	0.7954085554228463	200623896	1
CAMSAP2	43	0.7543419711353315	200739558	1
INAVA	44	0.7695319342684467	200891048	1
KIF21B	51	0.7333035766915784	200969390	1
TMEM9	50	0.7655392751886981	201134772	1
PKP1	24	0.4470876116161806	201283452	1
TNNT2	4	0.7092174741963334	201359008	1
LAD1	7	0.8475836294517304	201380838	1
PHLDA3	24	0.7514372111439902	201464383	1
CSRP1	19	0.7018891677036758	201483530	1
NAV1	25	0.8108759483741075	201622885	1
IPO9	50	0.7953706943950698	201829149	1
SHISA4	3	0.8432162795100648	201888680	1
LMOD1	19	0.7726273235016012	201896456	1
TIMM17A	50	0.7408388667958405	201955503	1
RNPEP	15	0.8711807557997173	201982372	1
ELF3	11	0.8352858568033634	202007945	1
GPR37L1	32	0.8599752662567707	202122917	1
ARL8A	50	0.708262831725009	202133404	1
PTPN7	32	0.836508139321253	202147013	1
LGR6	17	0.8577353401695623	202193901	1
UBE2T	17	0.8112882455776291	202331657	1
PPP1R12B	21	0.8393518768034661	202348699	1
SYT2	46	0.5069267493992853	202590596	1
KDM5B	50	0.7924760104412435	202724495	1
RABIF	43	0.8013028827269268	202878957	1
KLHL12	43	0.7338926572209614	202891116	1
ADIPOR1	50	0.735389136501023	202940826	1
CYB5R1	13	0.8207340866285948	202961873	1
TMEM183A	15	0.7901538333366082	203007374	1
ADORA1	43	0.749496982101235	203090654	1
CHI3L1	12	0.7792523644319277	203178931	1
BTG2	49	0.8134381092297084	203305491	1
FMOD	3	0.7927923970280191	203340628	1
PRELP	41	0.7328473953478394	203475806	1
ATP2B4	33	0.7887771682786403	203626561	1
LAX1	46	0.7786149023942391	203765176	1
ZC3H11A	43	0.8368257597204811	203795654	1
ZBED6	24	0.7371830193435727	203795714	1
SNRPE	38	0.8169282757088119	203861599	1
SOX13	4	0.8242990043293359	204073115	1
ETNK2	38	0.7280092556229827	204131062	1
GOLT1A	10	0.7805551995424953	204198163	1
PLEKHA6	46	0.7963033964651787	204218853	1
PPP1R15B	51	0.8425332634673133	204403381	1
PIK3C2B	46	0.8532564802011857	204422628	1
MDM4	14	0.83227707672815	204516379	1
LRRN2	22	0.8070488007998889	204617170	1
NFASC	51	0.7767121775297849	204828651	1
CNTN2	56	0.8311265164194748	205042937	1
TMEM81	52	0.7581442128227407	205083129	1
RBBP5	14	0.8131240377590527	205086142	1
DSTYK	8	0.7837011907745703	205142505	1
TMCC2	45	0.7728321091370556	205227946	1
NUAK2	45	0.6467086806108309	205302059	1
KLHDC8A	11	0.7648866814856493	205336065	1
LEMD1	44	0.7999749280662394	205381378	1
CDK18	9	0.6942045051866732	205504595	1
MFSD4A	8	0.7870347781431746	205568885	1
ELK4	43	0.7889890994678165	205597556	1
SLC45A3	4	0.6554705653258037	205657851	1
NUCKS1	43	0.7966851773237644	205712822	1
RAB29	34	0.829557147818515	205767986	1
SLC41A1	13	0.6991760352290057	205789094	1
PM20D1	14	0.8800155990920764	205828025	1
RAB7B	20	0.7868756274675304	205976740	1
RHEX	55	0.8248532188027833	206053173	1
FAM72A	8	0.7298653415104993	206186179	1
SRGAP2	52	0.7360046218893893	206203345	1
IKBKE	52	0.6236740296771951	206470476	1
RASSF5	29	0.7829330952697507	206507530	1
EIF2D	52	0.8522986928513702	206571292	1
DYRK3	48	0.8260947360156516	206635536	1
MAPKAPK2	1	0.7809656862103775	206684944	1
IL10	43	0.766406228452492	206767602	1
IL24	37	0.5756887845611894	206897443	1
FCMR	37	0.6409555179980927	206903317	1
PIGR	2	0.6957743330313753	206928522	1
C1orf116	8	0.8109365096389082	207018522	1
PFKFB2	8	0.7520552839604764	207034366	1
YOD1	1	0.7661594494219768	207043849	1
CD55	16	0.812682673573889	207321376	1
CD46	35	0.8285255683726545	207752057	1
CD34	49	0.8204681870606243	207880972	1
PLXNA2	2	0.7793716854678364	208022242	1
LAMB3	13	0.549823777124707	209614870	1
TRAF3IP3	3	0.8233583210686506	209756032	1
C1orf74	4	0.5701776288949838	209779208	1
IRF6	50	0.7709692356453093	209785617	1
UTP25	1	0.6201840926480269	209827972	1
SERTAD4	44	0.8417235140692676	210232796	1
HHAT	14	0.8020496388798246	210328252	1
KCNH1	40	0.7398708463840343	210676823	1
RCOR3	8	0.7182926198321395	211258377	1
TRAF5	26	0.7940138141145325	211326615	1
SLC30A1	24	0.7645712149646539	211571568	1
NEK2	13	0.7547656029098825	211658657	1
LPGAT1	24	0.6406162920842728	211743457	1
INTS7	8	0.7862700052157282	211940399	1
DTL	13	0.7965686057776545	212035553	1
PPP2R5A	45	0.8055474152543519	212285410	1
TMEM206	30	0.7673475200553085	212363931	1
NENF	8	0.7892394555024458	212432920	1
ATF3	32	0.7961294421572908	212565334	1
BATF3	24	0.5693525681647897	212686417	1
NSL1	8	0.7146705263067271	212726153	1
TATDN3	8	0.7261648388092606	212791828	1
FLVCR1	36	0.7467013375693168	212858275	1
VASH2	29	0.8160049821171472	212950520	1
ANGEL2	8	0.6894883087104254	212992182	1
RPS6KC1	1	0.5518203249638174	213051233	1
PROX1	37	0.763117070672439	213983181	1
SMYD2	26	0.7639175994781651	214281102	1
PTPN14	1	0.5836165928635595	214348700	1
CENPF	1	0.6251934751606787	214603195	1
KCNK2	47	0.8114207752709337	215005775	1
KCTD3	1	0.6161247455687047	215567304	1
USH2A	22	0.8425193448875268	215622891	1
ESRRG	26	0.8366035684615829	216503246	1
GPATCH2	1	0.8000358017878018	217426992	1
SPATA17	36	0.771467788872322	217631324	1
RRP15	8	0.7173691449718208	218285293	1
TGFB2	18	0.820921777446119	218345336	1
LYPLAL1	34	0.7915551841343584	219173869	1
EPRS	50	0.793753213368841	219968600	1
BPNT1	35	0.7922590331668615	220057482	1
IARS2	25	0.752745735777192	220094132	1
RAB3GAP2	43	0.8109020716335521	220148293	1
MARK1	16	0.8472073454223956	220528183	1
C1orf115	35	0.8041257489658645	220690363	1
MARC2	37	0.7672185479260296	220748225	1
MARC1	20	0.7831564222446213	220786913	1
HLX	45	0.7864006040040192	220879431	1
DUSP10	33	0.6036893619378874	221701424	1
TAF1A	16	0.7607773943346217	222557902	1
MIA3	9	0.745523305309055	222618097	1
AIDA	8	0.6950741094616405	222668013	1
BROX	8	0.7375962292195983	222712553	1
FAM177B	53	0.805072544613217	222737207	1
DISP1	47	0.6916292166140052	222872271	1
TLR5	8	0.7369280132019542	223109404	1
SUSD4	13	0.5765952924835556	223220819	1
CAPN8	10	0.7410020536006807	223538007	1
CAPN2	8	0.7420903649884751	223701593	1
TP53BP2	8	0.7740673171779527	223779893	1
FBXO28	8	0.6679304732457105	224114111	1
DEGS1	37	0.7711914446861287	224175756	1
NVL	8	0.7324041179699243	224227334	1
CNIH4	8	0.6588950960630162	224356858	1
WDR26	37	0.7337779983805235	224385143	1
CNIH3	15	0.8424284173765183	224434660	1
DNAH14	8	0.7373413539682179	224896262	1
LBR	1	0.6093022211900115	225401502	1
ENAH	8	0.7456259333130341	225486835	1
SRP9	8	0.6577864754020739	225777813	1
EPHX1	13	0.7834227420567857	225810092	1
TMEM63A	4	0.7928550674152379	225845536	1
LEFTY1	49	0.8829894097021602	225886282	1
PYCR2	24	0.4726680229817347	225919877	1
SDE2	8	0.6182445510574657	225982702	1
H3F3A	8	0.6820178573094084	226061851	1
ACBD3	8	0.6282587798166475	226144679	1
LIN9	8	0.6349268397916051	226231149	1
PARP1	8	0.7507718921954549	226360691	1
STUM	46	0.7245841254906471	226548764	1
ITPKB	8	0.7202091507993081	226631690	1
PSEN2	8	0.6238748599849815	226870184	1
COQ8A	8	0.626269457806936	226897536	1
CDC42BPA	13	0.6300894062924633	226989865	1
ZNF678	8	0.607326638145633	227563543	1
SNAP47	8	0.4603843755996161	227728539	1
JMJD4	8	0.5100266464919576	227730425	1
WNT9A	31	0.7833251323786995	227918656	1
ARF1	8	0.4876565778888029	228082660	1
C1orf35	8	0.5528410403599963	228100726	1
MRPL55	8	0.4266106342497199	228106679	1
GUK1	8	0.0	228139962	1
GJC2	8	0.7736642305573662	228149930	1
IBA57	8	0.7518510504914832	228165804	1
OBSCN	8	0.7052962566325924	228208063	1
TRIM11	8	0.5858509249862422	228393673	1
TRIM17	41	0.7568303241872918	228407935	1
HIST3H2A	22	0.8531420474528317	228456979	1
HIST3H2BB	33	0.7416839336625413	228458107	1
RNF187	8	0.5915605378068636	228487382	1
RHOU	33	0.6672216670443678	228735479	1
RAB4A	8	0.5781261488878684	229271062	1
CCSAP	8	0.7044237978455061	229321011	1
NUP133	8	0.6435209847132743	229440259	1
ABCB10	8	0.6185241725052733	229516582	1
TAF5L	8	0.5470865759949614	229593111	1
URB2	8	0.5602452410426524	229626247	1
GALNT2	1	0.7379709510135373	230057990	1
PGBD5	43	0.7703814212366425	230314490	1
COG2	8	0.5842970838451869	230642481	1
CAPN9	5	0.8223727734477709	230747384	1
C1orf198	8	0.630434072093871	230837119	1
TTC13	8	0.7224346299170739	230906243	1
ARV1	8	0.697863969412329	230978981	1
C1orf131	8	0.6525768137224133	231223763	1
GNPAT	8	0.6956579819896634	231241207	1
EXOC8	8	0.6177653879597478	231332753	1
SPRTN	8	0.6143066866457898	231337104	1
EGLN1	8	0.7303231581209955	231363751	1
TSNAX	8	0.5719606634364103	231528541	1
DISC1	6	0.7870197503906791	231626815	1
SIPA1L2	8	0.755404651688135	232397965	1
MAP10	22	0.7995615226090634	232804892	1
NTPCR	8	0.6812825994993571	232950605	1
PCNX2	8	0.7507572506090725	232983435	1
MAP3K21	17	0.8110895180421964	233327724	1
KCNK1	8	0.8056157187031411	233614004	1
SLC35F3	7	0.7305218588377761	233904676	1
COA6	52	0.7641551907524844	234373456	1
TARBP1	31	0.7316615606495527	234391313	1
IRF2BP2	8	0.755676617959643	234604269	1
TOMM20	27	0.8038704653281671	235109341	1
RBM34	11	0.7852134690755378	235131183	1
ARID4B	27	0.8271601954634815	235131634	1
GGPS1	27	0.8162336234396219	235327350	1
B3GALNT2	5	0.7820532106765705	235447190	1
LYST	5	0.8264393941696622	235661041	1
NID1	35	0.827315704492056	235975830	1
GPR137B	5	0.7809762227291216	236142505	1
ERO1B	30	0.8344628129414196	236215555	1
EDARADD	55	0.7667912422725216	236348257	1
LGALS8	5	0.6581353471901963	236518000	1
HEATR1	8	0.734691696677362	236549005	1
MTR	27	0.768595153024272	236795292	1
FMN2	16	0.827970708211574	240014348	1
FH	33	0.7455483107128371	241497603	1
OPN3	28	0.7939801308142252	241590102	1
CHML	52	0.702600052937797	241628853	1
MAP1LC3C	6	0.8148375639411003	241995490	1
PLD5	10	0.8223901706592601	242082986	1
CEP170	16	0.8157042620219045	243124428	1
SDCCAG8	20	0.7433162130099985	243256034	1
AKT3	20	0.8649989401012655	243488233	1
ZBTB18	32	0.802263909612136	244048939	1
ADSS	16	0.7038413644797146	244408494	1
CATSPERE	16	0.6754914906314315	244454377	1
DESI2	16	0.7426868392921966	244653103	1
COX20	8	0.7637182306464554	244835616	1
HNRNPU	39	0.7379226279547666	244840638	1
EFCAB2	31	0.7592159794975833	244969705	1
KIF26B	45	0.806608384708346	245154985	1
SMYD3	3	0.8745932871364576	245749342	1
TFB2M	3	0.8149380061902871	246540561	1
CNST	33	0.8039150619412381	246566444	1
SCCPDH	33	0.8500562649720959	246724409	1
AHCTF1	33	0.7961053351432432	246839098	1
ZNF695	39	0.802340106726143	246945547	1
ZNF670	33	0.6822258266657548	247034637	1
ZNF669	16	0.8006418308969316	247099962	1
ZNF124	4	0.8138789970218892	247121975	1
ZNF496	33	0.6951530473833009	247297412	1
NLRP3	5	0.7798415050466616	247416156	1
GCSAML	5	0.7518767851972059	247507058	1
TRIM58	12	0.8718775950877835	247857187	1
OR2W3	4	0.8440014373814502	247895587	1
SH3BP5L	24	0.7925616655778065	248810446	1
ZNF672	13	0.8127992317798943	248838210	1
ZNF692	13	0.7737376130050063	248850006	1
PGBD2	8	0.812563566472166	248906196	1
FAM110C	52	0.7137148290853504	38814	2
SH3YL1	20	0.7946510767730708	217730	2
ACP1	46	0.7819525655726256	264140	2
ALKAL2	45	0.8400755405818051	279558	2
TMEM18	33	0.5281451550844474	663877	2
SNTG2	20	0.8505352519625662	950849	2
TPO	22	0.815427620171833	1374066	2
PXDN	42	0.844067087444468	1631887	2
EIPR1	33	0.6101976162652404	3188925	2
TRAPPC12	33	0.5410087345802761	3379675	2
ADI1	33	0.7431477953737001	3497366	2
RNASEH1	33	0.7337931939871352	3541430	2
RPS7	33	0.7863674029146436	3575260	2
CMPK2	47	0.8188562301413441	6840570	2
RSAD2	18	0.7770119575643484	6865806	2
RNF144A	33	0.6312206073854914	6917412	2
ID2	40	0.7583214723416563	8678845	2
KIDINS220	33	0.4754632028855724	8721081	2
MBOAT2	33	0.7917398217680145	8852690	2
ASAP2	33	0.586122218918917	9206765	2
ITGB1BP1	33	0.6085372772077087	9403475	2
CPSF3	33	0.546147321585815	9423651	2
IAH1	33	0.5768777220790687	9473658	2
ADAM17	33	0.5237809964905663	9488486	2
YWHAQ	33	0.6800034519369031	9583967	2
TAF1B	33	0.47452079385961565	9843443	2
GRHL1	33	0.7258969826536571	9951693	2
KLF11	33	0.46660860555342754	10042849	2
CYS1	13	0.7942743298701981	10056780	2
RRM2	33	0.6689483884626022	10120698	2
HPCAL1	33	0.4759322475485853	10302889	2
ODC1	33	0.5679542196035274	10439968	2
NOL10	33	0.38218635204099194	10570754	2
ATP6V1C2	20	0.8157823863096398	10721100	2
PDIA6	33	0.6016967809199862	10783391	2
PQLC3	33	0.5241869498935625	11155198	2
ROCK2	33	0.0	11179759	2
E2F6	33	0.27909869812648136	11444375	2
GREB1	51	0.5690738225712512	11482341	2
LPIN1	33	0.7059951178927977	11677595	2
TRIB2	33	0.47251725575233305	12716889	2
NBAS	33	0.19312781923512135	15166914	2
DDX1	33	0.38831278100391875	15591178	2
MYCN	43	0.6983511526721091	15940550	2
FAM49A	9	0.8409579748731103	16549459	2
VSNL1	43	0.6864067397822728	17539126	2
SMC6	33	0.7516823632415718	17663812	2
GEN1	33	0.7069553959890507	17753858	2
KCNS3	5	0.8556096330855908	17877847	2
RDH14	33	0.79003737867789	18554723	2
NT5C1B	37	0.8278396102516942	18562872	2
OSR1	3	0.822811306606454	19351485	2
TTC32	10	0.8216568950577319	19896631	2
WDR35	33	0.8066732705395555	19910260	2
MATN3	24	0.0825510058164668	19992052	2
LAPTM4A	24	0.7892388678960759	20032650	2
SDC1	4	0.6851548947449886	20200797	2
PUM2	10	0.7561315827695423	20248691	2
RHOB	37	0.7888698460379359	20447074	2
HS1BP3	32	0.806583619030466	20560448	2
LDAH	41	0.7669509328026077	20684014	2
KLHL29	9	0.8095815582806141	23385179	2
ATAD2B	51	0.8302273900049097	23748664	2
UBXN2A	33	0.8196868165888412	23927285	2
MFSD2B	48	0.7880975526763561	24010081	2
WDCP	2	0.7502108326273236	24029347	2
FKBP1B	53	0.6816904212201398	24049701	2
SF3B6	10	0.7933750309351547	24067586	2
FAM228B	10	0.8269206948389999	24076526	2
TP53I3	17	0.8238793861958114	24077433	2
PFN4	39	0.8144782187780493	24115371	2
ITSN2	41	0.8071298258073913	24202864	2
NCOA1	33	0.6032626183262644	24491914	2
PTRHD1	29	0.8065295784865255	24789734	2
CENPO	33	0.8073456564729361	24793136	2
ADCY3	40	0.8295392879505408	24819169	2
DNAJC27	44	0.8334903544137886	24943636	2
EFR3B	42	0.8278964678188134	25042076	2
POMC	41	0.8301330366945542	25160853	2
DNMT3A	35	0.7776206901400484	25227855	2
DTNB	29	0.8106715042003207	25377198	2
ASXL2	43	0.7116179874853468	25733753	2
KIF3C	21	0.792864061647608	25926598	2
RAB10	29	0.8081778193186878	26034084	2
GAREM2	24	0.8263136651445453	26173088	2
HADHA	41	0.7227625253348176	26190635	2
HADHB	10	0.6478918213972987	26243170	2
ADGRF3	21	0.7743587485172964	26308173	2
SELENOI	12	0.835849035813413	26308547	2
DRC1	2	0.8216861691419546	26401920	2
C2orf70	51	0.8179991330886515	26562585	2
KCNK3	40	0.7577493372176445	26692690	2
SLC35F6	26	0.81999777870045	26764284	2
CENPA	45	0.743000014700749	26764289	2
MAPRE3	27	0.8522680128081233	26970612	2
TMEM214	5	0.7876018903998179	27032910	2
AGBL5	51	0.8048175463513066	27042364	2
OST4	51	0.7965019764167394	27070472	2
EMILIN1	38	0.7488844565604409	27078567	2
KHK	16	0.7746109239735145	27086747	2
CGREF1	53	0.5681539689921125	27098889	2
ABHD1	51	0.6736676078378023	27123789	2
PREB	5	0.7897429145689436	27130756	2
TCF23	18	0.8349501803170083	27149004	2
SLC5A6	10	0.80441764383598	27199587	2
ATRAID	5	0.7395958914208272	27212027	2
CAD	5	0.755051974466106	27217369	2
UCN	42	0.807438571250992	27307400	2
MPV17	24	0.8341086805275552	27309492	2
GTF3C2	5	0.7670929198811031	27325849	2
EIF2B4	5	0.702001310628703	27364352	2
SNX17	5	0.7688704458249445	27370496	2
ZNF513	5	0.8069007967439268	27377235	2
PPM1G	5	0.7991799669806233	27381195	2
NRBP1	20	0.7488836132138412	27427790	2
KRTCAP3	20	0.8367444781052361	27442366	2
IFT172	5	0.7805620278073029	27444377	2
FNDC4	6	0.7611478127525713	27491883	2
C2orf16	22	0.8195525985924329	27537386	2
ZNF512	44	0.7619340360054363	27582969	2
CCDC121	29	0.7702390754217695	27625639	2
GPN1	45	0.7494558553556205	27628247	2
SUPT7L	10	0.8146845711860647	27650809	2
SLC4A1AP	10	0.7774307103766795	27663471	2
MRPL33	5	0.7813857537177785	27771717	2
RBKS	18	0.8169935318114551	27781379	2
BABAM2	29	0.8007636562275825	27889941	2
FOSL2	36	0.7725632006463414	28392448	2
PLB1	41	0.5039215824486922	28457145	2
PPP1CB	45	0.7810563303407334	28751640	2
SPDYA	41	0.8215367692620884	28782517	2
TRMT61B	5	0.8269786877831519	28849821	2
WDR43	45	0.7397364581893198	28894667	2
TOGARAM2	4	0.8285773760339026	28956611	2
PCARE	7	0.6595205241767701	29060976	2
CLIP4	24	0.7581906996608068	29097705	2
ALK	22	0.8190287202952575	29192774	2
YPEL5	16	0.7767987192320862	30146941	2
LBH	44	0.8206774561866226	30231534	2
LCLAT1	36	0.785673186919478	30447226	2
CAPN13	16	0.8009146489864093	30722771	2
GALNT14	42	0.7785459510115701	30910467	2
CAPN14	10	0.7773493657736019	31173056	2
EHD3	34	0.7699918866347495	31234152	2
MEMO1	36	0.6806547561742334	31865060	2
DPY30	10	0.7819677629866479	31867809	2
SPAST	41	0.7703823545560362	32063547	2
SLC30A6	41	0.7044816506730345	32165841	2
NLRC4	38	0.8364697712464397	32224453	2
YIPF4	31	0.8183942997102671	32277904	2
BIRC6	30	0.8123267860575328	32357028	2
TTC27	47	0.8337155661120228	32628032	2
LTBP1	17	0.7779822641190418	32946953	2
RASGRP3	31	0.4172652079360034	33436324	2
FAM98A	50	0.7640379767973018	33583660	2
CRIM1	25	0.8240132765459226	36355778	2
FEZ2	47	0.7919118206981017	36531805	2
VIT	23	0.6835582520795815	36696690	2
STRN	43	0.7754437955059429	36837698	2
HEATR5B	29	0.8345668062363008	36968383	2
GPATCH11	10	0.7860751236077239	37084451	2
EIF2AK2	24	0.6549983375411075	37099210	2
CEBPZOS	3	0.8295019206245491	37196488	2
CEBPZ	10	0.782287142488717	37201612	2
NDUFAF7	36	0.7438000969186793	37231631	2
PRKD3	23	0.8319680651107108	37250502	2
QPCT	38	0.8315197362389676	37342827	2
CDC42EP3	23	0.7364148717076744	37641882	2
RMDN2	44	0.799845435573365	37923187	2
CYP1B1	24	0.7036049450056162	38066973	2
ATL2	31	0.8452939397758308	38293954	2
HNRNPLL	21	0.77729514754418	38561969	2
GALM	14	0.8320390736814981	38666081	2
SRSF7	48	0.7846750942408853	38743599	2
GEMIN6	36	0.8335336173029622	38751534	2
DHX57	36	0.847748196652025	38797729	2
MORN2	34	0.7968002005510553	38875962	2
ARHGEF33	17	0.8080409190169804	38889841	2
SOS1	12	0.8625173690657485	38981396	2
MAP4K3	5	0.8114554446669162	39249266	2
THUMPD2	11	0.8319971382372107	39736060	2
SLC8A1	31	0.7547967702679359	40097270	2
PKDCC	21	0.7800757605632392	42048021	2
EML4	43	0.8507553565168874	42169353	2
COX7A2L	29	0.7846701027972898	42333546	2
MTA3	56	0.8302576147527874	42494569	2
OXER1	19	0.7472106729273467	42762481	2
HAAO	44	0.849914968867002	42767089	2
ZFP36L2	43	0.7232418868242518	43222402	2
THADA	55	0.7898711027830311	43230836	2
PLEKHH2	10	0.8085735389681595	43637260	2
C1GALT1C1L	23	0.833291661229982	43675151	2
DYNC2LI1	10	0.6822554126784763	43774039	2
ABCG5	46	0.7502309178307207	43812560	2
LRPPRC	10	0.6965799268629305	43886224	2
PPM1B	10	0.7410062581624597	44167969	2
SLC3A1	6	0.8156814574036582	44275458	2
PREPL	10	0.8046686799568932	44316281	2
CAMKMT	10	0.7324490195508553	44361947	2
SRBD1	16	0.7600177092734883	45388680	2
PRKCE	43	0.81451164198161	45651345	2
EPAS1	51	0.7320177190762529	46293667	2
ATP6V1E2	45	0.7877676329633454	46490750	2
RHOQ	49	0.8310457673916276	46541806	2
PIGF	25	0.8380766793781667	46580937	2
CRIPT	2	0.8341887790696644	46616416	2
SOCS5	7	0.783160560152605	46698952	2
MCFD2	49	0.7482420412291447	46901870	2
TTC7A	26	0.7075321321838606	46916157	2
CALM2	10	0.7432661503564195	47160083	2
EPCAM	6	0.8378267138662764	47345158	2
MSH2	10	0.6996379967679895	47402969	2
KCNK12	47	0.7876433868664835	47516581	2
MSH6	10	0.7400439905060776	47695530	2
FBXO11	10	0.7245062376199227	47789316	2
FOXN2	16	0.7720527203405347	48314637	2
PPP1R21	10	0.7127078046768245	48440598	2
STON1	24	0.708589576253951	48529383	2
NRXN1	53	0.3400689731195984	49918503	2
ASB3	28	0.7903161025357974	53532672	2
CHAC2	19	0.8146602367327274	53767804	2
ERLEC1	46	0.8169207325301675	53787044	2
GPR75	51	0.8225298468963391	53852913	2
PSME4	10	0.7089985645499857	53864069	2
ACYP2	10	0.8382311896120709	53970838	2
C2orf73	3	0.8086277295606531	54330034	2
SPTBN1	12	0.8437766398993238	54456317	2
EML6	25	0.8238946347179821	54723499	2
RTN4	37	0.8163342583908271	54972187	2
CLHC1	10	0.8024803585486492	55172547	2
RPS27A	10	0.6802254476788674	55231903	2
MTIF2	10	0.6884978592999257	55236595	2
CCDC88A	45	0.8343510978282147	55287842	2
CFAP36	10	0.6716606735486069	55519604	2
PPP4R3B	10	0.646906939699867	55547292	2
PNPT1	10	0.722168251553145	55634061	2
EFEMP1	24	0.7243955109430591	55865967	2
CCDC85A	23	0.8210926968672573	56183990	2
VRK2	10	0.7645200036525694	57907629	2
FANCL	10	0.6113333866501149	58159243	2
BCL11A	10	0.7751654413469828	60450520	2
PAPOLG	10	0.6067408656494027	60756253	2
REL	10	0.6785223535689979	60881521	2
PUS10	10	0.6689333460212825	60940222	2
PEX13	10	0.6618841007589873	61017225	2
KIAA1841	10	0.6824170002906556	61065871	2
C2orf74	10	0.848798613973301	61145068	2
USP34	10	0.4929362673239266	61187463	2
XPO1	10	0.5755984968071077	61477849	2
FAM161A	10	0.635342653231214	61824848	2
CCT4	10	0.4943850121270378	61868085	2
COMMD1	10	0.5994822651100546	61888724	2
B3GNT2	31	0.7250733734925463	62196115	2
TMEM17	10	0.6256637654441921	62500218	2
EHBP1	10	0.52738312986561	62673851	2
WDPCP	10	0.5669866383408638	63119559	2
MDH1	10	0.0	63588609	2
UGP2	10	0.3564718336177085	63840940	2
VPS54	10	0.5449298468727652	63892146	2
PELI1	10	0.7491484676748619	64092652	2
LGALSL	10	0.7279454820916873	64453969	2
AFTPH	10	0.5608673407858205	64524305	2
SERTAD2	43	0.70974330288232	64631621	2
SLC1A4	4	0.7413209524028754	64988477	2
CEP68	48	0.7677728343650648	65056366	2
RAB1A	10	0.5517635020453536	65070696	2
ACTR2	10	0.5427153735452258	65227753	2
SPRED2	10	0.7552392677292098	65310851	2
MEIS1	45	0.7821498646301337	66433452	2
ETAA1	10	0.7116993430460377	67397319	2
C1D	14	0.8280269250674837	68041130	2
WDR92	54	0.7792515623260488	68122936	2
PNO1	10	0.638158902062449	68157888	2
PPP3R1	10	0.6855345113977453	68178857	2
CNRIP1	17	0.818105931203162	68284171	2
PLEK	46	0.8080184962236073	68365282	2
FBXO48	3	0.7027456736412603	68459422	2
APLF	5	0.7504792133296847	68467572	2
ARHGAP25	32	0.7857130244934983	68679601	2
ANTXR1	23	0.8546411094096802	69013178	2
GFPT1	10	0.8248019215209763	69319769	2
NFU1	10	0.6831359284611666	69395750	2
AAK1	10	0.7392273059828907	69457997	2
ANXA4	10	0.8054625298942826	69644425	2
GMCL1	10	0.7494339133960228	69829660	2
SNRNP27	10	0.6842366381286286	69893956	2
MXD1	43	0.8060868296677256	69897688	2
ASPRV1	30	0.8000732466834096	69960089	2
PCBP1	10	0.7070583193162859	70087454	2
C2orf42	49	0.753028738871554	70149880	2
TIA1	10	0.717089388091071	70209444	2
PCYOX1	10	0.7379186770084237	70257386	2
SNRPG	10	0.5764238519852924	70281362	2
FAM136A	10	0.7042479234827956	70295975	2
ADD2	52	0.7766696908922255	70607618	2
CLEC4F	41	0.8585442874278674	70808643	2
CD207	28	0.8732492922781682	70830211	2
VAX2	28	0.8083043707486698	70900576	2
ATP6V1B1	3	0.6871927724091644	70935900	2
ANKRD53	40	0.7352567752160577	70978380	2
TEX261	10	0.7587719219684252	70985942	2
NAGK	5	0.8166989383813722	71064344	2
MCEE	10	0.7175273075132218	71109684	2
MPHOSPH10	10	0.7230458517844205	71130632	2
PAIP2B	54	0.7968349881214107	71182738	2
ZNF638	10	0.6396183007152305	71276561	2
DYSF	32	0.8419758258311024	71453722	2
CYP26B1	24	0.6184502488610248	72129238	2
EXOC6B	46	0.8021675343746935	72175984	2
SPR	42	0.768304388198769	72887382	2
SFXN5	55	0.7267287140798722	72942036	2
RAB11FIP5	46	0.8498463441541841	73073382	2
SMYD5	10	0.7713581809846707	73214222	2
PRADC1	10	0.677058998738972	73228010	2
CCT7	10	0.6554985834777802	73233420	2
FBXO41	10	0.7436821148144044	73254682	2
ALMS1	10	0.7626000088075745	73385758	2
NAT8	24	0.681816044528087	73640832	2
TPRKB	10	0.6822095260493359	73729104	2
DUSP11	21	0.833327922088497	73762184	2
STAMBP	16	0.670939091982431	73828916	2
ACTG2	34	0.8280050068486593	73892314	2
DGUOK	42	0.7993011154010357	73926826	2
TET3	10	0.7382704538618892	73986404	2
BOLA3	10	0.6316414712502003	74135400	2
MOB1A	10	0.7496739489653621	74152528	2
MTHFD2	25	0.7762446101695555	74198610	2
SLC4A5	42	0.8022091483374387	74216242	2
DCTN1	10	0.7132876497186857	74361154	2
WDR54	29	0.7862500773097001	74421678	2
RTKN	10	0.7805516236945996	74425836	2
INO80B	10	0.8083872412907666	74455087	2
WBP1	46	0.7556469957382599	74458400	2
MOGS	8	0.7577515756565354	74461057	2
MRPL53	27	0.7725283015952756	74471982	2
CCDC142	10	0.7742769970209998	74471986	2
TTC31	10	0.7523040697815857	74483073	2
LBX2	32	0.7430709833420052	74497517	2
PCGF1	10	0.7198496530620695	74505043	2
AUP1	10	0.7700464073236564	74526645	2
HTRA2	10	0.734125274712473	74529377	2
LOXL3	16	0.7882300369091013	74532258	2
DOK1	30	0.8030438122514574	74549026	2
M1AP	9	0.808823020980734	74557883	2
SEMA4F	18	0.8382340604550096	74654228	2
HK2	24	0.7636501215729453	74833981	2
POLE4	3	0.7681389428050862	74958492	2
TACR1	24	0.7569091041655012	75046463	2
EVA1A	41	0.8055043724147873	75469302	2
MRPL19	10	0.8035373973328992	75646783	2
GCFC2	10	0.7731941255525792	75652000	2
SUCLG1	10	0.6183462250993793	84423528	2
DNAH6	4	0.7276982511135891	84516455	2
TRABD2A	9	0.8112899110880006	84821650	2
TMSB10	37	0.6771387553920032	84905656	2
KCMF1	19	0.7811184917693825	84971093	2
TCF7L1	20	0.7710384081931728	85133392	2
TGOLN2	54	0.7552762967777378	85318020	2
RETSAT	54	0.7498152596385317	85341955	2
ELMOD3	20	0.7914328307829124	85354394	2
CAPG	54	0.8086606695143846	85394753	2
SH2D6	17	0.8074028265791753	85418931	2
MAT2A	32	0.770863702314184	85539168	2
GGCX	8	0.8141322079057396	85544720	2
VAMP8	38	0.7955597045904662	85561562	2
VAMP5	18	0.7864080858785365	85584431	2
RNF181	10	0.7838275003764591	85595725	2
TMEM150A	20	0.8098551236806836	85598547	2
USP39	43	0.75330728519527	85602856	2
C2orf68	43	0.6982272700765781	85605254	2
GNLY	34	0.8639952617780564	85685175	2
ATOH8	30	0.8669307946624581	85751344	2
ST3GAL5	56	0.8252506259896611	85837120	2
POLR1A	28	0.793807788855741	86020216	2
PTCD3	54	0.7474407054281211	86106223	2
IMMT	10	0.7289705015096714	86143932	2
MRPL35	10	0.8167853656553351	86199355	2
REEP1	4	0.7730524554406677	86213993	2
KDM3A	7	0.7813416520226674	86440647	2
CHMP3	43	0.8098162289510569	86503430	2
RNF103	20	0.7186033358657662	86603398	2
RMND5A	20	0.7173331792768006	86720291	2
CD8A	41	0.8518867076893752	86784610	2
CD8B	14	0.8686253558306027	86815339	2
PLGLB1	20	0.8125615315479988	87002559	2
KRCC1	16	0.7762129019796429	88027205	2
THNSL2	54	0.7926354145606852	88170295	2
EIF2AK3	54	0.791186006045637	88556740	2
RPIA	42	0.7535525703138684	88691673	2
TEKT4	33	0.8285259580855067	94871430	2
MAL	40	0.7642122648114531	95025677	2
MRPS5	44	0.7984027159830555	95085369	2
ZNF514	34	0.7849203862887558	95145000	2
ZNF2	27	0.7862018046529793	95165432	2
PROM2	32	0.78745665276102	95274449	2
KCNIP3	32	0.8270626617661245	95297327	2
FAHD2A	32	0.8077947474521734	95402708	2
ANKRD36C	18	0.7874489555511262	95836919	2
GPAT2	7	0.8130413439342162	96021946	2
ADRA2B	54	0.7906674196870678	96112876	2
DUSP2	30	0.8031033758647773	96143169	2
STARD7	40	0.7973399972440037	96184859	2
TMEM127	43	0.8285038363189479	96248516	2
CIAO1	44	0.830375639173194	96266132	2
SNRNP200	44	0.8005817285882876	96274338	2
ITPRIPL1	24	0.6975926696274792	96325331	2
NCAPH	45	0.8463186168941745	96335766	2
NEURL3	51	0.6666456531609422	96497646	2
ARID5A	43	0.4479973849394058	96536743	2
KANSL3	13	0.8289607664031468	96593170	2
FER1L5	30	0.8736833249551985	96642737	2
LMAN2L	54	0.7765119677544998	96705929	2
CNNM4	32	0.8204911814983048	96760902	2
CNNM3	17	0.7507892735418666	96816245	2
ANKRD23	3	0.8009991605634825	96824526	2
ANKRD39	50	0.755338139858594	96836611	2
SEMA4C	10	0.8661021784518623	96859718	2
FAM178B	51	0.75148391922162	96875882	2
FAHD2B	26	0.7816257429631619	97083583	2
ANKRD36	39	0.855872966296299	97113218	2
ANKRD36B	1	0.8469019986079517	97492663	2
COX5B	10	0.7429463797591301	97646040	2
ACTR1B	40	0.7995923054431653	97655963	2
C2orf92	36	0.783399390564443	97664217	2
ZAP70	46	0.8332622024481777	97713560	2
TMEM131	56	0.7855284623879228	97756333	2
VWA3B	14	0.7400908720260261	98087116	2
INPP4A	16	0.8367791613163453	98444854	2
COA5	27	0.8059758482523092	98599314	2
UNC50	45	0.8111098751259407	98608579	2
MGAT4A	35	0.8130036824078432	98619106	2
KIAA1211L	51	0.7491739420293162	98793846	2
TSGA10	32	0.7821353886730584	98997261	2
C2orf15	32	0.7988924964494744	99141485	2
LIPT1	34	0.8296826115639444	99154955	2
MITD1	13	0.8244967832471438	99161427	2
MRPL30	16	0.8494928352639421	99181152	2
LYG1	36	0.8227839589790176	99284238	2
TXNDC9	45	0.8199083182342359	99318982	2
EIF5B	36	0.7803438329199553	99337371	2
REV1	13	0.829814872823356	99400475	2
AFF3	10	0.7863275959065132	99545419	2
LONRF2	21	0.850007507197309	100273291	2
CHST10	55	0.8235444520364356	100391860	2
PDCL3	1	0.846308647289886	100562993	2
NPAS2	53	0.7763440695876669	100820139	2
RPL31	27	0.8424597402127794	101002229	2
TBC1D8	16	0.845733994838398	101007617	2
CNOT11	44	0.8144217695047884	101252886	2
RNF149	50	0.8015531543873328	101271219	2
RFX8	46	0.7663103493281574	101397359	2
MAP4K4	50	0.8216333449346999	101696850	2
IL1R2	39	0.8547549353520845	101991960	2
IL1R1	24	0.5897095427351764	102064544	2
IL1RL2	15	0.8415284786360786	102187006	2
IL1RL1	23	0.8590114552430628	102311502	2
IL18R1	55	0.8511703467573998	102311529	2
IL18RAP	12	0.8004582686471933	102418689	2
MFSD9	44	0.8292769097371308	102714630	2
TMEM182	50	0.8323205718120401	102736905	2
MRPS9	40	0.8131565154243162	105038069	2
TGFBRAP1	34	0.815445251693403	105264391	2
C2orf49	50	0.8185154146576568	105337532	2
FHL2	37	0.8502576893514309	105357712	2
NCK2	40	0.8257844844128339	105744912	2
C2orf40	14	0.7632519082225817	106063246	2
UXS1	50	0.8220799484995187	106093303	2
CD8B2	39	0.8264705895648927	106487364	2
ST6GAL2	31	0.6314183834683222	106801600	2
SULT1C4	6	0.8306102902300772	108377911	2
GCC2	50	0.793955811467755	108448561	2
LIMS1	24	0.7490342923592671	108534355	2
RANBP2	50	0.8640532844876824	108719482	2
CCDC138	29	0.8027019909126847	108786757	2
EDAR	11	0.8168944630896477	108894471	2
SH3RF3	12	0.7993879699873079	109129348	2
SEPT10	51	0.8006930999301611	109542799	2
SOWAHC	50	0.8137257243951859	109614364	2
MALL	24	0.8343250470757211	110083870	2
NPHP1	30	0.8481093727898631	110122311	2
ACOXL	11	0.8347504187278194	110732573	2
BCL2L11	15	0.7702753531054675	111119378	2
ANAPC1	42	0.7707502392199361	111611639	2
MERTK	26	0.8548460088362423	111898479	2
TMEM87B	28	0.827735944743456	112055269	2
FBLN7	24	0.17885094022642511	112138385	2
ZC3H8	52	0.8092499670701594	112211529	2
ZC3H6	16	0.795998294713351	112275597	2
RGPD8	33	0.8264814895938059	112370092	2
TTL	50	0.7987883537962758	112482156	2
POLR1B	34	0.8150557246459589	112541915	2
CHCHD5	50	0.804444694479703	112584240	2
SLC20A1	3	0.766861668666794	112645939	2
CKAP2L	8	0.8332931366232521	112736349	2
PSD4	51	0.7706822145029948	113157325	2
PAX8	1	0.5001463300556721	113215997	2
CBWD2	50	0.7444994980274662	113437691	2
RABL2A	51	0.7803430671014813	113627229	2
SLC35F5	34	0.7973691741430039	113705011	2
ACTR3	34	0.7395783445801598	113889960	2
DDX18	16	0.7727470676200984	117814691	2
CCDC93	18	0.8146798834552507	117915478	2
INSIG2	50	0.7058585019247319	118088452	2
EN1	23	0.8097017748460585	118842171	2
C1QL2	18	0.8429692425947831	119156243	2
STEAP3	24	0.8225578697911757	119223831	2
C2orf76	50	0.7826405921731978	119302225	2
DBI	31	0.6079075881384275	119366921	2
TMEM37	17	0.8364647958683022	119429901	2
CFAP221	37	0.8052818025044206	119544432	2
[truncated: 12,294 more rows]
