# Supplementary material for: Gene Co-Expression in Breast Cancer: A Matter of Distance
Source: Front Oncol. 2021 Nov 17;11:726493. doi: 10.3389/fonc.2021.726493 (PMC8636045; doi:10.3389/fonc.2021.726493)
Supplement: Supplementary Material S13 — Piece-wise permutation p-values of the KS statistics, calculated for all bins obtained in Supplementary Material S8 , in every chromosomal region for each phenotype. [file DataSheet_13.zip › SuppMat10/SuppMat10/Clusters/Basal/Basal-chr1-clusters.tsv]

gname,clusterid,assignmentcost,gstart,chromosome
SAMD11,9,0.8754257845400314,923928,1
NOC2L,9,0.28518761683334515,944203,1
KLHL17,9,0.45347957125406535,960584,1
PLEKHN1,9,0.57290514363259,966497,1
PERM1,9,0.5963036520366127,975204,1
HES4,9,0.7094515138192279,998962,1
ISG15,9,0.7816745338311312,1001138,1
AGRN,9,0.5722946280508299,1020120,1
RNF223,19,0.7876750836723626,1070967,1
C1orf159,9,0.2013609796041843,1081818,1
TTLL10,9,0.6021951678856259,1173884,1
TNFRSF18,9,0.5890510155624149,1203508,1
TNFRSF4,3,0.8208029234326281,1211340,1
SDF4,9,0.2098554685046452,1216908,1
B3GALT6,9,0.3232181632564525,1232237,1
C1QTNF12,9,0.7444119829657254,1242446,1
UBE2J2,9,0.0,1253909,1
SCNN1D,9,0.7739004866297731,1280436,1
ACAP3,9,0.31019073722800306,1292390,1
PUSL1,9,0.23850579724459486,1308597,1
INTS11,9,0.20213028057438243,1311585,1
CPTP,9,0.2534447032097089,1324756,1
TAS1R3,21,0.8901277534332092,1331280,1
DVL1,9,0.2770962126183709,1335276,1
MXRA8,9,0.7308790625817151,1352689,1
AURKAIP1,9,0.16222300300120696,1373730,1
CCNL2,9,0.36402082214940634,1385711,1
MRPL20,9,0.21230283509062908,1401909,1
ANKRD65,9,0.8674443232290352,1418420,1
VWA1,9,0.5677703862972536,1434861,1
ATAD3C,9,0.7048639273518141,1449689,1
ATAD3B,9,0.4198919793097433,1471769,1
ATAD3A,9,0.2805818874596593,1512151,1
TMEM240,9,0.6650034796778693,1534778,1
SSU72,9,0.18884830196455082,1541673,1
FNDC10,5,0.7591977658135578,1598012,1
MIB2,9,0.4153435929410295,1615415,1
CDK11B,9,0.28859833250142275,1635227,1
SLC35E2B,9,0.5065716381229197,1659529,1
CDK11A,9,0.46507846118346086,1702379,1
SLC35E2A,9,0.5418360366273274,1724838,1
NADK,9,0.36159858118209665,1751232,1
GNB1,9,0.285667282631457,1785285,1
GABRD,8,0.8947403750922895,2019329,1
PRKCZ,9,0.6202137331399878,2050411,1
FAAP20,9,0.37239027078740117,2184461,1
SKI,9,0.5150386633634281,2228319,1
MORN1,9,0.47612376666297773,2321253,1
RER1,9,0.6068170985452612,2391775,1
PEX10,9,0.5842814327159314,2403964,1
PLCH2,4,0.8602577985803626,2425980,1
PANK4,9,0.6082266704325616,2508531,1
TNFRSF14,9,0.8086103027166216,2555639,1
PRXL2B,9,0.7001768289603968,2586491,1
MMEL1,9,0.8028231506900584,2590639,1
TTC34,22,0.7689963358146643,2635976,1
PRDM16,7,0.8221170247870861,3069168,1
ARHGEF16,9,0.5643648039040736,3454665,1
MEGF6,9,0.6076572273637171,3487951,1
TPRG1L,9,0.3937374634280356,3625015,1
WRAP73,9,0.33102081936449756,3630767,1
TP73,23,0.7590227750865309,3652516,1
SMIM1,9,0.5994120211380163,3772761,1
LRRC47,9,0.24227975917753164,3778559,1
CEP104,9,0.31745438325350206,3812086,1
DFFB,9,0.5728689592587064,3857267,1
C1orf174,9,0.36638269602300233,3889125,1
AJAP1,6,0.7338342933046613,4654732,1
NPHP4,9,0.7058687755854556,5862811,1
KCNAB2,9,0.8222742837533141,5990927,1
RPL22,9,0.6138918289268755,6185020,1
RNF207,9,0.7315517753971443,6205475,1
ICMT,9,0.5747392245157001,6221193,1
GPR153,22,0.9140824044324687,6247353,1
ACOT7,9,0.7177598601078164,6264269,1
ESPN,13,0.8115460511577193,6424776,1
TNFRSF25,21,0.8376533663468116,6460786,1
PLEKHG5,18,0.8076167869269459,6466092,1
NOL9,9,0.5756630502304767,6521347,1
TAS1R1,10,0.8997593250419036,6555307,1
ZBTB48,9,0.5618064814846182,6579994,1
KLHL21,9,0.6504209943808401,6590724,1
PHF13,9,0.5760446263820657,6613731,1
THAP3,9,0.5859761101351313,6624866,1
DNAJC11,9,0.533461067124519,6634168,1
CAMTA1,9,0.6854158302945492,6785454,1
VAMP3,9,0.6247718753034589,7771296,1
PER3,14,0.8636251580400256,7784320,1
PARK7,9,0.58145187374774,7954291,1
ERRFI1,9,0.8268946547272426,8004404,1
SLC45A1,20,0.8744125340629718,8317826,1
RERE,9,0.5756646751019654,8352397,1
ENO1,9,0.7799329985382069,8861000,1
GPR157,9,0.814730584574456,9100305,1
H6PD,9,0.7706851374810809,9234775,1
SPSB1,20,0.7710110903262541,9292894,1
SLC25A33,9,0.5815528873849162,9539465,1
TMEM201,9,0.6352584835741226,9588911,1
PIK3CD,5,0.7805341093433278,9651732,1
CLSTN1,9,0.7525934611098881,9729026,1
CTNNBIP1,9,0.8117117942463098,9848276,1
LZIC,9,0.6601291401461478,9922113,1
NMNAT1,9,0.730071736310693,9943428,1
RBP7,4,0.8047534188039174,9997206,1
UBE4B,9,0.6901751336223079,10032832,1
KIF1B,20,0.6695064856983939,10210805,1
PGD,9,0.8053251758283386,10398592,1
CENPS-CORT,9,0.8249163738289091,10430102,1
CENPS,9,0.617837362398375,10430433,1
CORT,16,0.7635188066244076,10449719,1
DFFA,9,0.7945137465470196,10456522,1
PEX14,9,0.67602003088721,10472288,1
CASZ1,3,0.8075248259056924,10636604,1
TARDBP,9,0.7799662929744227,11012344,1
MASP2,24,0.756095740408817,11026523,1
SRM,9,0.7236342580740702,11054584,1
EXOSC10,20,0.7544241005669785,11066618,1
MTOR,9,0.6786497391588935,11106535,1
ANGPTL7,23,0.8460188223303382,11189355,1
UBIAD1,16,0.6635512185038281,11273206,1
DISP3,15,0.8652040513033865,11479155,1
FBXO2,18,0.874732344729583,11637018,1
FBXO44,9,0.8185948651699541,11654375,1
FBXO6,5,0.787752175991634,11664200,1
MAD2L2,9,0.8430954438378933,11674480,1
DRAXIN,3,0.8581796298683886,11691710,1
AGTRAP,20,0.7695365304066603,11736084,1
MTHFR,23,0.8059071207023907,11785723,1
CLCN6,20,0.7466225270737481,11806096,1
KIAA2013,20,0.7597336201116416,11919591,1
PLOD1,5,0.7893544887281981,11934205,1
MFN2,9,0.750050435303852,11980181,1
MIIP,20,0.7419313297547908,12019466,1
TNFRSF8,3,0.6677616615488202,12063303,1
TNFRSF1B,1,0.855400030252863,12166991,1
VPS13D,20,0.7903195808236687,12230030,1
DHRS3,12,0.8452885407287632,12567910,1
PDPN,7,0.8186325645371613,13583465,1
PRDM2,8,0.7928266735181301,13700198,1
KAZN,9,0.7911728758915848,13892792,1
TMEM51,14,0.5086777313415412,15152532,1
FHAD1,5,0.8045149229321564,15247272,1
EFHD2,16,0.7474510742514872,15409888,1
CASP9,5,0.7449694013148611,15490832,1
DNAJC16,8,0.7569611736636634,15526813,1
AGMAT,3,0.725172176143746,15571699,1
DDI2,8,0.7934272583758486,15617458,1
PLEKHM2,8,0.738013587375366,15684320,1
FBLIM1,19,0.7987566941131545,15756607,1
UQCRHL,5,0.7742297351362512,15807169,1
SPEN,22,0.7373018731941248,15847707,1
ZBTB17,22,0.6919899965029794,15941869,1
SRARP,14,0.8515020810508609,16004236,1
CLCNKA,20,0.8779294196237881,16018875,1
CLCNKB,12,0.8030554218149278,16043736,1
FAM131C,24,0.8023274570967366,16057769,1
EPHA2,19,0.6104982323252157,16124337,1
ARHGEF19,22,0.8193333349351493,16197854,1
CPLANE2,21,0.7841965117931471,16231692,1
FBXO42,21,0.7355969501648428,16246840,1
SZRD1,21,0.7565153175507671,16352575,1
NECAP2,21,0.6732763575262747,16440721,1
NBPF1,19,0.8270284460486165,16562319,1
CROCC,7,0.8459418734461075,16740273,1
MFAP2,21,0.7932948589126444,16974502,1
ATP13A2,23,0.7955075612217777,16985958,1
SDHB,5,0.7571883385818168,17018722,1
PADI3,15,0.7725455532828711,17249098,1
RCC2,21,0.7251309797160543,17406760,1
ARHGEF10L,21,0.798966090508838,17539698,1
IGSF21,11,0.7662248083737062,18107798,1
ALDH4A1,14,0.7491775264959969,18871430,1
IFFO2,14,0.6694286444417308,18904280,1
UBR4,8,0.7971203214120751,19074510,1
EMC1,21,0.7325709616396652,19215660,1
MRTO4,21,0.7612390979055725,19251805,1
AKR7A3,25,0.7885486074485154,19282573,1
AKR7A2,23,0.7694094936342152,19303965,1
PQLC2,21,0.7802887438598834,19312326,1
CAPZB,21,0.7686711214722775,19338775,1
NBL1,2,0.7898144244078391,19596979,1
TMCO4,21,0.7457697282650881,19682213,1
RNF186,17,0.8482489321136406,19814029,1
OTUD3,19,0.7788148760356642,19882395,1
PLA2G5,13,0.8879433025364074,20028179,1
UBXN10,5,0.8032290205007936,20186096,1
CAMK2N1,10,0.8128633691573155,20482391,1
MUL1,21,0.7890901481652992,20499448,1
FAM43B,10,0.8507015188004949,20552573,1
CDA,1,0.8501235543171872,20589086,1
PINK1,21,0.8177625091140164,20633458,1
DDOST,21,0.7435556724514181,20651767,1
KIF17,25,0.8400494247876289,20664014,1
SH2D5,19,0.7036088416059508,20719731,1
HP1BP3,21,0.7604503393093915,20742679,1
EIF4G3,19,0.7923519416522183,20806292,1
ECE1,7,0.7565767696081199,21217247,1
NBPF3,5,0.8375307221882704,21440128,1
ALPL,9,0.7681295451225663,21509397,1
RAP1GAP,4,0.817554209161315,21596215,1
USP48,21,0.5166539478133491,21678298,1
LDLRAD2,19,0.7672338891701331,21812265,1
HSPG2,17,0.7713726706789976,21822244,1
CDC42,21,0.5861689594391276,22025511,1
ZBTB40,21,0.7384819613979084,22428838,1
C1QA,4,0.5824536411447664,22636628,1
C1QC,4,0.5776653652094446,22643633,1
C1QB,4,0.5845735495330225,22652762,1
EPHB2,20,0.8725887477823053,22710839,1
KDM1A,21,0.5740109906974411,23019443,1
LUZP1,21,0.6143555115734225,23084023,1
HNRNPR,21,0.6115844723350161,23303771,1
ZNF436,21,0.6663837872348182,23359448,1
TCEA3,10,0.7838699222879583,23381061,1
ASAP3,21,0.7284333339792426,23428563,1
E2F2,21,0.8071584223712968,23506438,1
ID3,12,0.7825661059717691,23557926,1
RPL11,21,0.5924711327063716,23691742,1
ELOA,21,0.5294232401022841,23743155,1
PITHD1,21,0.5275381968479111,23778418,1
LYPLA2,21,0.49758561596039086,23791145,1
GALE,21,0.6742037560373834,23795599,1
HMGCL,21,0.6330334708538572,23801885,1
FUCA1,5,0.7741114422603924,23845077,1
PNRC2,21,0.6054736828983227,23956839,1
SRSF10,21,0.5707382653728035,23964804,1
IL22RA1,14,0.74582450891423,24119771,1
IFNLR1,6,0.7352020336832076,24154168,1
GRHL3,17,0.7517698138252827,24319322,1
STPG1,21,0.573312941548537,24356999,1
NIPAL3,21,0.6453204043284154,24415802,1
RCAN3,21,0.6229295474797916,24502351,1
NCMAP,16,0.7412222690318122,24556087,1
SRRM1,21,0.5151747188641016,24631716,1
CLIC4,21,0.6042761553092928,24745382,1
RUNX3,14,0.8653440955022046,24899511,1
SYF2,21,0.5166086972749382,25222276,1
RSRP1,21,0.5892324083169751,25242249,1
RHD,4,0.8751164316080711,25272393,1
TMEM50A,21,0.5789939381699385,25338317,1
RHCE,21,0.74688574464524,25362249,1
MACO1,21,0.6348968644694482,25430858,1
LDLRAP1,21,0.5343834926932918,25543580,1
MAN1C1,21,0.800441071268161,25617468,1
SELENON,21,0.5936811299156304,25800176,1
MTFR1L,21,0.5383894824853414,25818640,1
AUNIP,21,0.6520620506153059,25831913,1
PAQR7,16,0.5927052641080679,25861210,1
STMN1,21,0.6032222899816745,25884181,1
PAFAH2,21,0.5553008615658404,25959767,1
PDIK1L,21,0.5450349545115868,26111165,1
FAM110D,12,0.78314916024275,26159079,1
ZNF593,21,0.666411643474614,26169908,1
CNKSR1,21,0.6887088330759965,26177484,1
CEP85,21,0.5913144414378169,26234200,1
SH3BGRL3,21,0.6136946518574318,26280086,1
UBXN11,21,0.6466873560315891,26281328,1
CRYBG2,17,0.8284164176979968,26321698,1
ZNF683,11,0.7932437092954209,26361634,1
DHDDS,21,0.0,26432282,1
HMGN2,21,0.5426042948319361,26472440,1
RPS6KA1,21,0.7729584250787439,26529761,1
ARID1A,21,0.5470030780442432,26693236,1
PIGV,21,0.6487709277468461,26787472,1
ZDHHC18,21,0.5388191285536137,26826688,1
SFN,21,0.8301788587399672,26863149,1
GPN2,21,0.4846804707009721,26876132,1
GPATCH3,21,0.5602710465575141,26890488,1
NUDC,21,0.49009907526624286,26900238,1
KDF1,21,0.756643227477606,26949562,1
TRNP1,15,0.8647035701964507,26993692,1
TENT5B,25,0.734633762336568,27005020,1
SLC9A1,21,0.6027369551885342,27098809,1
WDTC1,21,0.7647769444939667,27234632,1
TMEM222,21,0.7383204695727996,27322145,1
SYTL1,11,0.7792052711479951,27342020,1
MAP3K6,21,0.7688066901983708,27354067,1
FCN3,4,0.8229663016600599,27369112,1
CD164L2,22,0.7314055445267946,27379176,1
GPR3,14,0.8487709810625755,27392622,1
WASF2,21,0.703091781010152,27404230,1
AHDC1,21,0.7134912625570207,27534035,1
FGR,16,0.5043830931583393,27612064,1
FAM76A,21,0.693849441285846,27725979,1
STX12,21,0.7230565743013977,27773219,1
PPP1R8,15,0.6829281475133346,27830782,1
THEMIS2,14,0.6866757108696142,27872543,1
RPA2,15,0.6759793224823937,27891524,1
SMPDL3B,4,0.7271465613449922,27935000,1
XKR8,21,0.7789869365461037,27959462,1
EYA3,21,0.6479819198749206,27970344,1
PTAFR,16,0.8161858452409038,28147166,1
DNAJC8,15,0.7516712880196307,28199456,1
ATP5IF1,21,0.6821503573130523,28236109,1
SESN2,16,0.8572955334625028,28259518,1
MED18,21,0.7671299591402616,28329002,1
PHACTR4,15,0.7264559506001806,28369582,1
RCC1,15,0.7864879015411178,28505943,1
TRNAU1AP,21,0.8501743880866908,28553085,1
TAF12,15,0.7581206799013068,28589323,1
RAB42,5,0.8552361257545171,28592200,1
GMEB1,13,0.8105726797005465,28668732,1
YTHDF2,15,0.7518042246804745,28736621,1
OPRD1,1,0.8456791436550122,28812142,1
EPB41,21,0.7741308094091036,28887091,1
TMEM200B,21,0.8325378488781359,29119429,1
SRSF4,15,0.7146625858942697,29147743,1
MECR,15,0.6673790982483612,29192873,1
PTPRU,15,0.8096426945631835,29236516,1
MATN1,21,0.9123197885835882,30711277,1
LAPTM5,11,0.7789789495834536,30732469,1
SDC3,6,0.8232398129254561,30869466,1
PUM1,15,0.6629060453430502,30931506,1
SNRNP40,15,0.6012168312845738,31259568,1
ZCCHC17,15,0.598878159896969,31296982,1
SERINC2,15,0.7679003682229132,31409565,1
TINAGL1,15,0.6750874528646108,31576485,1
PEF1,15,0.38002063820800946,31629866,1
COL16A1,15,0.8056692046739077,31652263,1
ADGRB2,21,0.8392429742185606,31727117,1
PTP4A2,15,0.3735238151424122,31906421,1
KHDRBS1,15,0.5402055697858199,32013868,1
TMEM39B,15,0.40180757258222854,32072031,1
KPNA6,15,0.0,32108056,1
TXLNA,15,0.24901771735475742,32179675,1
CCDC28B,15,0.6984724426585214,32200386,1
IQCC,15,0.36851441651155314,32205661,1
DCDC2B,15,0.7497672369682012,32209094,1
TMEM234,15,0.4755891498981166,32214472,1
EIF3I,15,0.3005239676499579,32221928,1
FAM167B,15,0.8245116144426327,32247222,1
LCK,15,0.7400667102828882,32251239,1
HDAC1,15,0.27652695589238974,32292083,1
MARCKSL1,15,0.5007199002436993,32333839,1
TSSK3,15,0.651204824509904,32351521,1
FAM229A,15,0.6097880177253467,32361270,1
BSDC1,15,0.2908831698395271,32365103,1
ZBTB8B,15,0.8458735643090431,32465072,1
ZBTB8A,15,0.4499643210158313,32539427,1
ZBTB8OS,15,0.3150807114713262,32600172,1
RBBP4,15,0.34181780705263276,32651142,1
SYNC,15,0.7084511398185469,32680360,1
KIAA1522,15,0.5292354907713903,32741830,1
YARS,15,0.49356896802853056,32775237,1
S100PBP,15,0.4543342213548883,32816767,1
HPCA,15,0.7174884930953642,32885994,1
TMEM54,15,0.4053102686261514,32894594,1
RNF19B,15,0.5475586970877167,32936445,1
AK2,15,0.44309850828689445,33007940,1
AZIN2,15,0.6793540538131734,33081104,1
TRIM62,15,0.6275218329061063,33145399,1
ZNF362,15,0.45253935449326366,33256492,1
PHC2,15,0.42097943111734926,33323623,1
ZSCAN20,15,0.4459716889135481,33472645,1
CSMD2,2,0.8825456355660947,33513999,1
SMIM12,15,0.42337737278071663,34712737,1
GJB5,19,0.9039641381295196,34755047,1
GJB3,3,0.6151412014995983,34781214,1
GJA4,15,0.7493534045008048,34792999,1
DLGAP3,16,0.6347393664137521,34865436,1
TMEM35B,12,0.8221552771234071,34981535,1
ZMYM6,15,0.6083785673975494,34986165,1
ZMYM1,15,0.5706021172814136,35032172,1
SFPQ,15,0.6868948531780229,35176378,1
ZMYM4,15,0.6212072867448266,35268967,1
KIAA0319L,15,0.5338122582126831,35433492,1
NCDN,15,0.6105617291828767,35557473,1
TFAP2E,15,0.8066383528871238,35573314,1
PSMB2,15,0.5446500953290746,35599541,1
C1orf216,10,0.8040155867728362,35713877,1
CLSPN,15,0.6696492922072976,35720218,1
AGO4,15,0.6505733397919362,35808016,1
AGO1,5,0.7492075691990638,35869808,1
AGO3,15,0.5032903499739483,35930718,1
TEKT2,15,0.837102698960376,36084094,1
ADPRHL2,15,0.5434941301589182,36088892,1
COL8A2,6,0.8023359179235939,36095239,1
TRAPPC3,15,0.5476905316198846,36136570,1
MAP7D1,5,0.705373221259668,36155579,1
THRAP3,15,0.6559781922040557,36224432,1
SH3D21,5,0.8034915121632985,36306387,1
EVA1B,16,0.81436752293718,36322031,1
STK40,5,0.7249484463150716,36339624,1
LSM10,5,0.7090440816975465,36391238,1
OSCP1,8,0.7015318760122986,36415827,1
MRPS15,8,0.7233395333343566,36455718,1
CSF3R,13,0.7986081632150341,36466043,1
GRIK3,5,0.8503491890269168,36795527,1
ZC3H12A,1,0.8623934200228075,37474580,1
MEAF6,18,0.7337397520983763,37492575,1
SNIP1,8,0.7714000200680067,37534449,1
DNALI1,5,0.8137667565165838,37556919,1
GNL2,18,0.6715066871643507,37566816,1
C1orf109,8,0.74050466665369,37681570,1
CDCA8,15,0.788527297694281,37692481,1
EPHA10,13,0.7830312931442254,37713880,1
MANEAL,17,0.8702885304945343,37793802,1
YRDC,8,0.7054184986961266,37802945,1
C1orf122,8,0.8221803464963773,37806979,1
MTF1,5,0.7565891169753147,37809574,1
INPP5B,18,0.8182474603511871,37860697,1
SF3A3,18,0.7235039517296196,37956975,1
FHL3,18,0.7649763287547525,37996770,1
UTP11,18,0.7349286081728814,38009258,1
POU3F1,6,0.8408903698364077,38044611,1
RRAGC,5,0.7161087227725418,38838198,1
MYCBP,8,0.6647422888182748,38862493,1
RHBDL2,20,0.8657524661270288,38885807,1
AKIRIN1,15,0.7314127536047508,38991276,1
NDUFS5,15,0.7137564021196044,39026318,1
MACF1,5,0.7786576136442221,39081316,1
BMP8A,4,0.8516856497391103,39491636,1
PABPC4,8,0.737046056949892,39560816,1
HEYL,17,0.8501067934751306,39623435,1
PPIE,5,0.7612163239547127,39692182,1
BMP8B,11,0.6714316787782608,39757182,1
TRIT1,5,0.684048601894575,39838110,1
MYCL,17,0.7672089046466748,39895426,1
MFSD2A,18,0.779569298275669,39955112,1
CAP1,8,0.7565893800573531,40040233,1
PPT1,15,0.864940612009149,40071461,1
RLF,8,0.7399781537876299,40161387,1
ZMPSTE24,15,0.6819566481428401,40258236,1
COL9A2,21,0.809332105664931,40300489,1
SMAP2,5,0.8107024102103113,40344850,1
ZFP69B,8,0.7270911988071642,40450102,1
ZFP69,15,0.7838762334107645,40477290,1
EXO5,8,0.7685981324153552,40508741,1
ZNF684,15,0.769066529150798,40531573,1
RIMS3,11,0.7791277855522897,40620680,1
NFYC,5,0.6811318204707656,40691648,1
KCNQ4,13,0.8054656020263706,40783787,1
CITED4,11,0.860691628685768,40861051,1
CTPS1,15,0.7219329296985393,40979688,1
SLFNL1,5,0.8611815721215883,41015597,1
SCMH1,8,0.7569568143146127,41027200,1
FOXO6,5,0.7717350546597762,41361922,1
EDN2,10,0.8268669831860279,41478775,1
HIVEP3,8,0.8326973642929585,41506365,1
FOXJ3,8,0.24882630045415632,42176539,1
RIMKLA,8,0.540934619810395,42380792,1
ZMYND12,8,0.43329179901941994,42430329,1
PPCS,8,0.2829448250402188,42456117,1
CCDC30,8,0.3500594268205789,42463221,1
PPIH,8,0.2712909322951903,42658423,1
YBX1,8,0.23890432199060752,42682418,1
CLDN19,16,0.3333453788107692,42733093,1
P3H1,8,0.5420691504235737,42746335,1
C1orf50,8,0.24243411232499634,42767249,1
SVBP,8,0.3500893949112768,42807052,1
ERMAP,8,0.3579224217045147,42817122,1
ZNF691,8,0.23819012823921792,42846573,1
SLC2A1,8,0.6678844316014982,42925375,1
FAM183A,8,0.6177756829451071,43145153,1
EBNA1BP2,8,0.0,43164175,1
CFAP57,8,0.748452534290011,43172149,1
TMEM125,8,0.6264875107322908,43269983,1
C1orf210,10,0.8581538013371043,43281883,1
TIE1,24,0.8530825408289333,43300982,1
MPL,8,0.77820113133541,43337849,1
CDC20,8,0.5505538595204074,43358981,1
ELOVL1,8,0.4735236379367984,43363398,1
MED8,8,0.4099239643345214,43383917,1
SZT2,8,0.386421465048865,43389882,1
HYI,8,0.6871859669885325,43451003,1
PTPRF,8,0.43420103292499035,43525187,1
KDM4A,8,0.5807059607432394,43650149,1
ST3GAL3,5,0.7306682099519244,43705824,1
ARTN,15,0.8541260673227684,43933320,1
IPO13,5,0.6151519194716375,43946950,1
DPH2,8,0.347599370879775,43970000,1
ATP6V0B,5,0.6428585147852862,43974487,1
B4GALT2,8,0.46816199142127735,43978943,1
CCDC24,8,0.5828842319997548,43991359,1
SLC6A9,17,0.7248794490227841,43991500,1
DMAP1,8,0.462853185227582,44213455,1
ERI3,5,0.6171531242805532,44221070,1
RNF220,5,0.5786243817834817,44405194,1
TMEM53,5,0.7186853586946804,44635238,1
ARMH1,25,0.8086432577643653,44674692,1
KIF2C,5,0.6840242747468297,44739818,1
RPS8,7,0.8512780262818176,44775251,1
BEST4,18,0.7838165819034151,44783585,1
PLK3,16,0.6781244347004282,44800377,1
TCTEX1D4,8,0.7936385907193393,44805913,1
BTBD19,16,0.6966748277199304,44808482,1
PTCH2,22,0.8779377917361632,44819844,1
EIF2B3,5,0.5897803184308439,44850522,1
HECTD3,5,0.6403142643629529,45002540,1
UROD,5,0.7196619132573864,45010950,1
ZSWIM5,17,0.7851821806492764,45016399,1
HPDL,21,0.8551451848644603,45326905,1
MUTYH,5,0.6714709647646331,45329163,1
TOE1,5,0.6945606519310861,45340052,1
TESK2,10,0.7579384935929672,45343883,1
CCDC163,25,0.8753842387558408,45493866,1
MMACHC,5,0.5551244142836772,45500300,1
PRDX1,13,0.8241800947687429,45511036,1
AKR1A1,5,0.7076511219343973,45550543,1
NASP,5,0.4931956958872623,45583846,1
CCDC17,15,0.7840804987853568,45620044,1
GPBP1L1,5,0.41986039464762603,45627304,1
TMEM69,5,0.6303250742097923,45688181,1
IPP,5,0.6496075810246638,45694324,1
MAST2,5,0.5537363340520678,45786987,1
PIK3R3,5,0.814893232143681,46040140,1
TSPAN1,21,0.8347561200576994,46175073,1
POMGNT1,5,0.7194951792724935,46188682,1
LURAP1,11,0.7907549967379348,46203334,1
RAD54L,5,0.6196717983036536,46246461,1
LRRC41,5,0.6320268766760758,46261196,1
UQCRH,5,0.5854298726157241,46303698,1
NSUN4,5,0.4394045964199703,46340177,1
FAAH,5,0.7588779763676281,46394317,1
MKNK1,5,0.543156658701949,46557408,1
MOB3C,5,0.6318136723162413,46607715,1
ATPAF1,5,0.5312623787637243,46632737,1
EFCAB14,5,0.509439903874366,46675159,1
PDZK1IP1,14,0.7205570588690454,47183582,1
TAL1,8,0.8198933853975512,47216290,1
STIL,5,0.60919641319953,47250139,1
CMPK1,5,0.5292568903816157,47333797,1
FOXD2,24,0.8202600395486987,47436017,1
TRABD2B,14,0.8028334640348473,47760528,1
SLC5A9,5,0.8649738367997224,48222685,1
SPATA6,4,0.7861886477436991,48295373,1
AGBL4,3,0.669431607771189,48532854,1
BEND5,12,0.827242613666774,48727519,1
FAF1,5,0.695855698790668,50437028,1
CDKN2C,9,0.7292779282740771,50960745,1
RNF11,5,0.40736447273577403,51236273,1
TTC39A,1,0.79122829182163,51287258,1
EPS15,5,0.5051597555640315,51354263,1
OSBPL9,5,0.6007786750717152,51577179,1
NRDC,5,0.4141729517896722,51789191,1
TXNDC12,5,0.4439500265601538,52020131,1
KTI12,5,0.5361360962357804,52032103,1
BTF3L4,5,0.0,52056199,1
ZFYVE9,5,0.6699678160513238,52142094,1
CC2D1B,5,0.48857533455266533,52345723,1
ORC1,5,0.5144165853752727,52372829,1
PRPF38A,5,0.4374211744264902,52404602,1
TUT4,5,0.6286189677489811,52408282,1
GPX7,15,0.8037103833974474,52602371,1
SHISAL2A,15,0.755992328389281,52633168,1
COA7,5,0.38871373114364494,52684449,1
ZYG11B,5,0.4208975650188339,52726453,1
ZYG11A,10,0.0,52842511,1
ECHDC2,5,0.6232801676324802,52895910,1
SCP2,5,0.5941073660726359,52927276,1
PODN,15,0.8333334462422013,53062052,1
SLC1A7,20,0.8464913355874542,53087179,1
CPT2,5,0.5877350237789072,53196792,1
MAGOH,5,0.47952318279460693,53226900,1
LRP8,5,0.6310488606443285,53242356,1
GLIS1,2,0.8727063201807089,53506237,1
NDC1,5,0.5343828686559899,53765478,1
YIPF1,5,0.604077676732618,53851719,1
HSPB11,5,0.5881129322072851,53916574,1
LRRC42,5,0.5573395690440426,53946085,1
TMEM59,5,0.5765795276720105,54026681,1
TCEANC2,5,0.46938441326695146,54053584,1
CYB5RL,5,0.7364795562424242,54169651,1
MRPL37,5,0.6113922519082555,54184041,1
SSBP3,5,0.7070129316251066,54225432,1
ACOT11,16,0.5670977747812953,54542257,1
MROH7,16,0.6996138616823034,54641754,1
TTC4,5,0.6721319551727628,54715861,1
PARS2,5,0.5888410243135396,54756898,1
TTC22,5,0.8413604262090617,54779712,1
DHCR24,5,0.7528987145857259,54849627,1
TMEM61,17,0.8384920556813351,54980628,1
USP24,5,0.7657339993089294,55066359,1
PLPP3,10,0.8657247144829802,56494761,1
FYB2,11,0.8569246132728598,56718789,1
DAB1,2,0.8812722079356866,56994778,1
OMA1,5,0.7134396094111818,58415384,1
TACSTD2,17,0.8469045690445383,58575423,1
MYSM1,5,0.6158789216309638,58643440,1
JUN,5,0.8139680324857229,58780788,1
FGGY,11,0.5818041531078166,59296638,1
HOOK1,10,0.6903214778610152,59814786,1
CYP2J2,11,0.6717305282769559,59893308,1
NFIA,5,0.8229115582357336,60865259,1
TM2D1,17,0.7476725505607024,61681046,1
PATJ,5,0.630936259655107,61742406,1
KANK4,14,0.8562634774495416,62236165,1
USP1,5,0.6971853594753175,62436297,1
DOCK7,5,0.7225367459832275,62454298,1
ATG4C,5,0.6174096565817742,62784132,1
ALG6,5,0.6405930079429158,63367575,1
ITGB3BP,5,0.6623521014689069,63440770,1
EFCAB7,5,0.5828751939930037,63523372,1
PGM1,5,0.7220903540954018,63593411,1
ROR1,1,0.8673556472173893,63774017,1
CACHD1,17,0.8334633213343947,64470129,1
RAVER2,5,0.7006778064404172,64745095,1
JAK1,5,0.6924111658888675,64833229,1
AK4,17,0.8316221014284121,65147549,1
DNAJC6,6,0.8592844405328296,65248219,1
LEPROT,5,0.6955312971739176,65420587,1
LEPR,10,0.7653222958187279,65420652,1
PDE4B,10,0.7982031024564251,65792514,1
SGIP1,5,0.843611416525958,66533383,1
TCTEX1D1,5,0.7106409202372234,66752459,1
WDR78,5,0.6751521737903783,66812885,1
MIER1,5,0.5331493032459768,66924895,1
SLC35D1,5,0.7723102110385763,66999350,1
IL12RB2,23,0.8926713872528964,67307364,1
SERBP1,5,0.6181474386368724,67407810,1
GADD45A,14,0.722457520474938,67685201,1
GNG12,5,0.821863358113113,67701475,1
DIRAS3,12,0.8865182613794499,68045896,1
WLS,21,0.8449531066306617,68098473,1
LRRC7,11,0.751188687624199,69568261,1
LRRC40,5,0.6678863541007187,70144805,1
SRSF11,17,0.7566204314137055,70205682,1
ANKRD13C,5,0.6400647227227361,70258999,1
HHLA3,5,0.7729072820895179,70354805,1
CTH,14,0.7376000880256168,70411218,1
ZRANB2,17,0.7406542160130118,71063291,1
NEGR1,1,0.7978565823785164,71395943,1
LRRIQ3,23,0.840383143476334,74026015,1
FPGT,5,0.7242409664224172,74198212,1
FPGT-TNNI3K,11,0.7575607131304058,74198235,1
TNNI3K,14,0.7218712690449869,74235387,1
CRYZ,24,0.8109970328273435,74705482,1
TYW3,24,0.7264253967228497,74733152,1
SLC44A5,20,0.8127208110044267,75202131,1
ACADM,17,0.8096811721409084,75724347,1
RABGGTB,17,0.6975064460575007,75786197,1
MSH4,14,0.79845885969568,75796882,1
ST6GALNAC3,6,0.8579314885889411,76074746,1
ST6GALNAC5,25,0.8580123602823656,76867480,1
PIGK,17,0.7447717551053934,77088989,1
AK5,1,0.8092908253670508,77282019,1
USP33,17,0.5660146836230313,77695987,1
MIGA1,17,0.6405603528631723,77779624,1
NEXN,3,0.7697546546278594,77888513,1
FUBP1,17,0.7227740110526597,77944055,1
DNAJB4,17,0.7064357295476517,77979175,1
GIPC2,12,0.8954917015051772,77979542,1
PTGFR,4,0.8835556838913817,78303884,1
IFI44,8,0.801688500038709,78649796,1
ADGRL4,4,0.7987436848090665,78889764,1
ADGRL2,17,0.8185122296151506,81306160,1
TTLL7,4,0.8305531399258332,83865024,1
PRKACB,5,0.8322299304113391,84078062,1
SAMD13,17,0.8059200507917217,84298366,1
RPF1,17,0.5066111654352281,84479259,1
GNG5,17,0.6494937858220025,84498325,1
SPATA1,17,0.7868712298342435,84506300,1
CTBS,17,0.6514411066811729,84549611,1
SSX2IP,17,0.5120693727357974,84643707,1
MCOLN2,6,0.7758055633731128,84925583,1
WDR63,17,0.8412627619223334,84999147,1
MCOLN3,17,0.8289788764460756,85018082,1
SYDE2,17,0.7721298788513188,85156889,1
C1orf52,17,0.5671609134285622,85249953,1
BCL10,17,0.627036443504777,85265776,1
DDAH1,17,0.7594542406527243,85318481,1
ZNHIT6,17,0.6965040475307177,85649417,1
COL24A1,5,0.8262250816117801,85729233,1
ODF2L,17,0.6724946013948131,86346824,1
CLCA4,2,0.912614240166004,86547078,1
SH3GLB1,17,0.4904455183352756,86704570,1
SELENOF,17,0.41915727234056155,86862445,1
HS2ST1,17,0.5819864904526053,86914635,1
LMO4,17,0.6388101483509907,87328880,1
PKN2,17,0.39556072435931966,88684222,1
GTF2B,17,0.4136304050300009,88852633,1
KYAT3,17,0.6905688948326949,88935773,1
RBMXL1,17,0.4765336471147419,88979456,1
GBP3,17,0.7794622194348999,89006679,1
GBP1,17,0.6961582512448818,89052319,1
GBP2,17,0.7667070804049567,89106132,1
GBP4,17,0.8628190565755441,89181144,1
GBP6,22,0.8302170920091009,89364058,1
LRRC8B,17,0.4988926113118125,89524836,1
LRRC8C,6,0.8690387295810622,89633072,1
LRRC8D,17,0.6160636707852338,89821014,1
ZNF326,17,0.4833720586204876,89995110,1
ZNF644,17,0.0,90915298,1
HFM1,18,0.8216028423835318,91260766,1
CDC7,17,0.6914303491649235,91500851,1
TGFBR3,17,0.8320343832232366,91680343,1
EPHX4,17,0.8174959408431798,92029985,1
BTBD8,17,0.5749398725010526,92080305,1
GLMN,17,0.5179354906257084,92246402,1
RPAP2,17,0.4926040320898811,92299059,1
GFI1,14,0.83345211452977,92473043,1
EVI5,17,0.4839564834908916,92508696,1
RPL5,17,0.6483281535460841,92832013,1
MTF2,17,0.5112117778570222,93079235,1
TMED5,17,0.6555331166438979,93149742,1
CCDC18,17,0.6255324181872084,93179919,1
DR1,24,0.5727109949459083,93345907,1
FNBP1L,24,0.6916734246207881,93448131,1
BCAR3,11,0.7714781682084614,93561741,1
DNTTIP2,24,0.6723493897062324,93866284,1
GCLM,11,0.6731675008055815,93885199,1
ABCA4,23,0.8161461390444724,93992834,1
ARHGAP29,24,0.8156641280876553,94148988,1
ABCD3,17,0.6286535469992678,94418389,1
F3,5,0.8076158300505011,94529173,1
SLC44A3,17,0.6345565626352695,94820342,1
CNN3,17,0.7238420945645072,94896949,1
ALG14,17,0.6386841862836959,94974405,1
TMEM56-RWDD3,22,0.8209399649221726,95117923,1
RWDD3,17,0.5495860195191673,95234210,1
PTBP2,7,0.7576251366894833,96721665,1
DPYD,6,0.7898174441691335,97077743,1
SNX7,3,0.7720542118940829,98661701,1
PLPPR4,15,0.8519759143787796,99263953,1
PALMD,16,0.8838802231634851,99646113,1
FRRS1,9,0.776915595335241,99708632,1
SLC35A3,24,0.6691160116554722,99969351,1
MFSD14A,17,0.5295318161806537,100038095,1
SASS6,17,0.48138810164242807,100083563,1
TRMT13,17,0.5530740941154654,100133150,1
LRRC39,12,0.814072960625507,100148449,1
DBT,17,0.5608035215766358,100186919,1
RTCA,24,0.5596238102313633,100266207,1
CDC14A,17,0.825074593461526,100345001,1
VCAM1,11,0.832961235416136,100719742,1
EXTL2,17,0.8316583540298914,100872372,1
SLC30A7,24,0.570630155796463,100896076,1
DPH5,17,0.5849420412053532,100989623,1
S1PR1,15,0.8345979880813525,101236865,1
COL11A1,10,0.850646409607894,102876467,1
RNPC3,24,0.7068888873565552,103525691,1
AMY2B,3,0.7827521313785984,103553815,1
PRMT6,24,0.49180103915396345,107056679,1
VAV3,4,0.8001391951810453,107571161,1
SLC25A24,24,0.4284949413276937,108134043,1
FAM102B,24,0.6665817830268091,108560089,1
HENMT1,24,0.623000528898747,108648290,1
PRPF38B,24,0.4007078890267123,108692310,1
STXBP3,24,0.4221213885238223,108746674,1
AKNAD1,1,0.8894329917716135,108815898,1
GPSM2,24,0.5935953014659231,108875350,1
CLCC1,24,0.5110460404861787,108929508,1
WDR47,24,0.4059098222123544,108970214,1
TAF13,24,0.3808721720236231,109062486,1
TMEM167B,24,0.4558258162153219,109089803,1
C1orf194,24,0.7722030002399342,109105951,1
KIAA1324,24,0.8314723443822373,109113679,1
SARS,24,0.3599028514086018,109213918,1
CELSR2,24,0.615914201577211,109249539,1
PSRC1,24,0.5263574614677817,109279556,1
SORT1,24,0.5681687698833147,109309568,1
PSMA5,24,0.25984592077412105,109399042,1
ATXN7L2,24,0.4912835758537326,109483479,1
CYB561D1,24,0.4738733230444685,109494052,1
AMIGO1,24,0.6413609262974425,109504178,1
GPR61,24,0.6975237601766364,109539872,1
GNAI3,24,0.0,109548615,1
AMPD2,24,0.46677760292373505,109616104,1
GSTM4,24,0.7377277548698437,109656099,1
GSTM2,24,0.7200003329373713,109668022,1
GSTM3,24,0.8317859506173328,109733932,1
CSF1,5,0.7678104991167187,109910242,1
AHCYL1,24,0.4743803578847978,109984765,1
STRIP1,24,0.3716651789516272,110031577,1
KCNC4,24,0.6237278187184205,110211343,1
RBM15,24,0.6486754521581874,110338506,1
SLC16A4,24,0.8404968745446086,110362851,1
LAMTOR5,24,0.3991301969832002,110401249,1
KCNA3,19,0.7547472164944946,110672465,1
CD53,4,0.8246193658595977,110871188,1
LRIF1,24,0.7411667772921517,110947190,1
DRAM2,24,0.6135946003594144,111117333,1
CEPT1,24,0.5863119559787093,111139627,1
DENND2D,6,0.8033817027691258,111185969,1
CHI3L2,14,0.65450499810608,111200771,1
PIFO,14,0.518344149571847,111346600,1
OVGP1,14,0.7764710659883883,111414314,1
WDR77,24,0.4895909712072912,111439890,1
ATP5PB,24,0.3292249103912174,111448864,1
C1orf162,19,0.8497077596743691,111473792,1
TMIGD3,4,0.7414096665138207,111483348,1
RAP1A,24,0.4465172225536995,111542218,1
INKA2,10,0.8650792703362141,111680630,1
DDX20,24,0.46040714607128175,111755245,1
KCND3,12,0.8286178234745475,111770662,1
CTTNBP2NL,24,0.5056085309739279,112396214,1
WNT2B,24,0.692755252934764,112466541,1
ST7L,24,0.6105161236775275,112523514,1
CAPZA1,24,0.36881085367934086,112619805,1
MOV10,24,0.5897458739524695,112673141,1
RHOC,24,0.5809302137090921,112701106,1
PPM1J,24,0.8176720853456434,112709994,1
SLC16A1,24,0.7852939953640488,112911847,1
LRIG2,24,0.601783510971425,113073198,1
MAGI3,3,0.44156850016464355,113390515,1
PHTF1,3,0.23429136165238396,113696831,1
RSBN1,3,0.0,113761832,1
PTPN22,11,0.5725435235119701,113813811,1
BCL2L15,6,0.8255473809850498,113876816,1
AP4B1,3,0.15385552251802215,113894194,1
DCLRE1B,3,0.17312456526623765,113905213,1
HIPK1,3,0.17156783178577495,113929324,1
OLFML3,21,0.8361073378001894,113979391,1
TRIM33,3,0.09069172365646061,114392790,1
BCAS2,3,0.12173787405131076,114567557,1
DENND2C,3,0.7188773074070265,114582848,1
NRAS,3,0.43242485306597367,114704469,1
CSDE1,24,0.6080513581347644,114716913,1
SIKE1,24,0.5702348029203423,114769479,1
TSPAN2,8,0.8188004406696519,115048011,1
NGF,13,0.8618247342784824,115285918,1
VANGL1,17,0.6951077568832066,115641970,1
SLC22A15,19,0.08455783423697005,115976513,1
ATP1A1,19,0.5229861115471415,116372668,1
CD58,19,0.09401424512554901,116514534,1
IGSF3,19,0.10701078374761785,116574399,1
CD2,3,0.8399682883034552,116754430,1
PTGFRN,19,0.09605032005882141,116909916,1
CD101,19,0.40322564907151026,117001750,1
TTF2,19,0.26666060648601486,117060326,1
TRIM45,19,0.2806487121731396,117111060,1
VTCN1,19,0.7395019063156478,117143587,1
MAN1A2,19,0.0,117367449,1
TENT5C,10,0.7899008882266689,117606048,1
GDAP2,19,0.029377464381676766,117863485,1
WDR3,19,0.03041099089511512,117929720,1
WARS2,19,0.8139279242874317,119031216,1
ZNF697,19,0.6791080336530058,119619377,1
PHGDH,19,0.4011057101245926,119648411,1
NOTCH2,19,0.5344758749665962,119911553,1
SEC22B,19,0.3439289824307544,120150898,1
NBPF26,11,0.7209997429207662,120723949,1
FCGR1B,4,0.3565502112336323,121087345,1
FAM72B,12,0.8013812291367381,121167646,1
SRGAP2C,12,0.8247568105272023,121184810,1
NBPF15,7,0.6299840035170763,144421386,1
SRGAP2B,3,0.746061301473921,144887265,1
NBPF20,7,0.47309117385464716,145289900,1
GPR89A,7,0.312299344379079,145607988,1
CD160,7,0.43214894849649177,145719471,1
RNF115,7,0.32460975298635164,145738868,1
POLR3C,7,0.20786647787117674,145824088,1
NUDT17,7,0.3224372684033747,145845630,1
PIAS3,7,0.44518057708411485,145848522,1
ANKRD35,16,0.7759851788801961,145866560,1
ITGA10,7,0.7271632118537477,145891208,1
PEX11B,7,0.34499579515132606,145911350,1
RBM8A,7,0.0,145917714,1
LIX1L,7,0.48732487862737806,145933423,1
ANKRD34A,7,0.6501198795682106,145959441,1
POLR3GL,7,0.44957531009187424,145964690,1
TXNIP,7,0.7850013754654219,145992435,1
NBPF10,7,0.4556076117543464,146064699,1
NOTCH2NLA,7,0.6772528739466801,146146203,1
NBPF12,13,0.48068361174238694,146938744,1
PRKAB2,7,0.36884878942668287,147155106,1
CHD1L,7,0.4966604441336996,147242654,1
BCL9,7,0.3931637800680876,147541501,1
ACP6,7,0.42612227272312075,147629652,1
GJA5,16,0.716784034739614,147756199,1
GPR89B,13,0.4905163828932384,147928393,1
NBPF11,7,0.31826617525110745,148102046,1
NBPF14,7,0.5063634911087957,148531385,1
PDE4DIP,7,0.36450300556722304,148808181,1
NBPF9,7,0.49744395071157255,149054027,1
NBPF19,7,0.4716216923099138,149475338,1
FCGR1A,4,0.0,149782671,1
HIST2H2BF,10,0.7782488670452241,149782689,1
HIST2H2BE,18,0.8173532655924151,149884459,1
HIST2H2AC,19,0.8124352400903768,149886975,1
BOLA1,13,0.458730950722377,149887890,1
SV2A,25,0.75686297650161,149903318,1
SF3B4,13,0.4168977504607758,149923317,1
MTMR11,2,0.6510449521706885,149928651,1
OTUD7B,13,0.486270935706808,149937812,1
VPS45,13,0.39238986836076695,150067279,1
PLEKHO1,17,0.8189567592634915,150149183,1
ANP32E,2,0.5100257858834956,150218417,1
APH1A,2,0.3384369112354062,150265399,1
C1orf54,13,0.7462988825347524,150268200,1
CIART,13,0.6361587393413125,150282543,1
MRPS21,2,0.5464336374764706,150293720,1
PRPF3,13,0.488418933507377,150321479,1
RPRD2,13,0.3652231842926926,150363091,1
TARS2,13,0.2950354897080022,150487364,1
ECM1,18,0.8413785306573296,150508062,1
ADAMTSL4,14,0.35339488843085975,150549369,1
MCL1,13,0.519995378727173,150574551,1
ENSA,2,0.32787101612056724,150600851,1
GOLPH3L,2,0.537986449398624,150646230,1
CTSS,22,0.8120906736785296,150730188,1
CTSK,11,0.6747148082173474,150796208,1
ARNT,13,0.3405239695895438,150809713,1
SETDB1,13,0.22939222974683426,150926263,1
CERS2,13,0.4329502904041298,150960583,1
ANXA9,13,0.6616933836349628,150982249,1
MINDY1,13,0.5011624329641567,150996086,1
PRUNE1,13,0.27569338589779413,151008420,1
BNIPL,2,0.8091310860310028,151036321,1
C1orf56,13,0.4897346289208445,151047740,1
CDC42SE1,13,0.4000052012945151,151050971,1
MLLT11,2,0.7244524658395273,151057758,1
GABPB2,2,0.4989472978069841,151070578,1
SEMA6C,7,0.6588192687231558,151131685,1
TNFAIP8L2,14,0.8386698067980117,151156649,1
SCNM1,13,0.2820712973745375,151156664,1
LYSMD1,13,0.2474679395585373,151159748,1
VPS72,13,0.2238471874875677,151169987,1
PIP5K1A,13,0.0,151197949,1
PSMD4,2,0.0,151254703,1
ZNF687,13,0.24847529717796413,151281618,1
PI4KB,13,0.2521134805615187,151291797,1
RFX5,13,0.4506463566464062,151340640,1
SELENBP1,2,0.6771565173099602,151364304,1
PSMB4,2,0.3150079741282449,151399560,1
POGZ,13,0.25414214437440674,151402724,1
CGN,13,0.65419960970808,151510510,1
TUFT1,13,0.5913732702478334,151540305,1
SNX27,2,0.4436379918089899,151612006,1
MRPL9,2,0.41347741820022743,151759647,1
OAZ3,15,0.78846394741543,151762899,1
TDRKH,13,0.5880300791919888,151770107,1
RORC,5,0.8277637735163957,151806071,1
C2CD4D,2,0.6471471121825301,151837819,1
THEM5,21,0.870399861141347,151847101,1
THEM4,13,0.6039622729333235,151870866,1
S100A10,13,0.7674307693508522,151982915,1
S100A11,2,0.6385304868299817,152032506,1
TCHH,21,0.8486152159629605,152106317,1
HRNR,24,0.8866754841569281,152212076,1
FLG,1,0.8105957377208535,152302175,1
S100A9,18,0.8934172697937399,153357854,1
S100A8,18,0.8809714058475406,153390032,1
S100A6,7,0.5661447911096626,153534599,1
S100A5,7,0.5997439315127208,153537147,1
S100A4,8,0.839211453319173,153543613,1
S100A3,7,0.5932269812017371,153547329,1
S100A2,12,0.8795294770143263,153561108,1
S100A16,13,0.8374789942019946,153606886,1
S100A14,6,0.8414592455104245,153614255,1
S100A13,7,0.6732513599439978,153618787,1
CHTOP,7,0.4789104814208227,153633982,1
SNAPIN,7,0.477913709695424,153658654,1
ILF2,2,0.7742440674043478,153661788,1
NPR1,2,0.8934371287172825,153678688,1
INTS3,20,0.6490908199668843,153728050,1
SLC27A3,7,0.7705232536901316,153774354,1
GATAD2B,7,0.5890088725859484,153789030,1
DENND4B,7,0.6053770386700209,153929501,1
CRTC2,20,0.6162676292752609,153947669,1
SLC39A1,7,0.7078993536467194,153959099,1
CREB3L4,20,0.7275227747623578,153967534,1
JTB,20,0.49230835234499337,153974269,1
RAB13,7,0.6991244975445994,153981617,1
RPS27,20,0.6375993541055188,153990762,1
TPM3,20,0.5675806502312487,154155304,1
C1orf43,20,0.5746136459543364,154206696,1
UBAP2L,20,0.504516379208477,154220179,1
HAX1,20,0.46292571258128823,154272511,1
ATP8B2,25,0.8085369213052848,154325553,1
IL6R,16,0.7471238070414401,154405193,1
SHE,3,0.8216815616536599,154469772,1
TDRD10,11,0.842039104392551,154502219,1
UBE2Q1,20,0.39814085831727886,154548577,1
CHRNB2,2,0.8490117855947243,154567781,1
ADAR,20,0.5665484550257971,154582057,1
KCNN3,10,0.8574627506167933,154697455,1
PMVK,20,0.5369503796444651,154924740,1
PBXIP1,19,0.6422682312387695,154944076,1
PYGO2,20,0.5699763852084065,154957026,1
SHC1,20,0.5745314488020123,154962298,1
CKS1B,20,0.5164669006997935,154974653,1
FLAD1,20,0.5069214592429214,154983338,1
ZBTB7B,20,0.7815294359993381,155002630,1
DCST2,1,0.8425910947110034,155018520,1
DCST1,20,0.8134733080737131,155033824,1
ADAM15,3,0.8224356938661467,155050566,1
EFNA4,25,0.601316559777489,155063737,1
EFNA3,7,0.7632925759610033,155078837,1
EFNA1,20,0.6998794069498211,155127876,1
SLC50A1,20,0.6068433752065663,155135344,1
DPM3,25,0.4446848076625858,155139891,1
KRTCAP2,20,0.5501594868546836,155169408,1
TRIM46,20,0.6975243691800401,155173787,1
MUC1,20,0.8094660002471223,155185824,1
THBS3,25,0.7339385403268408,155195588,1
MTX1,20,0.4826008663606508,155208699,1
GBA,20,0.5758538902302806,155234452,1
FAM189B,20,0.49779315524382084,155247205,1
SCAMP3,20,0.27924072304355896,155255979,1
CLK2,20,0.40259891075370025,155262868,1
HCN3,25,0.646115855368153,155277463,1
FDPS,20,0.5835662203426035,155308748,1
RUSC1,25,0.518552996068004,155320894,1
ASH1L,20,0.0,155335268,1
MSTO1,25,0.5104618382726156,155610205,1
YY1AP1,25,0.3329840479080469,155659443,1
DAP3,25,0.48788894519536075,155687960,1
GON4L,25,0.0,155749662,1
SYT11,12,0.7998050860668837,155859567,1
RIT1,25,0.5462934910987667,155897808,1
KHDC4,25,0.4976589237060416,155913045,1
ARHGEF2,25,0.6131345273112478,155946851,1
SSR2,25,0.503294665938861,156009048,1
UBQLN4,25,0.4496047709862805,156035299,1
LAMTOR2,25,0.5024965353997171,156054752,1
RAB25,25,0.6594234463168418,156061160,1
MEX3A,25,0.6716978456076197,156072013,1
LMNA,25,0.6070525247371412,156082573,1
SEMA4A,25,0.6846672471611468,156147366,1
SLC25A44,25,0.3250435734202264,156193932,1
PMF1-BGLAP,25,0.7080198235623338,156212982,1
PMF1,25,0.46027548230080884,156212993,1
BGLAP,25,0.6994288335157388,156242184,1
PAQR6,18,0.764955702513063,156243320,1
SMG5,25,0.5875201721872626,156249224,1
TMEM79,25,0.6432972114861416,156282935,1
GLMP,25,0.5225726928345087,156290089,1
CCT3,25,0.4133443846357636,156308968,1
TSACC,25,0.6323717679899836,156337314,1
MEF2D,25,0.5465624508705746,156463727,1
IQGAP3,25,0.6783118893865958,156525405,1
NAXE,25,0.4973425260920108,156591762,1
GPATCH4,25,0.5621324379640102,156594487,1
HAPLN2,20,0.8354811766170729,156619331,1
BCAN,14,0.8308081039518386,156641390,1
NES,20,0.8251394825492335,156668763,1
CRABP2,25,0.8123588465987039,156699606,1
ISG20L2,25,0.47164891364724737,156721891,1
RRNAD1,25,0.5874016407212354,156728442,1
MRPL24,25,0.6002322358233125,156737303,1
HDGF,25,0.5328360836290695,156742109,1
PRCC,25,0.4139082141436037,156750610,1
SH2D2A,18,0.8142326356513373,156806243,1
INSRR,21,0.8609246227910675,156840063,1
PEAR1,24,0.8531251807852042,156893698,1
LRRC71,21,0.8601012212860027,156920632,1
ARHGEF11,25,0.6772331025940261,156934840,1
ETV3,25,0.6192525957145166,157121191,1
KIRREL1,3,0.7970195576253835,157993273,1
CD1D,10,0.8431722010526863,158179947,1
CD1C,16,0.45982478967499874,158289923,1
MNDA,4,0.8399709638695626,158831351,1
PYHIN1,24,0.8600124195123873,158930796,1
IFI16,23,0.8170355065969543,158999968,1
CADM3,4,0.8522136193662241,159171609,1
ACKR1,14,0.8228954750190841,159203307,1
FCER1A,16,0.8049885612658365,159289714,1
DUSP23,20,0.7823859561085196,159780932,1
FCRL6,19,0.85577636774984,159800511,1
SLAMF8,12,0.8529518805423084,159826811,1
VSIG8,23,0.9133899236366734,159854316,1
CFAP45,11,0.8220435160791378,159872364,1
TAGLN2,20,0.7530504632793564,159918107,1
IGSF9,25,0.7741803840422479,159927039,1
PIGM,20,0.7303269850701302,160024953,1
IGSF8,17,0.830372566832625,160091340,1
ATP1A4,19,0.6000809671969749,160151570,1
PEA15,20,0.7719771754200075,160205337,1
DCAF8,20,0.6428242782997496,160215715,1
PEX19,20,0.5972664876954574,160276812,1
COPA,20,0.6832386756253694,160288594,1
NCSTN,20,0.6664717319391659,160343316,1
NHLH1,9,0.7812573665466388,160367071,1
VANGL2,20,0.8065835605396315,160400564,1
CD48,4,0.7009760600561894,160678746,1
SLAMF7,11,0.8283226199645131,160739057,1
LY9,6,0.8667183846509298,160796074,1
CD244,12,0.7580979324238923,160830160,1
F11R,25,0.7038977330126832,160995211,1
TSTD1,20,0.734417860768994,161037631,1
USF1,25,0.6514032113704844,161039251,1
ARHGAP30,22,0.7667256567281073,161046946,1
NECTIN4,25,0.7214807290980906,161070998,1
KLHDC9,20,0.7724234770036535,161098361,1
PFDN2,25,0.5994507264934931,161100556,1
NIT1,25,0.6321900784866816,161118086,1
DEDD,25,0.6517351684577785,161120974,1
UFC1,25,0.6400811465417466,161152776,1
USP21,25,0.5951649923406047,161159450,1
PPOX,25,0.5848592065675625,161166056,1
B4GALT3,25,0.6229928149793263,161171310,1
ADAMTS4,25,0.7753140975352576,161184302,1
NDUFS2,25,0.6144477302647444,161197104,1
FCER1G,11,0.7662972117998049,161215234,1
TOMM40L,25,0.5948207421605181,161225939,1
NR1I3,25,0.7488673220139502,161229666,1
PCP4L1,6,0.7993372527473943,161258745,1
SDHC,25,0.7127530751890649,161314257,1
FCGR2A,4,0.8334509575887691,161505430,1
FCGR3A,4,0.5132108820550542,161541759,1
FCGR2B,10,0.7207142175145362,161663147,1
DUSP12,25,0.678474431131695,161749758,1
ATF6,25,0.6940248640634787,161766320,1
OLFML2B,23,0.7917805115187315,161983192,1
NOS1AP,25,0.7764714333618177,162069691,1
C1orf226,25,0.7391082549012999,162378841,1
SH2D1B,18,0.8040911276032252,162395268,1
UHMK1,20,0.721376925490987,162497251,1
UAP1,20,0.7389467645944063,162561506,1
DDR2,3,0.6522741995176939,162631373,1
HSD17B7,20,0.7014184906995274,162790702,1
RGS5,6,0.7676942663578731,163111121,1
NUF2,16,0.6742598484470489,163266576,1
PBX1,25,0.8634859404575252,164555584,1
MGST3,14,0.7920633923477993,165631213,1
ALDH9A1,1,0.8588583626106615,165662216,1
TMCO1,6,0.7494925843709377,165724293,1
UCK2,6,0.7554355936855421,165827614,1
FAM78B,9,0.8665959935795136,166057426,1
POGK,22,0.6982981626004219,166839447,1
TADA1,22,0.7230257230618873,166856510,1
ILDR2,8,0.6443113830082388,166895711,1
POU2F1,16,0.8124054181447129,167220876,1
CD247,21,0.8357403222374947,167430640,1
CREG1,14,0.773711295105477,167529117,1
RCSD1,14,0.4722868576434125,167630093,1
MPZL1,25,0.7004348990677489,167721192,1
MPC2,14,0.7409436627079053,167916675,1
DCAF6,25,0.7490185096073192,167935783,1
GPR161,22,0.8195995678751437,168079543,1
TIPRL,25,0.7241081039030277,168178962,1
SFT2D2,22,0.7927757223484487,168225938,1
TBX19,25,0.7923331577069018,168280877,1
XCL2,22,0.887074302903475,168540768,1
XCL1,22,0.7560372730027123,168576605,1
ATP1B1,24,0.8272102192354294,169105697,1
NME7,20,0.7752843610858662,169132531,1
BLZF1,20,0.7344612185757877,169367970,1
CCDC181,20,0.8602041210302863,169394870,1
SLC19A2,19,0.7526600288158837,169463909,1
SELP,16,0.7583383105053025,169588849,1
C1orf112,22,0.8651382350050604,169662007,1
METTL18,22,0.7521491620709991,169792529,1
SCYL3,22,0.7896597461228103,169849631,1
KIFAP3,22,0.7806741907782082,169921326,1
GORAB,22,0.7155765623741006,170532129,1
PRRX1,3,0.5695336564133187,170662728,1
FMO3,1,0.8514005985275691,171090901,1
FMO2,25,0.8438517193830841,171185249,1
FMO1,12,0.8486516756001138,171248471,1
FMO4,9,0.8807923834846426,171314183,1
PRRC2C,22,0.6209875162037142,171485551,1
VAMP4,22,0.7465030646825458,171700160,1
DNM3,12,0.8656243826474871,171841498,1
PIGC,22,0.6994828999569138,172370189,1
SUCO,16,0.20226781539265704,172532349,1
FASLG,10,0.8573121171288229,172659103,1
TNFSF4,4,0.7940963561748473,173183731,1
PRDX6,22,0.7032865810495542,173477330,1
ANKRD45,22,0.8562346188922814,173609561,1
KLHL20,22,0.6155724540835255,173714941,1
CENPL,22,0.5761699480812075,173799550,1
DARS2,3,0.7641071824422927,173824653,1
ZBTB37,22,0.7383602672469451,173868082,1
RC3H1,22,0.7637213155833585,173931214,1
RABGAP1L,18,0.7778252514145685,174159410,1
CACYBP,22,0.7203006733253065,174999163,1
MRPS14,22,0.5812654200979488,175010789,1
TNN,21,0.8250985386779698,175067858,1
KIAA0040,11,0.6595564378302486,175156986,1
COP1,22,0.5992552212666385,175944831,1
SEC16B,5,0.8184538424029053,177923956,1
RASAL2,22,0.7879737645381959,178094141,1
RALGPS2,22,0.8300410832008123,178725147,1
ANGPTL1,11,0.0,178849535,1
FAM20B,22,0.3897292717188041,179025804,1
TOR3A,22,0.4146960472490926,179082070,1
ABL2,22,0.6080053840217193,179099330,1
SOAT1,16,0.0,179293714,1
TDRD5,11,0.7287001232382113,179591613,1
TOR1AIP2,22,0.37712124821370685,179839967,1
TOR1AIP1,22,0.3948569311058149,179882042,1
CEP350,22,0.0,179954773,1
QSOX1,22,0.6949390164136972,180154869,1
LHX4,22,0.6954760158330551,180230264,1
ACBD6,22,0.37104156657853016,180269653,1
XPR1,22,0.6204466263105022,180632004,1
KIAA1614,22,0.8081766061733708,180912897,1
STX6,22,0.4825936915665454,180972712,1
MR1,22,0.7211333589177271,181033425,1
IER5,8,0.8007457316967053,181088712,1
CACNA1E,14,0.37501687427464225,181317690,1
ZNF648,3,0.6523691287511855,182054570,1
GLUL,22,0.7516802092166585,182381704,1
RNASEL,22,0.7276826695439153,182573634,1
RGS16,11,0.7266416383407733,182598623,1
NPL,22,0.7326040294163434,182789293,1
DHX9,22,0.7270899174050811,182839347,1
LAMC1,8,0.8423101721746529,183023420,1
LAMC2,12,0.81204610350474,183186238,1
NMNAT2,4,0.8394347572667775,183248237,1
SMG7,22,0.5101210475647959,183472216,1
NCF2,17,0.8761074499495469,183555563,1
ARPC5,16,0.6428497513810282,183620846,1
RGL1,14,0.8035047131648013,183636085,1
TSEN15,22,0.5581609732890578,184051651,1
C1orf21,22,0.7942449270064955,184387029,1
EDEM3,22,0.5229173902011459,184690237,1
FAM129A,25,0.8875578038680081,184790724,1
RNF2,22,0.7218139166339383,185045526,1
TRMT1L,22,0.44676891201721936,185118101,1
SWT1,22,0.5478368689337659,185157080,1
IVNS1ABP,22,0.785639441630728,185296388,1
HMCN1,18,0.7362014029003816,185734391,1
TPR,22,0.5565121979758942,186311652,1
ODR4,22,0.6363417325590595,186375838,1
OCLM,22,0.6534767863888074,186401046,1
PLA2G4A,14,0.0,186828949,1
RGS18,24,0.8081652152339796,192158462,1
UCHL5,3,0.8102979769904073,193012250,1
GLRX2,22,0.7421359469969959,193090866,1
CDC73,22,0.7762113002792138,193121958,1
B3GALT2,10,0.8927969439037712,193179045,1
KCNT2,22,0.7820583975870598,196225779,1
CFH,22,0.817836291057403,196651878,1
CFHR3,20,0.7713741702881884,196774795,1
ASPM,16,0.644139865754054,197084127,1
ZBTB41,22,0.6932954763146613,197153680,1
CRB1,12,0.8300295177464616,197268204,1
DENND1B,18,0.714523912141135,197504748,1
C1orf53,23,0.8203883714200896,197902630,1
NEK7,17,0.8266966613419698,198156994,1
NR5A2,11,0.8738769594509914,200027614,1
ZNF281,10,0.8506398047871233,200404940,1
DDX59,18,0.8170438474164977,200623896,1
CAMSAP2,22,0.7425837970864176,200739558,1
INAVA,12,0.8402168197229759,200891048,1
KIF21B,16,0.8433797477802643,200969390,1
TMEM9,17,0.7800241812701992,201134772,1
PKP1,21,0.8236498232034415,201283452,1
TNNT2,14,0.7850601811082547,201359008,1
LAD1,18,0.7065674358520486,201380838,1
PHLDA3,10,0.8048686776742066,201464383,1
CSRP1,17,0.8703175019056553,201483530,1
NAV1,12,0.8429243090891929,201622885,1
IPO9,18,0.7896842966070441,201829149,1
SHISA4,19,0.868920953841482,201888680,1
LMOD1,12,0.8360963501178775,201896456,1
TIMM17A,8,0.8243824630785956,201955503,1
RNPEP,6,0.752220262399173,201982372,1
ELF3,22,0.7682301345850704,202007945,1
GPR37L1,1,0.8771059959295546,202122917,1
ARL8A,18,0.7473608892534276,202133404,1
PTPN7,11,0.8625641556622348,202147013,1
LGR6,25,0.7770750171165844,202193901,1
UBE2T,18,0.7929231975708737,202331657,1
PPP1R12B,5,0.8228394416793964,202348699,1
SYT2,5,0.7644986023094157,202590596,1
KDM5B,6,0.7706536043519678,202724495,1
RABIF,17,0.7303996191282989,202878957,1
KLHL12,6,0.7534475867665051,202891116,1
ADIPOR1,1,0.7329241781737676,202940826,1
CYB5R1,6,0.8042664928343304,202961873,1
TMEM183A,6,0.7371410604140056,203007374,1
ADORA1,5,0.8428761468324827,203090654,1
CHI3L1,23,0.8187180796642743,203178931,1
BTG2,21,0.808223016447355,203305491,1
FMOD,2,0.803536481579559,203340628,1
PRELP,19,0.7771737384694608,203475806,1
ATP2B4,12,0.7386110224283678,203626561,1
LAX1,10,0.7762177398933257,203765176,1
ZC3H11A,18,0.7670300262103258,203795654,1
ZBED6,10,0.8739327939514895,203795714,1
SNRPE,18,0.6482037857898538,203861599,1
SOX13,17,0.8422937870651137,204073115,1
ETNK2,25,0.710561353215669,204131062,1
GOLT1A,15,0.8640787308900112,204198163,1
PLEKHA6,12,0.8098942973502898,204218853,1
PPP1R15B,12,0.7386368179051783,204403381,1
PIK3C2B,12,0.0,204422628,1
MDM4,18,0.7436114690860307,204516379,1
LRRN2,23,0.8026892014091835,204617170,1
NFASC,20,0.7389434142853872,204828651,1
CNTN2,12,0.8048231239989992,205042937,1
TMEM81,6,0.7998337718185456,205083129,1
RBBP5,6,0.6514395141336471,205086142,1
DSTYK,1,0.6983678133577769,205142505,1
TMCC2,17,0.8006999645808224,205227946,1
NUAK2,6,0.7556061663037362,205302059,1
KLHDC8A,12,0.8516290864539827,205336065,1
LEMD1,7,0.8201480439508713,205381378,1
CDK18,18,0.0,205504595,1
MFSD4A,6,0.8295944276414007,205568885,1
ELK4,25,0.7132359276272073,205597556,1
SLC45A3,18,0.768109005566652,205657851,1
NUCKS1,6,0.6634209959867621,205712822,1
RAB29,14,0.7861267286696252,205767986,1
SLC41A1,6,0.7225376383217867,205789094,1
PM20D1,25,0.8717099441703207,205828025,1
RAB7B,5,0.8261058283594438,205976740,1
RHEX,15,0.8731891915418996,206053173,1
FAM72A,6,0.5712217813197322,206186179,1
SRGAP2,6,0.7207537514000668,206203345,1
IKBKE,12,0.7039151110044186,206470476,1
RASSF5,24,0.8357474072590598,206507530,1
EIF2D,18,0.6655182767033723,206571292,1
DYRK3,6,0.811976504366898,206635536,1
MAPKAPK2,1,0.7201452211479891,206684944,1
IL10,5,0.8691672860650598,206767602,1
IL24,19,0.5807509442088736,206897443,1
FCMR,19,0.6437739367687558,206903317,1
PIGR,4,0.8752296230984272,206928522,1
C1orf116,18,0.7079592215794477,207018522,1
PFKFB2,6,0.7760007105973203,207034366,1
YOD1,6,0.6661888332448067,207043849,1
CD55,24,0.7616903997052316,207321376,1
CD46,6,0.7184927189384732,207752057,1
CD34,22,0.8349310452489969,207880972,1
PLXNA2,1,0.78493835284846,208022242,1
LAMB3,6,0.7518132006637472,209614870,1
TRAF3IP3,22,0.7757713714954616,209756032,1
C1orf74,14,0.4467672066637487,209779208,1
IRF6,6,0.6211598154394185,209785617,1
UTP25,6,0.48788129599757035,209827972,1
SERTAD4,6,0.6200355037271916,210232796,1
HHAT,6,0.6973604565242976,210328252,1
KCNH1,12,0.8849396521401736,210676823,1
RCOR3,6,0.42211431228514107,211258377,1
TRAF5,18,0.7096695982964077,211326615,1
SLC30A1,16,0.6651239165065577,211571568,1
NEK2,6,0.4836705898300673,211658657,1
LPGAT1,6,0.6411130840014627,211743457,1
INTS7,6,0.4696039656261497,211940399,1
DTL,6,0.45751416688094915,212035553,1
PPP2R5A,6,0.6973163470565791,212285410,1
TMEM206,6,0.4367284376719006,212363931,1
NENF,6,0.4097477967307416,212432920,1
ATF3,19,0.8050915908891848,212565334,1
BATF3,1,0.8030385971588763,212686417,1
NSL1,6,0.3336890850806993,212726153,1
TATDN3,6,0.4078623895284488,212791828,1
FLVCR1,6,0.658527589618229,212858275,1
VASH2,12,0.8016515441990736,212950520,1
ANGEL2,6,0.0,212992182,1
RPS6KC1,6,0.3627989434697999,213051233,1
PROX1,19,0.7749455866730236,213983181,1
SMYD2,6,0.4687969116617541,214281102,1
PTPN14,6,0.5009673703184001,214348700,1
CENPF,6,0.38693383700040407,214603195,1
KCNK2,6,0.8078167885392796,215005775,1
KCTD3,6,0.572111427468041,215567304,1
USH2A,1,0.7828521095480708,215622891,1
ESRRG,18,0.8550155952563367,216503246,1
GPATCH2,6,0.5500815584146376,217426992,1
SPATA17,14,0.8123625072490783,217631324,1
RRP15,6,0.5127445366701798,218285293,1
TGFB2,16,0.6597369987606359,218345336,1
LYPLAL1,6,0.5728583384684216,219173869,1
EPRS,6,0.6040917486577042,219968600,1
BPNT1,6,0.5804010319735269,220057482,1
IARS2,6,0.578919441810883,220094132,1
RAB3GAP2,6,0.5165511669577019,220148293,1
MARK1,12,0.8433952484830541,220528183,1
C1orf115,20,0.8001632419067712,220690363,1
MARC2,19,0.7501679665839777,220748225,1
MARC1,8,0.8246975811780287,220786913,1
HLX,11,0.8367103023260067,220879431,1
DUSP10,5,0.7528025538013895,221701424,1
TAF1A,1,0.5811903916125019,222557902,1
MIA3,6,0.5686438823654651,222618097,1
AIDA,1,0.5909468223594183,222668013,1
BROX,6,0.507578117413502,222712553,1
FAM177B,9,0.8429023392441183,222737207,1
DISP1,1,0.8588739917048378,222872271,1
TLR5,1,0.6805748032020886,223109404,1
SUSD4,3,0.8554207938783117,223220819,1
CAPN8,16,0.3490182877179746,223538007,1
CAPN2,1,0.6691352048167146,223701593,1
TP53BP2,1,0.669387412874874,223779893,1
FBXO28,6,0.5632725846253531,224114111,1
DEGS1,1,0.6795279100795918,224175756,1
NVL,1,0.5536356846280746,224227334,1
CNIH4,1,0.6768602686376586,224356858,1
WDR26,1,0.561630774774698,224385143,1
CNIH3,3,0.7344641027917852,224434660,1
DNAH14,1,0.6974210195676569,224896262,1
LBR,6,0.5882168891889087,225401502,1
ENAH,1,0.7174487005726258,225486835,1
SRP9,6,0.6359321925755991,225777813,1
EPHX1,1,0.7921339690474466,225810092,1
TMEM63A,1,0.652353593474756,225845536,1
LEFTY1,24,0.8170606305172265,225886282,1
PYCR2,1,0.7038685635310622,225919877,1
SDE2,1,0.584308244275459,225982702,1
H3F3A,6,0.62014358160801,226061851,1
ACBD3,1,0.525715998423311,226144679,1
LIN9,1,0.4840571571410107,226231149,1
PARP1,1,0.5841501248314758,226360691,1
STUM,11,0.8621150467765206,226548764,1
ITPKB,1,0.7816153039720805,226631690,1
PSEN2,1,0.6205442700161002,226870184,1
COQ8A,6,0.5702491842995103,226897536,1
CDC42BPA,1,0.5878792233751595,226989865,1
ZNF678,6,0.5243836101777364,227563543,1
SNAP47,1,0.4200283146330166,227728539,1
JMJD4,1,0.47724091747271247,227730425,1
WNT9A,6,0.7978619946782977,227918656,1
ARF1,1,0.50311672909106,228082660,1
C1orf35,1,0.4921303955908992,228100726,1
MRPL55,1,0.4761855671241818,228106679,1
GUK1,1,0.5470865759949614,228139962,1
GJC2,21,0.8019842759824686,228149930,1
IBA57,1,0.6714497278945175,228165804,1
OBSCN,1,0.7385082139330739,228208063,1
TRIM11,1,0.5125920497000195,228393673,1
TRIM17,24,0.8325798179112696,228407935,1
HIST3H2A,5,0.8571679919471507,228456979,1
HIST3H2BB,20,0.8354216228700017,228458107,1
RNF187,1,0.6136970125533191,228487382,1
RHOU,23,0.8363570677411515,228735479,1
RAB4A,1,0.5258323603469688,229271062,1
CCSAP,8,0.6058467453458959,229321011,1
NUP133,1,0.36308767985790324,229440259,1
ABCB10,1,0.38257343703611213,229516582,1
TAF5L,1,0.0,229593111,1
URB2,1,0.30970149364174115,229626247,1
GALNT2,1,0.5450029148563751,230057990,1
PGBD5,8,0.7663045802879964,230314490,1
COG2,1,0.49364221849086554,230642481,1
CAPN9,20,0.840004343682481,230747384,1
C1orf198,1,0.6186913371612617,230837119,1
TTC13,1,0.5733015244775241,230906243,1
ARV1,1,0.444809776483566,230978981,1
C1orf131,1,0.4530790100569857,231223763,1
GNPAT,1,0.4883359760542434,231241207,1
EXOC8,1,0.4886330119955208,231332753,1
SPRTN,1,0.37052708434816317,231337104,1
EGLN1,1,0.5421681183597109,231363751,1
TSNAX,1,0.4829323652193628,231528541,1
DISC1,23,0.6864364042689473,231626815,1
SIPA1L2,23,0.6488947520027841,232397965,1
MAP10,23,0.6313341227236002,232804892,1
NTPCR,23,0.6348172990538468,232950605,1
PCNX2,23,0.675774205337426,232983435,1
MAP3K21,6,0.7193991682310872,233327724,1
KCNK1,23,0.8111243277568831,233614004,1
SLC35F3,25,0.8894958846715885,233904676,1
COA6,23,0.6148455484075689,234373456,1
TARBP1,23,0.7219926231328566,234391313,1
IRF2BP2,1,0.6900328892342,234604269,1
TOMM20,23,0.5717474549192838,235109341,1
RBM34,23,0.8192859378930448,235131183,1
ARID4B,23,0.7878691452319947,235131634,1
GGPS1,23,0.6696489852041555,235327350,1
B3GALNT2,23,0.5318896470338331,235447190,1
LYST,1,0.8260468321034046,235661041,1
NID1,5,0.8916427528608102,235975830,1
GPR137B,23,0.7298640007146809,236142505,1
ERO1B,23,0.7824976752490372,236215555,1
EDARADD,3,0.3517413585285858,236348257,1
LGALS8,23,0.5620851594009537,236518000,1
HEATR1,23,0.38834652292957594,236549005,1
MTR,23,0.45181358635856517,236795292,1
FMN2,7,0.8404798687410939,240014348,1
FH,23,0.2960514225612547,241497603,1
OPN3,23,0.776466608720001,241590102,1
CHML,23,0.5789927224166754,241628853,1
MAP1LC3C,11,0.7668919929323265,241995490,1
PLD5,2,0.8707106234249022,242082986,1
CEP170,23,0.43602903648806257,243124428,1
SDCCAG8,23,0.44828995243549297,243256034,1
AKT3,23,0.6787296335908471,243488233,1
ZBTB18,16,0.7448940106756339,244048939,1
ADSS,23,0.4156088388344441,244408494,1
CATSPERE,23,0.6792922183318726,244454377,1
DESI2,23,0.34676749836018594,244653103,1
COX20,23,0.6825400693811928,244835616,1
HNRNPU,23,0.5949523442970401,244840638,1
EFCAB2,23,0.751080910082317,244969705,1
KIF26B,3,0.7882026177596944,245154985,1
SMYD3,23,0.7081724628181534,245749342,1
TFB2M,23,0.3342299190138255,246540561,1
CNST,23,0.2997634995152778,246566444,1
SCCPDH,23,0.6776325406583741,246724409,1
AHCTF1,23,0.0,246839098,1
ZNF695,23,0.5867230539376203,246945547,1
ZNF670,23,0.5018978934455214,247034637,1
ZNF669,23,0.4005824749477893,247099962,1
ZNF124,23,0.5206458271452625,247121975,1
ZNF496,23,0.416164080210913,247297412,1
NLRP3,22,0.7720943962295587,247416156,1
GCSAML,21,0.8601756677247535,247507058,1
TRIM58,7,0.7988719427508615,247857187,1
OR2W3,15,0.8514268006319159,247895587,1
SH3BP5L,23,0.40122614910923027,248810446,1
ZNF672,23,0.46024112093102776,248838210,1
ZNF692,23,0.5337975597671847,248850006,1
PGBD2,23,0.7629585971982993,248906196,1
