# Supplementary material for: Gene Co-Expression in Breast Cancer: A Matter of Distance
Source: Front Oncol. 2021 Nov 17;11:726493. doi: 10.3389/fonc.2021.726493 (PMC8636045; doi:10.3389/fonc.2021.726493)
Supplement: Supplementary Material S13 — Piece-wise permutation p-values of the KS statistics, calculated for all bins obtained in Supplementary Material S8 , in every chromosomal region for each phenotype. [file DataSheet_13.zip › SuppMat10/SuppMat10/Clusters/Basal/Basal-chr2-clusters.tsv]

gname,clusterid,assignmentcost,gstart,chromosome
FAM110C,17,0.8475765711672214,38814,2
SH3YL1,8,0.6937813897711649,217730,2
ACP1,8,0.6340128756055488,264140,2
ALKAL2,10,0.8491685785012946,279558,2
TMEM18,8,0.5278787087606416,663877,2
SNTG2,18,0.7177468087627438,950849,2
TPO,3,0.6793886178975767,1374066,2
PXDN,8,0.81895224104787,1631887,2
EIPR1,8,0.41644064202243114,3188925,2
TRAPPC12,8,0.38220994112319695,3379675,2
ADI1,8,0.6841333222169004,3497366,2
RNASEH1,8,0.4864300506321543,3541430,2
RPS7,8,0.606102129390478,3575260,2
CMPK2,18,0.8015292641003698,6840570,2
RSAD2,18,0.8504646641141602,6865806,2
RNF144A,8,0.6599938696369483,6917412,2
ID2,11,0.7276233654334511,8678845,2
KIDINS220,8,0.3778982020456998,8721081,2
MBOAT2,8,0.6355523926053853,8852690,2
ASAP2,8,0.6389938788384963,9206765,2
ITGB1BP1,8,0.4620445205879623,9403475,2
CPSF3,8,0.2989002387022506,9423651,2
IAH1,8,0.5226237954764511,9473658,2
ADAM17,8,0.32174427520228877,9488486,2
YWHAQ,8,0.4375544916598968,9583967,2
TAF1B,8,0.41122788140818656,9843443,2
GRHL1,8,0.5964867114495134,9951693,2
KLF11,8,0.4016959097376006,10042849,2
CYS1,20,0.8352297844277654,10056780,2
RRM2,8,0.5530385121800623,10120698,2
HPCAL1,8,0.5694371901197932,10302889,2
ODC1,8,0.5138001670356982,10439968,2
NOL10,8,0.0,10570754,2
ATP6V1C2,8,0.7621965919867453,10721100,2
PDIA6,8,0.4277087580489807,10783391,2
PQLC3,8,0.5020045223455896,11155198,2
ROCK2,8,0.38218635204099194,11179759,2
E2F6,8,0.32023863967822486,11444375,2
GREB1,18,0.0,11482341,2
LPIN1,8,0.7193254924325114,11677595,2
TRIB2,8,0.4411823417799424,12716889,2
NBAS,8,0.3388069577634323,15166914,2
DDX1,8,0.3762240225530309,15591178,2
MYCN,3,0.8022973576681715,15940550,2
FAM49A,3,0.8326730759188679,16549459,2
VSNL1,3,0.6728978313201259,17539126,2
SMC6,8,0.6650021387684351,17663812,2
GEN1,8,0.6347326991514286,17753858,2
KCNS3,7,0.8062861011337852,17877847,2
RDH14,8,0.6624579335850818,18554723,2
NT5C1B,16,0.8701901444628581,18562872,2
OSR1,10,0.8757158570542587,19351485,2
TTC32,7,0.6356055321217828,19896631,2
WDR35,7,0.6195275881396066,19910260,2
MATN3,19,0.8330329473042521,19992052,2
LAPTM4A,7,0.7531147531984563,20032650,2
SDC1,2,0.7708755258033079,20200797,2
PUM2,7,0.5968967928087057,20248691,2
RHOB,6,0.8737790292283609,20447074,2
HS1BP3,7,0.7106032673470484,20560448,2
LDAH,9,0.7597873613975115,20684014,2
KLHL29,7,0.7233191852737899,23385179,2
ATAD2B,7,0.5155678570147509,23748664,2
UBXN2A,7,0.531637704302762,23927285,2
MFSD2B,1,0.8591699026697419,24010081,2
WDCP,7,0.510501166244933,24029347,2
FKBP1B,5,0.8899591763371102,24049701,2
SF3B6,7,0.5552689565098095,24067586,2
FAM228B,7,0.6851003745060051,24076526,2
TP53I3,19,0.8373053236573521,24077433,2
PFN4,7,0.7836233000703388,24115371,2
ITSN2,7,0.48535350777144926,24202864,2
NCOA1,8,0.6401292428749883,24491914,2
PTRHD1,7,0.6387111515384445,24789734,2
CENPO,7,0.5606818417421562,24793136,2
ADCY3,10,0.7856581380736779,24819169,2
DNAJC27,7,0.7105199616679563,24943636,2
EFR3B,4,0.8098918329102874,25042076,2
POMC,12,0.862937438702022,25160853,2
DNMT3A,7,0.6708405556491608,25227855,2
DTNB,8,0.7760762367254262,25377198,2
ASXL2,7,0.6708259286043143,25733753,2
KIF3C,7,0.882495849514678,25926598,2
RAB10,7,0.5655891888626853,26034084,2
GAREM2,18,0.7627213727210781,26173088,2
HADHA,7,0.5630952494512935,26190635,2
HADHB,7,0.5112512247173482,26243170,2
ADGRF3,7,0.7888521943643492,26308173,2
SELENOI,7,0.4796544437737055,26308547,2
DRC1,10,0.8079302368071611,26401920,2
C2orf70,12,0.8117193810637426,26562585,2
KCNK3,14,0.8528462121753975,26692690,2
SLC35F6,7,0.535100499524185,26764284,2
CENPA,7,0.637503362212182,26764289,2
MAPRE3,7,0.7198130350517022,26970612,2
TMEM214,7,0.4678810349381576,27032910,2
AGBL5,7,0.48501010588025295,27042364,2
OST4,7,0.46219925301595755,27070472,2
EMILIN1,5,0.837617350288847,27078567,2
KHK,7,0.6990379439736222,27086747,2
CGREF1,7,0.6905817893116981,27098889,2
ABHD1,18,0.7365415865698066,27123789,2
PREB,7,0.38158659473570644,27130756,2
TCF23,12,0.83120745856672,27149004,2
SLC5A6,7,0.5285604909451441,27199587,2
ATRAID,7,0.34866151707663007,27212027,2
CAD,7,0.33000285575036314,27217369,2
UCN,7,0.8713387999850963,27307400,2
MPV17,7,0.3873483020804652,27309492,2
GTF3C2,7,0.0,27325849,2
EIF2B4,7,0.31152972433550896,27364352,2
SNX17,7,0.3259507719499336,27370496,2
ZNF513,7,0.4585814313482014,27377235,2
PPM1G,7,0.3663473759400614,27381195,2
NRBP1,7,0.5160169215776753,27427790,2
KRTCAP3,7,0.7181305265676989,27442366,2
IFT172,7,0.4431763494019021,27444377,2
FNDC4,18,0.7623424871337255,27491883,2
C2orf16,15,0.771610811442442,27537386,2
ZNF512,7,0.724983754299309,27582969,2
CCDC121,7,0.528103128477537,27625639,2
GPN1,7,0.3888362356311408,27628247,2
SUPT7L,7,0.40898176013568677,27650809,2
SLC4A1AP,7,0.5141407608164679,27663471,2
MRPL33,7,0.4363229524177801,27771717,2
RBKS,7,0.6774980815319107,27781379,2
BABAM2,7,0.5708484620132612,27889941,2
FOSL2,7,0.784424144424376,28392448,2
PLB1,15,0.8671192560631088,28457145,2
PPP1CB,7,0.7038129356582895,28751640,2
SPDYA,14,0.8173377427453866,28782517,2
TRMT61B,7,0.5870161039037269,28849821,2
WDR43,7,0.5136603505587185,28894667,2
TOGARAM2,13,0.8423465177867389,28956611,2
PCARE,9,0.7812866038141474,29060976,2
CLIP4,7,0.7891391037924652,29097705,2
ALK,2,0.8569843571076736,29192774,2
YPEL5,7,0.757981316737173,30146941,2
LBH,13,0.8138537051449014,30231534,2
LCLAT1,7,0.7127885267298637,30447226,2
CAPN13,5,0.8770607889161219,30722771,2
GALNT14,4,0.8357073791042037,30910467,2
CAPN14,12,0.8183174124024072,31173056,2
EHD3,11,0.8724401278311744,31234152,2
MEMO1,7,0.7747454955795078,31865060,2
DPY30,7,0.5769205937338255,31867809,2
SPAST,7,0.6254413572634684,32063547,2
SLC30A6,7,0.5493965030447715,32165841,2
NLRC4,3,0.7786361346041947,32224453,2
YIPF4,7,0.5898561762808496,32277904,2
BIRC6,7,0.5074467996577937,32357028,2
TTC27,7,0.596694963019343,32628032,2
LTBP1,13,0.8218537965005093,32946953,2
RASGRP3,12,0.8527583619195309,33436324,2
FAM98A,7,0.6429126537014358,33583660,2
CRIM1,15,0.8037344792542547,36355778,2
FEZ2,7,0.5977101578047653,36531805,2
VIT,10,0.7037906583387081,36696690,2
STRN,7,0.6249617001646011,36837698,2
HEATR5B,7,0.6227677083017263,36968383,2
GPATCH11,7,0.5927422807032932,37084451,2
EIF2AK2,7,0.7986680846711747,37099210,2
CEBPZOS,7,0.6505044490019211,37196488,2
CEBPZ,7,0.5803214461691378,37201612,2
NDUFAF7,7,0.6280445267212972,37231631,2
PRKD3,7,0.6502393146745657,37250502,2
QPCT,15,0.8292485015840976,37342827,2
CDC42EP3,7,0.706316407767743,37641882,2
RMDN2,17,0.8172332817585746,37923187,2
CYP1B1,5,0.8766156534252015,38066973,2
ATL2,7,0.7730144053896297,38293954,2
HNRNPLL,15,0.8071561926614942,38561969,2
GALM,14,0.8185334886842245,38666081,2
SRSF7,7,0.7106544042801984,38743599,2
GEMIN6,7,0.6241933467691649,38751534,2
DHX57,7,0.7759660922637375,38797729,2
MORN2,7,0.7526763377918053,38875962,2
ARHGEF33,13,0.8561881815253922,38889841,2
SOS1,7,0.7447248754230468,38981396,2
MAP4K3,7,0.5941988075368254,39249266,2
THUMPD2,7,0.6455331866319277,39736060,2
SLC8A1,13,0.821349364022532,40097270,2
PKDCC,1,0.8544503410117967,42048021,2
EML4,7,0.7427774603177487,42169353,2
COX7A2L,7,0.6270333214633188,42333546,2
MTA3,7,0.7607361688071445,42494569,2
OXER1,8,0.8973969686487835,42762481,2
HAAO,7,0.8781917917298467,42767089,2
ZFP36L2,3,0.7735234228959411,43222402,2
THADA,17,0.8678115441297044,43230836,2
PLEKHH2,17,0.7509661594706835,43637260,2
C1GALT1C1L,10,0.793041455113184,43675151,2
DYNC2LI1,17,0.6878205152419101,43774039,2
ABCG5,16,0.8645421995149081,43812560,2
LRPPRC,17,0.6252510492630101,43886224,2
PPM1B,17,0.6809785648506842,44167969,2
SLC3A1,16,0.8865601520828608,44275458,2
PREPL,17,0.6764394829001463,44316281,2
CAMKMT,17,0.6150434216314081,44361947,2
SRBD1,17,0.6989252270882026,45388680,2
PRKCE,3,0.7817340190748437,45651345,2
EPAS1,18,0.7601227229553654,46293667,2
ATP6V1E2,16,0.6074379336922142,46490750,2
RHOQ,16,0.0,46541806,2
PIGF,6,0.7644447706342097,46580937,2
CRIPT,16,0.7289134394235102,46616416,2
SOCS5,17,0.5733198619627786,46698952,2
MCFD2,16,0.6069549016576025,46901870,2
TTC7A,17,0.7174654400164835,46916157,2
CALM2,17,0.6752338663517798,47160083,2
EPCAM,17,0.7816820701589492,47345158,2
MSH2,17,0.6003602613012442,47402969,2
KCNK12,4,0.8883330513795358,47516581,2
MSH6,17,0.6737771994570152,47695530,2
FBXO11,17,0.6025288852173591,47789316,2
FOXN2,10,0.8407409842050744,48314637,2
PPP1R21,17,0.6584836100103322,48440598,2
STON1,14,0.8764743887706143,48529383,2
NRXN1,6,0.8551178412490439,49918503,2
ASB3,9,0.8979916418750048,53532672,2
CHAC2,17,0.6983869996843388,53767804,2
ERLEC1,2,0.6775035579451293,53787044,2
GPR75,17,0.7865903083113204,53852913,2
PSME4,17,0.586691095928191,53864069,2
ACYP2,17,0.7479978811669122,53970838,2
C2orf73,17,0.8757843862812972,54330034,2
SPTBN1,7,0.7737372245992442,54456317,2
EML6,17,0.8138541709022671,54723499,2
RTN4,17,0.608053223688171,54972187,2
CLHC1,17,0.8366035268768064,55172547,2
RPS27A,17,0.6033611077032962,55231903,2
MTIF2,17,0.6297480802588695,55236595,2
CCDC88A,13,0.8619018720129006,55287842,2
CFAP36,6,0.7131433966302562,55519604,2
PPP4R3B,17,0.47376716851945844,55547292,2
PNPT1,17,0.6357692306351517,55634061,2
EFEMP1,13,0.8254795374724218,55865967,2
CCDC85A,10,0.6595694165037009,56183990,2
VRK2,17,0.6716723010827474,57907629,2
FANCL,17,0.5772105054209886,58159243,2
BCL11A,17,0.7212240543830376,60450520,2
PAPOLG,17,0.4496154629392256,60756253,2
REL,17,0.6244470522499788,60881521,2
PUS10,17,0.600734166173968,60940222,2
PEX13,17,0.48265971436307886,61017225,2
KIAA1841,17,0.542642219806017,61065871,2
C2orf74,17,0.7258166705892661,61145068,2
USP34,17,0.0,61187463,2
XPO1,17,0.5238296757478706,61477849,2
FAM161A,17,0.6393765296552026,61824848,2
CCT4,17,0.47149279676178135,61868085,2
COMMD1,17,0.5125934184008514,61888724,2
B3GNT2,17,0.8121267073513925,62196115,2
TMEM17,17,0.5648959593659194,62500218,2
EHBP1,17,0.5185988491393115,62673851,2
WDPCP,17,0.6588475346771169,63119559,2
MDH1,17,0.4929362673239266,63588609,2
UGP2,17,0.5757603337067387,63840940,2
VPS54,17,0.601914560230016,63892146,2
PELI1,6,0.7814725118373346,64092652,2
LGALSL,9,0.7669300618349412,64453969,2
AFTPH,17,0.4279531000986736,64524305,2
SERTAD2,3,0.7732429309371416,64631621,2
SLC1A4,2,0.8169409207610139,64988477,2
CEP68,20,0.7323075735813093,65056366,2
RAB1A,17,0.4583357795357238,65070696,2
ACTR2,17,0.5658124342124877,65227753,2
SPRED2,6,0.8379823324629423,65310851,2
MEIS1,6,0.7591407388280694,66433452,2
ETAA1,6,0.6943655235501602,67397319,2
C1D,14,0.7852067485534652,68041130,2
WDR92,6,0.8661721067651915,68122936,2
PNO1,6,0.6574800317805276,68157888,2
PPP3R1,6,0.6418962624694713,68178857,2
CNRIP1,17,0.8252925032262359,68284171,2
PLEK,11,0.8797525863796197,68365282,2
FBXO48,6,0.7191455268578858,68459422,2
APLF,9,0.8320515582453185,68467572,2
ARHGAP25,7,0.818364903934089,68679601,2
ANTXR1,16,0.781735756508297,69013178,2
GFPT1,17,0.8062133121115174,69319769,2
NFU1,9,0.6767830397292238,69395750,2
AAK1,17,0.7378456016924207,69457997,2
ANXA4,6,0.7373632282672478,69644425,2
GMCL1,17,0.6814173566250803,69829660,2
SNRNP27,6,0.7315079147653945,69893956,2
MXD1,6,0.79401729921593,69897688,2
ASPRV1,11,0.68771555735649,69960089,2
PCBP1,6,0.5730139983202527,70087454,2
C2orf42,6,0.6121769436616062,70149880,2
TIA1,6,0.6129482542364622,70209444,2
PCYOX1,9,0.7433353521362971,70257386,2
SNRPG,17,0.5878835353647983,70281362,2
FAM136A,6,0.6806330265960692,70295975,2
ADD2,18,0.7091535124608528,70607618,2
CLEC4F,4,0.5038988833408008,70808643,2
CD207,4,0.7893762461686022,70830211,2
VAX2,4,0.0,70900576,2
ATP6V1B1,4,0.7444745939758299,70935900,2
ANKRD53,4,0.8600452906544619,70978380,2
TEX261,6,0.5848862173765712,70985942,2
NAGK,6,0.7902300126477755,71064344,2
MCEE,6,0.7617608681947382,71109684,2
MPHOSPH10,6,0.6423532235388942,71130632,2
PAIP2B,6,0.8550148329444864,71182738,2
ZNF638,6,0.5159538329221771,71276561,2
DYSF,6,0.7508220901942361,71453722,2
CYP26B1,14,0.8449192397626006,72129238,2
EXOC6B,6,0.8304598228051259,72175984,2
SPR,17,0.8560922643551774,72887382,2
SFXN5,6,0.6795632371683852,72942036,2
RAB11FIP5,6,0.8025402833543819,73073382,2
SMYD5,6,0.5859041180338134,73214222,2
PRADC1,17,0.6783755757947144,73228010,2
CCT7,6,0.579657541805292,73233420,2
FBXO41,9,0.8300253420517298,73254682,2
ALMS1,6,0.528152173082046,73385758,2
NAT8,12,0.8401186028827121,73640832,2
TPRKB,6,0.5650535760454112,73729104,2
DUSP11,6,0.6289863476876965,73762184,2
STAMBP,6,0.6947207580534012,73828916,2
ACTG2,5,0.8640753675461834,73892314,2
DGUOK,6,0.6133334834492822,73926826,2
TET3,6,0.6627720568686282,73986404,2
BOLA3,6,0.5762324366766086,74135400,2
MOB1A,6,0.6053841274220829,74152528,2
MTHFD2,6,0.6591080923254656,74198610,2
SLC4A5,19,0.8119752368770181,74216242,2
DCTN1,6,0.5020191820535505,74361154,2
WDR54,6,0.6272203642867022,74421678,2
RTKN,6,0.609853327608143,74425836,2
INO80B,6,0.6504098592319073,74455087,2
WBP1,6,0.7161168508916124,74458400,2
MOGS,6,0.6317785439572194,74461057,2
MRPL53,6,0.7352472870271212,74471982,2
CCDC142,6,0.7300454366675568,74471986,2
TTC31,6,0.0,74483073,2
LBX2,6,0.7032992201230814,74497517,2
PCGF1,6,0.5444445152090138,74505043,2
AUP1,6,0.6029820498776468,74526645,2
HTRA2,6,0.5784314107846901,74529377,2
LOXL3,6,0.7063674184336378,74532258,2
DOK1,6,0.7660977053230721,74549026,2
M1AP,6,0.7138018506755696,74557883,2
SEMA4F,6,0.7094845408038912,74654228,2
HK2,6,0.7809077397880891,74833981,2
POLE4,6,0.6723553341397044,74958492,2
TACR1,16,0.8934459081455685,75046463,2
EVA1A,20,0.867772469255775,75469302,2
MRPL19,6,0.5686413099208867,75646783,2
GCFC2,6,0.5899257194453831,75652000,2
SUCLG1,9,0.5350607549991433,84423528,2
DNAH6,6,0.7697327487860428,84516455,2
TRABD2A,18,0.7894314449702071,84821650,2
TMSB10,9,0.6785141535149071,84905656,2
KCMF1,9,0.2917509142574314,84971093,2
TCF7L1,9,0.713862383809535,85133392,2
TGOLN2,9,0.590839090291648,85318020,2
RETSAT,9,0.47928097901069233,85341955,2
ELMOD3,9,0.37663155907551815,85354394,2
CAPG,9,0.823849681358271,85394753,2
SH2D6,2,0.8801008653220226,85418931,2
MAT2A,9,0.5680857949601456,85539168,2
GGCX,9,0.4415659383567795,85544720,2
VAMP8,9,0.40963309046621166,85561562,2
VAMP5,10,0.863882454349507,85584431,2
RNF181,9,0.33941900134619696,85595725,2
TMEM150A,9,0.44168526800896124,85598547,2
USP39,9,0.0,85602856,2
C2orf68,9,0.4018851841591544,85605254,2
GNLY,15,0.852123753747544,85685175,2
ATOH8,13,0.8120969974700725,85751344,2
ST3GAL5,11,0.6654300773156876,85837120,2
POLR1A,9,0.34719035939092313,86020216,2
PTCD3,9,0.28322797755409546,86106223,2
IMMT,9,0.39282571237561426,86143932,2
MRPL35,9,0.350585899128806,86199355,2
REEP1,18,0.7681549496625868,86213993,2
KDM3A,9,0.3883237316473608,86440647,2
CHMP3,9,0.3550995576051056,86503430,2
RNF103,9,0.4437296582495376,86603398,2
RMND5A,9,0.3789874985426315,86720291,2
CD8A,11,0.8329661499431174,86784610,2
CD8B,11,0.6627053916341109,86815339,2
PLGLB1,9,0.6360440021219238,87002559,2
KRCC1,9,0.5932958838974243,88027205,2
THNSL2,9,0.8231478634671194,88170295,2
EIF2AK3,9,0.5875437670733814,88556740,2
RPIA,9,0.5359051607838797,88691673,2
TEKT4,15,0.8031782365299782,94871430,2
MAL,11,0.4685172086372055,95025677,2
MRPS5,6,0.7291471180621009,95085369,2
ZNF514,20,0.7565359062496623,95145000,2
ZNF2,20,0.7195708029529702,95165432,2
PROM2,6,0.7453294354625308,95274449,2
KCNIP3,11,0.8440432079897733,95297327,2
FAHD2A,6,0.7415361176176851,95402708,2
ANKRD36C,19,0.8129359927670841,95836919,2
GPAT2,17,0.6811728001455863,96021946,2
ADRA2B,10,0.898074065479132,96112876,2
DUSP2,5,0.8079816541486284,96143169,2
STARD7,20,0.6690328677905217,96184859,2
TMEM127,19,0.7052066573204723,96248516,2
CIAO1,19,0.6412489111840977,96266132,2
SNRNP200,19,0.6845063743658555,96274338,2
ITPRIPL1,18,0.8189115354814976,96325331,2
NCAPH,19,0.8075672637972108,96335766,2
NEURL3,18,0.7387487462142368,96497646,2
ARID5A,3,0.5651117725781152,96536743,2
KANSL3,20,0.728512492865579,96593170,2
FER1L5,20,0.784552024486962,96642737,2
LMAN2L,19,0.755706044640673,96705929,2
CNNM4,20,0.7864268410293742,96760902,2
CNNM3,19,0.6533081061214405,96816245,2
ANKRD23,19,0.7690791070987112,96824526,2
ANKRD39,19,0.7035611625416633,96836611,2
SEMA4C,20,0.8010748764278951,96859718,2
FAM178B,2,0.890485861672301,96875882,2
FAHD2B,6,0.8241938190252783,97083583,2
ANKRD36,19,0.6876243292152907,97113218,2
ANKRD36B,19,0.7125292392782958,97492663,2
COX5B,19,0.6785954505623604,97646040,2
ACTR1B,20,0.726665935330504,97655963,2
C2orf92,20,0.8246999542237289,97664217,2
ZAP70,16,0.8490317302325145,97713560,2
TMEM131,19,0.7223584945654564,97756333,2
VWA3B,19,0.8629349210629476,98087116,2
INPP4A,20,0.5828379968563064,98444854,2
COA5,20,0.524626641869226,98599314,2
UNC50,20,0.5165629767998482,98608579,2
MGAT4A,20,0.6653677252471512,98619106,2
KIAA1211L,18,0.6903614717715449,98793846,2
TSGA10,20,0.5900651230538738,98997261,2
C2orf15,20,0.6575369419721996,99141485,2
LIPT1,20,0.5914459660358875,99154955,2
MITD1,20,0.4642277510050572,99161427,2
MRPL30,20,0.6060122696658279,99181152,2
LYG1,2,0.7582010502995464,99284238,2
TXNDC9,20,0.6055317217468956,99318982,2
EIF5B,20,0.5822145173738875,99337371,2
REV1,20,0.545498374409425,99400475,2
AFF3,1,0.8324551462349796,99545419,2
LONRF2,5,0.8647870720365645,100273291,2
CHST10,20,0.7314111549520341,100391860,2
PDCL3,20,0.5005895742052544,100562993,2
NPAS2,19,0.7876381699972652,100820139,2
RPL31,20,0.5936052177435247,101002229,2
TBC1D8,20,0.626414463334501,101007617,2
CNOT11,20,0.3628600529706576,101252886,2
RNF149,20,0.4011399047551122,101271219,2
RFX8,17,0.8377407994849214,101397359,2
MAP4K4,20,0.3773594104594218,101696850,2
IL1R2,15,0.7472098089929597,101991960,2
IL1R1,20,0.7758924380278054,102064544,2
IL1RL2,18,0.7151637460925574,102187006,2
IL1RL1,20,0.481847520948417,102311502,2
IL18R1,20,0.6269129785156631,102311529,2
IL18RAP,3,0.8610920374029801,102418689,2
MFSD9,20,0.41206160960276195,102714630,2
TMEM182,20,0.4857789026619087,102736905,2
MRPS9,20,0.37365393172650185,105038069,2
TGFBRAP1,20,0.219226265602549,105264391,2
C2orf49,20,0.0,105337532,2
FHL2,20,0.6425907769689001,105357712,2
NCK2,20,0.3333238504621766,105744912,2
C2orf40,20,0.8097825873228748,106063246,2
UXS1,20,0.261226743252005,106093303,2
CD8B2,12,0.8606453871656766,106487364,2
ST6GAL2,19,0.7637500935202304,106801600,2
SULT1C4,2,0.7947787641819193,108377911,2
GCC2,20,0.2747703594191032,108448561,2
LIMS1,20,0.4700995034082258,108534355,2
RANBP2,20,0.34514201694236213,108719482,2
CCDC138,20,0.4228023155531574,108786757,2
EDAR,17,0.7584464317749615,108894471,2
SH3RF3,20,0.515474849078611,109129348,2
SEPT10,20,0.5155805613358821,109542799,2
SOWAHC,20,0.6407001417175051,109614364,2
MALL,20,0.8002648561275049,110083870,2
NPHP1,20,0.4444137401091861,110122311,2
ACOXL,2,0.7670590103267065,110732573,2
BCL2L11,19,0.7511374464229919,111119378,2
ANAPC1,20,0.40105696095914656,111611639,2
MERTK,20,0.42940276142479006,111898479,2
TMEM87B,20,0.4847848385516743,112055269,2
FBLN7,20,0.832486519709069,112138385,2
ZC3H8,20,0.4939845089446543,112211529,2
ZC3H6,20,0.5434869711381836,112275597,2
RGPD8,20,0.6548705896450235,112370092,2
TTL,20,0.4121843448497593,112482156,2
POLR1B,20,0.3525712580187532,112541915,2
CHCHD5,20,0.5071388732157255,112584240,2
SLC20A1,19,0.5665747196977614,112645939,2
CKAP2L,20,0.6167166080975459,112736349,2
PSD4,20,0.6652997216418379,113157325,2
PAX8,16,0.8596321021778032,113215997,2
CBWD2,20,0.3842750216455989,113437691,2
RABL2A,20,0.5436572614154673,113627229,2
SLC35F5,20,0.3844548298850238,113705011,2
ACTR3,20,0.6060235561325698,113889960,2
DDX18,20,0.3321544136828415,117814691,2
CCDC93,20,0.5266799636053972,117915478,2
INSIG2,20,0.44862465795359396,118088452,2
EN1,20,0.5780613790877275,118842171,2
C1QL2,16,0.8898090316720393,119156243,2
STEAP3,20,0.674048921032266,119223831,2
C2orf76,20,0.46712237799698686,119302225,2
DBI,20,0.6389232496716892,119366921,2
TMEM37,10,0.8948531614390678,119429901,2
CFAP221,20,0.4202557546683203,119544432,2
TMEM177,20,0.48402636665803755,119679167,2
PTPN4,20,0.3812741204812683,119759922,2
EPB41L5,20,0.5050094921401878,120013077,2
TMEM185B,20,0.4106995873595177,120217479,2
RALB,20,0.5970738980874245,120240064,2
INHBB,8,0.7155744145336658,120346136,2
GLI2,7,0.8553675310449333,120735623,2
TFCP2L1,20,0.7444856038789093,121216587,2
CLASP1,19,0.44649551971086654,121337776,2
NIFK,19,0.440758295637661,121726945,2
TSN,19,0.4708492341954459,121737103,2
GYPC,20,0.6273060521027436,126656133,2
BIN1,20,0.6431195751810587,127048027,2
CYP27C1,16,0.8679283784330424,127184120,2
ERCC3,19,0.27377410214921105,127257290,2
MAP3K2,19,0.28722415408121005,127298730,2
PROC,5,0.8256501127188018,127418427,2
IWS1,19,0.21865007437178374,127436207,2
MYO7B,10,0.857410638038498,127535802,2
LIMS2,19,0.7941277144029963,127638381,2
GPR17,9,0.8593097510740444,127645864,2
WDR33,19,0.21183401595940143,127701027,2
POLR2D,19,0.0,127843553,2
AMMECR1L,19,0.18270923951359797,127861630,2
SAP130,19,0.2693355093433426,127941217,2
UGGT1,19,0.22079671673383294,128091200,2
HS6ST1,19,0.5784215766589179,128236716,2
RAB6C,15,0.8463188334248101,129979664,2
CCDC74B,19,0.7803281845290676,130139287,2
SMPD4,19,0.31864092588125836,130151392,2
MZT2B,19,0.4897628717266873,130181737,2
CCDC115,19,0.3639781373463924,130337933,2
IMP4,19,0.3588009951333595,130342225,2
PTPN18,19,0.5343387600944598,130356045,2
ARHGEF4,5,0.774731819766711,130836916,2
FAM168B,5,0.5243060426576165,131047876,2
PLEKHB2,5,0.5928536426246305,131104847,2
MZT2A,19,0.7290172172776012,131464900,2
CCDC74A,3,0.8405134389877641,131527675,2
GPR39,1,0.8526793932508554,132416805,2
LYPD1,15,0.75283753439371,132644853,2
NCKAP5,19,0.775872348571727,132671788,2
MGAT5,5,0.6317477224925427,134119983,2
TMEM163,2,0.6843780797743091,134455759,2
ACMSD,1,0.8982821883281169,134838616,2
CCNT2,5,0.5474664279880364,134918235,2
RAB3GAP1,5,0.4796956963321758,135052265,2
ZRANB3,5,0.5214623797507791,135136916,2
R3HDM1,5,0.48905446649394824,135531455,2
UBXN4,5,0.4496125411488491,135741734,2
MCM6,5,0.6547672705810246,135839626,2
DARS,5,0.6090738558487636,135905881,2
CXCR4,19,0.8430559689648858,136114349,2
THSD7B,7,0.8585872606427893,136765545,2
HNMT,14,0.8332047591120344,137964020,2
SPOPL,5,0.5724685488079464,138501801,2
ARHGAP15,11,0.3822514085280917,143091362,2
GTDC1,5,0.6598840554967917,143938068,2
ZEB2,13,0.6718325427819468,144364364,2
ACVR2A,5,0.664483781270376,147844517,2
ORC4,5,0.0,147930397,2
MBD5,5,0.3730339596435479,148021011,2
EPC2,5,0.3688895448503612,148644440,2
KIF5C,15,0.7550167713024031,148875227,2
LYPD6B,12,0.788105889489474,149038107,2
LYPD6,12,0.8341931236021684,149329985,2
MMADHC,5,0.4217064477357587,149569637,2
RND3,5,0.6932447542826129,150468195,2
RBM43,5,0.7079202954374647,151247940,2
NMI,5,0.7329967120951382,151270465,2
TNFAIP6,2,0.7880357370521326,151357592,2
RIF1,5,0.49161444332826953,151409883,2
ARL5A,5,0.6611968154045591,151788984,2
CACNB4,1,0.8263943448499232,151832768,2
STAM2,5,0.5873223949907356,152116801,2
FMNL2,5,0.6986880182979736,152335174,2
PRPF40A,5,0.5066922716597893,152651593,2
ARL6IP6,5,0.6968771475316877,152717893,2
RPRM,2,0.7990475300671456,153477338,2
NR4A2,13,0.7696909119886481,156324437,2
GPD2,5,0.6359380075763371,156435290,2
GALNT5,13,0.7759095462810397,157257705,2
ERMN,6,0.8674796877938555,157318625,2
ACVR1,5,0.6713192428225447,157736444,2
UPP2,2,0.8075410018673734,157876702,2
CCDC148,5,0.8191362503312241,158171081,2
PKP4,5,0.757466712966494,158456964,2
TANC1,5,0.6826768353326873,158968640,2
WDSUB1,5,0.5468838558930289,159235793,2
BAZ2B,19,0.625757956834119,159318979,2
MARCH7,5,0.569906018809553,159712457,2
CD302,18,0.8422556454324638,159768628,2
LY75,19,0.79894144522452,159803355,2
PLA2R1,14,0.7900820291575834,159932006,2
ITGB6,7,0.8716623594437244,160099667,2
RBMS1,5,0.7662819524406177,160272151,2
TANK,20,0.6660107269549487,161136908,2
PSMD14,5,0.5973158888792593,161308425,2
SLC4A10,2,0.897454442764436,161424332,2
DPP4,3,0.668110607564161,161992245,2
FAP,13,0.7813093252574124,162170684,2
IFIH1,18,0.7544721499152321,162267074,2
GCA,5,0.7848947361611629,162318840,2
FIGN,3,0.0,163593396,2
COBLL1,7,0.7565014956349657,164653624,2
SLC38A11,15,0.8539085414167086,164896186,2
SCN3A,3,0.7834747006141487,165087522,2
SCN2A,20,0.8562463581051862,165194993,2
CSRNP3,20,0.8508972960658246,165469647,2
GALNT3,5,0.8232800173316015,165747591,2
TTC21B,5,0.7068624142987221,165857475,2
SCN9A,11,0.5618879183239505,166195185,2
SCN7A,10,0.8266479449435914,166403573,2
STK39,18,0.6781997931851771,167954020,2
CERS6,5,0.7779836544359032,168455862,2
NOSTRIN,10,0.7202573505600416,168786539,2
SPC25,5,0.7253144114508745,168834132,2
LRP2,13,0.8156675744759553,169127109,2
BBS5,12,0.7009961730649394,169479480,2
FASTKD1,5,0.7273677618087092,169528508,2
PPIG,5,0.6412079309531447,169584344,2
CCDC173,5,0.8661641803502456,169645425,2
PHOSPHO2,5,0.7437674767886522,169694454,2
KLHL23,5,0.7681891648592224,169694488,2
SSB,5,0.6576770259588496,169791933,2
METTL5,5,0.6180291719165187,169810081,2
UBR3,1,0.7077053394113557,169827458,2
MYO3B,14,0.8560867298628492,170178145,2
SP5,12,0.762877089339058,170715351,2
ERICH2,10,0.8367699002261786,170783786,2
GORASP2,5,0.6223089925754584,170928464,2
TLK1,5,0.675386202595221,170990823,2
METTL8,1,0.6668905499582198,171317405,2
DCAF17,5,0.581450174402783,171434217,2
CYBRD1,1,0.8065432835609527,171522247,2
DYNC1I2,5,0.6553063277612822,171687409,2
SLC25A12,1,0.6602877044503976,171783405,2
HAT1,1,0.6890002099712529,171922448,2
METAP1D,5,0.764214541119206,171999943,2
ITGA6,2,0.8611939920442734,172427354,2
PDK1,17,0.783302041745108,172555373,2
RAPGEF4,16,0.7229944353840557,172735274,2
MAP3K20,5,0.7125376088994608,173075435,2
CDCA7,5,0.8597388144107806,173354820,2
SP3,1,0.6882567203898531,173880850,2
OLA1,1,0.7317996600886566,174072447,2
CIR1,1,0.6850342955176336,174348022,2
SCRN3,1,0.5470609141620563,174395730,2
GPR155,13,0.7773625605809783,174431571,2
WIPF1,13,0.0,174559572,2
CHN1,1,0.6206035385830779,174799313,2
ATF2,1,0.5157683962694137,175072250,2
ATP5MC3,1,0.4936653104349995,175176258,2
LNPK,1,0.7165155035402403,175923882,2
HOXD10,11,0.20478367315451262,176108790,2
HOXD9,18,0.8174408948001083,176122719,2
HOXD8,15,0.9027202129607248,176129694,2
HOXD3,14,0.8545780752049605,176136612,2
HOXD4,7,0.8935623949482729,176151550,2
HOXD1,3,0.8100463273950578,176188668,2
MTX2,1,0.4671684804777203,176269395,2
HNRNPA3,1,0.7091128239246527,177212563,2
NFE2L2,1,0.5441023789280697,177227595,2
AGPS,14,0.7869211545007926,177392768,2
TTC30B,1,0.739830936040866,177548998,2
TTC30A,1,0.7811886360191047,177612999,2
RBM45,1,0.7883730410940655,178112424,2
PRKRA,1,0.636695186739801,178431414,2
PJVK,14,0.7466317821872949,178451346,2
FKBP7,1,0.7467301174683884,178463664,2
PLEKHA3,1,0.6510770193448862,178480457,2
SESTD1,1,0.7224622916478372,179101678,2
ZNF385B,10,0.8202998758418149,179441982,2
CWC22,1,0.5813272330017272,179944876,2
UBE2E3,1,0.7523791279023544,180967248,2
ITGA4,11,0.0,181457202,2
CERKL,11,0.04767338557529788,181536672,2
ITPRID2,11,0.850845119725523,181891730,2
PDE1A,11,0.703401813643354,182140036,2
DNAJC10,14,0.7210090739195909,182716041,2
FRZB,14,0.7140371764667215,182833275,2
NCKAP1,1,0.6245078414093667,182909115,2
DUSP19,14,0.0,183078559,2
NUP35,1,0.6139520626132202,183117513,2
ZNF804A,11,0.4263462351199703,184598529,2
FSIP2,2,0.9110055308524623,185738804,2
ZC3H15,1,0.5436135278867831,186486253,2
ITGAV,6,0.791974376043631,186590056,2
FAM171B,1,0.743254329179778,186694060,2
CALCRL,2,0.8495138827158966,187341964,2
TFPI,15,0.8544536576856013,187464230,2
GULP1,1,0.7800685353115113,188291669,2
COL3A1,16,0.8570146526443699,188974320,2
COL5A2,16,0.8183965962319895,189031898,2
WDR75,1,0.1953236630066929,189441446,2
SLC40A1,2,0.8147417047119925,189560579,2
ASNSD1,1,0.0,189661385,2
ANKAR,1,0.3727762525003242,189674290,2
OSGEPL1,1,0.33410398302878064,189746660,2
ORMDL1,1,0.2542627791867206,189770267,2
PMS1,1,0.3931372485949364,189784085,2
C2orf88,1,0.800680202589282,189879609,2
HIBCH,1,0.4673256278865763,190189735,2
INPP1,1,0.6156868176914099,190343570,2
MFSD6,1,0.5090588225966317,190408355,2
NEMP2,1,0.5871634201329333,190504338,2
NAB1,1,0.6550742888853462,190646746,2
GLS,1,0.8262805217047752,190880827,2
STAT1,1,0.7160939004121774,190964358,2
STAT4,5,0.8400556676545243,191029576,2
MYO1B,1,0.7182666396214628,191245185,2
NABP1,11,0.7891118456573727,191678068,2
CAVIN2,2,0.7658237923775608,191834310,2
SLC39A10,1,0.8052348343467749,195575977,2
DNAH7,12,0.8111496900556806,195737703,2
STK17B,1,0.790108622884444,196133583,2
HECW2,4,0.7473901335052047,196189099,2
CCDC150,1,0.6942062206002639,196639554,2
GTF3C3,1,0.5197800709739953,196763035,2
PGAP1,5,0.7768943545083243,196833004,2
ANKRD44,13,0.776638004808228,196967017,2
SF3B1,1,0.6897078543671992,197388515,2
COQ10B,12,0.6966243022126869,197453423,2
HSPD1,12,0.6744970658325229,197486584,2
HSPE1,12,0.6467188452859312,197500140,2
MOB4,1,0.6790381854692087,197515571,2
RFTN2,10,0.8557086666691248,197568224,2
MARS2,1,0.7096465598436628,197705369,2
PLCL1,5,0.8223305694151757,197804593,2
SATB2,6,0.8258218657628611,199269500,2
FTCDNL1,16,0.8217280173413017,199760544,2
C2orf69,12,0.7544633466167889,199911293,2
TYW5,12,0.5969409001211163,199928913,2
MAIP1,12,0.5494217328468138,199955317,2
SPATS2L,18,0.7831122325554482,200305881,2
KCTD18,1,0.6913491533819518,200488958,2
SGO2,12,0.7118957186265773,200510008,2
AOX1,8,0.8020456750985966,200586014,2
BZW1,12,0.6516676652260527,200810594,2
CLK1,12,0.8375786412002884,200853009,2
PPIL3,12,0.6765872903524839,200870907,2
NIF3L1,12,0.5864830669836585,200889327,2
ORC2,12,0.6077669228173235,200908977,2
FAM126B,12,0.6297666297733251,200973718,2
NDUFB3,1,0.6667817332544429,201071433,2
CFLAR,1,0.7049624064492008,201116154,2
CASP10,2,0.0,201182881,2
CASP8,12,0.6389138444724336,201233443,2
TRAK2,12,0.672818977552808,201377207,2
STRADB,12,0.7328510200440791,201387858,2
C2CD6,1,0.8816457531657627,201487421,2
TMEM237,12,0.6474186188077672,201620184,2
ALS2,12,0.5362202942605792,201700267,2
CDK15,1,0.8855898760092991,201790461,2
FZD7,5,0.8107117556590626,202034587,2
SUMO1,12,0.5640035796565045,202206180,2
NOP58,12,0.6195400882661941,202265736,2
BMPR2,14,0.6779194135156362,202376180,2
FAM117B,14,0.7515764833195733,202634969,2
ICA1L,1,0.8195150330790539,202773150,2
WDR12,1,0.6314080230567486,202874782,2
CARF,12,0.676083967596336,202912214,2
NBEAL1,12,0.7654333640581115,203014879,2
CYP20A1,1,0.6484495323654373,203238940,2
ABI2,1,0.5369837401299937,203328239,2
RAPH1,3,0.6584932933029833,203394345,2
CD28,13,0.7498461878629565,203706475,2
PARD3B,12,0.7749994264473394,204545475,2
NRP2,12,0.8178862620508357,205681990,2
INO80D,12,0.5546943071070823,205993721,2
NDUFS1,12,0.5284391124446497,206114817,2
EEF1B2,12,0.6630137171054233,206159585,2
ZDBF2,18,0.6337795801745973,206274663,2
ADAM23,16,0.8832862911082531,206443532,2
MDH1B,8,0.7696054615719093,206737763,2
FASTKD2,12,0.4944176176901697,206765357,2
CPO,8,0.8450819009859458,206939554,2
KLF7,20,0.7711215256493158,207074137,2
CREB1,12,0.632808302076919,207529737,2
METTL21A,12,0.49520740309370126,207580631,2
CCNYL1,12,0.6173038501050316,207711540,2
FZD5,12,0.7616782507090933,207762598,2
PLEKHM3,12,0.5314767919407175,207821288,2
IDH1,12,0.6671550888132509,208236227,2
PIKFYVE,12,0.47206165234464426,208266255,2
PTH2R,10,0.8092693211814278,208359714,2
MAP2,18,0.5309536373461161,209424058,2
RPE,12,0.519841465257391,210002565,2
KANSL1L,12,0.5774648374795739,210021421,2
LANCL1,12,0.6156921677993792,210431249,2
CPS1,10,0.7188699507567431,210477682,2
ERBB4,10,0.7001213346552049,211375717,2
IKZF2,12,0.8621058291238632,212999691,2
SPAG16,12,0.6682065839073474,213284379,2
BARD1,12,0.4256732819443152,214725646,2
ATIC,12,0.3918411484758446,215311956,2
FN1,13,0.8476046390389481,215360440,2
MREG,12,0.8021277639336307,215942584,2
PECR,12,0.7213816306965181,215996329,2
TMEM169,2,0.6769741704839874,216081866,2
XRCC5,12,0.37269782122375195,216107464,2
SMARCAL1,12,0.32384497559857905,216412414,2
RPL37A,12,0.533716321225221,216498189,2
IGFBP2,12,0.8495336334794332,216632828,2
IGFBP5,13,0.6968499491210118,216672105,2
DIRC3,16,0.7345238564846743,217284019,2
TNS1,12,0.6271804852332277,217799588,2
ARPC2,12,0.4166697506860523,218217141,2
GPBAR1,12,0.8393902104100448,218259496,2
AAMP,12,0.25888851804508817,218264123,2
PNKD,12,0.3916501779317988,218270392,2
TMBIM1,12,0.4740382601341807,218274197,2
CATIP,10,0.7699131667073592,218356857,2
SLC11A1,16,0.842242319112672,218382029,2
CTDSP1,12,0.38208282009517724,218398256,2
USP37,12,0.3870805074315532,218450251,2
CNOT9,12,0.0,218568580,2
PLCD4,12,0.5303057248221216,218607855,2
ZNF142,12,0.23974936441963868,218637916,2
BCS1L,12,0.2928120225339004,218658764,2
RNF25,12,0.27599151063877003,218663892,2
STK36,12,0.5487884062946897,218672069,2
TTLL4,12,0.5308017883024541,218710835,2
CYP27A1,12,0.8021394963903541,218781749,2
WNT6,1,0.6895701960854046,218859805,2
WNT10A,10,0.8448192218050098,218880852,2
CFAP65,12,0.6917995044086288,219002846,2
NHEJ1,12,0.684284844497929,219075317,2
SLC23A3,12,0.6356980838337074,219161465,2
CNPPD1,12,0.39989017755599543,219171897,2
RETREG2,12,0.3919918928098399,219176225,2
ZFAND2B,12,0.41679341083375765,219195237,2
ABCB6,12,0.5919671918465677,219209772,2
ATG9A,12,0.36123383403690823,219219380,2
ANKZF1,12,0.5019777042219608,219229757,2
GLB1L,12,0.6633658668682187,219236598,2
STK16,12,0.4827936752391543,219245455,2
DNAJB2,12,0.5300067281947427,219279267,2
DNPEP,12,0.48962657723477765,219373527,2
GMPPA,12,0.49430396128740994,219498867,2
CHPF,12,0.7169166873107089,219538948,2
TMEM198,12,0.6280410852300466,219543663,2
OBSL1,12,0.6498410224604847,219550728,2
INHA,10,0.6709346203206963,219569162,2
STK11IP,12,0.5139116604928402,219597857,2
SLC4A3,12,0.6317319955973266,219627394,2
EPHA4,12,0.8501187065897641,221418027,2
FARSB,12,0.45953699824750693,222566899,2
ACSL3,12,0.7249848513521395,222860942,2
AP1S3,12,0.6318556696893618,223751686,2
WDFY1,15,0.6912537947754336,223855716,2
MRPL44,12,0.45871193614222716,223957463,2
SERPINE2,19,0.786192073485093,223975045,2
FAM124B,6,0.6965626368963698,224378698,2
CUL3,12,0.5494245312653544,224470150,2
DOCK10,9,0.866052066939237,224765090,2
IRS1,10,0.7090335546971812,226731317,2
RHBDD1,12,0.6559481186807556,226835581,2
COL4A4,5,0.6807277097869269,227002711,2
MFF,12,0.6285831896984425,227325151,2
AGFG1,15,0.6633463280437033,227472152,2
PID1,10,0.0,228850526,2
DNER,10,0.8277932180312109,229357629,2
TRIP12,12,0.5473587678083991,229763838,2
FBXO36,12,0.6726978426831827,229922302,2
SLC16A14,12,0.8596225190967071,230034982,2
SP110,15,0.8444286993305155,230167293,2
SP140L,12,0.7727500846867504,230327184,2
SP100,12,0.755983606002005,230415942,2
CAB39,12,0.6718428218344012,230712842,2
ITM2C,2,0.8077523811698939,230864639,2
GPR55,17,0.7925519599204429,230907318,2
C2orf72,19,0.879373756777011,231037523,2
PSMD1,12,0.6088286992775472,231056864,2
HTR2B,10,0.8447813248052142,231108230,2
ARMC9,12,0.6572638956204621,231198546,2
B3GNT7,15,0.7477545165777606,231395710,2
NCL,15,0.5737296647158724,231453531,2
PTMA,20,0.7072008970110946,231706895,2
PDE6D,15,0.6308746111226323,231732433,2
COPS7B,15,0.4614100332221128,231781671,2
DIS3L2,15,0.5657554253900698,231961245,2
TIGD1,15,0.823292859962958,232547970,2
EIF4E2,15,0.5675404372755459,232550674,2
EFHD1,17,0.8320093740025696,232606057,2
GIGYF2,15,0.48786283434633504,232697299,2
NGEF,15,0.8072404438190143,232878701,2
INPP5D,15,0.8485124503555419,233059967,2
ATG16L1,15,0.5751977905481596,233210051,2
DGKD,15,0.7052387069449513,233354507,2
USP40,15,0.7055691100008062,233475520,2
HJURP,15,0.5680110466933659,233833416,2
ARL4C,18,0.7715497343013373,234493041,2
SH3BP4,9,0.7954486429731717,234952017,2
AGAP1,15,0.63983642322734,235494043,2
IQCA1,10,0.6614324966490671,236324147,2
ACKR3,10,0.8520379527608919,236567787,2
COPS8,15,0.49230831591537316,237085882,2
COL6A3,17,0.7782155366493753,237324003,2
MLPH,15,0.7984506010026212,237485428,2
RAB17,15,0.6929254636393121,237574322,2
LRRFIP1,15,0.6497211705980259,237627587,2
RBM44,14,0.8122732799775862,237798389,2
UBE2F,15,0.5302926434420439,237966827,2
SCLY,15,0.6477274890231958,238060889,2
ESPNL,5,0.8093438711731329,238100340,2
ILKAP,15,0.47681736233748706,238170402,2
HES6,15,0.7333025518141103,238238267,2
PER2,15,0.7046981861723651,238244044,2
TRAF3IP1,15,0.623516113434988,238320441,2
ASB1,15,0.5146592104455615,238426742,2
TWIST2,4,0.8564906246073813,238848032,2
HDAC4,15,0.6566038081465844,239048168,2
NDUFA10,15,0.3387639474391345,239892450,2
COPS9,15,0.4092677781540426,240126563,2
GPC1,15,0.7560584059799902,240435663,2
ANKMY1,15,0.6467208715801646,240479422,2
DUSP28,15,0.5799558298304734,240560054,2
RNPEPL1,15,0.5243706298922457,240565804,2
CAPN10,15,0.4813696836315685,240586734,2
GPR35,15,0.7873654607978213,240605430,2
SNED1,13,0.8199840910100114,240998618,2
MTERF4,15,0.381443747543042,241072169,2
PASK,15,0.5008331522173628,241106099,2
PPP1R7,15,0.30058771743112744,241149576,2
ANO7,14,0.8244234572840652,241188509,2
HDLBP,15,0.3396435564044682,241227264,2
SEPT2,15,0.2932771304172417,241315100,2
FARP2,15,0.3735328802862331,241356285,2
STK25,15,0.29669822657898903,241492670,2
BOK,15,0.5998628873236566,241551424,2
THAP4,15,0.25931753314865136,241584405,2
ATG4B,15,0.0,241637213,2
DTYMK,15,0.21426750134379602,241675747,2
ING5,15,0.286175253445233,241687085,2
D2HGDH,15,0.3733041406604012,241734602,2
