# Supplementary material for: Gene Co-Expression in Breast Cancer: A Matter of Distance
Source: Front Oncol. 2021 Nov 17;11:726493. doi: 10.3389/fonc.2021.726493 (PMC8636045; doi:10.3389/fonc.2021.726493)
Supplement: Supplementary Material S13 — Piece-wise permutation p-values of the KS statistics, calculated for all bins obtained in Supplementary Material S8 , in every chromosomal region for each phenotype. [file DataSheet_13.zip › SuppMat10/SuppMat10/Clusters/Basal/Basal-chr3-clusters.tsv]

gname,clusterid,assignmentcost,gstart,chromosome
CHL1,5,0.850415971982981,196763,3
CNTN6,9,0.9031219002285196,1092658,3
CNTN4,12,0.7724684652608959,2098813,3
IL5RA,1,0.8880528941810437,3066326,3
TRNT1,9,0.317094206559004,3126933,3
CRBN,9,0.27401291825755614,3144628,3
SUMF1,9,0.5081227484868163,3700814,3
LRRN1,7,0.8730445767258703,3799437,3
SETMAR,9,0.4220662437069359,4303304,3
ITPR1,3,0.8231162232750429,4493345,3
BHLHE40,9,0.5987384677987586,4979116,3
ARL8B,9,0.31900232586764143,5122245,3
EDEM1,9,0.4424710162913328,5187646,3
GRM7,9,0.7771857760696667,6770001,3
LMCD1,9,0.7686916280903018,8501807,3
SSUH2,1,0.7733185931234243,8619400,3
OXTR,7,0.8912588891119456,8750408,3
RAD18,9,0.24670238927855626,8775402,3
SRGAP3,9,0.5469615379225325,8980591,3
THUMPD3,9,0.0,9362971,3
SETD5,9,0.16107763895392324,9397615,3
MTMR14,9,0.24383774071929687,9649433,3
BRPF1,9,0.23050104124740822,9731729,3
OGG1,9,0.33355580687883446,9749944,3
CAMK1,9,0.844275869531206,9757347,3
TADA3,9,0.30523805905134316,9779860,3
ARPC4,9,0.287451767592772,9792495,3
ARPC4-TTLL3,9,0.5514592094204229,9793082,3
TTLL3,9,0.33614497110562325,9808086,3
RPUSD3,9,0.4243817889345094,9837849,3
JAGN1,9,0.37467801379521504,9890574,3
IL17RE,9,0.8367596130044561,9902612,3
IL17RC,9,0.4756258797750248,9917074,3
CRELD1,9,0.5739975228943885,9933822,3
PRRT3,9,0.6585344658277004,9945542,3
EMC3,9,0.33203296881237876,9962537,3
FANCD2,9,0.4468424839224613,10026414,3
BRK1,9,0.33631134029027054,10115675,3
VHL,9,0.4896261875539465,10141008,3
IRAK2,1,0.7676330550541679,10164919,3
TATDN2,9,0.22189022122930613,10248023,3
GHRL,12,0.8536795924742895,10285675,3
SEC13,9,0.3107307931162421,10293131,3
SLC6A1,6,0.8433677719832603,10992186,3
HRH1,9,0.7947665631220726,11137093,3
ATG7,9,0.4812659026528229,11272309,3
VGLL4,9,0.48393029630963935,11556069,3
TAMM41,9,0.5014946393842221,11790442,3
SYN2,5,0.7501500339338106,12004388,3
TSEN2,9,0.4255154746513825,12484432,3
MKRN2OS,5,0.7972737064666046,12514934,3
MKRN2,9,0.34575789342455965,12557087,3
RAF1,9,0.2587021445289296,12583601,3
TMEM40,9,0.8553193340317136,12733528,3
RPL32,9,0.3409519441973746,12834485,3
IQSEC1,9,0.45501738640003153,12897043,3
NUP210,9,0.6144672879912981,13316235,3
HDAC11,9,0.5450649604831965,13479724,3
FBLN2,9,0.7993589204338536,13549125,3
CHCHD4,9,0.3880210573145939,14112077,3
TMEM43,9,0.3635928640627826,14124940,3
XPC,9,0.38047747701804446,14145147,3
LSM3,9,0.36739856931286907,14178817,3
SLC6A6,7,0.6892445924021766,14402576,3
GRIP2,13,0.8526601185765996,14489107,3
CCDC174,9,0.32180431592153125,14651746,3
C3orf20,12,0.8098156805039701,14675099,3
FGD5,7,0.8239631056301231,14810853,3
NR2C2,9,0.4878218880938513,14947584,3
MRPS25,9,0.40588255639216675,15042460,3
RBSN,9,0.35555796934061545,15070073,3
CAPN7,9,0.368473632599721,15206152,3
SH3BP5,9,0.6359136594879515,15254353,3
METTL6,9,0.4633016917518543,15381275,3
EAF1,9,0.4829151479783381,15427598,3
COLQ,9,0.706990751831297,15450133,3
HACL1,9,0.4778650629681276,15560704,3
BTD,7,0.5304183591611837,15601341,3
ANKRD28,9,0.4108239685558108,15667236,3
GALNT15,5,0.8544610727008983,16174680,3
DPH3,9,0.46864411458399036,16257061,3
OXNAD1,9,0.4764529348227643,16265160,3
RFTN1,9,0.7817739226116804,16313574,3
PLCL2,9,0.6769952728615658,16802651,3
TBC1D5,9,0.4600684693494975,17157162,3
SATB1,9,0.6187312106366778,18345377,3
KCNH8,10,0.8731062199851141,19148510,3
EFHB,9,0.7247403709650893,19879472,3
RAB5A,9,0.41210106632971033,19947097,3
PP2D1,14,0.7605767346795109,19979961,3
KAT2B,7,0.7329207643121518,20040446,3
SGO1,7,0.503379874038429,20160593,3
ZNF385D,11,0.865305345000428,21412218,3
UBE2E2,7,0.6638908580246231,23203020,3
UBE2E1,7,0.5464014831900341,23805903,3
NKIRAS1,7,0.47022372909522747,23891660,3
RPL15,7,0.5219701638074996,23916545,3
NR1D2,7,0.6203233648007691,23945286,3
THRB,9,0.8410358854735536,24117153,3
RARB,9,0.7860924109255746,25174332,3
TOP2B,9,0.5600699110111268,25597905,3
NGLY1,7,0.4341912922040444,25718944,3
OXSM,9,0.5003830309857035,25782917,3
LRRC3B,2,0.9074048912674922,26622806,3
NEK10,5,0.8504685100842211,27110085,3
SLC4A7,9,0.6344068172228101,27372721,3
EOMES,5,0.7718945458032176,27715949,3
CMC1,7,0.5020471933891189,28241584,3
AZI2,7,0.5347048515773016,28315003,3
ZCWPW2,7,0.6531263375792553,28348721,3
RBMS3,12,0.7417857015175833,28574791,3
TGFBR2,7,0.8032402662839577,30606502,3
STT3B,7,0.47002100376921874,31532638,3
OSBPL10,7,0.7446080274879507,31657890,3
ZNF860,7,0.8046548695919263,31981771,3
GPD1L,7,0.7710061832151291,32105689,3
CMTM8,7,0.5325993612100945,32238679,3
CMTM7,7,0.6482695983304942,32391671,3
CMTM6,7,0.3769729682799936,32481312,3
DYNC1LI1,7,0.4389506855663229,32525974,3
CNOT10,7,0.33861698638407867,32685145,3
GLB1,7,0.4759401324193887,32996609,3
TMPPE,7,0.5503848579746129,33090421,3
CRTAP,7,0.4890375277623441,33113979,3
FBXL2,7,0.5206888721012639,33277025,3
UBP1,7,0.2835117315245266,33388336,3
CLASP2,7,0.0,33496245,3
PDCD6IP,7,0.28034967592926985,33798571,3
STAC,7,0.7922907337335544,36380344,3
DCLK3,9,0.787003580133371,36712422,3
TRANK1,7,0.7234768258412044,36826820,3
EPM2AIP1,7,0.4700980964539564,36985043,3
MLH1,7,0.42777447553265313,36993332,3
LRRFIP2,7,0.5328286801828119,37052626,3
GOLGA4,7,0.3826447410491899,37243177,3
ITGA9,7,0.7326929186591212,37452115,3
CTDSPL,7,0.6064777238469135,37861880,3
VILL,10,0.7993571632019951,37988059,3
PLCD1,7,0.5746243427026445,38007496,3
DLEC1,9,0.5696781061607497,38039205,3
ACAA1,7,0.42389076321344765,38103129,3
MYD88,7,0.47281323448786294,38138478,3
OXSR1,7,0.38873886329171825,38165089,3
XYLB,7,0.5893809449564333,38346760,3
ACVR2B,7,0.5185654403721581,38453890,3
EXOG,7,0.5081547875503077,38496127,3
SCN5A,7,0.6891542096932821,38548057,3
SCN11A,9,0.8699209088128517,38845767,3
WDR48,7,0.39209394339090575,39052013,3
GORASP1,7,0.41230647017945987,39096659,3
TTC21A,7,0.5201794167907203,39107704,3
CSRNP1,7,0.6114682757689954,39141855,3
CX3CR1,10,0.821942055273281,39263494,3
SLC25A38,7,0.43573170285344776,39383370,3
RPSA,7,0.48939427906245525,39406716,3
MYRIP,7,0.8774123006317139,39808914,3
EIF1B,7,0.4850328336492391,40309707,3
ENTPD3,7,0.7266872445337189,40387156,3
RPL14,7,0.5281840803906208,40457292,3
ZNF619,7,0.5074056369861651,40477113,3
ZNF620,7,0.7450695116788397,40477131,3
ZNF621,7,0.5403387196544003,40524878,3
CTNNB1,7,0.6446076485066473,41194741,3
ULK4,7,0.8268692239229674,41246599,3
TRAK1,7,0.7453382313036063,42013802,3
VIPR1,10,0.8260438715885297,42489299,3
SEC22C,7,0.6546244611971006,42547969,3
SS18L2,1,0.5910765914769599,42581840,3
NKTR,1,0.6014969235453733,42600655,3
ZBTB47,1,0.7237077292444178,42653697,3
CCDC13,1,0.7700243801794973,42708269,3
HIGD1A,1,0.722598481459265,42784298,3
ACKR2,1,0.8446003488521141,42804752,3
KRBOX1,6,0.9000005157512083,42809483,3
CYP8B1,1,0.8051092819441612,42856005,3
ZNF662,6,0.8163088846833094,42905731,3
POMGNT2,1,0.6513155997295539,43079232,3
SNRK,1,0.5920213589790191,43286512,3
ANO10,1,0.6704400125732234,43354859,3
ABHD5,1,0.6629708285289693,43690108,3
TCAIM,1,0.6062463998664972,44338119,3
ZNF445,1,0.49487152476336826,44431705,3
ZNF852,1,0.7242421683134098,44494847,3
ZKSCAN7,1,0.7926299330190985,44555193,3
ZNF660,1,0.720249368518602,44578223,3
ZNF197,1,0.5777678556184178,44584888,3
ZNF35,1,0.6583352032230603,44648732,3
ZNF502,2,0.7494792501765377,44712643,3
ZNF501,7,0.7290415991297987,44729596,3
KIAA1143,1,0.4462518028167476,44737661,3
KIF15,1,0.668821488172261,44761721,3
TMEM42,1,0.472603629934086,44861904,3
ZDHHC3,1,0.0,44915257,3
EXOSC7,1,0.3514012993339948,44975241,3
CLEC3B,10,0.849777598788726,45001548,3
CDCP1,1,0.7412446412373224,45082277,3
TMEM158,1,0.7072177689839014,45224466,3
LARS2,1,0.43161199797169236,45388561,3
LIMD1,1,0.7208626147838011,45555394,3
SACM1L,1,0.5116707473054428,45689056,3
SLC6A20,7,0.9050493779143574,45755449,3
LZTFL1,1,0.6253479981594425,45823316,3
FYCO1,1,0.5534249346768068,45917899,3
CXCR6,11,0.8810267757111135,45940933,3
CCR1,13,0.8625639242430778,46201711,3
CCR2,12,0.8257400853241155,46353734,3
CCR5,6,0.8292437412525692,46370854,3
CCRL2,12,0.87037896986428,46407166,3
LTF,6,0.8113486092951737,46435645,3
TDGF1,8,0.8837511737055959,46574534,3
ALS2CL,1,0.6579387928546527,46668995,3
TMIE,1,0.6978957011729173,46694528,3
PRSS50,4,0.8622160083086114,46712117,3
PTH1R,3,0.702643991342321,46877721,3
CCDC12,14,0.6658332538589925,46921726,3
NBEAL2,14,0.7587301846362786,46979683,3
SETD2,14,0.5660656627861065,47016429,3
KIF9,1,0.748294703738599,47228026,3
KLHL18,1,0.6295605453756712,47282917,3
PTPN23,14,0.6026950349807814,47381011,3
SCAP,1,0.670766126180123,47413681,3
ELP6,14,0.5793031880481988,47495640,3
CSPG5,14,0.7261673456850559,47562238,3
SMARCC1,14,0.7023090126777201,47585269,3
DHX30,14,0.5731915909226124,47802909,3
MAP4,14,0.6442206845474483,47850690,3
CDC25A,2,0.7359231254995712,48157146,3
ZNF589,14,0.7117653548035436,48241100,3
NME6,14,0.7038751995495103,48290722,3
PLXNB1,2,0.6643935180475689,48403854,3
CCDC51,2,0.6278082003339909,48432164,3
TMA7,14,0.5514594547729945,48440257,3
ATRIP,14,0.8279225017152767,48446710,3
SHISA5,14,0.5590547315334478,48467798,3
PFKFB4,15,0.8440624324294479,48517684,3
UCN2,5,0.8588809352312355,48561718,3
COL7A1,3,0.8994697895778625,48564073,3
UQCRC1,14,0.5135041527629796,48599002,3
SLC26A6,14,0.637313465401764,48625723,3
CELSR3,5,0.847911922842778,48636463,3
NCKIPSD,14,0.6765509218791657,48673844,3
IP6K2,14,0.4510168090196772,48688003,3
PRKAR2A,14,0.6798944221115166,48744597,3
SLC25A20,14,0.6857884019357215,48856926,3
ARIH2OS,14,0.6907283861483624,48917782,3
ARIH2,14,0.34925780431337117,48918821,3
P4HTM,14,0.7455663729475585,48989889,3
WDR6,14,0.42098722003970246,49007062,3
DALRD3,14,0.4519699585694459,49015488,3
NDUFAF3,14,0.43825939947940196,49020459,3
IMPDH2,14,0.39768867691511744,49024325,3
QRICH1,14,0.0,49029707,3
QARS,14,0.41338876830553917,49095932,3
USP19,14,0.3342634461162137,49108046,3
LAMB2,14,0.5830769476911933,49121114,3
CCDC71,14,0.3939072309983557,49162535,3
KLHDC8B,14,0.7561192906000742,49171598,3
CCDC36,10,0.86172998504072,49198428,3
C3orf62,14,0.4792465996055444,49268596,3
USP4,14,0.40800590093970623,49277831,3
RHOA,14,0.3984159815646183,49359145,3
TCTA,14,0.8472503304396237,49412206,3
AMT,12,0.8062272925156819,49416775,3
NICN1,14,0.6094842794002342,49422946,3
DAG1,14,0.5414306805957975,49468703,3
BSN,14,0.7822167528449635,49554477,3
APEH,14,0.39092674582474607,49674014,3
MST1,2,0.6551651009465387,49683947,3
RNF123,14,0.5259762731280382,49689538,3
GMPPB,14,0.5589785721501399,49716844,3
IP6K1,14,0.4910834950794323,49724294,3
INKA1,7,0.8260893767432667,49803254,3
UBA7,14,0.6010964748914194,49805209,3
TRAIP,14,0.5062482055503805,49828601,3
MST1R,2,0.848789393864284,49887002,3
MON1A,2,0.6191220114241083,49907160,3
RBM6,14,0.4442279959218235,49940007,3
RBM5,14,0.4357983436206486,50088908,3
SEMA3F,14,0.7885310972969823,50155045,3
SLC38A3,12,0.9053791648934458,50205246,3
GNAI2,14,0.5367051011118298,50226292,3
SEMA3B,14,0.7396753362040227,50267558,3
IFRD2,14,0.44418792515031036,50287732,3
HYAL3,14,0.7761888511617284,50292831,3
NAA80,14,0.665692318521852,50296402,3
HYAL1,5,0.8798190232774784,50299890,3
HYAL2,14,0.48631118643372884,50317790,3
TUSC2,14,0.3578897911871165,50320027,3
RASSF1,14,0.5987592279244818,50329782,3
ZMYND10,14,0.7381189566187369,50341110,3
NPRL2,14,0.48638029710436326,50347330,3
CYB561D2,14,0.5800857094310663,50350695,3
TMEM115,14,0.41451903445499916,50354750,3
CACNA2D2,9,0.8642281684335793,50362799,3
C3orf18,3,0.8366526191572767,50558025,3
HEMK1,2,0.652492587799489,50569152,3
CISH,14,0.8236662527384446,50606490,3
MAPKAPK3,14,0.6576103255220702,50611520,3
DOCK3,2,0.7691201792941726,50674927,3
MANF,14,0.7199202627018324,51385047,3
RBM15B,2,0.6332017549844873,51391285,3
DCAF1,2,0.5109784183873038,51395867,3
RAD54L2,2,0.6104786708395246,51541144,3
TEX264,2,0.5469634460155681,51662693,3
GRM2,7,0.9050584643670124,51707068,3
RRP9,2,0.6004387919653953,51933429,3
PARP3,2,0.7579444898863349,51942345,3
PCBP4,2,0.7407155316095901,51957454,3
ABHD14B,5,0.8511446720962677,51968510,3
ABHD14A,2,0.8233100317708089,51971426,3
ABHD14A-ACY1,10,0.8225491773336967,51974706,3
ACY1,14,0.7684349212897184,51983340,3
RPL29,2,0.6105226811291102,51993522,3
DUSP7,1,0.5643777752414174,52048919,3
POC1A,2,0.6028190691777228,52075253,3
ALAS1,2,0.7245887466829182,52198086,3
TWF2,2,0.6643295186625584,52228612,3
PPM1M,2,0.7724366539317538,52245759,3
WDR82,2,0.5127223833483563,52254434,3
GLYCTK,15,0.867785165689055,52287089,3
DNAH1,2,0.7127214983389154,52316319,3
BAP1,2,0.5914926577541426,52401008,3
PHF7,2,0.7377798394724346,52410660,3
SEMA3G,8,0.8547904925802927,52433053,3
NISCH,2,0.6455675316934535,52455118,3
STAB1,15,0.7789554288202284,52495338,3
NT5DC2,2,0.7097414203039341,52524385,3
SMIM4,1,0.8377486196868023,52534013,3
PBRM1,2,0.6172946909117188,52545352,3
GNL3,2,0.0,52681156,3
GLT8D1,2,0.45646891937688283,52694488,3
SPCS1,2,0.5512475349270511,52704955,3
NEK4,2,0.5650714001072267,52708444,3
ITIH4,10,0.8084694025704104,52812975,3
STIMATE,2,0.8419005097143273,52836219,3
SFMBT1,14,0.7522623643343301,52903572,3
RFT1,2,0.6191086977439468,53088483,3
PRKCD,14,0.7150168237852108,53156009,3
TKT,2,0.757969030866151,53224712,3
DCP1A,2,0.6340463259329921,53283429,3
CACNA1D,6,0.8094056673269925,53328963,3
CHDH,2,0.7977370163361025,53812335,3
IL17RB,2,0.8382318121974659,53846568,3
ACTR8,2,0.6122601146474843,53867066,3
SELENOK,2,0.630883123209057,53884417,3
WNT5A,10,0.9048863645903108,55465715,3
ERC2,6,0.8943152595757073,55508311,3
CCDC66,2,0.6455176008767367,56557161,3
ARHGEF3,14,0.7165710925752545,56727418,3
SPATA12,6,0.8343621505166275,57060664,3
IL17RD,5,0.0,57089982,3
HESX1,2,0.8497399280856157,57197838,3
APPL1,2,0.6800215515151986,57227726,3
DNAH12,1,0.8884607465717935,57293699,3
PDE12,4,0.866700794245029,57556274,3
ARF4,2,0.6951796311335194,57571363,3
DENND6A,14,0.708097716577651,57625454,3
SLMAP,2,0.7827637540219863,57755450,3
FLNB,14,0.8085079874312137,58008400,3
DNASE1L3,5,0.7155678603637365,58192257,3
ABHD6,1,0.7459523167058935,58237506,3
RPP14,2,0.7635630998172753,58306247,3
PXK,1,0.809989938330762,58332880,3
PDHB,2,0.6995868425137884,58427630,3
KCTD6,2,0.7674625007828177,58492096,3
ACOX2,12,0.8650966280468059,58505136,3
FAM107A,9,0.84321145424523,58564117,3
FAM3D,15,0.8332931405052109,58633946,3
C3orf67,12,0.8716522829052025,58717365,3
FHIT,8,0.8237724430248745,59747277,3
PTPRG,2,0.8570115591391287,61561569,3
C3orf14,1,0.8354516614150889,62318973,3
C3orf49,3,0.8486526689401813,63819362,3
THOC7,2,0.7130402467919369,63833870,3
ATXN7,1,0.8058316691271118,63898399,3
PSMD6,14,0.75523757836821,64010549,3
PRICKLE2,9,0.8415633170506094,64092236,3
ADAMTS9,2,0.8637247649533691,64515654,3
MAGI1,12,0.7782652954590646,65353525,3
SLC25A26,12,0.855820111546069,66133610,3
LRIG1,8,0.8331190751886686,66378797,3
KBTBD8,12,0.8262122907445496,66998307,3
SUCLG2,2,0.8376085476781929,67360460,3
EOGT,1,0.855078184655735,68975217,3
TMF1,2,0.7618767828470592,69019827,3
UBA3,2,0.7383817669097323,69054730,3
ARL6IP5,15,0.77096314180052,69084937,3
FRMD4B,2,0.8653579312726946,69168782,3
MITF,5,0.879074699446619,69739435,3
FOXP1,2,0.8474221283432097,70952817,3
EIF4E3,14,0.8987034464677148,71675414,3
GPR27,12,0.8523786955520132,71754050,3
RYBP,15,0.8917244780821652,72371825,3
SHQ1,2,0.8089264081149802,72749277,3
GXYLT2,1,0.852263819413001,72888073,3
PPP4R2,2,0.7684343397789678,72996785,3
EBLN2,6,0.8474301460659566,73061659,3
PDZRN3,13,0.88725864154056,73382431,3
CNTN3,3,0.8460069541527904,74262568,3
ZNF717,7,0.7794057563745596,75678660,3
ROBO2,5,0.8285790087262473,75906695,3
ROBO1,5,0.8969683183914416,78597239,3
GBE1,1,0.9066567110368473,81489703,3
VGLL3,8,0.9076025080432399,86876388,3
CHMP2B,12,0.8485170155055082,87227271,3
HTR1F,14,0.8336791967236641,87990696,3
CGGBP1,12,0.7349586807274024,88051944,3
ZNF654,12,0.7135431363538642,88059255,3
C3orf38,12,0.8358446713517821,88149959,3
EPHA3,6,0.8952710357842786,89107621,3
PROS1,8,0.8281828444540076,93873033,3
ARL13B,1,0.8580652324242326,93980139,3
STX19,6,0.8002332286508728,94014365,3
DHFR2,14,0.8666616597796797,94047836,3
NSUN3,13,0.7308219587444587,94062980,3
EPHA6,10,0.8628655919366608,96814581,3
ARL6,13,0.8137090090307066,97764521,3
CRYBG3,8,0.8504858692852629,97822011,3
RIOX2,4,0.7987309758659872,97941818,3
CLDND1,1,0.7816077702975837,98497912,3
CPOX,13,0.7645767894050373,98579446,3
ST3GAL6,4,0.8157023541265168,98732236,3
DCBLD2,1,0.8364276988699477,98795941,3
CMSS1,13,0.6572752425357655,99817837,3
FILIP1L,3,0.8399667459256372,99830141,3
TBC1D23,4,0.757826087285772,100260992,3
NIT2,13,0.6374407926903238,100334739,3
TOMM70,4,0.7289746495676204,100363431,3
LNP1,12,0.8090586171068609,100401532,3
TMEM45A,15,0.6747155720106235,100492619,3
TFG,13,0.6556421512224913,100709331,3
IMPG2,5,0.8474291119147076,101222546,3
SENP7,4,0.8723634462678662,101324205,3
TRMT10C,4,0.7160988836001942,101561868,3
PCNP,4,0.7734702810584435,101574095,3
ZBTB11,13,0.72937527816446,101648889,3
RPL24,4,0.8018288665970744,101681091,3
CEP97,4,0.756289052510906,101724593,3
NXPE3,4,0.8436937673260365,101779202,3
NFKBIZ,14,0.8711793349271828,101827991,3
ALCAM,13,0.7842035393806811,105366909,3
CBLB,13,0.7875589627995708,105655461,3
BBX,11,0.8296791847358893,107522936,3
CD47,1,0.824391130160083,108043091,3
IFT57,4,0.8147297479852369,108160812,3
CIP2A,8,0.6402024519271792,108549864,3
DZIP3,8,0.7315738305151765,108589705,3
NECTIN3,2,0.8424975643473117,111070071,3
CD96,2,0.8976892145220859,111292719,3
PHLDB2,4,0.5340191251625503,111732497,3
ABHD10,4,0.2680098443502035,111979010,3
C3orf52,4,0.5922092875055374,112086335,3
GCSAM,4,0.7960143243682966,112120839,3
SLC9C1,4,0.6544940265789521,112140898,3
CD200,5,0.8946100487650458,112332347,3
ATG3,4,0.0,112532509,3
SLC35A5,4,0.35586032138977586,112561709,3
CCDC80,3,0.8005583199386528,112596794,3
CD200R1,5,0.847177622032632,112921205,3
GTPBP8,4,0.5424485559785136,112990918,3
NEPRO,4,0.37962817676041094,113002444,3
BOC,4,0.761735739562666,113211003,3
CFAP44,4,0.40168830554624735,113286930,3
SPICE1,4,0.3278212412274868,113442718,3
SIDT1,4,0.7799872631652461,113532296,3
USF3,4,0.4039782663914354,113648385,3
NAA50,4,0.4334238356568544,113716458,3
ATP6V1A,4,0.4355521550128597,113747033,3
GRAMD1C,4,0.6921786278138093,113828182,3
ZDHHC23,4,0.4764610121163062,113947901,3
CCDC191,4,0.4151728251885791,113964137,3
QTRT2,4,0.32746226673852286,114005833,3
ZBTB20,13,0.8451389505459682,114314501,3
LSAMP,8,0.846321028094794,115802363,3
B4GALT4,8,0.7479991922705951,119211732,3
ARHGAP31,6,0.754851980846035,119294373,3
TMEM39A,8,0.6203349295280232,119428949,3
POGLUT1,4,0.6168527305594499,119468963,3
TIMMDC1,4,0.4859378930156064,119498532,3
CD80,3,0.8360730570103981,119524293,3
ADPRH,4,0.8070310897281257,119579268,3
PLA1A,7,0.8630238029175819,119597875,3
POPDC2,7,0.8498127754119347,119636457,3
COX17,4,0.5727718338359924,119654513,3
MAATS1,5,0.8510316239364044,119703022,3
NR1I2,14,0.7342272727316539,119780484,3
GSK3B,8,0.5464321270555521,119821323,3
GPR156,8,0.7879487909778157,120164645,3
LRRC58,8,0.5872343143020271,120324509,3
FSTL1,7,0.8990525370937037,120392293,3
NDUFB4,8,0.437055424220673,120596328,3
RABL3,11,0.581342269707845,120686681,3
GTF2E1,8,0.4798602871853356,120742637,3
POLQ,8,0.5188403688089797,121431427,3
HCLS1,2,0.8456866554703418,121631399,3
GOLGB1,8,0.5842179106974366,121663199,3
IQCB1,8,0.47741507246785386,121769761,3
EAF2,13,0.8709386208436575,121835183,3
SLC15A2,8,0.7471731685426901,121894401,3
ILDR1,13,0.7812050000353318,121987323,3
CD86,7,0.864310355105163,122055362,3
CSTA,5,0.8406156828967829,122325248,3
CCDC58,8,0.36873731418418476,122359591,3
FAM162A,8,0.6238787728427445,122384176,3
WDR5B,8,0.4615982813903108,122412332,3
KPNA1,8,0.0,122421902,3
PARP9,8,0.5814488320510492,122527924,3
DTX3L,8,0.6319416836084881,122564338,3
PARP14,8,0.6989368011081036,122680839,3
HSPBAP1,8,0.35600743827164993,122739999,3
SEMA5B,8,0.8073996805620225,122909082,3
PDIA5,13,0.6967303021557925,123067025,3
SEC22A,8,0.37028933508487527,123201927,3
ADCY5,15,0.8779874244921237,123282296,3
HACD2,8,0.7176424955596079,123490820,3
MYLK,7,0.771923725829363,123610049,3
CCDC14,8,0.5938691272450971,123897305,3
ROPN1,8,0.7662805405517814,123968521,3
KALRN,8,0.7660626994969278,124080023,3
UMPS,8,0.46921887844834054,124730433,3
ITGB5,8,0.8748032939602418,124761948,3
HEG1,8,0.7652053030577927,124965710,3
SLC12A8,8,0.6913507434706201,125082636,3
ZNF148,8,0.4762488423846334,125225561,3
SNX4,8,0.4653358640913664,125446650,3
OSBPL11,8,0.45872828599910287,125528858,3
ALG1L,13,0.7855774631978467,125929275,3
ROPN1B,5,0.8616953365054156,125969160,3
SLC41A3,13,0.5831174571054378,126006355,3
KLF15,15,0.8150172894375796,126342635,3
ZXDC,8,0.4542450176230429,126437601,3
TXNRD3,11,0.6667562998395932,126571779,3
CHCHD6,13,0.694765409277355,126704220,3
PLXNA1,13,0.6484784004742328,126988594,3
TPRA1,15,0.4066023374298897,127571266,3
MCM2,15,0.5120896072167076,127598410,3
PODXL2,15,0.7607956817229206,127629185,3
ABTB1,15,0.6947669542645194,127672935,3
MGLL,15,0.6468635751537721,127689062,3
SEC61A1,15,0.362328402606936,128051641,3
RUVBL1,15,0.47183525030232953,128064778,3
EEFSEC,15,0.5459391425862894,128153481,3
GATA2,2,0.851918140810902,128479427,3
RPN1,15,0.32625287613332843,128619969,3
RAB7A,15,0.3131965074075965,128726122,3
ACAD9,15,0.4085867159088755,128879596,3
KIAA1257,13,0.759766631651279,128909866,3
EFCC1,13,0.8197401318893047,129001629,3
RAB43,13,0.6028386775299056,129087569,3
ISY1,15,0.5075813601915535,129127415,3
CNBP,15,0.39365651106168664,129169484,3
COPG1,15,0.24861563508413909,129249606,3
HMCES,15,0.26799908314033627,129278828,3
H1FX,15,0.4616921038930788,129314771,3
EFCAB12,15,0.4595503680788613,129401321,3
MBD4,15,0.0,129430944,3
IFT122,15,0.3309031223105059,129440036,3
PLXND1,15,0.5731031641418132,129555175,3
TMCC1,15,0.3502821563705717,129647792,3
ALG1L2,15,0.6366191707067224,130081831,3
COL6A6,2,0.8877550518305919,130560334,3
PIK3R4,15,0.4414783445869239,130678934,3
ATP2C1,13,0.46440356360386725,130850595,3
ASTE1,13,0.4475021608791526,131013875,3
NEK11,13,0.589226391397986,131026850,3
NUDT16,13,0.7427142568090724,131381671,3
MRPL3,13,0.2872736835995554,131462212,3
ACPP,13,0.7327204842620794,132317369,3
DNAJC13,13,0.3845802262515642,132417502,3
ACAD11,13,0.6496027268632365,132558138,3
ACKR4,8,0.9043873114616539,132597237,3
UBA5,13,0.0,132654446,3
NPHP3,13,0.5747156498018069,132680609,3
CDV3,13,0.5582510025718084,133573730,3
TOPBP1,13,0.3821422232524393,133598175,3
SRPRB,13,0.47362170412388527,133784033,3
RAB6B,13,0.7715133627880228,133824235,3
SLCO2A1,5,0.858482151584453,133928145,3
RYK,13,0.3983089800493389,134065303,3
AMOTL2,13,0.6801296401620103,134355874,3
ANAPC13,13,0.6509483616820083,134477706,3
CEP63,13,0.44993300752120524,134485721,3
EPHB1,10,0.8368562179769302,134597801,3
KY,14,0.8146997603700377,134599923,3
PPP2R3A,13,0.6822006402833006,135965728,3
MSL2,13,0.4824422237392082,136148917,3
PCCB,13,0.5412415786753533,136250340,3
STAG1,13,0.6840078287988993,136336236,3
SLC35G2,6,0.8147556432723289,136818647,3
NCK1,15,0.6510425586233064,136862208,3
IL20RB,10,0.8658675268832265,136946230,3
CLDN18,11,0.36079896794364896,137998735,3
DZIP1L,11,0.6848852408714289,138061990,3
DBR1,11,0.29835576760911986,138161012,3
ARMC8,11,0.28585091664604234,138187248,3
NME9,13,0.6804125715570727,138261437,3
MRAS,15,0.7175630635359135,138347648,3
ESYT3,3,0.8141854508696551,138434586,3
CEP70,11,0.4981705220009337,138494344,3
FAIM,11,0.4563200476156789,138608606,3
PIK3CB,11,0.4563399863562798,138652699,3
MRPS22,11,0.3495551110262026,139005806,3
COPB2,11,0.5070185738998667,139355600,3
RBP1,11,0.842216223327021,139517434,3
NMNAT3,11,0.6800494752404556,139560180,3
SLC25A36,13,0.5274036235494297,140941830,3
PXYLP1,13,0.7953504075173934,141228726,3
ZBTB38,11,0.672867527084914,141324213,3
RASA2,13,0.6394122716319971,141487047,3
RNF7,11,0.5771212752612866,141738249,3
ATP1B3,11,0.625863538575254,141876124,3
TFDP2,11,0.5660493463840961,141944428,3
GK5,11,0.5069342775829545,142157527,3
XRN1,11,0.29940718443246506,142306607,3
ATR,11,0.0,142449007,3
PLS1,11,0.5360423210590126,142596393,3
TRPC1,15,0.8412435766591204,142724034,3
U2SURP,11,0.3439567238211524,142964497,3
CHST2,8,0.8277597144382768,143119771,3
SLC9A9,12,0.859191648187922,143265222,3
PLSCR4,6,0.8110253932562387,146192335,3
PLSCR1,10,0.7431390465973445,146515180,3
AGTR1,1,0.9078539742557645,148697784,3
CPA3,10,0.868113748601762,148865296,3
GYG1,15,0.6711884167571247,148991341,3
HLTF,11,0.7214798699576723,149030127,3
HPS3,15,0.6257037613988004,149129584,3
TM4SF18,12,0.8628058216347246,149318498,3
TM4SF1,10,0.7413711805781278,149369022,3
WWTR1,15,0.6994551160708465,149517235,3
COMMD2,15,0.5777814331386926,149738472,3
RNF13,10,0.7175686409651878,149812708,3
PFN2,11,0.7163243248891099,149964904,3
TSC22D2,15,0.6761633128416442,150408335,3
SERP1,10,0.6152822730949689,150541998,3
EIF2A,11,0.36819727450473505,150546678,3
SELENOT,11,0.5458278722061505,150602875,3
SIAH2,11,0.47339283292972845,150741125,3
MED12L,12,0.8057408309926211,151085697,3
GPR171,6,0.780087827468535,151197832,3
P2RY14,6,0.8092057368853659,151212117,3
GPR87,9,0.8500690741477027,151294086,3
P2RY13,5,0.7763787465841644,151326312,3
P2RY12,11,0.8796849969523397,151337380,3
IGSF10,5,0.8827194678005515,151425384,3
MBNL1,15,0.670275453311873,152243828,3
RAP2B,10,0.7794990102380253,153162270,3
ARHGEF26,12,0.7084400539892393,154121003,3
DHX36,10,0.5671080519866659,154272546,3
MME,9,0.9032032233314278,155024124,3
PLCH1,10,0.760027831106405,155375580,3
C3orf33,10,0.58968302330479,155762617,3
SLC33A1,10,0.5913270148036556,155821024,3
GMPS,10,0.5264429560384676,155870650,3
KCNAB1,10,0.7713259775229794,156037701,3
SSR3,15,0.6120947896085929,156540140,3
TIPARP,10,0.6626493414920045,156673235,3
LEKR1,10,0.7230563507138765,156825481,3
CCNL1,10,0.5700192689724967,157146508,3
VEPH1,10,0.8223953986420308,157259742,3
SHOX2,14,0.8898854515076208,158095954,3
RSRC1,10,0.41715120048282495,158105855,3
MLF1,10,0.5626666933191745,158571163,3
GFM1,10,0.4338597156687538,158644278,3
LXN,5,0.8568392869964686,158645822,3
RARRES1,10,0.7442163901157366,158696892,3
MFSD1,10,0.6049348395447954,158732198,3
IL12A,6,0.8602139515047738,159988835,3
C3orf80,6,0.0,160225496,3
IFT80,10,0.4687398386413665,160256986,3
SMC4,10,0.4158759021508953,160399274,3
TRIM59,10,0.7408001134797739,160432445,3
KPNA4,10,0.0,160495007,3
PPM1L,10,0.7185673715397317,160755602,3
B3GALNT1,10,0.6960448281531451,161083883,3
NMD3,10,0.4699906427130498,161104696,3
BCHE,10,0.74151997631939,165772904,3
WDR49,10,0.8470398307646052,167478684,3
PDCD10,10,0.38263456769822357,167683298,3
SERPINI1,15,0.8707491900100272,167735243,3
GOLIM4,10,0.7879582077399638,168008677,3
MECOM,10,0.8767085168147739,169083499,3
ACTRT3,12,0.7696347443717481,169766921,3
MYNN,10,0.7018760053329993,169772831,3
LRRC34,10,0.8287680102916857,169793428,3
SEC62,10,0.6411556648611845,169966635,3
GPR160,12,0.812992658893519,170037995,3
PHC3,10,0.8005227685664571,170086732,3
PRKCI,10,0.7703871211915876,170222424,3
SKIL,10,0.7799160568130133,170357678,3
CLDN11,8,0.8255286867941859,170418865,3
RPL22L1,8,0.8697325032714064,170864875,3
EIF5A2,10,0.7475006189109856,170888418,3
TNIK,9,0.8381960990654252,171058414,3
PLD1,10,0.863033560571902,171600404,3
FNDC3B,10,0.7550252896017877,172039578,3
TNFSF10,12,0.8023975453805853,172505508,3
NCEH1,7,0.8646514098017966,172630249,3
ECT2,10,0.6964298332064272,172750682,3
NLGN1,11,0.8138422801803978,173396284,3
NAALADL2,12,0.7662011561442339,174438573,3
TBL1XR1,12,0.6996865211323977,177019340,3
KCNMB2,9,0.8418230770616606,178272932,3
ZMAT3,9,0.8338521452590486,178960121,3
PIK3CA,9,0.8324181345847685,179148114,3
KCNMB3,1,0.8666951255921848,179236691,3
ZNF639,10,0.861319197455773,179323031,3
MFN1,10,0.856816759885296,179347709,3
GNB4,10,0.8570505858357672,179396088,3
ACTL6A,12,0.8516771513337046,179562886,3
MRPL47,12,0.83131236212227,179588285,3
NDUFB5,12,0.7944747580109232,179604690,3
USP13,10,0.8323675414371278,179653040,3
PEX5L,5,0.8817015386178355,179794958,3
TTC14,12,0.6918245225887989,180602163,3
CCDC39,12,0.7398286743340325,180614008,3
FXR1,12,0.4573005438331986,180868141,3
DNAJC19,12,0.44902894711490793,180983709,3
ATP11B,12,0.7527564106751887,182793503,3
DCUN1D1,12,0.46051778280066413,182938074,3
MCCC1,12,0.6605176199633923,183015218,3
KLHL6,10,0.8307966635056269,183487551,3
KLHL24,12,0.6594306493842687,183635610,3
YEATS2,12,0.4654680271692837,183697797,3
MAP6D1,12,0.7031366624009918,183815876,3
PARL,12,0.45211188460324625,183829271,3
ABCC5,12,0.6793196082004787,183919934,3
EIF2B5,12,0.42761837584389917,184135038,3
DVL3,12,0.45635704358374773,184155377,3
AP2M1,12,0.5440364138673798,184174689,3
ABCF3,12,0.4878000588006074,184186023,3
ALG3,12,0.4833011085312823,184242301,3
CAMK2N2,12,0.7758258285307079,184259213,3
ECE2,12,0.45124903235509783,184276011,3
PSMD2,12,0.4910695133055982,184299198,3
EIF4G1,12,0.503474189170561,184314495,3
FAM131A,12,0.5706133795323498,184335926,3
CLCN2,12,0.8068211894672048,184346185,3
POLR2H,12,0.45952961910324863,184361718,3
THPO,3,0.8737677801772212,184371935,3
CHRD,3,0.8291348136608221,184380073,3
EPHB3,12,0.6789430869066826,184561785,3
MAGEF1,12,0.5868723515517089,184710367,3
VPS8,12,0.5768691315634887,184812143,3
C3orf70,12,0.8498724555282515,185076838,3
EHHADH,6,0.7087217056536705,185190624,3
MAP3K13,12,0.6980956833986661,185282941,3
TMEM41A,12,0.4689740773799208,185476496,3
LIPH,12,0.7878448764108376,185506262,3
SENP2,12,0.3620470635134915,185582496,3
IGF2BP2,13,0.6957216785960234,185643739,3
TRA2B,12,0.6068001632369557,185914558,3
ETV5,13,0.719770795856772,186046314,3
DGKG,13,0.72678745728745,186105668,3
CRYGS,1,0.8855729429987934,186538441,3
TBCCD1,12,0.41091029489491215,186546067,3
DNAJB11,12,0.4151180647464011,186567403,3
EIF4A2,12,0.49008679516897125,186783205,3
RFC4,12,0.3407326170019719,186789880,3
ST6GAL1,12,0.7672014461393288,186930502,3
RPL39L,12,0.6070889458527974,187120948,3
RTP4,12,0.838505621828784,187368385,3
BCL6,12,0.7399801768326528,187721377,3
LPP,12,0.5847956710576412,188153284,3
TPRG1,5,0.87568659779923,188947214,3
TP63,2,0.8393790011314327,189631389,3
P3H2,12,0.8693783974301943,189956728,3
CLDN16,5,0.8625255669309532,190322541,3
IL1RAP,12,0.7369688158510781,190514051,3
CCDC50,12,0.5603005808874775,191329085,3
FGF12,12,0.8566614423654848,192139395,3
MB21D2,12,0.6326753048165884,192796815,3
OPA1,12,0.331316448769029,193593144,3
HES1,12,0.8061186596282206,194136148,3
LRRC15,3,0.0,194355247,3
ATP13A3,12,0.40845095938266307,194402672,3
TMEM44,12,0.6563264458218525,194587673,3
LSG1,12,0.3125800178042678,194640791,3
FAM43A,6,0.7355791795530859,194686544,3
XXYLT1,12,0.45494512747334537,195068284,3
ACAP2,12,0.47846112392408935,195274745,3
PPP1R2,12,0.4375533481966344,195514428,3
APOD,5,0.7916699205808972,195568705,3
MUC20,12,0.8132038001569386,195720884,3
TNK2,12,0.46664947113120747,195863365,3
TFRC,12,0.7090128142747625,196027183,3
SLC51A,12,0.8781771661455049,196211487,3
PCYT1A,12,0.28072275239879607,196214222,3
TCTEX1D2,12,0.6133919705927731,196291219,3
UBXN7,12,0.25967846187048726,196347662,3
RNF168,12,0.27320343174964457,196468783,3
WDR53,12,0.2338552593112566,196554177,3
FBXO45,12,0.24172713571116677,196568611,3
NRROS,10,0.8403368029073708,196639694,3
PIGX,12,0.30462514653439954,196639775,3
CEP19,12,0.5271847947891364,196706277,3
PAK2,12,0.29390700594196095,196739857,3
SENP5,12,0.0,196867856,3
NCBP2,12,0.3595154364621952,196935402,3
PIGZ,12,0.654082087266837,196946356,3
MELTF,12,0.6614167741422056,196988621,3
DLG1,12,0.3431162362137703,197042560,3
BDH1,12,0.564783210692996,197509783,3
RUBCN,12,0.39528596627024826,197668867,3
FYTTD1,12,0.3885648010913806,197737179,3
LRCH3,12,0.39355795223529033,197791226,3
IQCG,12,0.6014034265663109,197889077,3
RPL35A,12,0.4243105718152935,197950190,3
LMLN,12,0.5385419679415253,197960200,3
