# Supplementary material for: Gene Co-Expression in Breast Cancer: A Matter of Distance
Source: Front Oncol. 2021 Nov 17;11:726493. doi: 10.3389/fonc.2021.726493 (PMC8636045; doi:10.3389/fonc.2021.726493)
Supplement: Supplementary Material S13 — Piece-wise permutation p-values of the KS statistics, calculated for all bins obtained in Supplementary Material S8 , in every chromosomal region for each phenotype. [file DataSheet_13.zip › SuppMat10/SuppMat10/Clusters/Basal/Basal-chr4-clusters.tsv]

gname,clusterid,assignmentcost,gstart,chromosome
ZNF595,9,0.6640990062087255,53286,4
ZNF718,9,0.6334210045433875,124501,4
ZNF732,5,0.7343813454481267,270675,4
ZNF141,9,0.575488232184171,337814,4
ZNF721,9,0.3500210722309134,425815,4
PIGG,9,0.44332330728671476,499210,4
PDE6B,9,0.7998765044839073,625584,4
ATP5ME,9,0.4874429739211159,672436,4
MYL5,9,0.5432775952618825,673580,4
SLC49A3,9,0.920596528471856,681829,4
PCGF3,9,0.4426566393437896,705748,4
CPLX1,9,0.763853133472861,784957,4
GAK,9,0.3916432447327366,849276,4
TMEM175,9,0.435855859469891,932387,4
DGKQ,9,0.6177389493229283,958887,4
SLC26A1,9,0.7430054681946432,979073,4
IDUA,10,0.8218352319787542,986997,4
FGFRL1,9,0.7621161911756782,1009936,4
RNF212,7,0.8501575479110083,1056250,4
SPON2,8,0.8535642091327323,1166932,4
CTBP1,9,0.3476508660976103,1211448,4
MAEA,9,0.3377087941660881,1289887,4
UVSSA,9,0.6133501641936622,1347266,4
FAM53A,9,0.5281046118447121,1617915,4
SLBP,9,0.3838255906587179,1692731,4
TMEM129,9,0.560489767440106,1715952,4
TACC3,9,0.3749366145103019,1712891,4
FGFR3,9,0.7105783777405124,1793293,4
LETM1,9,0.3388043749209704,1811479,4
NSD2,9,0.26973828045977555,1871393,4
NELFA,9,0.30370620701940443,1982714,4
C4orf48,9,0.8181528270337494,2041993,4
POLN,9,0.6276540862112283,2071918,4
HAUS3,9,0.28199096651946587,2227464,4
MXD4,9,0.38130849666199995,2247432,4
ZFYVE28,9,0.7442946681736735,2269582,4
RNF4,9,0.35292719442425047,2462220,4
FAM193A,9,0.0,2536631,4
TNIP2,9,0.26420294502580643,2741648,4
SH3BP2,9,0.4809671594238949,2793071,4
ADD1,9,0.20805817819401373,2843857,4
MFSD10,9,0.34909002185151694,2930561,4
NOP14,9,0.2402401006275645,2937933,4
GRK4,9,0.5587054244061047,2963571,4
HTT,9,0.3868170394927667,3041422,4
MSANTD1,9,0.5652070171884462,3244369,4
RGS12,9,0.4626103422627864,3293028,4
LRPAP1,9,0.5297881126132401,3503612,4
ADRA2C,10,0.8923111456207189,3766348,4
TMEM128,9,0.42823534335386226,4235542,4
LYAR,9,0.3177646465097357,4267701,4
ZBTB49,9,0.36133431938834215,4290251,4
NSG1,4,0.8360488082278352,4348140,4
STX18,9,0.3467934470567472,4415742,4
MSX1,1,0.8099701803148422,4859665,4
CYTL1,1,0.9008858023656009,5014586,4
STK32B,9,0.827511986463797,5051480,4
EVC2,7,0.8856952062927435,5542772,4
EVC,1,0.8645220224203107,5711201,4
CRMP1,7,0.8369930803425338,5748084,4
WFS1,9,0.6342592905911659,6269849,4
MAN2B2,9,0.6274915032875965,6575175,4
MRFAP1,9,0.5250576917933378,6640091,4
MRFAP1L1,9,0.4209868462749382,6707701,4
BLOC1S4,9,0.414078878716183,6716055,4
KIAA0232,9,0.40352575162643134,6781375,4
TBC1D14,9,0.555949082894963,6909242,4
CCDC96,9,0.643195093504332,7040849,4
TADA2B,9,0.5042251223582681,7041899,4
GRPEL1,9,0.42409677969710746,7058895,4
SORCS2,9,0.8418498972624854,7192538,4
AFAP1,9,0.519009379323793,7758714,4
ABLIM2,9,0.8223546758144978,7965310,4
SH3TC1,6,0.8365585840684984,8182072,4
HTRA3,7,0.9211793747738725,8269754,4
ACOX3,9,0.7180814173276382,8366282,4
TRMT44,9,0.4882076177734479,8436140,4
GPR78,5,0.8924423750067894,8558725,4
CPZ,3,0.9275076024872683,8592660,4
SLC2A9,5,0.7016281941309048,9771153,4
WDR1,9,0.6192836165605404,10074339,4
ZNF518B,9,0.760761578570938,10439880,4
HS3ST1,2,0.8750085440161182,11393150,4
RAB28,9,0.6108860111781114,13361354,4
BOD1L1,9,0.5256667039258586,13568738,4
CPEB2,9,0.8060794851995362,15002674,4
CC2D2A,9,0.8030297982187027,15469865,4
FBXL5,9,0.7390012525435471,15604539,4
FAM200B,9,0.7242672579506552,15681662,4
BST1,10,0.8013998679020792,15703065,4
FGFBP1,5,0.8635306039769579,15935569,4
PROM1,1,0.8594774052804892,15963076,4
TAPT1,9,0.691870984525574,16160505,4
LDB2,2,0.6058625032871825,16501541,4
QDPR,9,0.7765702953243248,17460261,4
LAP3,9,0.6365209008078888,17577192,4
MED28,7,0.6322601932243539,17614641,4
FAM184B,10,0.9298755464057867,17629306,4
DCAF16,9,0.5975438861198745,17800655,4
NCAPG,7,0.628146484898422,17810979,4
LCORL,7,0.6013302202382107,17841199,4
SLIT2,4,0.8795381085237577,20251905,4
PACRGL,7,0.6606768243424328,20696282,4
KCNIP4,11,0.8905715622059824,20728606,4
ADGRA3,7,0.7143389982502042,22345071,4
DHX15,7,0.6826394721231708,24517441,4
SOD3,3,0.9231962917432807,24789912,4
CCDC149,9,0.7047229354411515,24806117,4
SEPSECS,7,0.723099480517321,25120014,4
PI4K2B,7,0.7295366889391209,25160663,4
ZCCHC4,7,0.680164916677368,25312774,4
ANAPC4,7,0.6490605169175445,25377213,4
SLC34A2,6,0.856520820936713,25648011,4
SEL1L3,5,0.9047063038771845,25747433,4
SMIM20,7,0.7097339595161702,25861830,4
RBPJ,9,0.7419470432806571,26163455,4
TBC1D19,7,0.6936995988680654,26576437,4
STIM2,7,0.6840023719046111,26857601,4
PCDH7,5,0.7967774133378573,30720415,4
ARAP2,7,0.6258618157801623,35948221,4
DTHD1,5,0.749962282174631,36281622,4
C4orf19,7,0.7627056229443202,37453925,4
RELL1,7,0.7375292558400974,37590800,4
PGM2,7,0.6171175074827746,37826660,4
TBC1D1,7,0.5662074698753713,37891084,4
KLF3,7,0.4553272938449947,38664197,4
TLR1,2,0.8625191864504639,38790677,4
TLR6,7,0.8690090270429158,38823715,4
FAM114A1,7,0.6867758168949114,38867677,4
TMEM156,2,0.7019116032176085,38966744,4
KLHL5,7,0.6455241826757951,39045039,4
WDR19,7,0.464528518687355,39182504,4
RFC1,7,0.3332428218424681,39287456,4
RPL9,7,0.45029348409732983,39452521,4
LIAS,7,0.3576634363922766,39458587,4
UGDH,7,0.595177978833259,39498755,4
SMIM14,7,0.514746902282235,39546336,4
UBE2K,7,0.0,39698109,4
PDS5A,7,0.2732514011419749,39822863,4
N4BP2,7,0.49316315837218094,40056850,4
RHOH,4,0.8412612994901206,40191053,4
RBM47,7,0.49639639362740295,40423267,4
NSUN7,7,0.6493197472539336,40749925,4
APBB2,7,0.594125773458163,40810027,4
LIMCH1,7,0.6230119688866937,41359607,4
TMEM33,7,0.46094877487215224,41935129,4
DCAF4L1,7,0.831900974901856,41981756,4
SLC30A9,7,0.4667909754646111,41990502,4
SHISA3,6,0.8942174962483268,42397488,4
GUF1,7,0.5118429136919008,44678420,4
GNPDA2,7,0.5699811361628557,44682200,4
GABRA2,9,0.8102187421977712,46248427,4
COMMD8,7,0.7780823338591704,47450787,4
ATP10D,5,0.8001314611359244,47485288,4
NFXL1,1,0.7522526853100349,47847233,4
NIPAL1,5,0.6926839733261257,47914142,4
CNGA1,1,0.8255283339078932,47935977,4
TXK,4,0.8160280517163604,48066393,4
TEC,7,0.7959893108895142,48135783,4
SLAIN2,7,0.7138168196256001,48341529,4
FRYL,1,0.7508844206788468,48497361,4
OCIAD1,7,0.6598177710531298,48805212,4
OCIAD2,5,0.5757891491680545,48885019,4
DCUN1D4,3,0.3386930751567543,51843000,4
LRRC66,3,0.669526928745364,51993702,4
SGCB,3,0.5590710572923099,52020706,4
SPATA18,3,0.6946307662697608,52051304,4
USP46,3,0.4486179991202087,52590960,4
ERVMER34-1,3,0.7413812398442131,52722618,4
RASL11B,2,0.8184737127665135,52862317,4
SCFD2,3,0.3745519402125109,52872982,4
FIP1L1,3,0.28896979496676745,53377641,4
LNX1,3,0.52625225615901,53459301,4
CHIC2,3,0.3747810072853963,54009789,4
PDGFRA,3,0.8174067803487998,54229280,4
KIT,4,0.8057135714784456,54657918,4
KDR,9,0.8069774948863985,55078481,4
SRD5A3,3,0.5916953821315191,55346242,4
TMEM165,3,0.2923975115081229,55395957,4
CLOCK,3,0.24646992902790021,55427903,4
EXOC1,3,0.18020742591745065,55853648,4
CEP135,3,0.3051303948888777,55948871,4
AASDH,3,0.16155468364418768,56338287,4
PPAT,3,0.15573164765032632,56393362,4
PAICS,3,0.1464932709342559,56435741,4
SRP72,3,0.13815994856316172,56467617,4
ARL9,3,0.6623526603179729,56505209,4
SPINK2,3,0.8127309643587504,56809860,4
REST,3,0.47238851020719164,56907876,4
NOA1,3,0.13240665889890135,56963350,4
POLR2B,3,0.0,56977722,4
IGFBP7,11,0.7597291474499457,57030773,4
ADGRL3,2,0.7345261335452336,61201258,4
CENPC,1,0.36997505953510856,67468762,4
UBA6,1,0.38131707908775303,67612652,4
GNRHR,1,0.6326197899447252,67739328,4
YTHDC1,1,0.4196178547529028,68310387,4
SULT1B1,6,0.9079837762210607,69721167,4
UTP3,1,0.3210646788752125,70688532,4
RUFY3,1,0.5556495385457314,70704204,4
GRSF1,1,0.35834329284029176,70815783,4
MOB1B,1,0.5125369591567249,70902326,4
DCK,1,0.4995567944712236,70992538,4
ADAMTS3,1,0.7962179263994771,72280969,4
COX18,1,0.6221085735082492,73052362,4
ANKRD17,1,0.40180637978192857,73073376,4
RASSF6,6,0.8723147330823993,73571550,4
CXCL1,1,0.9005400488600187,73869393,4
CXCL3,1,0.8478958709579147,74036589,4
CXCL2,1,0.766741365765482,74097040,4
MTHFD2L,1,0.6176942281357919,74114174,4
BTC,1,0.8093944533733741,74744759,4
PARM1,1,0.8811174066665278,74933095,4
RCHY1,1,0.2564731812380008,75479037,4
THAP6,1,0.3236515325160252,75513946,4
CDKL2,11,0.6876649576755045,75576496,4
G3BP2,1,0.0,75642782,4
USO1,1,0.24855275465796434,75724593,4
NAAA,4,0.645204679765089,75913660,4
SDAD1,1,0.2908888921666545,75940950,4
NUP54,1,0.23137210100937433,76114659,4
SCARB2,1,0.5373490966290442,76158737,4
FAM47E,5,0.6256552235219177,76214040,4
STBD1,1,0.6561806225544681,76306026,4
CCDC158,1,0.805437886487436,76312997,4
SHROOM3,1,0.6541061037735988,76435229,4
SOWAHB,1,0.8993272313489892,76894928,4
SEPT11,1,0.6614797364323483,76949703,4
CCNI,1,0.5589416698665555,77047155,4
CCNG2,1,0.6881388092087406,77157207,4
CNOT6L,1,0.4641896853360863,77713387,4
MRPL1,1,0.48138506962366956,77862830,4
FRAS1,7,0.865645388041779,78057323,4
ANXA3,2,0.8314340804343114,78551747,4
BMP2K,1,0.6270594034153403,78776342,4
PAQR3,1,0.5953470783694625,78887127,4
ANTXR2,5,0.4731149308783017,79901146,4
PRDM8,5,0.8129916840599214,80183879,4
PRKG2,2,0.6169141685687594,81087370,4
RASGEF1B,3,0.8187421109603159,81426393,4
HNRNPD,11,0.5372402119217599,82352498,4
HNRNPDL,11,0.6834081404809074,82422564,4
ENOPH1,11,0.5064186746045637,82430590,4
TMEM150C,11,0.8663361899010917,82483170,4
SCD5,11,0.7406697457389684,82629539,4
SEC31A,11,0.40404394017944933,82818509,4
THAP9,11,0.40144501328024795,82900684,4
LIN54,11,0.44785583989212774,82909973,4
COPS4,11,0.0,83034447,4
PLAC8,3,0.8735612806331019,83090048,4
COQ2,11,0.35476180063333107,83261536,4
HPSE,11,0.6862056475971379,83292461,4
HELQ,11,0.35405574939959805,83407343,4
MRPS18C,11,0.3016245139760415,83455932,4
ABRAXAS1,11,0.4741491310515835,83459517,4
NKX6-1,8,0.8694828813101807,84491987,4
CDS1,11,0.5821904275828174,84583127,4
WDFY3,11,0.4170998385460539,84669610,4
ARHGAP24,11,0.8981182568306753,85475150,4
PTPN13,4,0.8033502560541561,86594315,4
SLC10A6,4,0.852164481024478,86823468,4
C4orf36,4,0.6146283913360371,86876205,4
AFF1,11,0.5932952437237322,86935002,4
KLHL8,4,0.6013304846293956,87160103,4
HSD17B11,2,0.8948000645799621,87336515,4
NUDT9,8,0.6991635654223904,87422573,4
SPARCL1,4,0.910179645690147,87473335,4
PKD2,4,0.7421927723284578,88007635,4
ABCG2,9,0.9195053126832715,88090150,4
PPM1K,5,0.8096017518135235,88257620,4
HERC6,5,0.8132006416631591,88378739,4
HERC5,2,0.8562161706641809,88457119,4
PYURF,4,0.7100105952121334,88520998,4
HERC3,4,0.6166603455981228,88592434,4
NAP1L5,4,0.8324252211249967,88695915,4
FAM13A,11,0.8725777776800409,88725955,4
TIGD2,4,0.579943079387365,89111500,4
GPRIN3,5,0.9481179709028366,89236383,4
SNCA,2,0.8078089683297603,89724099,4
MMRN1,8,0.8307375327508352,89879532,4
CCSER1,2,0.773240383082632,90127535,4
SMARCAD1,4,0.34651466440492196,94207611,4
HPGDS,5,0.9058385747644583,94298535,4
PDLIM5,8,0.681433081150483,94451857,4
UNC5C,2,0.7667849226645436,95162504,4
STPG2,4,0.6680711836706512,97184093,4
RAP1GDS1,4,0.4217544689715289,98261384,4
TSPAN5,4,0.7544429775366199,98470367,4
EIF4E,4,0.0,98871684,4
METAP1,4,0.35567925096671205,98995659,4
ADH5,4,0.36383076649021096,99070978,4
ADH6,4,0.7245826624468528,99202638,4
ADH1C,4,0.8870428437745823,99336497,4
TRMT10A,4,0.6972268816400582,99546709,4
DAPP1,2,0.7800395741976106,99816827,4
LAMTOR3,4,0.2964740549425815,99878336,4
DNAJB14,4,0.31572985785295327,99896248,4
H2AFZ,4,0.3383036297647348,99948086,4
EMCN,3,0.9014189924873002,100395341,4
PPP3CA,4,0.749119309811649,101023409,4
SLC39A8,1,0.8239970495564943,102251041,4
NFKB1,4,0.466394196572967,102501331,4
MANBA,4,0.677555133634386,102630770,4
UBE2D3,4,0.43646893352783034,102794383,4
CISD2,2,0.4407394947188489,102868974,4
SLC9B1,2,0.6809350759711397,102885048,4
SLC9B2,2,0.7954886884099582,103019868,4
BDH2,2,0.6315140207335692,103077592,4
CENPE,4,0.4989557572906138,103105806,4
CXXC4,6,0.7740309904877498,104468308,4
TET2,4,0.4296907024946969,105145875,4
PPA2,4,0.4353013654571847,105369077,4
ARHGEF38,2,0.7464741471536647,105552620,4
INTS12,2,0.4118927892581298,105682627,4
GSTCD,2,0.38059015319492495,105708778,4
NPNT,2,0.6004821719281306,105894775,4
TBCK,2,0.0,106041599,4
AIMP1,2,0.3733518278016088,106315544,4
DKK2,8,0.8327535840503658,106921802,4
PAPSS1,2,0.3953975580559632,107590276,4
SGMS2,4,0.56734748249117,107824563,4
CYP2U1,4,0.5872940600796968,107931549,4
HADH,2,0.5270312273220242,107989714,4
LEF1,1,0.7275649499793855,108047545,4
RPL34,4,0.5514967719457988,108620566,4
OSTC,2,0.5063170425786772,108650585,4
COL25A1,1,0.7574191194166853,108808725,4
SEC24B,4,0.45030681962324126,109433772,4
MCUB,2,0.6161698225403114,109560209,4
CASP6,2,0.5432373510902193,109688622,4
PLA2G12A,2,0.573407498613708,109709989,4
CFI,11,0.8439552060085335,109740694,4
GAR1,4,0.6005206567753958,109815510,4
RRH,2,0.6957136758166149,109827994,4
LRIT3,8,0.7359204182464517,109848202,4
ELOVL6,2,0.7214209598107202,110045846,4
ENPEP,6,0.8690544979728266,110365733,4
FAM241A,2,0.7508023003240578,112145454,4
AP1AR,4,0.5590618940816074,112231737,4
TIFA,2,0.6573487853955016,112274537,4
ALPK1,2,0.681848526906319,112285509,4
NEUROG2,2,0.8088504237923076,112513516,4
ZGRF1,2,0.5072452672207928,112539333,4
LARP7,2,0.46043299643486657,112637107,4
CAMK2D,4,0.7957056858458553,113451032,4
ARSJ,4,0.8802386401248234,113900284,4
UGT8,8,0.6678754108728708,114598770,4
TRAM1L1,8,0.6090286907304998,117083554,4
NDST3,3,0.8731049632064616,118033618,4
PRSS12,8,0.8656765579986293,118280038,4
METTL14,8,0.5437684434965773,118685392,4
SEC24D,8,0.6846194077714676,118722823,4
USP53,8,0.6566564013333485,119212587,4
C4orf3,8,0.677038224577956,119296419,4
PDE5A,1,0.8985511988795389,119494397,4
MAD2L1,4,0.5673693892276556,120055623,4
PRDM5,8,0.7762003544635866,120684919,4
NDNF,6,0.8885678631192562,121035613,4
TNIP3,2,0.9150962150056712,121131408,4
ANXA5,8,0.602858109458067,121667946,4
EXOSC9,8,0.44281427163321807,121801317,4
CCNA2,8,0.5562899963290308,121816444,4
BBS7,8,0.525011854846591,121824440,4
TRPC3,7,0.8298641740258514,121874481,4
KIAA1109,8,0.5195576447681602,122152333,4
BBS12,8,0.693345282386328,122732702,4
FGF2,8,0.8554011241928167,122826708,4
NUDT6,8,0.6973541003015623,122888697,4
SPATA5,8,0.6873930225342326,122923078,4
SPRY1,5,0.7973438686128482,123396795,4
ANKRD50,8,0.6221635791144083,124664048,4
FAT4,1,0.6857498168205431,125316399,4
INTU,8,0.6135268022500904,127623271,4
HSPA4L,8,0.7230032795585932,127781821,4
PLK4,8,0.5379034062829339,127880893,4
MFSD8,8,0.4358626640763873,127917732,4
ABHD18,8,0.4482713241760289,127965306,4
LARP1B,8,0.4856757686910744,128061286,4
PGRMC2,8,0.5396153302680607,128269237,4
JADE1,8,0.6355139170601201,128809700,4
SCLT1,8,0.5534073772860127,128864921,4
C4orf33,8,0.6381206030571951,129093317,4
PABPC4L,8,0.6773070183633327,134196333,4
PCDH18,2,0.8341066904173915,137518918,4
SLC7A11,8,0.6186753404249703,138164097,4
NOCT,8,0.4698487937437167,139015781,4
ELF2,8,0.23488708418810622,139028112,4
MGARP,1,0.9006202584265357,139266165,4
NDUFC1,8,0.2444052680867107,139266880,4
NAA15,8,0.0,139301505,4
RAB33B,8,0.4089048401086077,139453232,4
SETD7,8,0.4751012980793443,139495941,4
MGST2,8,0.6015739095529254,139665768,4
MAML3,7,0.7883446542483874,139716753,4
SCOC,8,0.31233468910852336,140257286,4
CLGN,8,0.8070742870062457,140388453,4
ELMOD2,8,0.34976433012338104,140524168,4
TBC1D9,8,0.758374156382954,140620782,4
RNF150,8,0.87798843293811,140859807,4
ZNF330,8,0.32910383578480307,141220887,4
IL15,2,0.582550153757913,141636583,4
INPP4B,2,0.7643818244652352,142023160,4
USP38,8,0.2543000179977368,143184917,4
GAB1,8,0.7026959575030406,143336762,4
SMARCA5,8,0.3984116427227815,143513702,4
GYPE,2,0.8863821103623816,143870864,4
ANAPC10,8,0.4277168517340272,144831908,4
ABCE1,8,0.28978407025652075,145098288,4
OTUD4,8,0.46128582215968184,145110838,4
SMAD1,10,0.7714104541805218,145481194,4
MMAA,8,0.5908111859137202,145599042,4
ZNF827,8,0.6366219778858626,145757627,4
LSM6,8,0.5302136564514048,146175703,4
SLC10A7,8,0.49536873300664896,146253975,4
TTC29,10,0.8641267516760323,146706638,4
EDNRA,4,0.884098173080643,147480917,4
TMEM184C,8,0.5107223999524149,147617383,4
PRMT9,8,0.4858683523989423,147637785,4
ARHGAP10,8,0.7132613767153637,147732063,4
NR3C2,8,0.6848575218022732,148078762,4
DCLK2,10,0.8339298987100439,150078445,4
LRBA,8,0.6831603349634683,150264435,4
RPS3A,10,0.7084802609052019,151099624,4
SH3D19,10,0.6410178723785602,151102751,4
GATB,10,0.5202458752805633,151670504,4
FBXW7,10,0.6228545360862112,152320544,4
TMEM154,5,0.4488220792365406,152618628,4
TIGD4,10,0.5961377656931525,152769354,4
ARFIP1,10,0.46218692926101734,152779937,4
FHDC1,10,0.6906114917917445,152936352,4
TRIM2,10,0.6601553608626292,153152342,4
MND1,10,0.5546987394297258,153344649,4
TMEM131L,10,0.4959356402807421,153466346,4
TLR2,10,0.8397010183446505,153684070,4
RNF175,5,0.8662168258061963,153710125,4
SFRP2,2,0.6420892180265529,153780591,4
DCHS2,10,0.4586786238547561,154231742,4
PLRG1,10,0.0,154535005,4
LRAT,5,0.305947466101783,154626945,4
MAP9,10,0.7534620194847859,155342658,4
GUCY1A1,10,0.5685314485634426,155666711,4
GUCY1B1,10,0.5554052580451276,155758992,4
CTSO,10,0.6474775558753549,155924118,4
PDGFC,10,0.6210384936318065,156760454,4
GLRB,10,0.6550779491084158,157076125,4
GRIA2,2,0.9355876785410058,157204182,4
TMEM144,6,0.7625820869332847,158201604,4
C4orf46,10,0.4720432942327595,158666675,4
ETFDH,10,0.428616759022139,158672125,4
PPID,10,0.4144061103165282,158709127,4
FNIP2,10,0.620048254647725,158769026,4
RAPGEF2,10,0.6787511245702428,159103013,4
NAF1,10,0.6231103106224678,163110073,4
TMA16,10,0.5599118619482839,163494442,4
MARCH1,6,0.825268854996255,163524298,4
FAM218A,6,0.7855661097124609,164956948,4
TMEM192,10,0.5460514974719406,165070608,4
KLHL2,10,0.6855655167144565,165207561,4
CPE,2,0.8558537762190703,165361194,4
TLL1,5,0.3075220830463198,165873237,4
DDX60,5,0.8110234573238728,168216294,4
DDX60L,5,0.7391704252282182,168356735,4
PALLD,6,0.7197376119423706,168497052,4
CBR4,6,0.7220541862911102,168863770,4
SH3RF1,6,0.7026292653681914,169094259,4
NEK1,6,0.6207700488676243,169392857,4
CLCN3,6,0.6291690992008108,169612633,4
HPF1,6,0.613770615882692,169729470,4
MFAP3L,6,0.8379588335243451,169986597,4
AADAT,9,0.8682105964478776,170060222,4
GALNT7,6,0.7545366984910049,173168811,4
HMGB2,6,0.6145055569807304,173331695,4
SAP30,6,0.6747846589752357,173369969,4
HAND2,8,0.9160479617513995,173524969,4
FBXO8,6,0.6012029217938362,174236658,4
CEP44,6,0.5738581902206319,174283730,4
GPM6A,6,0.9305806508268784,175632934,4
WDR17,3,0.8542501076675727,176065834,4
SPATA4,5,0.6461491405888142,176184638,4
SPCS3,6,0.583828394048841,176319966,4
VEGFC,5,0.0,176683538,4
NEIL3,6,0.6707395821342745,177309874,4
AGA,6,0.6032840637025336,177430774,4
DCTD,6,0.31183629390906775,182890060,4
WWC2,6,0.7771035416925057,183099257,4
CDKN2AIP,6,0.2649196173916364,183444635,4
ING2,6,0.29058165778781675,183505058,4
RWDD4,6,0.23149776615329687,183639635,4
TRAPPC11,6,0.0,183659267,4
STOX2,6,0.596529068532347,183797692,4
ENPP6,6,0.7832947039436724,184088706,4
IRF2,6,0.5033914550821148,184387729,4
CASP3,6,0.3784687997378742,184627696,4
PRIMPOL,6,0.4055061351701741,184649667,4
CENPU,6,0.6188256267367246,184694085,4
SLC25A4,6,0.5994319800130923,185143266,4
CFAP97,6,0.309814372663502,185159665,4
SNX25,6,0.5384327659564225,185204237,4
LRP2BP,6,0.5008951451739356,185363879,4
ANKRD37,5,0.6931892844176779,185396021,4
UFSP2,6,0.3716212126599715,185399537,4
C4orf47,6,0.7142760219653064,185426249,4
CCDC110,6,0.7182863790008938,185445182,4
SORBS2,6,0.7839400416346116,185585444,4
TLR3,6,0.6838983840378167,186069152,4
FAM149A,6,0.8249868322303514,186104419,4
CYP4V2,6,0.7472072723448572,186191567,4
KLKB1,5,0.8285269274964754,186208979,4
FAT1,6,0.6614165326897423,186587794,4
FRG1,6,0.52047596522607,189940870,4
