# Supplementary material for: Gene Co-Expression in Breast Cancer: A Matter of Distance
Source: Front Oncol. 2021 Nov 17;11:726493. doi: 10.3389/fonc.2021.726493 (PMC8636045; doi:10.3389/fonc.2021.726493)
Supplement: Supplementary Material S13 — Piece-wise permutation p-values of the KS statistics, calculated for all bins obtained in Supplementary Material S8 , in every chromosomal region for each phenotype. [file DataSheet_13.zip › SuppMat10/SuppMat10/Clusters/Basal/Basal-chr5-clusters.tsv]

gname,clusterid,assignmentcost,gstart,chromosome
PLEKHG4B,9,0.6349175421294775,92151,5
CCDC127,9,0.2581975279887154,196871,5
SDHA,9,0.2868254781241607,218241,5
PDCD6,9,0.19919159241093665,271621,5
AHRR,9,0.6539967247881338,321759,5
EXOC3,9,0.0,443175,5
SLC9A3,9,0.8292978287405248,470458,5
CEP72,9,0.31902637038127735,612340,5
TPPP,11,0.0,659862,5
ZDHHC11B,11,0.6740761279794993,710355,5
ZDHHC11,9,0.6210199603932444,795606,5
BRD9,9,0.26510031154850355,850291,5
TRIP13,9,0.29266429685249584,892884,5
NKD2,9,0.7293180376166909,1008829,5
SLC12A7,9,0.483385459862683,1050384,5
CLPTM1L,9,0.3656887472792064,1317752,5
LPCAT1,9,0.5753536893600171,1456480,5
MRPL36,9,0.3200982804733812,1798385,5
NDUFS6,9,0.39877851330059166,1801400,5
IRX4,9,0.8693294568586926,1877413,5
IRX2,9,0.801653304095263,2745845,5
C5orf38,9,0.7958634550449937,2752131,5
IRX1,9,0.7655082526486151,3595832,5
ICE1,9,0.3556077966722394,5420664,5
MED10,9,0.6370349427384244,6371874,5
NSUN2,9,0.3877255677892173,6599239,5
TENT4A,9,0.5047258233958622,6713432,5
C5orf49,9,0.6497969133707113,7830378,5
MTRR,9,0.5001995517679846,7851186,5
FASTKD3,9,0.383081902722588,7859159,5
SEMA5A,12,0.8879098434485633,9035033,5
CCT5,9,0.4074148725048291,10249929,5
CMBL,9,0.7789686824984912,10275875,5
MARCH6,9,0.43423738543061274,10353695,5
ROPN1L,9,0.826679642108451,10441524,5
ANKRD33B,9,0.8128888201873563,10564070,5
DAP,9,0.515000170162157,10679230,5
CTNND2,10,0.9288787000382428,10971836,5
DNAH5,9,0.838355454286552,13690331,5
TRIO,9,0.49017185384954676,14143342,5
OTULINL,9,0.7472084685648539,14581792,5
OTULIN,9,0.47465695257213003,14664664,5
ANKH,9,0.7429320809829216,14704800,5
FBXL7,9,0.8745689324016301,15500180,5
ZNF622,9,0.43709952670954955,16451519,5
MYO10,9,0.6180399312921139,16661907,5
BASP1,3,0.8617570607017836,17065598,5
CDH12,3,0.8690884544779353,21750673,5
CDH6,5,0.8146693613424957,31193686,5
DROSHA,13,0.33280536121729776,31400497,5
C5orf22,13,0.376364650998396,31532287,5
PDZD2,13,0.6712151803127109,31639131,5
GOLPH3,13,0.40650470392377613,32124716,5
MTMR12,13,0.4060990023021951,32226994,5
ZFR,13,0.4220310591027323,32354350,5
SUB1,13,0.4340533871749207,32531633,5
TARS,13,0.31508604390447514,33440696,5
ADAMTS12,9,0.7493584506342054,33523535,5
AMACR,13,0.5327593142224419,33986165,5
RAI14,13,0.45026192913098473,34656328,5
TTC23L,4,0.0,34838833,5
RAD1,13,0.0,34905260,5
BRIX1,13,0.11643976533260636,34915376,5
DNAJC21,13,0.15386932572616263,34929559,5
PRLR,13,0.591890858406849,35048756,5
SPEF2,13,0.5255879398129335,35617844,5
LMBRD2,13,0.27292261655850925,36098407,5
SKP2,13,0.34152877202067644,36151989,5
NADK2,13,0.33388170133054085,36192589,5
RANBP3L,11,0.7547005444999888,36248434,5
SLC1A3,2,0.744247437309911,36606355,5
NIPBL,13,0.33470355493803594,36876769,5
CPLANE1,13,0.48629786061465097,37106228,5
NUP155,13,0.34319570687625467,37288137,5
WDR70,13,0.2988948683681494,37379212,5
EGFLAM,9,0.8529777815480375,38258409,5
LIFR,9,0.7330193564243452,38474668,5
OSMR,13,0.678071250190031,38845858,5
RICTOR,13,0.42172539768083983,38937920,5
FYB1,8,0.8657391318822334,39105252,5
DAB2,3,0.9015173030664885,39371675,5
TTC33,13,0.5440533576019673,40512333,5
PTGER4,13,0.7446224438412222,40679915,5
PRKAA1,13,0.5148469309623036,40759379,5
RPL37,13,0.555789496010105,40825262,5
CARD6,13,0.8079869924414106,40841308,5
PLCXD3,8,0.6808299554482146,41306952,5
OXCT1,13,0.6567153788914659,41730065,5
C5orf51,13,0.4192763039065561,41904188,5
FBXO4,13,0.5166009421469937,41925254,5
CCDC152,11,0.645688835072793,42756818,5
SELENOP,11,0.4942174888883387,42799880,5
ANXA2R,9,0.8762983906063888,43039081,5
ZNF131,13,0.3765497321645678,43065176,5
NIM1K,2,0.7811463711720822,43192071,5
HMGCS1,13,0.6386716186424757,43287470,5
CCL28,13,0.8081684262872884,43376645,5
TMEM267,13,0.4511393479299065,43444252,5
C5orf34,13,0.4816245256365328,43486709,5
PAIP1,13,0.4173014373899746,43526267,5
NNT,13,0.6495139345205322,43602692,5
FGF10,4,0.9131338136209488,44303544,5
MRPS30,13,0.5473332758049283,44808947,5
EMB,13,0.8623177003712015,50396192,5
PARP8,2,0.8186609294620613,50665899,5
ITGA1,4,0.7733827281222717,52787896,5
PELO,2,0.43466035578836204,52787916,5
ITGA2,2,0.7622312700823914,52989340,5
MOCS2,2,0.4904351763957284,53095679,5
FST,1,0.7653069114394833,53480626,5
NDUFS4,2,0.4250829686361489,53560633,5
ARL15,13,0.8236627625336095,53883942,5
SNX18,2,0.5393230999623728,54517759,5
ESM1,14,0.8565169998251736,54977867,5
GZMA,10,0.9021462337602684,55102646,5
GPX8,2,0.6904312038595829,55160167,5
CCNO,2,0.7688548641682849,55231152,5
DHX29,2,0.0,55256055,5
MTREX,2,0.16338397181719244,55307989,5
PLPP1,2,0.6255843305425934,55424854,5
SLC38A9,2,0.41841038453382073,55625845,5
IL6ST,2,0.5401270370304112,55935095,5
MAP3K1,2,0.5777435053912046,56815549,5
SETD9,2,0.7209695250901925,56909260,5
MIER3,2,0.3762789592028848,56919602,5
GPBP1,2,0.38553574807430224,57173948,5
PLK2,2,0.7966250115590809,58453982,5
GAPT,13,0.7958883783515889,58491435,5
RAB3C,10,0.8046458841852208,58582221,5
DEPDC1B,2,0.6627310686249794,60596912,5
ERCC8,2,0.682826395212639,60873831,5
NDUFAF2,2,0.6188324959032283,60945205,5
SMIM15,7,0.5554833214120611,61157704,5
ZSWIM6,2,0.6517765777973532,61332258,5
KIF2A,2,0.6123017217246258,62306162,5
DIMT1,2,0.5689625724302603,62347284,5
IPO11,2,0.5944575880822949,62403972,5
LRRC70,10,0.7426298111414578,62578819,5
RNF180,2,0.7346743896695838,64165843,5
RGS7BP,5,0.7795894062537146,64506257,5
SREK1IP1,2,0.7457982453430341,64718148,5
CWC27,2,0.6085923416228323,64768930,5
ADAMTS6,11,0.7957307813519108,65148738,5
CENPK,7,0.6783788934052386,65517766,5
PPWD1,2,0.6627256806902289,65563236,5
TRIM23,7,0.6903976398761329,65589690,5
TRAPPC13,7,0.6193652773837484,65625004,5
SHLD3,7,0.7432081265993943,65624765,5
SGTB,7,0.7397587321977663,65665928,5
NLN,7,0.5774505735127872,65722205,5
ERBIN,7,0.5988501155441894,65926475,5
SREK1,7,0.7019728752077359,66139971,5
MAST4,7,0.7740370144320746,66596361,5
CD180,4,0.8471643301843187,67179613,5
PIK3R1,7,0.7680602429362844,68215756,5
SLC30A5,7,0.0,69093949,5
CCNB1,7,0.3619048623409823,69167135,5
CENPH,7,0.4610131130077041,69189574,5
MRPS36,7,0.37837106943495225,69217760,5
CDK7,7,0.3226886887141609,69234795,5
CCDC125,7,0.49840542394526255,69280175,5
AK6,7,0.31355387876918417,69350984,5
TAF9,7,0.5322659070468471,69364743,5
RAD17,7,0.3662597915919966,69369293,5
MARVELD2,7,0.5756454876568596,69415065,5
OCLN,7,0.7884804995943814,69492292,5
GTF2H2C,7,0.5995597511730919,69560208,5
SERF1B,7,0.7763801227729015,70025247,5
SMN2,6,0.7825481042905273,70049612,5
SMN1,7,0.6613526702951336,70925030,5
NAIP,6,0.8888428056497801,70968483,5
GTF2H2,10,0.8669693732522377,71032670,5
BDP1,7,0.5145391201003773,71455651,5
MCCC2,7,0.4885024772487997,71587288,5
MAP1B,2,0.791782659332471,72107234,5
MRPS27,7,0.41928306070482924,72219409,5
PTCD2,7,0.4102267145577527,72320367,5
ZNF366,6,0.8706719242804448,72439903,5
TNPO1,7,0.5088217295285439,72816312,5
FCHO2,7,0.6252955800341216,72956041,5
FOXD1,3,0.8530761711405803,73444827,5
BTF3,7,0.5987767538293227,73498408,5
ANKRA2,7,0.46027329353866653,73552190,5
UTP15,7,0.3886476995731064,73565443,5
ARHGEF28,3,0.858042877080966,73626158,5
ENC1,7,0.839514642449803,74627406,5
HEXB,7,0.6204470322168041,74640023,5
GFM2,7,0.3870700605160644,74721206,5
NSA2,7,0.48487889150378005,74766991,5
FAM169A,7,0.8804370391825327,74777574,5
GCNT4,7,0.8272193237929303,75025346,5
ANKRD31,7,0.8346260454582919,75068275,5
HMGCR,7,0.7623340884521541,75336329,5
COL4A3BP,7,0.5665253356566238,75356345,5
POLK,7,0.6343544620618813,75511756,5
ANKDD1B,7,0.7172281417548838,75611459,5
POC5,2,0.6911371538119484,75674124,5
SV2C,13,0.8930263378807262,76083383,5
IQGAP2,11,0.8270478150810531,76403285,5
F2R,4,0.819678504530755,76716126,5
F2RL1,7,0.7881750155537007,76818933,5
AGGF1,7,0.41700478757182236,77029251,5
ZBED3,7,0.5974916303938239,77072072,5
PDE8B,7,0.7916103614060447,77210449,5
WDR41,7,0.6718297329973165,77425970,5
TBCA,7,0.6338353127724597,77691166,5
AP3B1,7,0.5835713718818318,78000525,5
SCAMP1,7,0.5960867954550013,78360611,5
LHFPL2,7,0.7301619800933954,78485215,5
ARSB,2,0.7931780346229056,78777209,5
JMY,7,0.7362666612726712,79236131,5
HOMER1,11,0.821192521520971,79372636,5
TENT2,7,0.712086985447271,79612120,5
MTX3,4,0.8225568860722098,79976731,5
SERINC5,2,0.7185862977092867,80111651,5
ZFYVE16,7,0.6414677578360353,80408013,5
FAM151B,11,0.6635048587955922,80487969,5
DHFR,7,0.6773548695182667,80626226,5
MSH3,7,0.6524647259751031,80654652,5
RASGRF2,11,0.40214020808352235,80960363,5
ZCCHC9,7,0.4793078169260443,81301587,5
SSBP2,7,0.7991135947583182,81413021,5
ATG10,7,0.6868167660021929,81972023,5
RPS23,7,0.6902698074587303,82273320,5
ATP6AP1L,7,0.8293437613964778,82279462,5
TMEM167A,7,0.6305126098669245,83052846,5
XRCC4,7,0.7023838361813225,83077498,5
VCAN,7,0.8895406417939328,83471618,5
HAPLN1,7,0.844857216689397,83637805,5
EDIL3,7,0.8864788775917564,83940554,5
COX7C,7,0.7303871532686037,86617928,5
RASA1,7,0.8223001557492635,87267888,5
CCNH,7,0.6757129493572938,87318416,5
TMEM161B,7,0.7120255452057911,88189633,5
MEF2C,14,0.0,88717117,5
CETN3,7,0.8299197855323803,90392261,5
MBLAC2,7,0.7996610916255404,90458209,5
POLR3G,8,0.8653630370884581,90471748,5
LYSMD3,7,0.6847948416704716,90515611,5
ADGRV1,10,0.8235736103058715,90529344,5
ARRDC3,11,0.8764897577785089,91368631,5
NR2F1,14,0.7776596925704953,93583222,5
FAM172A,7,0.7347018504794254,93617725,5
KIAA0825,6,0.7258405928021365,94152966,5
SLF1,6,0.716868775932924,94618669,5
MCTP1,8,0.8608372575069918,94703741,5
TTC37,7,0.7269733070216814,95461755,5
ARSK,6,0.8117764112138705,95555074,5
RFESD,12,0.868159346425898,95646754,5
SPATA9,6,0.7921424169242449,95652181,5
RHOBTB3,14,0.5813573481823269,95713522,5
GLRX,2,0.8428198537335012,95751319,5
ELL2,2,0.8282041567645241,95885098,5
CAST,4,0.8219066507743605,96525267,5
ERAP1,14,0.8291130010187462,96760810,5
ERAP2,3,0.8742039607997145,96875939,5
LNPEP,6,0.8104107842224854,96935394,5
RIOK2,2,0.7423492417158662,97160867,5
RGMB,3,0.8633795239340397,98768650,5
CHD1,6,0.8106058227628038,98853985,5
FAM174A,9,0.7703310676924047,100535374,5
ST8SIA4,1,0.7720044950766387,100806933,5
SLCO4C1,7,0.9008808983068207,102233986,5
PAM,10,0.889030624890771,102753981,5
GIN1,6,0.8330233499944449,103086000,5
PPIP5K2,2,0.8164761702536998,103120149,5
C5orf30,11,0.8551742743113512,103258763,5
NUDT12,6,0.7953465529508665,103548855,5
EFNA5,3,0.8165500694367336,107376889,5
FBXL17,5,0.781230981971509,107859035,5
FER,14,0.8535462357328152,108747841,5
PJA2,6,0.7097608831158266,109334713,5
MAN2A1,14,0.8132248535995832,109689366,5
TMEM232,6,0.8601823047501128,110289233,5
SLC25A46,7,0.6950140473285378,110738136,5
TSLP,13,0.9170787401479316,111070062,5
WDR36,6,0.6598963794877379,111091716,5
CAMK4,3,0.867062175430323,111223653,5
STARD4,9,0.9117229763760448,111496033,5
NREP,1,0.8850647143004525,111662621,5
EPB41L4A,3,0.8557614448924351,112142441,5
APC,6,0.7566889500281815,112707498,5
SRP19,6,0.6347737477657918,112861188,5
REEP5,6,0.6479175338850252,112876385,5
DCP2,6,0.7690680164788015,112976702,5
MCC,4,0.8855355767879534,113022099,5
YTHDC2,6,0.6529626197819195,113513694,5
PGGT1B,6,0.5838274253843618,115204012,5
CCDC112,6,0.6978973753745701,115267190,5
FEM1C,6,0.6515114818651394,115520908,5
TMED7-TICAM2,6,0.8327669643816855,115578642,5
TMED7,6,0.6190177645077801,115613210,5
ATG12,6,0.6905894138465344,115828200,5
AP3S1,6,0.7275340457126551,115841592,5
COMMD10,6,0.7051226057462292,116085016,5
SEMA6A,6,0.7878804113671642,116443616,5
DTWD2,6,0.7144300865450075,118836074,5
DMXL1,6,0.6597369818001413,119037772,5
TNFAIP8,6,0.8215336991920934,119268692,5
HSD17B4,6,0.7114253940158055,119452473,5
PRR16,1,0.8383212557802497,120464300,5
SRFBP1,6,0.6382518028777275,121961961,5
LOX,14,0.8204026686639332,122063195,5
ZNF474,12,0.8945549412646803,122129546,5
SNCAIP,6,0.9186112101141529,122311354,5
SNX2,6,0.7070387956740639,122775079,5
SNX24,6,0.8244552911626686,122843439,5
PPIC,4,0.8715014150419167,123023250,5
PRDM6,7,0.9129523916239353,123089241,5
CEP120,6,0.7745165378601941,123344885,5
CSNK1G3,6,0.6073735267057573,123512099,5
ZNF608,11,0.7541337678505174,124636913,5
GRAMD2B,6,0.8102369056828902,126360132,5
ALDH7A1,8,0.8071558081623955,126531200,5
PHAX,6,0.5790149208749669,126600925,5
LMNB1,6,0.6508203760753737,126776623,5
MARCH3,14,0.7766464409851633,126867714,5
C5orf63,6,0.7660571624240611,127042558,5
MEGF10,6,0.8541879831618734,127290796,5
PRRC1,6,0.6509033442977631,127517609,5
CCDC192,1,0.7810725369117022,127703389,5
SLC12A2,2,0.8565892995402452,128083766,5
FBN2,8,0.8018229285689074,128257909,5
SLC27A6,13,0.896585072478278,128538013,5
ISOC1,6,0.767601171761785,129094749,5
CHSY3,1,0.8974100323545003,129904465,5
HINT1,6,0.5875044248875068,131159027,5
LYRM7,6,0.7233864023750591,131170944,5
CDC42SE2,6,0.5735601197343534,131245493,5
RAPGEF6,6,0.48087997887494993,131423921,5
FNIP1,6,0.4936191331307408,131641714,5
ACSL6,7,0.7944040354559365,131949973,5
P4HA2,6,0.7054948994614871,132191838,5
PDLIM4,6,0.7712970514135091,132257696,5
SLC22A4,13,0.8067929846842424,132294394,5
SLC22A5,6,0.6965348008702432,132369752,5
IRF1,6,0.7308544336144975,132481609,5
RAD50,6,0.6082323032518251,132556019,5
KIF3A,6,0.6173211994050003,132692628,5
CCNI2,13,0.9021723647115802,132747445,5
SEPT8,6,0.6987994997601166,132750819,5
SOWAHA,8,0.9210340143277438,132813587,5
SHROOM1,6,0.8692180219848097,132822141,5
GDF9,3,0.8718209225495342,132861181,5
UQCRQ,6,0.5548700620713183,132866630,5
LEAP2,6,0.8169321155884665,132872322,5
AFF4,6,0.45519499436551636,132875395,5
ZCCHC10,6,0.48916920956857846,132996985,5
HSPA4,6,0.48582866811268244,133052013,5
FSTL4,6,0.8210011284773864,133196455,5
C5orf15,6,0.5140869943411017,133955510,5
VDAC1,6,0.34657794822417043,133971871,5
TCF7,11,0.8347110806682937,134114681,5
SKP1,6,0.31154260855513083,134148935,5
PPP2CA,6,0.0,134194332,5
CDKL3,6,0.5115765583261225,134286350,5
UBE2B,6,0.4005951566531267,134371179,5
CDKN2AIPNL,6,0.4851830409805832,134402065,5
JADE2,6,0.7194814096537319,134524312,5
SAR1B,6,0.4371225821406829,134601149,5
SEC24A,6,0.619925883592394,134648785,5
CAMLG,6,0.5686867495975297,134738548,5
DDX46,6,0.5684572689936367,134758771,5
C5orf24,6,0.47282002605827833,134845680,5
TXNDC15,6,0.5888799114599322,134873803,5
PCBD2,6,0.5672057835000315,134904906,5
CATSPER3,6,0.6341444697386709,134967907,5
H2AFY,6,0.44640112239874286,135333900,5
CXCL14,11,0.7361509860783302,135570679,5
TGFBI,11,0.8839753467874149,136028988,5
SMAD5,6,0.41670589846072625,136132845,5
SPOCK1,7,0.8150118633573651,136975298,5
KLHL3,10,0.7947592314818533,137617500,5
HNRNPA0,6,0.6220088698987949,137745651,5
FAM13B,6,0.7468412279477599,137937960,5
NME5,8,0.8184755589120245,138115175,5
BRD8,8,0.5924919821148811,138139766,5
KIF20A,8,0.6539828743200795,138178719,5
CDC23,8,0.5832734249579132,138187650,5
CDC25C,8,0.7449457297284967,138285265,5
FAM53C,6,0.617507980927083,138331935,5
KDM3B,8,0.5638921362958016,138352685,5
REEP2,11,0.8943096133708254,138439057,5
EGR1,1,0.7520815861060975,138465479,5
ETF1,8,0.6348275266489078,138506095,5
HSPA9,8,0.5541669655962926,138553756,5
CTNNA1,8,0.6147849459851543,138610967,5
LRRTM2,8,0.8743772433632404,138868921,5
SIL1,6,0.6913186966613483,138946724,5
MATR3,6,0.694632731288569,139293648,5
PAIP2,8,0.6721259936100441,139341587,5
SLC23A1,11,0.7386405178181785,139367196,5
MZB1,5,0.7605034946830977,139387480,5
SPATA24,8,0.7105508841064916,139396563,5
DNAJC18,8,0.6182641379615625,139408588,5
ECSCR,12,0.8685447960649424,139448560,5
TMEM173,10,0.7873749122390911,139475533,5
UBE2D2,8,0.5174258571418897,139526431,5
CXXC5,6,0.8341951609628928,139647299,5
PSD2,9,0.9006712577855048,139795808,5
NRG2,10,0.8490679760531146,139846779,5
PURA,8,0.7128162708143617,140107777,5
IGIP,5,0.8058537863020174,140125935,5
CYSTM1,8,0.644229631308555,140175156,5
PFDN1,8,0.40857033932131115,140245039,5
HBEGF,1,0.0,140332843,5
ANKHD1,8,0.6946251175759122,140401814,5
ANKHD1-EIF4EBP3,8,0.6748587267216523,140401908,5
SRA1,8,0.3312452010641621,140537340,5
EIF4EBP3,8,0.7167940790952809,140547662,5
APBB3,8,0.47928775261530665,140558268,5
SLC35A4,8,0.3410670890728127,140564828,5
CD14,7,0.8567087462077977,140631728,5
NDUFA2,8,0.0,140638740,5
TMCO6,8,0.4801366083430877,140639427,5
IK,8,0.4181086180405975,140647058,5
WDR55,8,0.385093237073998,140664676,5
HARS,8,0.3119344705453465,140673904,5
HARS2,8,0.407685448505127,140691430,5
ZMAT2,8,0.5272068642960063,140698680,5
PCDHA2,2,0.9089192017539431,140794852,5
PCDHA3,14,0.7034535124960544,140801028,5
PCDHA4,13,0.8279111142818881,140806929,5
PCDHA5,8,0.872546589508207,140821604,5
PCDHA10,3,0.8277076807676251,140855883,5
PCDHA11,3,0.8591169989712825,140868183,5
PCDHA12,13,0.9124797665090576,140875302,5
PCDHAC1,8,0.8319837108651312,140926369,5
PCDHAC2,8,0.8636678477423432,140966470,5
PCDHB2,11,0.8280097985008983,141094578,5
PCDHB3,8,0.8845500287832417,141100473,5
PCDHB4,2,0.8765959238845031,141121799,5
PCDHB5,11,0.523013187985084,141135218,5
PCDHB6,5,0.8509098045554417,141150022,5
PCDHB7,12,0.6728767923931249,141172619,5
PCDHB8,12,0.0,141177790,5
PCDHB16,12,0.6660460261297422,141181399,5
PCDHB9,8,0.7437840069452109,141187127,5
PCDHB10,11,0.8510968961129238,141192353,5
PCDHB11,7,0.9049029801278259,141199582,5
PCDHB12,4,0.8430112836217545,141208697,5
PCDHB13,12,0.7615379938611161,141213919,5
PCDHB14,10,0.7918470103194486,141222932,5
PCDHB15,12,0.724738912223508,141245395,5
TAF7,8,0.6735289508353757,141260225,5
PCDHGA1,5,0.9169324610247298,141330571,5
PCDHGA2,1,0.6831734255791466,141338760,5
PCDHGA3,12,0.7746907135372297,141343829,5
PCDHGB1,8,0.8019403188736052,141350102,5
PCDHGA4,9,0.8787649912363589,141355021,5
PCDHGB2,14,0.8603762009788949,141360042,5
PCDHGA5,10,0.8914359132616632,141364232,5
PCDHGB3,9,0.8613195095792905,141370242,5
PCDHGA6,9,0.873916832120614,141373914,5
PCDHGA7,9,0.8389377493730545,141382739,5
PCDHGB4,11,0.7385799492598413,141387698,5
PCDHGA8,4,0.9012446260456974,141390157,5
PCDHGB5,3,0.7410951147250272,141397987,5
PCDHGA9,10,0.8964113668535277,141402932,5
PCDHGB6,8,0.872870591955542,141408021,5
PCDHGA10,11,0.7751229179114995,141412987,5
PCDHGB7,6,0.8965073829793203,141417645,5
PCDHGA11,9,0.8566288012112016,141421047,5
PCDHGA12,2,0.8452331047386809,141430507,5
PCDHGC3,8,0.812971625758996,141475947,5
PCDHGC4,1,0.9142823163708659,141484997,5
PCDHGC5,7,0.854539222009268,141489121,5
DIAPH1,8,0.6210948000090366,141515016,5
HDAC3,8,0.5115014255262776,141620876,5
RELL2,8,0.7800662907279076,141636950,5
FCHSD1,8,0.8509544256517158,141639302,5
ARAP3,4,0.8242998927050105,141653401,5
PCDH1,8,0.7465771269193779,141853111,5
DELE1,8,0.6575294532465995,141923855,5
PCDH12,8,0.8462475785817806,141943585,5
RNF14,8,0.44618810443558554,141958328,5
GNPDA1,8,0.6272278336617105,141991749,5
NDFIP1,8,0.5333598118410592,142108779,5
SPRY4,1,0.8003892195013256,142310427,5
FGF1,12,0.8816732339240698,142592178,5
ARHGAP26,1,0.7642089599465061,142770377,5
NR3C1,5,0.7086874396399263,143277931,5
YIPF5,8,0.5747191070707879,144158162,5
KCTD16,8,0.8351505761675653,144170873,5
PRELID2,14,0.7543646711690658,145471799,5
SH3RF2,14,0.8939277580325986,145936578,5
PLAC8L1,6,0.7572758603971106,146084313,5
LARS,8,0.6082231948856939,146113034,5
RBM27,5,0.6235506885483199,146203605,5
TCERG1,8,0.5651473873959751,146447311,5
PPP2R2B,5,0.7947320094789586,146581146,5
STK32A,10,0.8893728259356496,147234963,5
DPYSL3,1,0.8442428253347578,147390808,5
JAKMIP2,3,0.9300691286838912,147585438,5
C5orf46,5,0.8695042951190005,147880726,5
FBXO38,5,0.6924240589293438,148383935,5
ADRB2,1,0.8489443404030683,148825245,5
SH3TC2,9,0.7780250953614445,148923639,5
ABLIM3,9,0.8815427489106005,149141483,5
AFAP1L1,9,0.8514375861699055,149271859,5
GRPEL2,10,0.623095609320425,149345430,5
PCYOX1L,10,0.7834002933693072,149358037,5
IL17B,6,0.8832657641189458,149371324,5
CSNK1A1,5,0.5445196153753986,149492982,5
ARHGEF37,5,0.7545349582779078,149551947,5
PPARGC1B,5,0.6906139644762941,149730298,5
SLC26A2,13,0.8057346694534422,149960737,5
TIGD6,5,0.0,149993118,5
HMGXB3,5,0.34751019253489257,150000046,5
CSF1R,8,0.8732330398470447,150053291,5
PDGFRB,8,0.831015379650237,150113839,5
ARSI,11,0.6863400310372386,150296343,5
TCOF1,5,0.48905190867379966,150357629,5
CD74,5,0.840751968142313,150400041,5
RPS14,5,0.49027422330478077,150442635,5
NDST1,5,0.5064145394097002,150485818,5
SYNPO,11,0.6909974481230436,150601080,5
RBM22,5,0.5522535598041629,150690792,5
DCTN4,5,0.5727968329093791,150708440,5
SMIM3,2,0.8436992125625533,150777946,5
ZNF300,12,0.7528454348849553,150894392,5
TNIP1,10,0.595311649725066,151029945,5
ANXA6,5,0.6780434230922261,151100706,5
CCDC69,5,0.7580614847395876,151181052,5
GM2A,5,0.6743991382958074,151212150,5
SLC36A1,5,0.8470193867067519,151437046,5
FAT2,8,0.8095845975504943,151504093,5
SPARC,4,0.8635859880350293,151661096,5
ATOX1,10,0.7203907698793681,151742316,5
G3BP1,5,0.5559684886232485,151771045,5
FAM114A2,5,0.5831871275514935,153990148,5
MFAP3,10,0.5614319357822677,154038906,5
GALNT10,10,0.6930376367702926,154190730,5
SAP30L,5,0.6112621592300147,154445997,5
LARP1,10,0.4475188738133349,154712843,5
FAXDC2,2,0.860467649897574,154818492,5
CNOT8,10,0.5864564258901224,154857553,5
GEMIN5,10,0.5806161153627132,154887411,5
MRPL22,10,0.5075302796769614,154941073,5
SGCD,9,0.8764249058245677,155870344,5
HAVCR2,11,0.8667332354328303,157085832,5
MED7,10,0.47421392226291426,157137424,5
CYFIP2,10,0.8352144086738822,157266079,5
ADAM19,10,0.8805186338807559,157395534,5
THG1L,10,0.4726542830733199,157731420,5
LSM11,10,0.5151684621647219,157743712,5
CLINT1,10,0.42974071149444426,157785743,5
EBF1,10,0.8556573699125082,158695916,5
RNF145,10,0.5555272975818271,159157409,5
UBLCP1,10,0.0,159263290,5
ADRA1B,14,0.7917286003470672,159865080,5
TTC1,10,0.34353069632989597,160009113,5
PWWP2A,10,0.4250710666297217,160061801,5
CCNJL,8,0.8244565460863721,160249106,5
C1QTNF2,10,0.7244642140761792,160347751,5
ZBED8,10,0.5797898108710066,160393148,5
SLU7,10,0.4713381994151222,160401641,5
PTTG1,10,0.6325767198070134,160421855,5
ATP10B,10,0.8588786966996569,160563120,5
CCNG1,10,0.6502647310393188,163437569,5
NUDCD2,10,0.5048347826972193,163446526,5
HMMR,10,0.5741668949408286,163460203,5
MAT2B,10,0.5433442499658058,163503114,5
TENM2,1,0.8096447173072256,167284799,5
WWC1,3,0.7266645734166615,168291651,5
RARS,10,0.5861142319762165,168486451,5
FBLL1,10,0.8874016740760773,168529116,5
PANK3,3,0.6224724115183491,168548495,5
SLIT3,1,0.9012427070716414,168661733,5
SPDL1,10,0.6112990869958674,169583636,5
DOCK2,5,0.862895315608443,169637268,5
FOXI1,11,0.8016247752536996,170105897,5
C5orf58,14,0.9044547720183811,170232447,5
LCP2,4,0.8862516167936949,170246233,5
KCNIP1,9,0.8939827044129173,170353487,5
KCNMB1,11,0.8535232224561252,170374671,5
GABRP,11,0.7595367542337216,170763350,5
RANBP17,5,0.7832147582795711,170861870,5
NPM1,10,0.5366754069938184,171387116,5
FBXW11,10,0.6155665608619201,171861549,5
STK10,3,0.6470685526238955,172042079,5
UBTD2,3,0.5747530431701682,172209646,5
SH3PXD2B,3,0.638347298639504,172325000,5
NEURL1B,3,0.6745622931570278,172641266,5
DUSP1,1,0.6885363033133836,172768096,5
ERGIC1,3,0.5866876100850336,172834251,5
RPL26L1,3,0.4429190934857591,172958729,5
ATP6V0E1,3,0.7022712987339657,172983771,5
CREBRF,10,0.657027969514121,173056352,5
BNIP1,10,0.6248064510805844,173144442,5
STC2,10,0.7756036778390347,173314713,5
BOD1,3,0.6170088348725661,173607514,5
CPEB4,3,0.7656168754627743,173888349,5
MSX2,11,0.5107369420188634,174724582,5
DRD1,11,0.4775665383061981,175440036,5
SFXN1,3,0.5465123833964367,175477062,5
HRH2,11,0.7609103973714779,175658030,5
THOC3,3,0.7208610712046681,175917873,5
SIMC1,3,0.667041611112186,176238367,5
KIAA1191,3,0.5345385694629736,176346062,5
ARL10,3,0.8101534105567647,176365487,5
NOP16,3,0.5044878392916614,176383938,5
HIGD2A,3,0.4933709410210789,176388751,5
CLTB,3,0.6930055002201558,176392455,5
FAF2,3,0.4749840682381653,176447628,5
RNF44,3,0.635345176289607,176526712,5
GPRIN1,3,0.6572472199676285,176595802,5
TSPAN17,3,0.6109675637212537,176647387,5
UNC5A,4,0.7581506291677585,176810519,5
UIMC1,3,0.4905743636145389,176905005,5
ZNF346,3,0.5320699654599264,177022696,5
NSD1,3,0.4500370314411859,177133025,5
RAB24,3,0.6423237148249634,177301198,5
MXD3,3,0.5286501913458567,177301461,5
PRELID1,3,0.4195437839871039,177303799,5
LMAN2,3,0.4173394954741224,177331567,5
RGS14,11,0.5096748017401718,177357924,5
F12,3,0.695937918445505,177402140,5
GRK6,3,0.4326894560168151,177403204,5
PRR7,3,0.7217342139698291,177446445,5
DBN1,3,0.5864190128065238,177456608,5
PDLIM7,3,0.5670166668476981,177483394,5
DOK3,3,0.7547629745960054,177501907,5
DDX41,3,0.0,177511577,5
FAM193B,3,0.30534830655542466,177519789,5
TMED9,3,0.4378999319245678,177592158,5
B4GALT7,3,0.40115187862133206,177600132,5
N4BP3,3,0.7232780334370723,178113532,5
RMND5B,3,0.5513289890565267,178130996,5
NHP2,3,0.4272367686309969,178149460,5
HNRNPAB,3,0.3857406374851725,178204533,5
PHYKPL,3,0.5619743640451724,178208471,5
COL23A1,10,0.8328199956971074,178237618,5
CLK4,3,0.6818131744071896,178602664,5
ZNF354A,3,0.5176169401603887,178711512,5
ZNF354B,3,0.511787906404898,178859953,5
ZFP2,3,0.6564185198285979,178895898,5
ZNF454,3,0.7555328416919025,178941191,5
GRM6,2,0.7985041681361698,178977587,5
ZNF879,3,0.6220421740857364,179023752,5
ZNF354C,3,0.6190169783054451,179060415,5
ADAMTS2,4,0.8738247787136514,179110853,5
RUFY1,3,0.5505369243582352,179550554,5
HNRNPH1,3,0.7528953616289569,179614178,5
CBY3,3,0.8012302082404031,179678560,5
CANX,3,0.7151932225783642,179678628,5
MAML1,3,0.6420167314084188,179732822,5
MGAT4B,3,0.6399606280482693,179797597,5
SQSTM1,3,0.771329446642584,179806398,5
MRNIP,3,0.6151369382644442,179835133,5
TBC1D9B,3,0.6185005247601616,179862066,5
RNF130,3,0.7057198140630339,179911651,5
RASGEF1C,3,0.8044386026459411,180100795,5
MAPK9,3,0.5877757203064992,180233143,5
GFPT2,11,0.7528144648969182,180300698,5
CNOT6,3,0.64345624158191,180494379,5
FLT4,3,0.665164268078333,180601506,5
MGAT1,3,0.7456130381385417,180784782,5
ZFP62,3,0.6066736617048334,180847611,5
BTNL9,9,0.8544422253696149,181040225,5
TRIM41,3,0.6685952553420171,181222499,5
RACK1,3,0.6179052017771307,181236909,5
TRIM52,3,0.7074091911379584,181254417,5
