# Supplementary material for: Gene Co-Expression in Breast Cancer: A Matter of Distance
Source: Front Oncol. 2021 Nov 17;11:726493. doi: 10.3389/fonc.2021.726493 (PMC8636045; doi:10.3389/fonc.2021.726493)
Supplement: Supplementary Material S13 — Piece-wise permutation p-values of the KS statistics, calculated for all bins obtained in Supplementary Material S8 , in every chromosomal region for each phenotype. [file DataSheet_13.zip › SuppMat10/SuppMat10/Clusters/Basal/Basal-chr6-clusters.tsv]

gname,clusterid,assignmentcost,gstart,chromosome
DUSP22,13,0.6870869648405848,291630,6
IRF4,7,0.8977455220635192,391752,6
EXOC2,13,0.5793400605909051,485154,6
HUS1B,14,0.8139585511203583,655939,6
FOXF2,16,0.0,1389576,6
FOXC1,17,0.8124662126695719,1609915,6
GMDS,13,0.7937064304076242,1623806,6
WRNIP1,13,0.35777466926269863,2765414,6
SERPINB1,13,0.4964091634530169,2832332,6
SERPINB9,17,0.8257569022620455,2887270,6
SERPINB6,13,0.44324833404809816,2948159,6
NQO2,13,0.46605701605833505,2987987,6
RIPK1,13,0.0,3063991,6
BPHL,13,0.43481586157831276,3118374,6
TUBB2A,13,0.6125788558168245,3153666,6
TUBB2B,1,0.8222330734414602,3224277,6
PSMG4,13,0.40497904154742603,3231403,6
SLC22A23,13,0.7425195917582693,3268962,6
PXDC1,13,0.5719734558381142,3722614,6
FAM50B,13,0.7471578636737582,3849373,6
PRPF4B,13,0.47288392139773705,4021267,6
C6orf201,11,0.8347154216156526,4079206,6
ECI2,13,0.7730097639324053,4115689,6
CDYL,13,0.4968030332044149,4706159,6
RPP40,13,0.6751116962701142,4994732,6
PPP1R3G,14,0.714790788152446,5084581,6
LYRM4,13,0.6475020141949305,5102593,6
FARS2,13,0.5620462998209073,5261044,6
NRN1,11,0.7912338264987956,5997999,6
LY86,15,0.8974957621618193,6588108,6
RREB1,13,0.752284440881232,7107597,6
SSR1,13,0.6460508400347776,7268306,6
RIOK1,5,0.694078231658398,7389793,6
DSP,5,0.7409952528024492,7541617,6
SNRNP48,5,0.7379015304508383,7590198,6
BMP6,13,0.8381410812994882,7726099,6
TXNDC5,13,0.7314029686676613,7881517,6
BLOC1S5-TXNDC5,11,0.8726162675580886,7881522,6
BLOC1S5,5,0.6815545211822454,8013567,6
EEF1E1,5,0.6884097628034698,8073360,6
SLC35B3,13,0.5961752289783524,8411463,6
TFAP2A,13,0.8224347472263569,10393186,6
GCNT2,13,0.7923128878715544,10492223,6
C6orf52,13,0.7156612523974899,10671418,6
PAK1IP1,5,0.69413467910086,10694972,6
TMEM14C,13,0.6176454014843945,10722915,6
TMEM14B,13,0.6350152932917615,10747759,6
MAK,13,0.7311839489610359,10762723,6
SYCP2L,5,0.7943424869728463,10886831,6
SMIM13,5,0.6081251470374077,11093834,6
ERVFRD-1,3,0.8806762963015822,11102489,6
NEDD9,14,0.7403701620855732,11183298,6
TMEM170B,13,0.8006873591290643,11537749,6
ADTRP,14,0.5753029030771739,11712054,6
HIVEP1,5,0.6619023636798016,12008762,6
EDN1,1,0.8531083280907168,12290361,6
PHACTR1,14,0.7002061399258583,12716805,6
TBC1D7,5,0.7282363963323267,13266542,6
GFOD1,6,0.8376649840138493,13357830,6
SIRT5,5,0.66500087437666,13574529,6
NOL7,5,0.5611286401785898,13615335,6
RANBP9,5,0.5636807487115938,13621498,6
MCUR1,5,0.6973352932801296,13786557,6
RNF182,9,0.7970291584257608,13924446,6
CD83,9,0.8231248110000209,14117256,6
JARID2,5,0.7255869524369571,15246069,6
DTNBP1,5,0.5156513743222351,15522801,6
MYLIP,5,0.7245141364123107,16129086,6
ATXN1,5,0.6401875944964612,16299112,6
STMND1,5,0.7897386724679318,17102258,6
CAP2,5,0.7298123201357409,17393505,6
FAM8A1,5,0.4287741690040736,17600302,6
NUP153,5,0.0,17615035,6
KIF13A,5,0.4629666534490149,17759183,6
NHLRC1,5,0.6141870181884544,18120440,6
TPMT,5,0.5369384072082861,18128311,6
KDM1B,5,0.40549299765855895,18155329,6
DEK,5,0.38395058744115707,18223860,6
RNF144B,5,0.7673297735138793,18387350,6
ID4,5,0.8019243502755968,19837370,6
MBOAT1,5,0.7092833326000434,20102145,6
E2F3,5,0.5298791374395038,20401879,6
CDKAL1,7,0.8936657177164504,20534457,6
SOX4,5,0.7331957500879385,21592768,6
MRS2,5,0.6479966353844551,24402908,6
ALDH5A1,5,0.7946465182044433,24494852,6
KIAA0319,5,0.9429293224262033,24544104,6
TDP2,5,0.7291246412712018,24649979,6
ACOT13,5,0.6473007517372251,24667035,6
C6orf62,5,0.6257460304107876,24704861,6
GMNN,5,0.6581044493961873,24774931,6
CARMIL1,16,0.7728431305942173,25279078,6
TRIM38,5,0.7665606692269803,25962802,6
HIST1H1C,2,0.7399917154034279,26055787,6
HFE,17,0.6991056068697465,26087281,6
HIST1H2AC,2,0.8685937605642484,26124145,6
HIST1H3E,3,0.8045349263478399,26224199,6
HIST1H2BH,15,0.7736564259138761,26251651,6
BTN3A2,2,0.874865651098723,26365159,6
BTN2A2,5,0.7850447618705836,26383096,6
BTN3A1,2,0.7272718896322705,26402237,6
BTN3A3,2,0.8537115860964253,26440472,6
BTN2A1,17,0.7456219884663673,26457904,6
HMGN4,5,0.7651848060249711,26538366,6
ABT1,5,0.6638459577724645,26596953,6
ZNF322,9,0.7176198902959405,26634383,6
HIST1H4I,2,0.7568848961762895,27138588,6
HIST1H2BK,2,0.8150325758587642,27146418,6
PRSS16,10,0.8359172239380449,27247701,6
ZNF391,10,0.7879413171223774,27374615,6
ZNF184,5,0.7016049888271374,27450743,6
HIST1H4K,2,0.8155756246207241,27831216,6
HIST1H2BN,8,0.8712008763956567,27837760,6
ZNF165,14,0.7171694664287479,28080568,6
ZSCAN16,12,0.7348037444043344,28124609,6
ZKSCAN8,5,0.7778993053378909,28141883,6
ZSCAN9,5,0.8039539168960126,28224886,6
ZKSCAN4,5,0.7840824935701749,28241697,6
NKAPL,11,0.8607109851364148,28259320,6
ZSCAN26,17,0.6844849220075806,28267010,6
PGBD1,17,0.8082163913489883,28281572,6
ZSCAN31,10,0.8795207328943827,28324693,6
ZKSCAN3,5,0.7520235820064369,28349947,6
ZSCAN12,17,0.813300579014478,28378955,6
ZSCAN23,1,0.7682544445681345,28431930,6
ZBED9,1,0.6026202987932743,28570535,6
TRIM27,17,0.611880428519342,28903002,6
ZNF311,13,0.853307630502805,28994785,6
GABBR1,17,0.7048702547036512,29555629,6
HLA-F,1,0.837076049274248,29722775,6
HLA-G,3,0.583519622023744,29826967,6
HLA-A,3,0.7830969548508644,29941260,6
ZNRD1,5,0.7151288286194133,30058899,6
PPP1R11,17,0.5359709738045267,30066709,6
RNF39,16,0.8506280031772337,30070266,6
TRIM31,10,0.8740437163629052,30102897,6
TRIM26,17,0.5876814412742191,30184455,6
TRIM39,17,0.49303374693737,30326479,6
RPP21,17,0.5903511283565936,30345131,6
HLA-E,2,0.7265862826744631,30489509,6
GNL1,17,0.5126209641220401,30541377,6
PRR3,17,0.6078377785586615,30556886,6
ABCF1,17,0.48099913962246854,30571393,6
PPP1R10,2,0.7905252384412768,30600413,6
MRPS18B,17,0.6027647871003528,30617840,6
ATAT1,9,0.7136755553769889,30626842,6
C6orf136,17,0.6437668256308888,30647039,6
DHX16,17,0.5188205466718482,30653119,6
PPP1R18,9,0.7202867784568028,30676389,6
NRM,17,0.7467092047772907,30688047,6
MDC1,17,0.6949458918258182,30699807,6
TUBB,5,0.7460629647834197,30720352,6
FLOT1,17,0.5991259815922874,30727709,6
IER3,5,0.7836991819042297,30743199,6
DDR1,17,0.7179331693807449,30876421,6
GTF2H4,17,0.6895519999760773,30908207,6
VARS2,9,0.7155095189259515,30908242,6
PSORS1C1,2,0.8551384466441487,31114750,6
CCHCR1,17,0.697152101921299,31142439,6
TCF19,17,0.7376778614572409,31158547,6
POU5F1,17,0.8464114515249299,31164337,6
HLA-C,1,0.7177488169179301,31268749,6
HLA-B,3,0.887178287472603,31269491,6
MICA,17,0.8457389232579381,31399784,6
MICB,9,0.8537904215228518,31494881,6
DDX39B,17,0.601319748061901,31530219,6
ATP6V1G2,12,0.8252721247984572,31544462,6
NFKBIL1,17,0.5393387918195933,31546870,6
TNF,4,0.7057569564062213,31575565,6
LST1,2,0.7468334040652509,31586124,6
NCR3,7,0.8599662736352391,31588895,6
AIF1,16,0.843167861531938,31615217,6
PRRC2A,17,0.5881435069282414,31620720,6
BAG6,17,0.447048603531382,31639028,6
APOM,2,0.8233749528191112,31652416,6
C6orf47,17,0.4965763236021279,31658298,6
GPANK1,17,0.4862882450583935,31661228,6
CSNK2B,17,0.48125108522964966,31665236,6
LY6G5B,17,0.72345317833089,31670167,6
LY6G5C,3,0.8818090714052863,31676684,6
ABHD16A,17,0.6160678953345392,31686955,6
MPIG6B,14,0.6424523241408925,31718594,6
LY6G6C,9,0.7781799359340239,31718648,6
DDAH2,9,0.6714664945958814,31727038,6
CLIC1,17,0.5785041419651572,31730581,6
MSH5,17,0.6675545685771547,31739677,6
MSH5-SAPCD1,17,0.7343052491857028,31740020,6
SAPCD1,17,0.8188238735861832,31762996,6
VWA7,10,0.8325988636918233,31765590,6
VARS,9,0.48399945167405045,31777518,6
LSM2,17,0.573323907186851,31797396,6
HSPA1L,9,0.7656461603294563,31809619,6
HSPA1A,10,0.7829578149458516,31815464,6
HSPA1B,17,0.7066737981249882,31827738,6
NEU1,17,0.6397481404283876,31857659,6
SLC44A4,10,0.8066093831483612,31863192,6
EHMT2,9,0.4426112362567288,31879759,6
C2,11,0.8599277033463011,31897785,6
ZBTB12,9,0.7189000968817423,31899607,6
CFB,6,0.8681251015848679,31945650,6
NELFE,17,0.0,31952087,6
SKIV2L,17,0.5599960052090742,31959117,6
DXO,17,0.6152196501670131,31969810,6
STK19,17,0.635728736548729,31971091,6
C4A,1,0.8835304584394006,31982057,6
C4B,1,0.862997576575437,32014795,6
CYP21A2,13,0.8146426158371782,32038327,6
TNXB,3,0.8423203411235102,32041153,6
ATF6B,17,0.6006285722907212,32115264,6
FKBPL,17,0.5523892971786485,32128707,6
PRRT1,9,0.8272943537410704,32148359,6
PPT2,17,0.6963142875674726,32153441,6
PPT2-EGFL8,17,0.6143820449648352,32153845,6
EGFL8,17,0.7244831633590532,32164595,6
AGPAT1,17,0.6666069818835254,32168212,6
RNF5,17,0.5507875754486109,32178405,6
AGER,9,0.7920274196945305,32180968,6
PBX2,17,0.5526874227224803,32184733,6
GPSM3,5,0.7953586510580355,32190766,6
NOTCH4,17,0.8160686419724155,32194843,6
HLA-DRA,2,0.40892431437493226,32439878,6
HLA-DRB5,2,0.502771336490969,32517353,6
HLA-DRB1,2,0.3188603581641136,32578769,6
HLA-DQA1,2,0.34350911644370297,32628179,6
HLA-DQB1,2,0.44384482114390433,32659467,6
HLA-DQB2,2,0.6085069372954883,32756098,6
HLA-DOB,13,0.8559239018207847,32812763,6
TAP2,6,0.8735245751813596,32821833,6
PSMB8,9,0.8399648121698723,32840717,6
PSMB9,2,0.7642363996156637,32844136,6
TAP1,2,0.7619486008150668,32845209,6
HLA-DMB,2,0.24589438280808062,32934629,6
HLA-DMA,2,0.34655159465114393,32948613,6
BRD2,9,0.6523664068317567,32968594,6
HLA-DOA,2,0.3129107602340766,33004182,6
HLA-DPA1,2,0.33399592463783767,33064569,6
HLA-DPB1,2,0.0,33075990,6
COL11A2,9,0.7836700076528441,33162681,6
RXRB,9,0.46549876003815294,33193588,6
SLC39A7,9,0.6488649625321383,33200445,6
HSD17B8,9,0.8458126905043586,33204655,6
RING1,9,0.552036285146071,33208500,6
VPS52,9,0.5383832163813541,33250272,6
RPS18,9,0.5705140197717915,33272075,6
B3GALT4,9,0.713258086197453,33277132,6
WDR46,9,0.0,33279108,6
PFDN6,9,0.4293313950421087,33289302,6
RGL2,17,0.6370801987163182,33291654,6
TAPBP,9,0.6813582292045672,33299694,6
ZBTB22,9,0.7145467242255678,33314406,6
DAXX,9,0.5027215529553637,33318558,6
KIFC1,9,0.5892571500453513,33391823,6
PHF1,17,0.6303514697048009,33410399,6
CUTA,9,0.5353097601744583,33416442,6
SYNGAP1,9,0.7117108768500076,33419661,6
BAK1,9,0.737474895927068,33572547,6
ITPR3,17,0.7220080720462871,33620365,6
UQCC2,9,0.5954088450151568,33694293,6
LEMD2,9,0.6781832003851769,33771202,6
HMGA1,14,0.7795201109750014,34236873,6
SMIM29,9,0.6966439110526081,34246381,6
NUDT3,9,0.6687941522306717,34279679,6
RPS10,9,0.6301333522295984,34417454,6
PACSIN1,3,0.7917025185042065,34466061,6
SPDEF,9,0.8673582141753826,34537802,6
SNRPC,9,0.5569034856407475,34757505,6
UHRF1BP1,6,0.7069465196585407,34792015,6
TAF11,6,0.6042263858500879,34877462,6
ANKS1A,9,0.6570997511939591,34889255,6
SCUBE3,3,0.8699332328143851,35213956,6
ZNF76,6,0.6649613782570645,35258909,6
DEF6,6,0.7449027456715719,35297818,6
PPARD,2,0.7905857299778494,35342558,6
FANCE,6,0.7059225403987192,35452356,6
RPL10A,9,0.7078939151766908,35468401,6
TEAD3,6,0.7483772157829325,35473597,6
TULP1,9,0.792359556687758,35497874,6
ARMC12,8,0.798090705451748,35737032,6
SRPK1,6,0.5682075991716484,35832966,6
SLC26A8,6,0.7604645356038279,35943514,6
MAPK14,6,0.6326584226904257,36027677,6
MAPK13,6,0.6617061003279033,36127809,6
BRPF3,17,0.6284154257584982,36196744,6
ETV7,15,0.8538500571078345,36354091,6
KCTD20,6,0.6230103186285649,36442767,6
STK38,6,0.6196248961607926,36493892,6
SRSF3,6,0.800942613378186,36594353,6
CDKN1A,14,0.5244470804614539,36676460,6
RAB44,14,0.5666976087152816,36697826,6
CPNE5,6,0.8690275835820793,36740775,6
PPIL1,6,0.5181583821560876,36854827,6
C6orf89,6,0.5226765481992547,36871870,6
PI16,6,0.8466409549136367,36948263,6
MTCH1,6,0.4782254580859142,36968141,6
FGD2,16,0.8517533495507756,37005646,6
PIM1,1,0.6701009050936966,37170152,6
TMEM217,16,0.7899250354228045,37212178,6
TBC1D22B,6,0.5165181184464792,37257772,6
RNF8,6,0.0,37353979,6
CMTR1,6,0.3899195485811524,37433219,6
CCDC167,6,0.5302899294430765,37482938,6
MDGA1,4,0.7292393566499239,37630679,6
ZFAND3,6,0.6307105602618929,37819727,6
BTBD9,6,0.669015388941021,38168451,6
GLO1,6,0.5960160188746975,38675925,6
GLP1R,14,0.0,39048781,6
SAYSD1,1,0.6269405233088268,39104063,6
KCNK5,6,0.7557961919440627,39188971,6
KCNK17,16,0.8738095245596196,39299001,6
KIF6,1,0.6482735062762746,39329990,6
DAAM2,1,0.6677518710787755,39792298,6
MOCS1,1,0.6867212843664503,39899578,6
UNC5CL,1,0.8027114344223854,41026895,6
OARD1,1,0.5331232495380436,41033627,6
NFYA,1,0.4422213861927278,41072945,6
TREML1,14,0.800587896056002,41149342,6
TREM2,1,0.8548649896044842,41158506,6
FOXP4,1,0.5145826662590836,41546426,6
MDFI,3,0.9008658892879817,41636882,6
TFEB,1,0.5429596037629201,41683978,6
FRS3,1,0.47384267417281833,41770176,6
PRICKLE4,1,0.6446161880629624,41780762,6
USP49,1,0.6237184458233654,41789896,6
MED20,1,0.45145171357371805,41905354,6
BYSL,1,0.5165505859938916,41921499,6
CCND3,1,0.5465173170562236,41934933,6
TAF8,1,0.38482702041109873,42050513,6
C6orf132,1,0.5016665100841673,42101119,6
GUCA1B,1,0.7705870578221676,42183284,6
MRPS10,1,0.2765916211269376,42206807,6
TRERF1,7,0.8063642564126575,42224931,6
UBR2,1,0.48210319107705357,42564062,6
TBCC,1,0.43490949188691763,42744481,6
BICRAL,1,0.32848291103147653,42746958,6
RPL7L1,1,0.3881673125410987,42879618,6
C6orf226,1,0.4713070176432065,42890265,6
CNPY3,1,0.24607887917787463,42929192,6
PEX6,1,0.43998757333502914,42963865,6
PPP2R5D,1,0.0,42984553,6
MEA1,1,0.1609167487302713,43011143,6
KLHDC3,1,0.1320804220694578,43014103,6
RRP36,1,0.16182302502775725,43021623,6
CUL7,1,0.4252474600413676,43037617,6
KLC4,1,0.459915716995525,43040777,6
MRPL2,1,0.3937724943325427,43054029,6
PTK7,1,0.4471284741928949,43076307,6
SRF,1,0.40958951010289957,43171269,6
CUL9,1,0.2523201949097412,43182184,6
DNPH1,1,0.4764555568998299,43225629,6
TTBK1,9,0.8134024473751589,43243481,6
CRIP3,1,0.7413175731301017,43299710,6
ZNF318,1,0.2782670813784852,43307134,6
ABCC10,1,0.360581066527887,43427366,6
DLK2,1,0.6060281090203823,43450352,6
TJAP1,1,0.22341384582031532,43477523,6
LRRC73,1,0.782301321650987,43506969,6
POLR1C,1,0.25504374738586355,43509702,6
YIPF3,1,0.18610353868443286,43511832,6
XPO5,1,0.16702436486115935,43522334,6
POLH,1,0.3241074142545489,43576150,6
GTPBP2,1,0.2414072903099036,43605316,6
MAD2L1BP,1,0.24944433003627464,43629540,6
RSPH9,1,0.5408265363958952,43645036,6
MRPS18A,1,0.2461167855868993,43671303,6
VEGFA,1,0.6463321828676707,43770184,6
MRPL14,1,0.2643135541941468,44113451,6
TMEM63B,1,0.2512202378500755,44126914,6
CAPN11,17,0.8496075727431237,44158811,6
SLC29A1,1,0.5776271236088806,44219505,6
HSP90AB1,1,0.6139639631712823,44246166,6
SLC35B2,1,0.37966697856992726,44254096,6
NFKBIE,1,0.5659855206979941,44258166,6
TMEM151B,2,0.8272615619121988,44270466,6
TCTE1,10,0.8476995022105253,44278734,6
AARS2,1,0.3865028479110816,44298731,6
CDC5L,1,0.2991529118030638,44387706,6
SUPT3H,1,0.6096825192199145,44809317,6
RUNX2,6,0.7454400791714653,45328157,6
ENPP4,1,0.5593546245668493,46129989,6
ENPP5,14,0.7321611255527003,46159185,6
RCAN2,1,0.6401110586473095,46220736,6
CYP39A1,1,0.6848298432582598,46549580,6
SLC25A27,1,0.5347569067703184,46652915,6
TDRD6,1,0.6348039208030664,46687875,6
ADGRF5,5,0.7857235490473355,46852522,6
ADGRF1,4,0.8395301443770115,46997708,6
TNFRSF21,13,0.8314422769416264,47231532,6
CD2AP,1,0.4905110392054264,47477789,6
PTCHD4,4,0.6043451395309907,47878028,6
CENPQ,1,0.5520641424281494,49463370,6
C6orf141,1,0.7810580799248149,49550646,6
TFAP2B,3,0.7229593144741588,50818723,6
MCM3,1,0.6401462767670296,52264009,6
PAQR8,8,0.8501102506967869,52361421,6
EFHC1,1,0.6450437868520489,52362123,6
TRAM2,1,0.7408627210959688,52497408,6
TMEM14A,1,0.5908964330615719,52671113,6
GSTA4,1,0.5743636712436306,52977948,6
ICK,1,0.4778463491912305,53001279,6
FBXO9,1,0.8017815365447369,53051991,6
ELOVL5,1,0.8409345463967298,53267398,6
GCLC,1,0.7181580819903703,53497341,6
LRRC1,1,0.5252399322189296,53794497,6
FAM83B,1,0.4699322568604809,54846771,6
HMGCLL1,10,0.8734827426294265,55434369,6
BMP5,4,0.7622336251509224,55753653,6
COL21A1,11,0.8995825202741011,56056590,6
DST,4,0.8712546364036081,56457987,6
BEND6,7,0.7427790763954614,56955107,6
KIAA1586,1,0.7283022710165076,57046532,6
ZNF451,1,0.6906136113188567,57086844,6
BAG2,1,0.7727491267759323,57172326,6
RAB23,12,0.789337602322715,57186992,6
PRIM2,1,0.631227589503535,57314805,6
FKBP1C,12,0.8357374326106435,63211446,6
PTP4A1,1,0.8182089764483503,63521746,6
PHF3,12,0.7193565153485193,63635820,6
EYS,10,0.9017099165449133,63719980,6
ADGRB3,13,0.8545904474758985,68635282,6
LMBRD1,12,0.0,69672757,6
FAM135A,12,0.6275299687045581,70412941,6
SDHAF4,12,0.5365695479189923,70566917,6
SMAP1,12,0.5850770904835446,70667776,6
B3GAT2,12,0.8162449323803996,70856679,6
OGFRL1,12,0.7363118343910103,71288811,6
KHDC1,12,0.5968766942603015,73241314,6
DDX43,14,0.7562392267271343,73394828,6
CGAS,12,0.6880210503950863,73413515,6
MTO1,12,0.6508756420563797,73461578,6
EEF1A1,12,0.6494095384869718,73515750,6
SLC17A5,12,0.5633409142793184,73593379,6
CD109,12,0.7174193775237243,73695785,6
COL12A1,2,0.8890354289809809,75084326,6
COX7A2,12,0.5646321265212311,75237675,6
TMEM30A,12,0.7761447136277724,75252924,6
SENP6,12,0.5463696158109556,75601509,6
MYO6,12,0.6325875589683323,75749192,6
IMPG1,12,0.833501677071317,75921114,6
MEI4,7,0.7956284394752562,77650274,6
IRAK1BP1,7,0.6024380942423977,78867551,6
PHIP,7,0.0,78934419,6
HMGN3,7,0.5173330078187595,79201245,6
LCA5,7,0.7341598529078709,79484991,6
SH3BGRL2,14,0.7681149405320993,79631329,6
ELOVL4,14,0.10394150680119052,79914814,6
TTK,7,0.4097418326723602,80003887,6
BCKDHB,7,0.6580157783611054,80106647,6
TENT5A,7,0.8366245031542842,81491439,6
IBTK,7,0.5402380659910345,82169986,6
TPBG,12,0.8088359034500431,82363206,6
UBE3D,7,0.7983625307845794,82892390,6
DOP1A,7,0.7365250385213464,83067666,6
PGM3,3,0.5399688246145066,83161150,6
RWDD2A,3,0.6985547033055277,83193357,6
PRSS35,11,0.8053068021676516,83512534,6
CYB5R4,3,0.699845796759537,83859656,6
MRAP2,7,0.7264800873557498,84033772,6
CEP162,3,0.6515720044857923,84124241,6
TBX18,17,0.9205043654273155,84687351,6
NT5E,4,0.7988897053958353,85449584,6
SNX14,3,0.6065743548742635,85505496,6
SYNCRIP,3,0.5710968949910937,85607785,6
ZNF292,3,0.4745070798551668,87152833,6
SMIM8,3,0.46217202208135866,87322583,6
C6orf163,3,0.6610400104999886,87344813,6
CFAP206,3,0.712692399341803,87407972,6
SLC35A1,3,0.6736748869161793,87470623,6
RARS2,3,0.0,87513938,6
ORC3,3,0.3149920775275237,87590067,6
AKIRIN2,3,0.5176825284624649,87674860,6
CNR1,10,0.7855851686713127,88139864,6
RNGTT,3,0.3935032480539874,88609897,6
PNRC1,3,0.6149404543207797,89080751,6
SRSF12,3,0.7188338204437899,89095959,6
PM20D2,7,0.7796820651343374,89146055,6
GABRR2,14,0.7949672409436706,89257208,6
UBE2J1,3,0.5799936308690437,89326625,6
RRAGD,14,0.8825920517351116,89364636,6
ANKRD6,3,0.7997317841218076,89433152,6
LYRM2,3,0.521003702369176,89568144,6
MDN1,3,0.517273213510975,89642498,6
CASP8AP2,3,0.5884226401585835,89829894,6
BACH2,3,0.8665721871748014,89926528,6
MAP3K7,3,0.538772301236262,90513573,6
EPHA7,4,0.0,93240020,6
MANEA,10,0.7257607194135163,95577535,6
FUT9,9,0.873159744613009,96015974,6
UFL1,3,0.5954600250206937,96521595,6
GPR63,11,0.8506308054467375,96794125,6
NDUFAF4,7,0.6453982086511609,96889315,6
KLHL32,11,0.8340398113689198,96924620,6
MMS22L,3,0.5580113659980517,97142161,6
FBXL4,8,0.6362365074593113,98868535,6
FAXC,3,0.7847893512421863,99271168,6
COQ3,8,0.6857388488070678,99369401,6
PNISR,8,0.5450347682917306,99398050,6
USP45,8,0.6060646128971305,99432379,6
TSTD3,8,0.7270502253968499,99520693,6
CCNC,10,0.5653651771730247,99542387,6
ASCC3,8,0.5874664534675058,100508194,6
GRIK2,8,0.7912924769931471,101181257,6
HACE1,8,0.6416257172418796,104728094,6
PREP,10,0.5835471750159417,105273220,6
ATG5,10,0.46213387033015374,106045423,6
PRDM1,5,0.8609386150709393,105993463,6
CRYBG1,10,0.7236911339476023,106360808,6
RTN4IP1,10,0.5815944488315836,106571971,6
QRSL1,10,0.580437354993297,106629578,6
CD24,10,0.7337302988101371,106969831,6
C6orf203,10,0.5427234102628405,107028199,6
BEND3,10,0.6945051922413068,107065182,6
PDSS2,8,0.5936543509893386,107152562,6
SOBP,8,0.6068348340807311,107490106,6
SCML4,15,0.8462437279296875,107702154,6
SEC63,10,0.3763269220508666,107867756,6
OSTM1,10,0.5016685018647684,108041409,6
SNX3,10,0.0,108211222,6
AFG1L,10,0.5157916745060819,108294894,6
FOXO3,10,0.4642291074582683,108559835,6
ARMC2,10,0.5496251376050756,108848416,6
SESN1,10,0.6475286984018754,108986437,6
CEP57L1,10,0.5193078569384206,109095110,6
CD164,10,0.4012912584248489,109366514,6
PPIL6,10,0.6480522050796895,109390215,6
SMPD2,10,0.5826625290192202,109440724,6
MICAL1,10,0.758068963366861,109444062,6
ZBTB24,10,0.6015588220805679,109462594,6
AK9,10,0.6059076485650194,109492856,6
FIG4,8,0.651803754413385,109691312,6
WASF1,8,0.7573543208374542,110099819,6
CDC40,10,0.431464356419862,110180141,6
METTL24,10,0.7680965431076293,110245928,6
DDO,16,0.8496480149094009,110391771,6
CDK19,8,0.7215152673969876,110609978,6
AMD1,8,0.6735225049309512,110874770,6
GTF3C6,10,0.6239621486354914,110958706,6
RPF2,10,0.4783474806250497,110982015,6
MFSD4B,8,0.5748085410342273,111259348,6
REV3L,10,0.5733517975126698,111299028,6
TRAF3IP2,10,0.6613629372268955,111555381,6
FYN,8,0.8094478867377397,111660332,6
TUBE1,8,0.5873460135997122,112070663,6
FAM229B,8,0.7548877367401698,112087591,6
LAMA4,3,0.7669377426530836,112108757,6
MARCKS,15,0.7809491136960099,113857345,6
HDAC2,8,0.4184135385813931,113933028,6
FRK,7,0.7917580771153312,115931149,6
NT5DC1,8,0.5515676666260401,116100851,6
TSPYL4,8,0.5252894003794858,116249961,6
DSE,10,0.6735928291848132,116254173,6
TSPYL1,8,0.4626377731538761,116267760,6
CALHM6,10,0.8210739605848768,116461370,6
CALHM5,1,0.8219455332595222,116511639,6
RWDD1,8,0.3436761413437597,116571409,6
RSPH4A,8,0.7694875736409725,116616479,6
ZUP1,8,0.0,116635618,6
KPNA5,8,0.5262739692716796,116681187,6
FAM162B,12,0.833386108407095,116752197,6
DCBLD1,10,0.8336223298430259,117453817,6
GOPC,8,0.5162635646760315,117560269,6
NUS1,8,0.41893822651008705,117675469,6
CEP85L,3,0.7492236739214458,118460772,6
MCM9,8,0.5398184150051295,118813442,6
ASF1A,8,0.5480958036020722,118894152,6
FAM184A,8,0.8147977065083273,118959763,6
MAN1A1,4,0.7974422125143565,119177205,6
TBC1D32,8,0.5528784201860547,121079494,6
GJA1,12,0.7775164150268579,121435595,6
HSF2,8,0.45468553862298555,122399546,6
SERINC1,8,0.43583151250366625,122443351,6
PKIB,8,0.8154455982614301,122471917,6
SMPDL3A,14,0.7315991809799023,122789049,6
CLVS2,7,0.8302643891704176,122996235,6
NKAIN2,4,0.6013459170897211,123804141,6
RNF217,10,0.7834080519802458,124962545,6
TPD52L1,8,0.667056465447283,125119049,6
HDDC2,8,0.5645623886592908,125219962,6
HEY2,17,0.7853960857704906,125747664,6
NCOA7,8,0.8137976414879737,125781161,6
HINT3,8,0.5345788525958146,125956770,6
TRMT11,8,0.5743200712192278,125986479,6
CENPW,8,0.7984382862271611,126340174,6
RSPO3,17,0.8902682879638824,127118671,6
RNF146,8,0.4330071557993097,127266610,6
ECHDC1,14,0.2356929259081042,127288712,6
THEMIS,14,0.8836634251704776,127708072,6
PTPRK,8,0.774315626967932,127968779,6
LAMA2,4,0.6086618806979882,128883141,6
ARHGAP18,14,0.7756677865968533,129576132,6
L3MBTL3,11,0.8746368039576017,130013699,6
SAMD3,16,0.9004043814368311,130144315,6
TMEM200A,6,0.8604305669634884,130365734,6
EPB41L2,5,0.7595682157198902,130839347,6
AKAP7,8,0.8025138411355379,131135467,6
ARG1,11,0.8362814025063723,131573144,6
MED23,8,0.5022972100840815,131573966,6
ENPP1,2,0.8923341728397867,131808016,6
MOXD1,3,0.8676907257309171,132296055,6
STX7,11,0.585575263570324,132445867,6
VNN1,7,0.858535207115766,132680849,6
SLC18B1,11,0.723653781810667,132769370,6
RPS12,10,0.7662029577848259,132814569,6
TBPL1,11,0.6407784314196577,133952170,6
SLC2A12,8,0.7106610418411679,133988697,6
SGK1,13,0.8680412844403014,134169246,6
ALDH8A1,7,0.8932685322278828,134917393,6
HBS1L,11,0.7365954274461208,134960378,6
MYB,11,0.7730792214005772,135181308,6
AHI1,3,0.8677249824684617,135283532,6
PDE7B,2,0.7039845875965354,135851701,6
MTFR2,11,0.5605040613789232,136231024,6
BCLAF1,11,0.7053279382644033,136256627,6
MAP7,11,0.7227977597358798,136342281,6
MAP3K5,4,0.7706210367225408,136557046,6
PEX7,11,0.6699954193366546,136822564,6
IL20RA,9,0.7957069072370528,136999971,6
IFNGR1,5,0.7350241125190872,137197484,6
TNFAIP3,11,0.7536644777126423,137867214,6
PERP,11,0.5509390997629381,138088505,6
ARFGEF3,11,0.506645660344818,138161939,6
HEBP2,11,0.5191767971194656,138403531,6
NHSL1,11,0.6280417915801668,138422043,6
GVQW2,11,0.609404778413009,138725211,6
CCDC28A,11,0.49546498291185626,138773509,6
ECT2L,11,0.7299204835141795,138795926,6
REPS1,11,0.5009182946598061,138903493,6
ABRACL,11,0.511803891248733,139028745,6
HECA,11,0.42512773780013624,139135080,6
CITED2,11,0.7391154363264256,139371807,6
VTA1,11,0.0,142147162,6
ADGRG6,11,0.5691915943238817,142301854,6
HIVEP2,11,0.4287800127231223,142751469,6
AIG1,11,0.4473290513460719,143060496,6
ADAT2,11,0.44875486287357613,143422832,6
PEX3,11,0.31560173432439065,143450805,6
FUCA2,11,0.4766285420940183,143494811,6
PHACTR2,11,0.5115264155027617,143536845,6
LTV1,11,0.3170114784623146,143843338,6
PLAGL1,11,0.6980267860188305,143940300,6
SF3B5,11,0.35433047370866766,144094881,6
STX11,14,0.7605173957381693,144150526,6
UTRN,11,0.6846765762204079,144285701,6
EPM2A,11,0.5729851774700874,145382535,6
FBXO30,11,0.43709831798105303,145793502,6
SHPRH,11,0.44529371348840685,145864245,6
GRM1,15,0.8672527896259876,146027646,6
RAB32,8,0.6441212375385554,146543833,6
STXBP5,15,0.649076117499403,147204425,6
SAMD5,8,0.6073277741270535,147508690,6
SASH1,15,0.6938411341913643,148272304,6
UST,11,0.8043996424525103,148747030,6
TAB2,15,0.5082048873690466,149218641,6
PPIL4,15,0.5286498099904519,149504733,6
GINM1,15,0.6222081063763808,149566294,6
KATNA1,15,0.5612404289396088,149594873,6
LATS1,15,0.5735240157419158,149658153,6
NUP43,15,0.48574212412804196,149724315,6
PCMT1,15,0.6739071245159652,149749443,6
LRP11,1,0.7384653970041972,149818798,6
RAET1E,8,0.794673134194221,149883375,6
RAET1G,6,0.8648125368058753,149916878,6
ULBP2,11,0.8148759933618326,149942014,6
ULBP3,11,0.8307259945793943,150061053,6
PLEKHG1,15,0.7053092013575355,150599883,6
MTHFD1L,15,0.7101689513438172,150865549,6
AKAP12,12,0.8668740748665228,151239967,6
ZBTB2,15,0.7058992213344579,151364115,6
RMND1,15,0.5118893207997139,151404762,6
ARMT1,15,0.6319128985813038,151452258,6
CCDC170,5,0.7947607510938255,151494017,6
ESR1,15,0.8257558814069863,151656691,6
SYNE1,15,0.7562574796759947,152121684,6
MYCT1,6,0.8620570215189727,152697895,6
VIP,10,0.7073151814868253,152750797,6
FBXO5,15,0.43776449113260085,152970519,6
MTRF1L,15,0.4881757033423437,152987362,6
RGS17,15,0.7544511862915186,153004459,6
IPCEF1,9,0.8313548740574552,154154496,6
CNKSR3,15,0.7690552668574122,154387515,6
SCAF8,15,0.0,154733325,6
TIAM2,15,0.6258136843386836,154832697,6
TFB1M,15,0.403487708244463,155256134,6
CLDN20,15,0.6912380223627135,155264013,6
ARID1B,15,0.4474234405737749,156776020,6
TMEM242,15,0.5218756984099155,157289386,6
ZDHHC14,8,0.5976533794354095,157381133,6
SNX9,15,0.4669572654219116,157700387,6
SYNJ2,15,0.5618701574497968,157981863,6
SERAC1,15,0.6607153110167606,158109519,6
GTF2H5,15,0.48959688481232866,158168350,6
TULP4,15,0.5454217747501442,158232236,6
TMEM181,15,0.6191034089814283,158536436,6
DYNLT1,15,0.5012959216723806,158636474,6
SYTL3,15,0.622887739603511,158650014,6
EZR,15,0.44379662137154574,158765741,6
RSPH3,15,0.5233845944156761,158972871,6
TAGAP,14,0.8770441529782798,159034468,6
SOD2,15,0.7095757988471911,159679119,6
WTAP,15,0.5054673731436023,159725585,6
ACAT2,15,0.7636564221946611,159760328,6
TCP1,15,0.4598926630779303,159778498,6
MRPL18,15,0.37555340292399664,159789812,6
IGF2R,15,0.5162549620923949,159969099,6
SLC22A1,15,0.8384618276687845,160121815,6
MAP3K4,15,0.5356054028566208,160991727,6
AGPAT4,15,0.6790805963867392,161129967,6
PRKN,15,0.8479156502428219,161347417,6
PACRG,5,0.8878049996947748,162727132,6
QKI,15,0.731820990719091,163414000,6
PDE10A,5,0.902017552978003,165327287,6
SFT2D1,15,0.6006969514328704,166319728,6
MPC1,15,0.60520355211872,166364919,6
RPS6KA2,3,0.824683948453613,166409364,6
RNASET2,15,0.6600569364629332,166929504,6
FGFR1OP,15,0.6643540333409259,166999317,6
AFDN,15,0.6531699601793646,167826922,6
DACT2,14,0.7137527440927509,168292830,6
SMOC2,3,0.8532600594676448,168441151,6
THBS2,10,0.9030251038507089,169215780,6
WDR27,15,0.6879591593828327,169457212,6
C6orf120,15,0.7779271316668601,169702190,6
PHF10,15,0.7371410018003454,169703902,6
TCTE3,15,0.6674703970630467,169740109,6
ERMARD,15,0.6881229003515809,169751622,6
DLL1,2,0.7609351230219916,170282206,6
FAM120B,15,0.5985791050342211,170290703,6
PSMB1,15,0.6023392732441457,170535120,6
TBP,15,0.5920242437367327,170554302,6
PDCD2,15,0.5575034361297585,170575295,6
