# Supplementary material for: Gene Co-Expression in Breast Cancer: A Matter of Distance
Source: Front Oncol. 2021 Nov 17;11:726493. doi: 10.3389/fonc.2021.726493 (PMC8636045; doi:10.3389/fonc.2021.726493)
Supplement: Supplementary Material S13 — Piece-wise permutation p-values of the KS statistics, calculated for all bins obtained in Supplementary Material S8 , in every chromosomal region for each phenotype. [file DataSheet_13.zip › SuppMat10/SuppMat10/Clusters/Basal/Basal-chr7-clusters.tsv]

gname,clusterid,assignmentcost,gstart,chromosome
FAM20C,9,0.6415043048656557,192571,7
PDGFA,9,0.6496451649519163,497258,7
PRKAR1B,9,0.610945656170566,549197,7
DNAAF5,9,0.3964904255064218,726699,7
SUN1,9,0.3788751271409351,816615,7
GET4,9,0.5505189190157925,876554,7
ADAP1,11,0.7841869473727326,897900,7
COX19,9,0.4599932085475449,898778,7
C7orf50,9,0.38815857753944927,996986,7
GPR146,9,0.8210372719292183,1044546,7
GPER1,4,0.5012066460663112,1082208,7
ZFAND2A,6,0.5913829302095011,1152071,7
MICALL2,9,0.534653942555984,1428465,7
INTS1,9,0.4044972573426521,1470277,7
MAFK,9,0.6092498473952086,1530702,7
TMEM184A,9,0.6578936698831399,1542235,7
PSMG3,9,0.36278135586832605,1567330,7
ELFN1,7,0.7130387071647595,1688119,7
MAD1L1,9,0.5211594181934674,1815793,7
MRM2,9,0.4017320055577258,2234231,7
NUDT1,9,0.5696521365386282,2242222,7
SNX8,9,0.4911515688170488,2251770,7
EIF3B,9,0.40359729382458387,2354086,7
CHST12,9,0.520539978517706,2403588,7
LFNG,9,0.7140043809559881,2512529,7
BRAT1,9,0.41319711300978,2537810,7
IQCE,9,0.45390021428866534,2558972,7
TTYH3,9,0.5230421786803687,2631986,7
GNA12,9,0.41379814952505656,2728105,7
CARD11,5,0.9366312246221289,2906141,7
SDK1,9,0.8594507068060431,3301252,7
FOXK1,9,0.47436311742904,4682295,7
AP5Z1,9,0.3238214275963701,4775615,7
RADIL,5,0.8793618537868696,4797055,7
RBAK,9,0.25768670229840906,5045821,7
WIPI2,9,0.0,5190196,7
TNRC18,9,0.45879067906293436,5306790,7
FBXL18,5,0.782150470636718,5431335,7
ACTB,9,0.8059804917298288,5527148,7
FSCN1,9,0.7186610700819911,5592816,7
RNF216,9,0.36721460357865365,5620047,7
CCZ1,9,0.6256563094987625,5898725,7
PMS2,9,0.41077586964028534,5970925,7
AIMP2,9,0.5238341614533052,6009255,7
EIF2AK1,9,0.4362265142581382,6022247,7
ANKRD61,9,0.7268487031315762,6031376,7
USP42,9,0.39128483872516306,6104884,7
CYTH3,9,0.7910700075039938,6161776,7
FAM220A,9,0.3484118956375112,6329411,7
RAC1,9,0.36829232335116857,6374527,7
DAGLB,9,0.3171060847836271,6409126,7
KDELR2,9,0.46739629837391505,6445953,7
GRID2IP,9,0.7997934286040178,6497462,7
ZDHHC4,9,0.5727144284644132,6577434,7
C7orf26,9,0.37152073214626224,6590021,7
ZNF853,9,0.6744318465455477,6615610,7
ZNF316,9,0.4571612940952714,6637318,7
ZNF12,9,0.37953281372204595,6688433,7
CCZ1B,9,0.4950179928092391,6794134,7
C1GALT1,9,0.674079838217666,7156934,7
COL28A1,10,0.876561924523803,7356203,7
MIOS,9,0.7477725289669561,7566875,7
RPA3,9,0.7346286096639282,7636518,7
UMAD1,9,0.5337594557099037,7640711,7
GLCCI1,9,0.8903249203180443,7968796,7
ICA1,9,0.5608794581412788,8113184,7
NDUFA4,9,0.693720422688133,10931943,7
PHF14,9,0.5616184786185806,10973336,7
THSD7A,11,0.8733583382302339,11370365,7
TMEM106B,9,0.5740816636563504,12211270,7
VWDE,9,0.8840608980785268,12330885,7
ARL4A,9,0.8242652480818793,12686856,7
ETV1,9,0.8625027646014986,13891229,7
AGMO,2,0.8682540106816578,15200317,7
MEOX2,12,0.8999852860988841,15611212,7
SOSTDC1,12,0.780890981700433,16461481,7
ANKMY2,9,0.6953409855305627,16599779,7
BZW2,9,0.745535377108944,16646131,7
TSPAN13,9,0.7391559493173199,16753755,7
AHR,7,0.8644327911998935,16916359,7
SNX13,9,0.670683189082776,17790761,7
HDAC9,4,0.41375507025077396,18086949,7
TWISTNB,11,0.7155946579258612,19695461,7
MACC1,9,0.8447942334279375,20134655,7
ITGB8,11,0.7371845757341375,20330702,7
ABCB5,7,0.35074664112989073,20615207,7
SP4,11,0.7477277185873332,21428043,7
DNAH11,2,0.8723062575888059,21543039,7
CDCA7L,11,0.6893113649509471,21900899,7
RAPGEF5,11,0.7276377556792237,22118236,7
STEAP1B,9,0.8170526371533,22419444,7
TOMM7,11,0.6134078674946257,22812628,7
FAM126A,11,0.7064787035978368,22889371,7
KLHL7,9,0.5993912534537429,23105758,7
NUPL2,11,0.590757134136746,23181841,7
GPNMB,10,0.7411054080395318,23235967,7
MALSU1,11,0.6575305156899152,23298739,7
TRA2A,6,0.6176749491012213,23504780,7
CCDC126,9,0.6856623460564631,23597382,7
FAM221A,9,0.7661138747099211,23680130,7
STK31,11,0.8325291768306371,23710203,7
MPP6,11,0.5659916476344095,24573268,7
GSDME,11,0.8690658499536891,24698355,7
OSBPL3,11,0.6563380674220259,24796540,7
CYCS,11,0.561172710137356,25120091,7
C7orf31,9,0.7843154899482377,25134692,7
NFE2L3,11,0.8822932244717665,26152198,7
HNRNPA2B1,11,0.7682563250293959,26173057,7
CBX3,11,0.5342062335604356,26201162,7
SNX10,5,0.8565773916809563,26291895,7
SKAP2,5,0.5965765793100017,26667068,7
HOXA1,5,0.53291770582032,27093313,7
HOXA2,5,0.3956367948981032,27100354,7
HOXA3,5,0.46104559923931565,27106184,7
HOXA4,5,0.4829274607646926,27128507,7
HOXA5,5,0.19854277585574265,27141052,7
HOXA6,5,0.0,27145396,7
HOXA7,5,0.2732586645015932,27153716,7
HOXA9,5,0.4510848916810466,27162438,7
HOXA13,9,0.6868875695586888,27193503,7
HIBADH,11,0.6487703537829441,27525442,7
TAX1BP1,11,0.513518994744787,27739331,7
JAZF1,11,0.7996852315205537,27830573,7
CREB5,4,0.8468133174622761,28299321,7
TRIL,11,0.7627272243833348,28953358,7
CPVL,7,0.7368843511551986,28995235,7
CHN2,7,0.8716179459064519,29146569,7
PRR15,5,0.8093867799337392,29563835,7
WIPF3,6,0.8315168575377097,29806486,7
SCRN1,11,0.8272105077233703,29920104,7
FKBP14,6,0.5524577635509329,30010587,7
PLEKHA8,11,0.4953105761538895,30027404,7
MTURN,11,0.5900307948589816,30134986,7
ZNRF2,11,0.5058646843949351,30284597,7
NOD1,11,0.4832776126535875,30424527,7
GGCT,11,0.3846645821547653,30496621,7
GARS,11,0.365170070475211,30594838,7
CRHR2,8,0.8803991875823691,30651942,7
INMT,6,0.8739912957097016,30697985,7
MINDY4,11,0.5398372079959275,30771417,7
AQP1,6,0.8304876970579226,30911694,7
ADCYAP1R1,2,0.8722621872283811,31052461,7
PDE1C,11,0.8112784288900977,31751179,7
LSM5,11,0.31015686914240326,32485338,7
AVL9,11,0.0,32495426,7
KBTBD2,11,0.3105615636368968,32868172,7
FKBP9,11,0.46351525355330603,32957404,7
NT5C3A,11,0.4122161070561763,33014114,7
RP9,11,0.46679175840395415,33094797,7
BBS9,11,0.42706425260010317,33129244,7
BMPER,8,0.8487356149920242,33904308,7
DPY19L1,6,0.7162630501826193,34928876,7
HERPUD2,11,0.4619741982659821,35632659,7
SEPT7,6,0.3846773697768642,35800932,7
EEPD1,11,0.7470082388694068,36153254,7
KIAA0895,6,0.6315148133373285,36324221,7
AOAH,6,0.8842288848228312,36512949,7
ELMO1,11,0.7013954603571408,36854361,7
GPR141,2,0.8805718662368106,37683796,7
NME8,2,0.8282505449689501,37848597,7
STARD3NL,6,0.4592138801000274,38178222,7
VPS41,6,0.39462918353086307,38722974,7
YAE1,6,0.252289989389723,39566385,7
RALA,6,0.33136104565221236,39623565,7
CDK13,6,0.0,39950121,7
MPLKIP,6,0.49309711338474294,40126023,7
SUGCT,11,0.8475616292540227,40134977,7
INHBA,7,0.9098301256204506,41667168,7
GLI3,6,0.7883573356777,41960949,7
C7orf25,6,0.5909220722234347,42908726,7
PSMA2,6,0.5192430876026408,42916861,7
MRPL32,6,0.4223441113644897,42932376,7
HECW1,8,0.8551911561046213,43112629,7
STK17A,11,0.8195555613023024,43582758,7
COA1,6,0.49396429944183806,43608456,7
BLVRA,6,0.787527785360349,43758680,7
MRPS24,4,0.7978412569581337,43866558,7
URGCP,6,0.3577210933054096,43875894,7
UBE2D4,6,0.6195534862751143,43926436,7
SPDYE1,6,0.7298490638650326,43997897,7
DBNL,6,0.3981401757213573,44044640,7
POLM,6,0.48011338513418567,44072062,7
AEBP1,9,0.8863985078515155,44104345,7
POLD2,6,0.4754627070568592,44114681,7
YKT6,6,0.4176449236863512,44200968,7
NUDCD3,6,0.326316489879487,44379119,7
NPC1L1,6,0.7462198484579967,44512535,7
DDX56,6,0.3104502392255323,44565417,7
TMED4,6,0.5249173401994598,44577894,7
OGDH,6,0.4063564985455659,44606572,7
ZMIZ2,6,0.5102574710400631,44748581,7
PPIA,6,0.3990424671672037,44796680,7
H2AFV,6,0.4259312890831214,44826791,7
PURB,6,0.5003167562972131,44876293,7
MYO1G,1,0.9158541121010467,44962662,7
CCM2,11,0.5679611871062618,44999475,7
NACAD,1,0.8235593476521545,45080437,7
TBRG4,6,0.46997205680274723,45100100,7
RAMP3,1,0.8324637459635336,45157791,7
IGFBP3,6,0.8352416256116992,45912245,7
TNS3,6,0.7765994053839659,47275154,7
PKD1L1,3,0.7830823782232592,47740202,7
HUS1,6,0.5525737322489599,47963288,7
UPP1,10,0.7448092245835294,48088628,7
IKZF1,6,0.8573958105521484,50304068,7
FIGNL1,11,0.7050784910076099,50444128,7
GRB10,6,0.7489548193177671,50590063,7
COBL,2,0.8744956390523593,51016212,7
SEC61G,10,0.07538620584417399,54752250,7
EGFR,10,0.18110535512358628,55019017,7
LANCL2,10,0.10389240656919041,55365448,7
VOPP1,10,0.2661406793991101,55436056,7
ZNF713,10,0.038378182970740915,55887456,7
NIPSNAP2,10,0.0,55951793,7
MRPS17,10,0.04106412767539602,55951877,7
PSPH,10,0.08265873546537927,56011051,7
CCT6A,10,0.08650384088175722,56051685,7
SUMF2,10,0.08138948634940169,56064002,7
CHCHD2,10,0.36673747164440973,56101573,7
NUPR2,10,0.8307464849574631,56114681,7
ZNF727,3,0.8537831429816315,64045434,7
ZNF736,5,0.8141176939097152,64307459,7
ZNF680,2,0.7921024874049918,64519878,7
ZNF107,4,0.8171975278208978,64666083,7
ZNF138,8,0.8713241008807006,64794388,7
ZNF117,10,0.8146126219872518,64971776,7
ERV3-1,4,0.7811930137330567,64990356,7
ZNF92,4,0.804803832041551,65373799,7
VKORC1L1,4,0.6530148922242379,65873074,7
GUSB,6,0.889148231885035,65960684,7
ASL,4,0.8275885736107984,66075798,7
CRCP,4,0.6250614060216686,66114604,7
TPST1,5,0.8329153949310286,66205317,7
KCTD7,4,0.6602244703407611,66628767,7
RABGEF1,4,0.7429732076064828,66682164,7
TMEM248,4,0.7249560128303305,66921225,7
SBDS,4,0.6649814509726086,66987680,7
TYW1,4,0.6947351516834552,66995173,7
AUTS2,4,0.6106894463048556,69598296,7
GALNT17,11,0.8477269052185309,71132144,7
CALN1,2,0.875377777045644,71779491,7
TYW1B,4,0.5771106452744694,72558744,7
POM121,4,0.29019178535778545,72879365,7
NSUN5,4,0.5176298600278257,73302517,7
FZD9,4,0.5293996162152954,73433783,7
BAZ1B,4,0.20617485741151442,73440406,7
BCL7B,4,0.25017902917214163,73536356,7
TBL2,4,0.31861030570175697,73567533,7
VPS37D,4,0.6604541724342601,73667831,7
DNAJC30,4,0.3880165421705052,73680969,7
BUD23,4,0.2568877464852969,73683025,7
STX1A,4,0.4972413624742348,73699206,7
ABHD11,4,0.42432160046188383,73736094,7
CLDN3,4,0.7152801659240448,73768997,7
CLDN4,4,0.5508176588500506,73799542,7
METTL27,11,0.8684318372295438,73834590,7
ELN,5,0.8848207073300371,74027789,7
LIMK1,4,0.33030429666212524,74082933,7
EIF4H,4,0.0,74174245,7
LAT2,4,0.7123140105517332,74199652,7
RFC2,4,0.17991956473107484,74231499,7
CLIP2,4,0.6194749326137596,74289475,7
GTF2IRD1,4,0.5428747591426669,74453790,7
GTF2I,4,0.4733314223320919,74650231,7
NCF1,2,0.8373227780435097,74773962,7
GTF2IRD2,4,0.5555877177546718,74796144,7
CASTOR2,4,0.6897487716997448,74964818,7
RCC1L,4,0.3697668347701114,75027122,7
GTF2IRD2B,4,0.4886819213925685,75092396,7
TRIM73,4,0.8610892599455034,75395063,7
POM121C,4,0.5201746958306771,75416786,7
SPDYE5,4,0.7248996536917117,75493625,7
HIP1,4,0.8093589316063391,75533298,7
RHBDD2,4,0.6327088562233838,75842602,7
POR,4,0.6102436669521034,75899200,7
TMEM120A,4,0.7478633284653247,75986831,7
STYXL1,4,0.6069372428605407,75996338,7
MDH2,4,0.5154833621540649,76048051,7
SRRM3,10,0.8781646315291791,76201896,7
HSPB1,3,0.8738019473594717,76302673,7
YWHAG,4,0.5682435260236337,76326799,7
SSC4D,4,0.7559559342480094,76389334,7
ZP3,4,0.6751973836505241,76397518,7
DTX2,4,0.7982869039999893,76461676,7
UPK3B,11,0.8243302551846228,76510428,7
POMZP3,6,0.8273548329441996,76609986,7
CCDC146,1,0.8385946983594097,77122434,7
FGL2,2,0.808460777048967,77193369,7
GSAP,4,0.6413447823865416,77310751,7
PTPN12,4,0.5382152970393017,77537295,7
RSBN1L,4,0.4619421626472272,77696459,7
TMEM60,4,0.4642412838403812,77793728,7
PHTF2,4,0.4441042358344268,77798792,7
MAGI2,4,0.8124713305164578,78017055,7
CD36,10,0.7601034054094898,80369575,7
SEMA3C,12,0.8986857294413017,80742538,7
HGF,8,0.8400364947884125,81699010,7
CACNA2D1,7,0.8589388085768608,81946444,7
PCLO,2,0.7338239328786402,82754012,7
SEMA3E,1,0.8727099881864974,83363238,7
SEMA3A,5,0.7411613095955929,83955777,7
SEMA3D,7,0.0,84995553,7
KIAA1324L,2,0.7772682260763024,86876906,7
DMTF1,3,0.6600182112026961,87152361,7
TMEM243,3,0.7139752206366223,87196160,7
CROT,4,0.8293641575154065,87345681,7
ABCB4,11,0.7818206445380124,87401697,7
ABCB1,6,0.8992488772432164,87503633,7
RUNDC3B,1,0.8518853774211946,87627548,7
SLC25A40,4,0.7565591633556338,87833568,7
DBF4,3,0.6616050285874003,87876216,7
ADAM22,7,0.6091826863900225,87934143,7
SRI,2,0.708029336142951,88205118,7
STEAP4,3,0.8989695465529602,88270892,7
STEAP1,8,0.84977560856977,90154456,7
STEAP2,8,0.8395123481836396,90167590,7
CFAP69,3,0.6899314948776489,90245174,7
GTPBP10,3,0.424045967546811,90335223,7
CLDN12,3,0.4681215512356769,90383721,7
CDK14,11,0.862491838284173,90466424,7
FZD1,3,0.7085165430767368,91264364,7
MTERF1,12,0.42754064656142055,91692008,7
AKAP9,3,0.4453784974101834,91940867,7
CYP51A1,3,0.5226998581433242,92112153,7
KRIT1,12,0.4091784681166254,92198969,7
ANKIB1,3,0.4188615956294588,92245974,7
GATAD1,12,0.4568414736193872,92447482,7
ERVW-1,8,0.8474604831049258,92468380,7
PEX1,3,0.45969568512456893,92487020,7
RBM48,12,0.5836433390268927,92528773,7
FAM133B,12,0.0,92560793,7
CDK6,3,0.8775175584519845,92604921,7
SAMD9,3,0.819167830853541,93099513,7
SAMD9L,2,0.8245404459464958,93130056,7
VPS50,3,0.503004828944215,93232340,7
CALCR,7,0.9136224002750855,93424487,7
GNG11,12,0.7870705181525192,93921699,7
BET1,3,0.5180026760803975,93962762,7
COL1A2,8,0.8641292793707933,94394561,7
CASD1,3,0.6415864505355651,94509219,7
SGCE,3,0.8354244861268296,94524204,7
PEG10,2,0.9074947332891313,94656325,7
PPP1R9A,3,0.6601720733388088,94907202,7
PON2,3,0.5977773033482,95404862,7
DYNC1I1,3,0.6405609067722807,95772506,7
SLC25A13,3,0.46043771570920056,96120220,7
SEM1,3,0.4138269471198278,96481626,7
DLX6,5,0.8742322833729937,97005553,7
DLX5,11,0.6663043741126531,97020396,7
SDHAF3,3,0.5089271603028421,97116590,7
ASNS,3,0.5546458842587854,97851677,7
LMTK2,3,0.23052100506645712,98106862,7
TECPR1,3,0.42192040466272585,98214624,7
BRI3,3,0.4303022231683855,98252379,7
BAIAP2L1,3,0.5001773600178476,98291650,7
TRRAP,3,0.27609016709219203,98877933,7
SMURF1,3,0.35959890556324603,99027438,7
ARPC1A,3,0.27297609939396983,99325898,7
ARPC1B,3,0.5838411857649861,99374249,7
PDAP1,3,0.29674127955420015,99392048,7
BUD31,3,0.2683691434285945,99408641,7
PTCD1,3,0.3622169555397944,99416739,7
CPSF4,3,0.30471981124804026,99438922,7
ATP5MF,3,0.36936230682775095,99448475,7
ZNF789,3,0.37057230592465695,99472890,7
ZNF394,3,0.36586441604757336,99473877,7
ZKSCAN5,3,0.338742791723863,99504651,7
FAM200A,3,0.40928614463968005,99546300,7
ZNF655,12,0.6702126239791787,99558406,7
TMEM225B,3,0.5977764370643266,99598267,7
ZSCAN25,3,0.30518187071495895,99616946,7
CYP3A7,12,0.7685884937280538,99684957,7
TRIM4,3,0.48565969324537506,99876958,7
GJC3,3,0.7840437129604882,99923269,7
AZGP1,6,0.8337666916004947,99966720,7
ZKSCAN1,3,0.3807672242196857,100015572,7
ZSCAN21,3,0.4532713784416198,100049774,7
ZNF3,3,0.3053528209798049,100064033,7
COPS6,3,0.28198151858591436,100088969,7
MCM7,3,0.32848616502345795,100092728,7
AP4M1,3,0.4389732772496231,100101549,7
TAF6,3,0.29147611789626027,100107070,7
CNPY4,3,0.650093511767718,100119634,7
MBLAC1,3,0.544284379075487,100126785,7
LAMTOR4,3,0.40284056820043534,100148907,7
GAL3ST4,2,0.7310070279935234,100159244,7
GPC2,8,0.7573708811401629,100169606,7
STAG3,8,0.7989852456222577,100177563,7
CASTOR3,3,0.6106504369491261,100200653,7
PVRIG,3,0.7273997296149577,100218241,7
SPDYE3,3,0.506270443083758,100307702,7
PILRB,3,0.5420916388834186,100352176,7
PILRA,5,0.8521339791492891,100367530,7
ZCWPW1,3,0.5331729078565207,100400826,7
MEPCE,3,0.30087588763081463,100428790,7
PPP1R35,3,0.2562104128009218,100435282,7
C7orf61,3,0.7471927248591761,100456620,7
TSC22D4,3,0.38855645175057163,100463359,7
NYAP1,3,0.7640023080034576,100483927,7
AGFG2,3,0.6956452857403572,100539203,7
LRCH4,3,0.4328076392428133,100574011,7
FBXO24,3,0.5776261353750903,100583982,7
PCOLCE,12,0.8782325007354373,100602363,7
MOSPD3,3,0.37455350237566376,100612102,7
TFR2,3,0.7255222767668573,100620416,7
GNB2,3,0.26404128046814557,100673567,7
GIGYF1,3,0.2916886975361601,100679507,7
POP7,3,0.0,100706121,7
EPO,2,0.8477508270085978,100720468,7
EPHB4,3,0.45466479932556836,100802565,7
SLC12A9,3,0.513996506171717,100826820,7
TRIP6,3,0.6211570486563589,100867387,7
SRRT,3,0.6648663194078319,100875103,7
UFSP1,2,0.5951927499420684,100888721,7
MUC3A,5,0.8894671007566718,100949534,7
TRIM56,2,0.6723626937180992,101085481,7
SERPINE1,1,0.9021204811013628,101127089,7
AP1S1,2,0.6011421550176153,101154456,7
PLOD3,2,0.660784442916972,101205977,7
ZNHIT1,2,0.45044858223821105,101218165,7
CLDN15,3,0.5835380788944724,101232092,7
FIS1,3,0.5053726369524858,101239458,7
IFT22,2,0.41281502525114033,101310906,7
CUX1,3,0.721523880092389,101815904,7
SH2B2,2,0.7524024469871448,102285091,7
SPDYE6,2,0.7027776159821628,102347206,7
PRKRIP1,2,0.43774009645909673,102363872,7
ORAI2,2,0.6875908949227028,102433106,7
ALKBH4,2,0.3482908933238643,102456238,7
LRWD1,2,0.39671136463013423,102464956,7
POLR2J,2,0.30320279650524906,102473118,7
POLR2J3,3,0.772728016644299,102537918,7
SPDYE2,2,0.7465597515834592,102551232,7
RASA4,2,0.76454467879695,102573807,7
FAM185A,2,0.5123497971962723,102748971,7
FBXL13,4,0.7599367849863241,102813230,7
LRRC17,7,0.8603754221906765,102913000,7
ARMC10,2,0.40670883091214693,103074881,7
NAPEPLD,2,0.574539049616034,103099776,7
PMPCB,2,0.2988819976900987,103297435,7
DNAJC2,2,0.31061053264811656,103312289,7
PSMC2,2,0.0,103344254,7
SLC26A5,2,0.8676524972745495,103352730,7
RELN,11,0.8641533927218943,103471784,7
ORC5,2,0.4039920633344558,104126341,7
KMT2E,2,0.4160409168983835,105014190,7
SRPK2,2,0.45323447276865636,105110704,7
PUS7,2,0.47019674972113334,105439661,7
RINT1,2,0.4064043092904637,105532169,7
EFCAB10,8,0.7904173036663125,105565120,7
ATXN7L1,2,0.49367927016946245,105605067,7
CDHR3,2,0.7286940082723106,105876796,7
SYPL1,2,0.5486696824026407,106090503,7
NAMPT,2,0.5624131738590616,106248298,7
CCDC71L,2,0.741365432635062,106654360,7
PIK3CG,6,0.9055599027242224,106865278,7
PRKAR2B,2,0.8464213453962903,107044705,7
HBP1,2,0.4849250196333247,107168961,7
COG5,2,0.5282586926304691,107201555,7
DUS4L,2,0.5814642718805396,107563484,7
BCAP29,2,0.5785602021325207,107579977,7
SLC26A4,2,0.8293790442725085,107660828,7
CBLL1,2,0.4311372479479807,107743949,7
DLD,2,0.48944113465896943,107891162,7
LAMB1,6,0.8291634936299744,107923799,7
PNPLA8,2,0.4867222786933817,108470417,7
THAP5,2,0.5115555688487133,108554543,7
DNAJB9,3,0.7846927292368113,108569867,7
IMMP2L,3,0.81155108087712,110663051,7
LRRN3,5,0.9297856769120469,111091006,7
DOCK4,2,0.8480209073079342,111726110,7
ZNF277,2,0.6646398252373182,112206588,7
IFRD1,3,0.7184360418086742,112422968,7
TMEM168,2,0.6475904566778112,112762382,7
BMT2,2,0.7587494942641236,112819147,7
GPR85,4,0.871018297216823,113078331,7
SMIM30,2,0.7849916511356066,113116718,7
FOXP2,6,0.8004240628449293,114086327,7
MDFIC,2,0.8526091128322124,114922154,7
TFEC,12,0.8798597305335248,115935148,7
TES,2,0.6616545884824976,116210506,7
CAV2,2,0.8500326327141432,116287380,7
CAV1,8,0.8640872170264484,116525001,7
MET,12,0.7979149439084561,116672196,7
CAPZA2,12,0.779015348995377,116811070,7
ST7,12,0.7234973244870109,116953238,7
CTTNBP2,7,0.46278200744659703,117710651,7
LSM8,2,0.6359169535352189,118184144,7
ANKRD7,8,0.7976495757320301,118214669,7
KCND2,8,0.8344462365008742,120273175,7
TSPAN12,2,0.7518744907964803,120787320,7
ING3,2,0.5574516905686704,120950763,7
FAM3C,2,0.7909592361366855,121348878,7
PTPRZ1,12,0.7877801358832867,121873089,7
AASS,2,0.7683756957323673,122073549,7
CADPS2,9,0.9189656987830325,122318411,7
IQUB,9,0.8683509931128087,123452193,7
NDUFA5,2,0.5877306982065428,123536997,7
WASL,2,0.6239936428798087,123681943,7
GPR37,1,0.8628379660430456,124745997,7
POT1,2,0.7685431982366463,124822386,7
GRM8,2,0.8441430900201669,126438598,7
ZNF800,1,0.7126413571012049,127346790,7
GCC1,1,0.6706352579885592,127580628,7
ARF5,1,0.677368221024964,127588386,7
SND1,1,0.715479467504655,127652194,7
LRRC4,8,0.8501216321713949,128027071,7
RBM28,1,0.6614492303267532,128297685,7
IMPDH1,1,0.7496709436407991,128392277,7
HILPDA,1,0.7582368294516503,128455849,7
METTL2B,1,0.7578082670687807,128476729,7
FAM71F2,4,0.8161301393903015,128672288,7
CALU,1,0.769654647765332,128739292,7
OPN1SW,1,0.7587440637040902,128772491,7
CCDC136,10,0.6357195876945553,128790757,7
KCP,7,0.9051719170619279,128862451,7
ATP6V1F,1,0.8012253199454673,128862856,7
ATP6V1FNB,8,0.8617139500355528,128866330,7
IRF5,5,0.888016417620236,128937457,7
TNPO3,1,0.7522410215787451,128954180,7
TSPAN33,1,0.8403475927113713,129144707,7
SMO,2,0.8360916303750658,129188633,7
AHCYL2,5,0.8537817284399949,129225023,7
SMKR1,5,0.8112238482537968,129502531,7
NRF1,2,0.7427829935077561,129611720,7
UBE2H,5,0.7718392749603177,129830732,7
ZC3HC1,2,0.7137973415717342,130018286,7
KLHDC10,3,0.7545301522113557,130070534,7
TMEM209,6,0.78519267078578,130164713,7
CPA4,8,0.931778596041622,130293134,7
CPA5,3,0.8697134055742439,130344816,7
CEP41,2,0.8451501969169939,130393771,7
MEST,3,0.917273694154739,130486171,7
COPG2,1,0.8243345780622455,130506238,7
KLF14,5,0.9044699390984113,130731235,7
MKLN1,1,0.7369117432274701,131110096,7
PODXL,6,0.8279148132472155,131500262,7
CHCHD3,1,0.6009043289267965,132784870,7
EXOC4,1,0.6525944541359466,133253073,7
LRGUK,5,0.7351845074435849,134127299,7
SLC35B4,1,0.6799138783920541,134289332,7
AKR1B1,1,0.8284864308323617,134442356,7
BPGM,3,0.7777732228288456,134646811,7
CALD1,1,0.7903470415190503,134744252,7
AGBL3,4,0.8724398745210104,134986508,7
CYREN,1,0.6855772986039343,135092363,7
TMEM140,3,0.8320359741537467,135148072,7
WDR91,1,0.6315137929642156,135183839,7
CNOT4,1,0.804114192106453,135361795,7
NUP205,1,0.6834759637930554,135557917,7
STMP1,3,0.8096290892762421,135662496,7
SLC13A4,8,0.7501553983212921,135681237,7
FAM180A,3,0.7762218258655127,135728348,7
MTPN,1,0.5913181048778091,135926760,7
DGKI,8,0.9380909089384138,137381037,7
CREB3L2,1,0.609227487108733,137874979,7
TRIM24,1,0.5445103602299555,138460259,7
SVOPL,3,0.7749858688224717,138594285,7
KIAA1549,1,0.7386815523407846,138831381,7
ZC3HAV1L,1,0.7049603110328884,139025706,7
ZC3HAV1,1,0.8348346246925852,139043515,7
TTC26,1,0.5177967398818517,139133744,7
UBN2,1,0.45698066486339883,139230356,7
FMC1,1,0.6147018359132024,139339457,7
LUC7L2,1,0.515000967078922,139340359,7
KLRG2,12,0.8027336282984396,139452690,7
CLEC2L,1,0.6993881625723771,139523685,7
HIPK2,1,0.712219903233607,139561570,7
TBXAS1,7,0.8375161153047385,139777051,7
PARP12,1,0.7072340277502039,140023744,7
KDM7A,1,0.6053234660883164,140084746,7
SLC37A3,1,0.5349392811640861,140293693,7
RAB19,4,0.8248762994442499,140404043,7
MKRN1,1,0.5430112926413033,140453033,7
DENND2A,12,0.8596159663644938,140518420,7
ADCK2,1,0.5898680289219995,140672945,7
NDUFB2,4,0.5032356499100743,140690777,7
BRAF,4,0.5736702194293053,140719327,7
MRPS33,1,0.43645303298803917,141002610,7
TMEM178B,8,0.8686518503660332,141074064,7
AGK,1,0.4048613092031229,141551278,7
KIAA1147,1,0.5274370469701062,141656728,7
SSBP1,1,0.0,141738334,7
TAS2R4,1,0.7850354556927881,141778442,7
TAS2R5,1,0.7085717322270618,141790217,7
CLEC5A,5,0.8778001573544336,141927357,7
EPHB6,9,0.8496189424496803,142855061,7
TRPV6,2,0.8928888980602188,142871208,7
KEL,4,0.8608830691696655,142941114,7
GSTK1,8,0.6876799089422487,143244093,7
TMEM139,8,0.7940845707129152,143279957,7
CASP2,1,0.5948321885999233,143288215,7
FAM131B,6,0.894264732403748,143353400,7
ZYX,1,0.7170473767255195,143381295,7
EPHA1,8,0.7301696043627285,143390289,7
TCAF2,8,0.7745705055178688,143620952,7
TCAF1,8,0.5952841711519806,143851375,7
CTAGE4,8,0.8085529753890153,144183466,7
ARHGEF35,8,0.8128651731872601,144186083,7
OR2A7,8,0.7342365446056929,144257663,7
CTAGE8,10,0.8857714252043456,144266701,7
ARHGEF5,8,0.6014656514756487,144355288,7
TPK1,7,0.910418442226605,144451941,7
CUL1,8,0.4075975317218131,148697914,7
EZH2,8,0.49268108036746283,148807383,7
PDIA4,8,0.6211081147295026,149003062,7
ZNF786,8,0.5033414652774975,149069643,7
ZNF425,8,0.7262894437566897,149102784,7
ZNF398,8,0.5029242813217147,149126416,7
ZNF282,8,0.4383955206067859,149195546,7
ZNF212,8,0.4879609444479647,149239651,7
ZNF783,8,0.6894543743067114,149262171,7
ZNF777,8,0.439836973532133,149431363,7
ZNF746,8,0.45666282363118393,149472696,7
KRBA1,8,0.5288140542901915,149714781,7
ZNF467,8,0.763446867605515,149764182,7
SSPO,8,0.854049845985636,149776042,7
ZNF862,8,0.6976065031594165,149838375,7
ATP6V0E2,8,0.8700530295017592,149872968,7
ACTR3C,8,0.7730433535115022,150243916,7
LRRC61,8,0.691520544425291,150323263,7
ZBED6CL,8,0.779419472459915,150322639,7
RARRES2,2,0.8409325516133621,150338317,7
REPIN1,8,0.5097835365964636,150368189,7
ZNF775,8,0.6701306909383895,150368790,7
GIMAP8,8,0.8099577904730001,150450630,7
GIMAP7,11,0.8238497750378218,150514872,7
GIMAP4,11,0.87165947387449,150567369,7
GIMAP6,2,0.8615713492296108,150625375,7
GIMAP2,8,0.9272823550919473,150685697,7
GIMAP1,11,0.8662844192323247,150716606,7
GIMAP5,2,0.8312049957645725,150722253,7
TMEM176B,8,0.8844669499256773,150791285,7
TMEM176A,8,0.8863369374021836,150800403,7
AOC1,2,0.8922421580449731,150824627,7
KCNH2,6,0.8711016581309143,150944961,7
NOS3,4,0.8535540668220117,150991017,7
ATG9B,1,0.8241848802695206,151012209,7
ABCB8,8,0.46421290669280535,151028422,7
ASIC3,8,0.690451983534399,151048292,7
CDK5,8,0.47867370371034157,151053815,7
SLC4A2,8,0.47650701776319726,151057210,7
FASTK,8,0.5007064511752077,151076593,7
TMUB1,8,0.55993930404109,151081085,7
AGAP3,8,0.5233522668249283,151085831,7
ABCF2,8,0.0,151211484,7
CHPF2,8,0.46059080847512424,151232489,7
SMARCD3,8,0.6322330851860766,151238764,7
NUB1,8,0.5306653597465758,151341699,7
WDR86,8,0.8661600003422448,151375909,7
CRYGN,10,0.8178299678758827,151428835,7
RHEB,8,0.3048872925222308,151466012,7
PRKAG2,8,0.48729072225776016,151556124,7
GALNT11,8,0.5294191797934694,152025674,7
KMT2C,8,0.6933422996578367,152134922,7
XRCC2,8,0.6045797667879773,152644776,7
ACTR3B,8,0.6788210499804406,152759749,7
DPP6,3,0.8463241002711989,153887097,7
PAXIP1,8,0.6111605937713037,154943687,7
INSIG1,8,0.7785791088706565,155297776,7
EN2,2,0.8064772258754211,155458129,7
RBM33,8,0.6901506478907216,155644451,7
RNF32,8,0.698557363666299,156640281,7
LMBR1,8,0.5810693436829228,156668946,7
NOM1,8,0.5430276790280423,156949712,7
UBE3C,8,0.41813565010104536,157138916,7
DNAJB6,8,0.5954443274862316,157335381,7
PTPRN2,2,0.7271521206844489,157539056,7
NCAPG2,8,0.7638055050183883,158631311,7
ESYT2,8,0.8113243638060208,158730995,7
WDR60,1,0.670570646129188,158856558,7
VIPR2,12,0.8690773795334819,159028175,7
