# Supplementary material for: Gene Co-Expression in Breast Cancer: A Matter of Distance
Source: Front Oncol. 2021 Nov 17;11:726493. doi: 10.3389/fonc.2021.726493 (PMC8636045; doi:10.3389/fonc.2021.726493)
Supplement: Supplementary Material S13 — Piece-wise permutation p-values of the KS statistics, calculated for all bins obtained in Supplementary Material S8 , in every chromosomal region for each phenotype. [file DataSheet_13.zip › SuppMat10/SuppMat10/Clusters/Basal/Basal-chr8-clusters.tsv]

gname,clusterid,assignmentcost,gstart,chromosome
ZNF596,9,0.7265398404104373,232137,8
FBXO25,9,0.6799088096569618,406428,8
TDRP,9,0.7784630970706513,489792,8
ERICH1,9,0.6530033192194831,614746,8
DLGAP2,6,0.9239823344050545,737596,8
CLN8,9,0.6850443974456144,1755778,8
ARHGEF10,9,0.6891636659648879,1823926,8
KBTBD11,3,0.9147867710702478,1973677,8
MCPH1,9,0.3816015653006024,6406596,8
ANGPT2,1,0.8054461496386918,6499651,8
AGPAT5,9,0.5132140576346903,6708642,8
XKR5,9,0.7794340026459147,6808517,8
DEFB1,9,0.8460962838499354,6870592,8
PRAG1,9,0.5408874886287935,8317736,8
CLDN23,9,0.6684065529161682,8701938,8
MFHAS1,9,0.3781224508873341,8783354,8
ERI1,9,0.3806966779062232,9002147,8
PPP1R3B,9,0.5593776046332252,9136255,8
TNKS,9,0.0,9555912,8
MSRA,9,0.613537076316088,10054292,8
RP1L1,9,0.7490608856173682,10606349,8
SOX7,6,0.846989223827964,10723768,8
PINX1,9,0.4130163150047733,10764961,8
XKR6,9,0.8514965712274011,10896045,8
MTMR9,9,0.382869151993545,11284816,8
FAM167A,6,0.8696225139733291,11421476,8
NEIL2,9,0.46870843520748073,11769639,8
FDFT1,9,0.6237352360752464,11795573,8
CTSB,9,0.753601792131292,11842524,8
FAM86B1,9,0.7443954005747637,12182096,8
FAM86B2,9,0.7637756311069596,12425614,8
LONRF1,9,0.5266503782077882,12721906,8
TRMT9B,9,0.8624075523674541,12945642,8
DLC1,9,0.792419163447973,13083361,8
C8orf48,5,0.8290764632030609,13566869,8
TUSC3,9,0.6719868354155604,15417215,8
MSR1,3,0.8357936287818224,16107878,8
MICU3,9,0.8536913009162277,17027238,8
ZDHHC2,12,0.8580382565960982,17156482,8
CNOT7,5,0.4934043144283984,17224966,8
VPS37A,5,0.5847558642998405,17246931,8
MTMR7,5,0.7226113499684339,17296794,8
PDGFRL,5,0.7654284796647133,17576433,8
MTUS1,5,0.7725545307159931,17643795,8
PCM1,5,0.5586655601494714,17922840,8
ASAH1,5,0.6013323473388201,18055992,8
PSD3,5,0.7277319573835743,18527303,8
SH2D4A,5,0.6858677545892204,19313693,8
CSGALNACT1,5,0.7909387726722981,19404161,8
INTS10,5,0.36170949603828473,19817391,8
ATP6V1B2,5,0.4724965804266391,20197381,8
LZTS1,9,0.8577583750650792,20246165,8
DOK2,1,0.8559022658042204,21908873,8
XPO7,5,0.4199959401772412,21919662,8
NPM2,9,0.8113388659193423,22024125,8
DMTN,5,0.6895448385166649,22048995,8
FAM160B2,5,0.5180467768080705,22089150,8
NUDT18,5,0.7150580033271736,22106874,8
HR,5,0.8047737960728112,22114419,8
REEP4,5,0.6851902081576401,22138020,8
BMP1,5,0.7388849443818196,22165140,8
PHYHIP,6,0.6693627911558946,22219703,8
POLR3D,5,0.4594463662476058,22245133,8
PIWIL2,8,0.880871732055708,22275316,8
SLC39A14,5,0.6309193481684724,22367249,8
PPP3CC,5,0.6129915189002895,22440819,8
SORBS3,5,0.6084226882576296,22544986,8
PDLIM2,5,0.5740436804735054,22578279,8
C8orf58,5,0.54363719310436,22599599,8
CCAR2,5,0.23910084830772937,22604632,8
BIN3,5,0.29647191807459994,22620418,8
EGR3,6,0.8225976746661257,22687659,8
RHOBTB2,5,0.5340932147996347,22987417,8
TNFRSF10B,5,0.4036646580327533,23020133,8
TNFRSF10C,7,0.8159936751748328,23102590,8
TNFRSF10D,7,0.7855626319516443,23135588,8
TNFRSF10A,5,0.44563840815729694,23190452,8
CHMP7,5,0.0,23243637,8
R3HCC1,5,0.2944221662086618,23270120,8
LOXL2,5,0.8066515941632305,23297189,8
ENTPD4,5,0.3428792833418428,23385783,8
SLC25A37,5,0.5774430910250296,23528956,8
NKX3-1,5,0.8017766049163493,23678697,8
STC1,5,0.9112013143625087,23841929,8
ADAM28,10,0.815624044766208,24294040,8
DOCK5,5,0.7019193990336536,25184689,8
GNRH1,5,0.7837041941379967,25419258,8
KCTD9,5,0.5616268113353569,25427847,8
CDCA2,5,0.7063525125419087,25459199,8
EBF2,8,0.8261258736459766,25841725,8
PPP2R2A,5,0.4055765697660354,26291508,8
BNIP3L,5,0.5319014669491773,26383054,8
PNMA2,9,0.8251753256149134,26504701,8
DPYSL2,5,0.7655442575314293,26514031,8
TRIM35,5,0.388347091289616,27284886,8
PTK2B,5,0.6179259135661324,27311482,8
EPHX2,5,0.7065587349350966,27490779,8
CLU,5,0.8940503413483322,27596917,8
SCARA3,5,0.7990929490716978,27633868,8
CCDC25,5,0.40310812391010953,27733316,8
ESCO2,5,0.5829806927141559,27771949,8
PBK,5,0.5450979964391862,27809624,8
SCARA5,8,0.9045716977150992,27869883,8
ELP3,5,0.4760582421403182,28089673,8
ZNF395,5,0.633134870937903,28345590,8
FBXO16,5,0.8161629402814206,28348287,8
FZD3,5,0.7789800029954341,28494205,8
EXTL3,5,0.5434721304906358,28600469,8
INTS9,5,0.313511321691601,28767661,8
HMBOX1,5,0.3524576092994104,28890395,8
KIF13B,9,0.624689394016197,29067278,8
DUSP4,6,0.0,29333064,8
SARAF,5,0.6998491203670558,30063012,8
LEPROTL1,5,0.6051594130585034,30095398,8
DCTN6,5,0.5708151470881861,30156319,8
RBPMS,5,0.7548675080860572,30384511,8
GTF2E2,5,0.40799088712436826,30578318,8
GSR,5,0.75273604990226,30678066,8
UBXN8,5,0.7509365148145853,30732247,8
PPP2CB,5,0.5506364752946455,30774457,8
PURG,9,0.7908786634842737,30995802,8
WRN,5,0.5318904410245336,31033788,8
NRG1,12,0.6176245630464735,31639222,8
FUT10,9,0.7848356037940569,33370824,8
TTI2,5,0.7308046053577155,33473386,8
MAK16,5,0.6232192723147729,33485182,8
RNF122,5,0.8375656772001576,33547754,8
ZNF703,2,0.7945113570928994,37695782,8
ERLIN2,2,0.6489399457348184,37736601,8
PLPBP,2,0.6943147033925703,37762595,8
ADGRA2,2,0.813644959479072,37784191,8
BRF2,2,0.5764806943905676,37843268,8
RAB11FIP1,2,0.6478163183499469,37858618,8
EIF4EBP1,2,0.6262082106611246,38030534,8
ASH2L,2,0.4100007460762909,38105242,8
STAR,2,0.830091309170495,38143649,8
LSM1,2,0.18653355786653902,38163335,8
BAG4,2,0.1321934850194787,38176533,8
DDHD2,2,0.15580877557185768,38225218,8
PLPP5,2,0.20078989208180076,38263130,8
NSD3,2,0.0,38269704,8
LETM2,2,0.4659649934664316,38386207,8
FGFR1,2,0.7092707904071763,38400215,8
C8orf86,2,0.7816509998051228,38510834,8
TACC1,2,0.5050241146344241,38728186,8
PLEKHA2,2,0.5134807281884612,38901235,8
TM2D2,2,0.3245659675226926,38988808,8
ADAM9,2,0.4230977247098251,38996869,8
ADAM32,2,0.5781920325497416,39106990,8
SFRP1,7,0.647195959541158,41261962,8
GOLGA7,7,0.3413047285866574,41490396,8
GINS4,7,0.33426850558092946,41529218,8
GPAT4,7,0.3349634809545182,41577187,8
KAT6A,7,0.24168054800898342,41929479,8
AP3M2,7,0.2891102616627248,42152946,8
PLAT,8,0.9223980169030133,42175233,8
IKBKB,7,0.25188814562500195,42271302,8
POLB,7,0.22056859971215625,42338454,8
DKK4,8,0.8559963473397844,42374063,8
VDAC3,7,0.0,42391624,8
SLC20A2,7,0.33587066983247704,42416475,8
SMIM19,7,0.23337554630205704,42541155,8
THAP1,7,0.3026933210750742,42836674,8
RNF170,7,0.34009664934894024,42849637,8
HOOK3,7,0.3808411236136,42896946,8
FNTA,7,0.30344482156228236,43034194,8
POMK,7,0.45103143807516066,43093506,8
HGSNAT,7,0.5201100861698651,43140464,8
SPIDR,7,0.788084021643728,47260575,8
CEBPD,7,0.8184435062255657,47736909,8
PRKDC,12,0.7773518139915521,47773108,8
MCM4,12,0.7679621282497923,47960185,8
UBE2V2,3,0.7805064594387554,48008415,8
EFCAB1,5,0.9032730854507177,48710789,8
SNAI2,3,0.8603100131742977,48917598,8
PCMTD1,9,0.7025128749841393,51817575,8
RB1CC1,3,0.6934147036826697,52622458,8
ATP6V1H,3,0.7686946257786508,53715543,8
RGS20,1,0.8905644816377888,53851795,8
TCEA1,3,0.7743015218661673,53966552,8
LYPLA1,3,0.8222287146141752,54046367,8
MRPL15,3,0.7431595999371055,54135210,8
SOX17,1,0.7967899381096374,54457935,8
TMEM68,3,0.7765762250616857,55696424,8
TGS1,3,0.7691452866042018,55773142,8
LYN,11,0.8285448111777408,55879835,8
RPS20,3,0.8373192646468832,56067295,8
PLAG1,11,0.9199727155083904,56160909,8
CHCHD7,6,0.8655335748074344,56211686,8
IMPAD1,3,0.8226442877166846,56957931,8
FAM110B,11,0.8074897246441161,57994509,8
UBXN2B,3,0.6032155280120334,58411359,8
SDCBP,3,0.5802489146354348,58552924,8
NSMAF,3,0.6646923557584341,58583508,8
TOX,9,0.8876639767679746,58805412,8
CA8,5,0.9426253125070805,60185412,8
RAB2A,3,0.6306935356126888,60516936,8
CHD7,3,0.7902836008824665,60678740,8
CLVS1,3,0.8682082002876285,61057158,8
ASPH,3,0.7612672848315791,61500556,8
GGH,3,0.7585890540535349,63015079,8
TTPA,7,0.9231131282049682,63048553,8
YTHDF3,3,0.5730135547366446,63168553,8
BHLHE22,2,0.8586124928751011,64580367,8
CYP7B1,8,0.8592001768105548,64587763,8
ARMC1,3,0.43486031080395904,65602458,8
MTFR1,3,0.5439077938037988,65644734,8
PDE7A,3,0.6006463137612974,65717510,8
RRS1,3,0.49269288814279055,66429014,8
ADHFE1,3,0.8397440475971917,66432492,8
VXN,5,0.8732448740422073,66493520,8
MYBL1,8,0.85386699457189,66562175,8
VCPIP1,3,0.6252174660213082,66628487,8
SGK3,3,0.559211833627145,66667552,8
MCMDC2,3,0.581621368061823,66870749,8
COPS5,3,0.0,67043079,8
CSPP1,3,0.18514232367024153,67062426,8
ARFGEF1,3,0.3740570985845637,67173511,8
PREX2,12,0.9095437410662646,67952046,8
SULF1,6,0.9245421757464445,69466624,8
NCOA2,3,0.658901649088336,70109782,8
TRAM1,3,0.5457987127751881,70573218,8
LACTB2,3,0.6087859465528455,70635318,8
XKR9,4,0.9232128622255067,70669365,8
MSC,7,0.8662672828588923,71841549,8
KCNB2,6,0.638954667446417,72537225,8
TERF1,3,0.6430251355857665,73008864,8
SBSPON,5,0.9034012718951745,73064543,8
RPL7,3,0.6988455862004539,73290242,8
RDH10,3,0.8485731906756973,73294602,8
STAU2,3,0.6435426730950633,73420369,8
UBE2W,3,0.6660672859735995,73780097,8
ELOC,3,0.4805885499267488,73939169,8
TMEM70,3,0.5612777288914268,73972437,8
LY96,3,0.8026212007203151,73991352,8
GDAP1,2,0.9090422363752787,74321130,8
CRISPLD1,5,0.8743605153869662,74984505,8
HNF4G,6,0.7301053574802614,75407914,8
ZFHX4,9,0.7480225716955649,76681239,8
PEX2,3,0.6611679358564129,76980258,8
ZC2HC1A,4,0.8135221121336453,78666089,8
IL7,9,0.8736431670434979,78675743,8
STMN2,7,0.9098757341719231,79610814,8
HEY1,5,0.8481157010665676,79764010,8
MRPS28,12,0.7468516844644584,79918717,8
TPD52,12,0.6624232095494877,80034745,8
ZBTB10,9,0.7855510732313763,80485619,8
ZNF704,8,0.7582170323970352,80628451,8
PAG1,6,0.5445405930576104,80967810,8
FABP5,8,0.8476613288015948,81280536,8
FABP4,4,0.8476253635619915,81478419,8
IMPA1,3,0.7056941039925257,81656914,8
SLC10A5,5,0.8230467304313321,81693607,8
ZFAND1,9,0.7539715439034906,81701334,8
CHMP4C,10,0.7734387493234526,81732448,8
SNX16,7,0.8017807884195625,81799581,8
LRRCC1,9,0.9086559327284243,85107215,8
E2F5,12,0.7818722768534438,85177154,8
CA13,9,0.824803946044981,85220587,8
RMDN1,3,0.7421940049828406,86468257,8
CPNE3,10,0.77477876514738,86514435,8
MMP16,3,0.7344562844579074,88032011,8
RIPK2,10,0.6703859683553596,89757806,8
OSGIN2,10,0.6663645328865648,89901849,8
NBN,10,0.6652116759339348,89933336,8
DECR1,10,0.8013745571761668,90001405,8
CALB1,5,0.9354779756232385,90058608,8
TMEM64,2,0.8256003805567111,90621995,8
NECAB1,2,0.8449033183079859,90791741,8
C8orf88,9,0.8208192152544764,90958471,8
PIP4P2,3,0.8505041762118002,90993802,8
OTUD6B,10,0.7947028405631478,91070196,8
LRRC69,10,0.8105176143350885,91101832,8
SLC26A7,3,0.8355188219951862,91209494,8
RUNX1T1,5,0.863535237821321,91954967,8
TRIQK,10,0.8698509474896841,92883530,8
FAM92A,10,0.807675648545552,93698561,8
RBM12B,10,0.7092697811873322,93729356,8
TMEM67,3,0.7828428856824372,93754844,8
PDP1,10,0.7314114167808029,93857807,8
GEM,9,0.7343735944787835,94249253,8
RAD54B,10,0.4419725879855756,94371960,8
VIRMA,10,0.5324984871704764,94487689,8
ESRP1,10,0.7619763668559033,94641074,8
DPY19L4,10,0.581118777692366,94719703,8
INTS8,10,0.5405553936918586,94813311,8
CCNE2,10,0.4909828551120744,94879770,8
NDUFAF6,10,0.0,94895767,8
TP53INP1,3,0.7773865780006594,94925972,8
PLEKHF2,10,0.4005499236581346,95133785,8
C8orf37,10,0.6803473708587461,95244913,8
GDF6,6,0.6460405972012824,96142333,8
UQCRB,10,0.7127243106740542,96225920,8
MTERF3,10,0.5487548256554642,96239398,8
PTDSS1,10,0.515786294849157,96261715,8
SDC2,6,0.8614843836091232,96493813,8
CPQ,6,0.6784105719724582,96645242,8
TSPYL5,9,0.8277987727828596,97273474,8
MTDH,10,0.5326684409308484,97644184,8
LAPTM4B,10,0.6825585728954356,97775057,8
MATN2,10,0.7474717274126144,97868840,8
RPL30,10,0.7612559619859669,98024851,8
ERICH5,11,0.8743133383949347,98064522,8
RIDA,10,0.701075182543007,98102344,8
POP1,10,0.6513872234225486,98117293,8
NIPAL2,10,0.8021399147190409,98189826,8
STK3,10,0.7542271750318582,98371228,8
OSR2,2,0.8478424959730624,98944403,8
VPS13B,11,0.737502159223266,99013266,8
COX6C,11,0.7915137522213467,99873200,8
FBXO43,9,0.8388426902880584,100133351,8
POLR2K,4,0.7416014232836801,100150623,8
SPAG1,3,0.7343736780724806,100157906,8
RNF19A,4,0.7288248353144913,100257060,8
ANKRD46,11,0.7193440794746294,100509752,8
PABPC1,11,0.7496908379242828,100685816,8
YWHAZ,11,0.6841268575116486,100916523,8
ZNF706,11,0.5475847183905799,101177878,8
GRHL2,11,0.8543907858824177,101492439,8
NCALD,9,0.8764905428722022,101686542,8
RRM2B,11,0.6469082654489751,102204502,8
UBR5,11,0.45521068334333026,102252273,8
KLF10,11,0.739674298354946,102648784,8
AZIN1,11,0.5467229869324417,102826308,8
ATP6V1C1,11,0.44083654590672394,103021063,8
BAALC,2,0.9050838287578253,103140713,8
FZD6,11,0.7462798266140469,103298433,8
CTHRC1,11,0.8146106921027347,103371538,8
SLC25A32,11,0.3644556708987008,103398635,8
DCAF13,11,0.0,103414714,8
LRP12,11,0.6530519039388086,104489231,8
ZFPM2,8,0.9120513542290534,104590733,8
OXR1,11,0.6076843986982541,106359476,8
EIF3E,11,0.5253553331704408,108201216,8
EMC2,11,0.4217810300524897,108443601,8
TMEM74,11,0.8070820639753982,108606850,8
NUDCD1,11,0.36081617995018944,109240919,8
ENY2,11,0.47220644302536163,109334324,8
PKHD1L1,4,0.8981629653249713,109362461,8
EBAG9,11,0.4879759030973777,109539711,8
SYBU,9,0.8796598492099176,109573978,8
TRPS1,11,0.8701821170444768,115408496,8
EIF3H,4,0.5348729244453482,116642130,8
UTP23,4,0.5180188044663749,116766505,8
RAD21,4,0.6215199357578769,116845935,8
AARD,11,0.847618290320258,116938199,8
MED30,4,0.6090370059201663,117520713,8
EXT1,4,0.5687830795714972,117794490,8
SAMD12,11,0.869453776598186,118189455,8
MAL2,4,0.6844614536729515,119165034,8
ENPP2,5,0.9051981416750391,119557086,8
TAF2,12,0.6542231932718165,119730774,8
DSCC1,1,0.6665758794458814,119833976,8
DEPTOR,5,0.7848248587965596,119873717,8
COL14A1,11,0.8530108750786556,120059780,8
MRPL13,11,0.6798287347474121,120380761,8
MTBP,11,0.7272423132741619,120445400,8
SNTB1,5,0.8462079561261774,120535745,8
ZHX2,11,0.8416677832347723,122781655,8
DERL1,12,0.4933936217626702,123013170,8
TBC1D31,12,0.5192803217509361,123041968,8
C8orf76,12,0.404758428100765,123219967,8
ZHX1-C8orf76,12,0.5321883197193855,123226189,8
ZHX1,12,0.0,123248451,8
ATAD2,12,0.3630136758890181,123319850,8
WDYHV1,12,0.43278946098100335,123416725,8
FBXO32,12,0.6954296258893371,123497889,8
ANXA13,12,0.810369661036378,123680794,8
FAM91A1,12,0.3898396867413798,123768439,8
TMEM65,12,0.5733284773804362,124306189,8
TRMT12,4,0.2763988287298925,124450820,8
RNF139,4,0.21159804889696876,124474738,8
TATDN1,4,0.0,124488485,8
NDUFB9,4,0.24665053507237666,124539101,8
MTSS1,4,0.6202803872571425,124550790,8
ZNF572,4,0.8398500778843114,124973295,8
SQLE,4,0.5761870299418879,124998497,8
WASHC5,4,0.5382277144491562,125024260,8
NSMCE2,4,0.32114220145128836,125091679,8
TRIB1,4,0.6527707660051469,125430358,8
MYC,10,0.8795443160214605,127735434,8
FAM49B,12,0.6624435090672889,129839593,8
ASAP1,12,0.6078580103165132,130052104,8
EFR3A,12,0.6502879599613293,131904093,8
KCNQ3,8,0.8953388765311999,132120859,8
LRRC6,12,0.7115656700064843,132570416,8
TMEM71,8,0.7601795985196131,132685007,8
PHF20L1,12,0.49184794843301505,132775358,8
TG,8,0.8925019549610271,132866958,8
SLA,6,0.8052000883887354,133036728,8
NDRG1,8,0.7753321243568291,133237171,8
ST3GAL1,8,0.7934902452358192,133454848,8
ZFAT,5,0.8285447355135449,134477788,8
KHDRBS3,12,0.6549314188744357,135457456,8
TRAPPC9,8,0.5222648065064921,139727725,8
CHRAC1,8,0.5639803674990979,140511311,8
AGO2,8,0.6668934299682734,140520156,8
PTK2,1,0.5816940211880517,140657900,8
DENND3,1,0.7101166771013563,141117278,8
SLC45A4,6,0.6294347247474368,141207166,8
PTP4A3,8,0.8192310804195793,141391993,8
TSNARE1,8,0.5392677292336225,142212080,8
ADGRB1,1,0.8993465749460413,142449430,8
ARC,10,0.8980219108252214,142611049,8
JRK,8,0.6593387735428462,142657460,8
LY6K,7,0.8791682309866272,142700111,8
THEM6,8,0.6142984213110121,142727223,8
LYNX1,8,0.664651044559173,142771197,8
LY6E,8,0.685249505148648,143017982,8
GPIHBP1,11,0.8584829803594843,143213218,8
ZFP41,8,0.5375302994756087,143246821,8
GLI4,1,0.5145432679709684,143267433,8
ZNF696,8,0.4055921512473293,143289676,8
TOP1MT,8,0.40323986695576997,143304384,8
RHPN1,1,0.5486845859855451,143368876,8
ZC3H3,8,0.3195799354191221,143437659,8
GSDMD,1,0.5117789767289896,143553207,8
MROH6,1,0.7962491733216372,143566192,8
NAPRT,8,0.7076845720353145,143574785,8
EEF1D,8,0.48817362737675185,143579697,8
TIGD5,8,0.37184095888424007,143597835,8
PYCR3,8,0.4370928568314304,143603210,8
TSTA3,1,0.47340341946849795,143612618,8
ZNF623,8,0.0,143636013,8
ZNF707,8,0.4468047636712694,143684452,8
MAPK15,1,0.7265085142849128,143716340,8
FAM83H,8,0.5058401585187862,143723933,8
IQANK1,8,0.6295063670462964,143734140,8
SCRIB,1,0.3622793443847585,143790920,8
PUF60,8,0.3574760815353518,143816344,8
NRBP2,8,0.6035038061706324,143833583,8
EPPK1,8,0.7683959011370176,143857324,8
PLEC,8,0.6726730550883155,143915147,8
PARP10,8,0.6303060531002347,143977153,8
GRINA,1,0.40255497273637486,143990056,8
OPLAH,1,0.6074935001580043,144051266,8
EXOSC4,1,0.4216933419244955,144078648,8
GPAA1,1,0.4690960741331919,144082590,8
CYC1,1,0.40474874890598456,144095039,8
SHARPIN,1,0.2575147909408715,144098633,8
MAF1,8,0.3262637003849046,144104461,8
WDR97,8,0.783512585660775,144107726,8
HGH1,1,0.3725801856738954,144137774,8
MROH1,1,0.3731631358686839,144148016,8
BOP1,1,0.2357327912590178,144262045,8
HSF1,1,0.0,144291591,8
DGAT1,1,0.43625015684128066,144314584,8
TMEM249,8,0.6363932571689492,144352219,8
SLC52A2,1,0.35916485822905264,144354135,8
FBXL6,1,0.3854377874036843,144355431,8
ADCK5,1,0.272036958938475,144373101,8
CPSF1,1,0.3555317061520108,144393229,8
SLC39A4,1,0.4690138863705776,144409742,8
VPS28,1,0.3419624335611109,144423601,8
TONSL,1,0.4677538717772818,144428775,8
CYHR1,1,0.2679914891235524,144449582,8
KIFC2,1,0.5308699681546375,144466043,8
FOXH1,8,0.7179824227565719,144473412,8
PPP1R16A,1,0.3751734928191296,144477969,8
MFSD3,1,0.5369909984644803,144509070,8
RECQL4,1,0.3981768893236505,144511288,8
LRRC14,1,0.3542452215632409,144517992,8
C8orf82,1,0.43836676041272316,144525733,8
ARHGAP39,1,0.4931659318893079,144529179,8
ZNF251,1,0.5063315664176128,144720907,8
ZNF34,8,0.43458263742945347,144773114,8
RPL8,1,0.5036427889272412,144789765,8
ZNF517,8,0.3661561824966645,144798876,8
ZNF7,8,0.28577563227355696,144827464,8
COMMD5,1,0.3621038679858418,144841042,8
ZNF250,8,0.35980171512790027,144876497,8
ZNF16,8,0.3749923514331598,144930358,8
C8orf33,1,0.4573149817361124,145052465,8
