# Supplementary material for: Gene Co-Expression in Breast Cancer: A Matter of Distance
Source: Front Oncol. 2021 Nov 17;11:726493. doi: 10.3389/fonc.2021.726493 (PMC8636045; doi:10.3389/fonc.2021.726493)
Supplement: Supplementary Material S13 — Piece-wise permutation p-values of the KS statistics, calculated for all bins obtained in Supplementary Material S8 , in every chromosomal region for each phenotype. [file DataSheet_13.zip › SuppMat10/SuppMat10/Clusters/Basal/Basal-chr9-clusters.tsv]

gname,clusterid,assignmentcost,gstart,chromosome
WASHC1,13,0.0,14475,9
FOXD4,12,0.6709232755501777,116231,9
CBWD1,12,0.5009366667509425,121038,9
C9orf66,12,0.790278470196228,212824,9
DOCK8,4,0.8650432721655351,214854,9
KANK1,12,0.5509669275833484,470291,9
SMARCA2,12,0.4462859240196194,1980290,9
VLDLR,12,0.6388099122041047,2621787,9
PUM3,12,0.3046174795040798,2720469,9
RFX3,6,0.0,3218297,9
GLIS3,6,0.6664481473717516,3824127,9
SLC1A1,6,0.5104397504125504,4490468,9
SPATA6L,12,0.7332415919364843,4553386,9
PLPP6,12,0.45271241986687194,4662315,9
CDC37L1,12,0.22363060467600904,4679559,9
AK3,12,0.5057631671685541,4709556,9
RCL1,12,0.31543874961443275,4792944,9
JAK2,12,0.5710952070224874,4984390,9
RLN1,10,0.8480190648087549,5334930,9
PLGRKT,12,0.4208870470270617,5357971,9
CD274,11,0.793221576386155,5450503,9
PDCD1LG2,11,0.7369791532650998,5510570,9
RIC1,12,0.24568073018254766,5629025,9
ERMP1,12,0.5056826752739056,5765076,9
KIAA2026,12,0.0,5881596,9
MLANA,12,0.562710744212609,5890802,9
RANBP6,12,0.21831576820455478,6011043,9
IL33,8,0.7346679780494543,6215786,9
UHRF2,12,0.26409018844584087,6413151,9
KDM4C,12,0.27322853022453675,6720863,9
DMAC1,12,0.3112645473066833,7796500,9
PTPRD,12,0.7814821010732009,8314246,9
LURAP1L,12,0.7398052215271991,12775020,9
MPDZ,12,0.5573767571336792,13105704,9
NFIB,12,0.7439034969600082,14081843,9
ZDHHC21,12,0.5254547194766066,14611071,9
FREM1,14,0.8422111548054476,14734666,9
TTC39B,11,0.7650783790562383,15163622,9
SNAPC3,12,0.45878210137981223,15422704,9
PSIP1,12,0.4561067096270225,15464066,9
CCDC171,12,0.5827154473276878,15553043,9
BNC2,11,0.8830565029962802,16409503,9
CNTLN,4,0.8016810226860935,17134982,9
ADAMTSL1,13,0.8801285478279287,17906563,9
RRAGA,11,0.4919830791233183,19049395,9
HAUS6,11,0.43462694012500314,19053141,9
PLIN2,9,0.734933356308318,19108375,9
DENND4C,11,0.472688293859963,19230435,9
RPS6,12,0.6813868117788424,19375715,9
ACER2,12,0.777773635884498,19409009,9
MLLT3,12,0.8484704131812528,20341669,9
FOCAD,12,0.6383009716341485,20658309,9
HACD4,11,0.6983893615525831,20999509,9
KLHL9,11,0.48412190471368977,21329671,9
MTAP,11,0.6792991918983002,21802636,9
CDKN2A,11,0.7753069957697255,21967753,9
ELAVL2,6,0.8041928747785866,23690104,9
TUSC1,12,0.6857922872135811,25676389,9
CAAP1,11,0.539113260690151,26840685,9
PLAA,11,0.527785754212685,26903372,9
IFT74,11,0.5569611592879626,26947039,9
TEK,10,0.8315205871042595,27109141,9
MOB3B,8,0.643566390965919,27325209,9
C9orf72,11,0.6267098278143305,27546545,9
ACO1,11,0.4942834074990916,32384603,9
DDX58,11,0.6983845474667405,32455302,9
TOPORS,11,0.2548375714558594,32540544,9
SMIM27,11,0.43766438290500576,32551144,9
NDUFB6,11,0.28245262155216333,32553001,9
APTX,11,0.22328175949993878,32972606,9
DNAJA1,11,0.36386348050971196,33025273,9
SMU1,11,0.0,33041765,9
B4GALT1,11,0.5317355023738985,33104082,9
BAG1,11,0.5740008216320841,33247820,9
CHMP5,11,0.37727450742446034,33264879,9
NFX1,11,0.2443325404047456,33290512,9
AQP3,8,0.33081218498209575,33441156,9
NOL6,11,0.28194011041302314,33461353,9
UBE2R2,11,0.24434973987154285,33817160,9
UBAP2,11,0.31070216729139966,33921693,9
DCAF12,11,0.3151776741590008,34086387,9
UBAP1,11,0.3781287241312514,34179005,9
KIF24,11,0.45451155024728895,34252381,9
NUDT2,11,0.4881525012044543,34329506,9
MYORG,11,0.6061540386208886,34366666,9
C9orf24,11,0.7514617599852247,34379019,9
FAM219A,11,0.4846244355425625,34398184,9
DNAI1,3,0.8139607144607339,34457414,9
ENHO,6,0.7989652538971463,34521043,9
CNTFR,11,0.8588441968540992,34551432,9
RPP25L,11,0.3567082867762441,34610486,9
DCTN3,11,0.3800287571261136,34613545,9
ARID3C,8,0.8272961255475585,34621379,9
SIGMAR1,11,0.4712152618369071,34634722,9
GALT,11,0.5860410320025191,34638133,9
IL11RA,11,0.8081774219139221,34650702,9
CCL21,11,0.9007181274587369,34709005,9
PHF24,13,0.8538780059713651,34957608,9
DNAJB5,9,0.7972424097441237,34989641,9
VCP,11,0.34250864878895815,35056064,9
FANCG,9,0.3972093461646188,35073835,9
PIGO,11,0.42208054623729496,35088688,9
STOML2,11,0.32202116583092855,35099776,9
FAM214B,11,0.6059605733194767,35104112,9
UNC13B,9,0.5959259702413123,35161992,9
RUSC2,9,0.44746845390187684,35490111,9
TESK1,9,0.41231243524140593,35605262,9
CD72,7,0.8425471864055734,35609533,9
SIT1,5,0.9057306212451033,35649295,9
CCDC107,9,0.4466930890316886,35658290,9
ARHGEF39,9,0.3839603734178135,35658875,9
TPM2,9,0.6519850578968955,35681992,9
TLN1,9,0.0,35696948,9
CREB3,9,0.3019892007135748,35732598,9
GBA2,9,0.34659209560814563,35736866,9
RGP1,9,0.3676443482018168,35749287,9
NPR2,9,0.6718136808186136,35792154,9
SPAG8,9,0.5486083595933307,35808045,9
HINT2,9,0.4001973998478504,35812960,9
TMEM8B,9,0.5528705774150802,35814451,9
FAM221B,9,0.8380884149825399,35816391,9
HRCT1,9,0.752576736172411,35906202,9
SPAAR,1,0.8381849582860529,35909492,9
RECK,9,0.8167643003345805,36036913,9
GLIPR2,11,0.668639898542423,36136536,9
CCIN,11,0.7379534060077977,36169394,9
CLTA,11,0.4046588185229901,36190856,9
GNE,11,0.671250200536045,36214441,9
RNF38,11,0.47200574627885084,36336396,9
ZCCHC7,11,0.38828802000760954,37120539,9
GRHPR,11,0.41022326026333467,37422666,9
ZBTB5,11,0.39589771303706556,37438102,9
POLR1E,11,0.4034553711161434,37485948,9
FBXO10,11,0.5294332106902602,37510892,9
TOMM5,11,0.39753962797575093,37582646,9
FRMPD1,11,0.835003061873234,37650954,9
TRMT10B,11,0.40877112350909073,37753803,9
EXOSC3,11,0.44739698441171694,37766978,9
DCAF10,11,0.5385904503644882,37800554,9
SLC25A51,11,0.3994922310416613,37879400,9
SHB,11,0.4983335100122407,37915898,9
ALDH1B1,9,0.6629123753490382,38392702,9
ANKRD18A,11,0.8222619530815574,38571358,9
CNTNAP3,2,0.8408839600298849,39072767,9
CBWD6,9,0.7459523125063692,41131306,9
CNTNAP3B,7,0.8115960839739397,41890314,9
CBWD5,9,0.5853071475403517,65668805,9
ZNF658,7,0.630376847195373,66856426,9
CBWD3,7,0.8380217366269458,68232003,9
PGM5,13,0.8457767873668518,68328308,9
PIP5K1B,4,0.8320025767811919,68705240,9
FAM122A,7,0.6239127642286358,68780034,9
FXN,7,0.7161698592701562,69035563,9
TJP2,7,0.7263168762777428,69121264,9
FAM189A2,7,0.900572147422813,69324567,9
APBA1,1,0.723501520766613,69427532,9
PTAR1,7,0.6299976887162138,69709522,9
MAMDC2,6,0.8709261731401933,70043848,9
SMC5,7,0.5747291188656724,70258978,9
KLF9,6,0.8289889969547692,70384597,9
TRPM3,1,0.8267491508651024,70529063,9
CEMIP2,7,0.8045340777963504,71683366,9
ABHD17B,7,0.7201773309292478,71862452,9
C9orf85,7,0.5205423329372793,71911510,9
ZFAND5,7,0.5822628522882242,72351413,9
TMC1,13,0.7587550948910009,72521608,9
ALDH1A1,10,0.8454668379589044,72900671,9
ANXA1,6,0.893655842417805,73151865,9
TRPM6,2,0.8214414862387412,74722495,9
C9orf40,7,0.5248269523222725,74946583,9
CARNMT1,7,0.5311196410113339,74980790,9
NMRK1,7,0.5897221523794695,75060573,9
OSTF1,7,0.549998610563133,75088543,9
PCSK5,7,0.7663670403781215,75890644,9
RFK,7,0.6905891765264982,76385526,9
GCNT1,7,0.8596265404796242,76419850,9
PRUNE2,7,0.8072966530000814,76611376,9
VPS13A,7,0.48634939528382903,77177445,9
GNA14,10,0.8672194137699938,77423079,9
GNAQ,7,0.7149227122696502,77716087,9
CEP78,7,0.49261524229263265,78236062,9
PSAT1,7,0.8216015520305651,78297125,9
TLE4,9,0.8040498329157274,79571773,9
TLE1,7,0.7377395896572329,81583683,9
RASEF,7,0.7130831312545829,82979590,9
FRMD3,7,0.8359947421129816,83242990,9
IDNK,8,0.6211829725590252,83623049,9
UBQLN1,7,0.4251752055021587,83659968,9
GKAP1,7,0.5482968952198696,83739425,9
KIF27,7,0.558005958102223,83834099,9
C9orf64,7,0.5722926882670006,83938311,9
HNRNPK,7,0.7588054510891173,83968083,9
RMI1,7,0.4859337458641332,83980711,9
SLC28A3,6,0.8726547245840703,84275457,9
NTRK2,12,0.87893911188252,84668551,9
AGTPBP1,7,0.5411157932256595,85546539,9
NAA35,7,0.0,85941146,9
GOLM1,7,0.6984829678221692,86026146,9
ISCA1,7,0.45493635038537805,86264546,9
TUT7,7,0.3665562740101481,86287733,9
GAS1,1,0.8558057415329074,86944362,9
DAPK1,7,0.809181874761512,87497228,9
CTSL,2,0.8307941797194068,87726109,9
CDK20,7,0.44329527786730993,87966441,9
SPIN1,7,0.432732590375588,88388430,9
NXNL2,7,0.7799499488604258,88534033,9
S1PR3,5,0.8868423825019079,88990863,9
SHC3,1,0.7476138364871646,89005771,9
CKS2,7,0.6063712471872399,89311195,9
SECISBP2,7,0.6444481935553724,89318506,9
SEMA4D,7,0.7505853813265634,89360787,9
GADD45G,7,0.7539077120201476,89605012,9
DIRAS2,5,0.8801059366165647,90609832,9
SYK,1,0.8256395070202758,90801787,9
AUH,1,0.6606436265363382,91213815,9
NFIL3,7,0.6794532739827552,91409045,9
ROR2,1,0.859227844305021,91563091,9
SPTLC1,1,0.3818854539603441,92000087,9
IARS,1,0.48995210700562686,92210207,9
NOL8,1,0.35146772590260533,92297358,9
CENPP,1,0.6867536745821223,92325953,9
OGN,7,0.8876677713369132,92383268,9
OMD,7,0.8266623068345728,92414245,9
ECM2,7,0.8540637107489654,92493554,9
IPPK,1,0.5460887730426296,92613183,9
BICD2,1,0.5139465710512112,92711363,9
ZNF484,1,0.6996648524949337,92844182,9
FGD3,1,0.7478666463449777,92947523,9
SUSD3,5,0.8266735120117471,93058688,9
CARD19,1,0.7282027995107052,93096217,9
NINJ1,1,0.610083845414509,93121496,9
WNK2,1,0.7277141001580272,93184916,9
FAM120AOS,1,0.44121195353316844,93431441,9
FAM120A,1,0.45005124955486175,93451685,9
PHF2,1,0.0,93576584,9
PTPDC1,1,0.5223300566842162,94030794,9
ZNF169,1,0.522127220713636,94259311,9
MFSD14B,1,0.31192240553268313,94374551,9
FBP1,3,0.8842721638932743,94603133,9
FANCC,1,0.45840391159027416,95099054,9
PTCH1,1,0.6390627748011739,95442980,9
ERCC6L2,1,0.527924494779528,95871264,9
HSD17B3,8,0.19460514601307144,96235306,9
SLC35D2,1,0.7453887020460592,96313444,9
ZNF367,1,0.58475286060046,96385941,9
HABP4,1,0.8476258682281621,96450169,9
CDC14B,1,0.7856996460185444,96490241,9
PRXL2C,1,0.8055831449615976,96639577,9
ZNF510,1,0.575057324544515,96755865,9
ZNF782,1,0.6947880646986928,96816472,9
MFSD14C,5,0.7543617387242862,96887373,9
NUTM2G,2,0.8266095216651062,96928310,9
CTSV,13,0.8788161387122765,97029677,9
CCDC180,1,0.7920542345298622,97307304,9
TDRD7,1,0.5767552117021644,97412096,9
TSTD2,1,0.6172688395531766,97600080,9
NCBP1,1,0.5690041272986421,97633668,9
XPA,2,0.5997442192471149,97674909,9
TRMO,1,0.6224960807386344,97904489,9
ANP32B,1,0.6528344754163058,97983341,9
NANS,1,0.6203872214608688,98056732,9
TRIM14,1,0.7450775829405591,98069275,9
CORO2A,7,0.8002295660541974,98120975,9
TBC1D2,1,0.712351145143493,98199011,9
ANKS6,1,0.6979030412664844,98731329,9
GALNT12,14,0.89529520175582,98807670,9
COL15A1,14,0.8490202937603807,98943179,9
TGFBR1,1,0.7352823969512514,99104038,9
ALG2,1,0.5999485675842182,99216425,9
SEC61B,1,0.6084657718441331,99222064,9
STX17,2,0.6888283704585251,99906654,9
ERP44,2,0.6198312862688236,99979185,9
INVS,1,0.5986340798952108,100099243,9
TEX10,2,0.581954150832097,100302077,9
MSANTD3,1,0.5975453017260327,100427156,9
PLPPR1,1,0.8508916318504993,101028727,9
MRPL50,1,0.5782564517005744,101387633,9
ZNF189,1,0.6418943074483217,101398873,9
TMEM246,14,0.8158239057315324,101473170,9
RNF20,2,0.6161226857668715,101533853,9
GRIN3A,12,0.8722800981227753,101569352,9
SMC2,2,0.5374997050381618,104094260,9
NIPSNAP3A,2,0.6723146733140707,104747683,9
NIPSNAP3B,10,0.86193456422448,104764129,9
ABCA1,7,0.7736098631022394,104781006,9
SLC44A1,2,0.6404606558716572,105244622,9
FSD1L,2,0.7466634275563655,105447796,9
FKTN,2,0.5287122116204985,105558130,9
ZNF462,10,0.830415408977031,106863166,9
RAD23B,2,0.4570035740588807,107283137,9
KLF4,6,0.8052342979033883,107484852,9
ELP1,2,0.4132540948876142,108867517,9
CTNNAL1,2,0.770201522100206,108942569,9
TMEM245,2,0.5390165102674342,109015135,9
EPB41L4B,2,0.8100768363527164,109171975,9
PTPN3,2,0.5373921602757518,109375466,9
PALM2,2,0.8064079160194824,109640788,9
AKAP2,13,0.7849498054085557,110048598,9
C9orf152,2,0.8173591971002658,110190048,9
TXN,2,0.4518817290963103,110243810,9
SVEP1,6,0.8376862148327929,110365248,9
LPAR1,4,0.7472233831859747,110873263,9
ECPAS,2,0.0,111360692,9
ZNF483,7,0.7742322945637238,111525159,9
PTGR1,2,0.6923478545163007,111549722,9
DNAJC25,2,0.4433264573561386,111631334,9
GNG10,2,0.5912058682530985,111661605,9
UGCG,2,0.6999506814479113,111896814,9
SUSD1,2,0.6190311896017346,112040785,9
PTBP3,2,0.5603318669815665,112217716,9
HSDL2,2,0.5729573442396965,112380080,9
KIAA1958,2,0.6329766031542398,112486847,9
INIP,2,0.46799551098545245,112683926,9
SNX30,2,0.5610175782677835,112750760,9
ZFP37,2,0.6192211915701573,113038380,9
SLC31A2,8,0.852514794338681,113150976,9
FKBP15,2,0.523541911279709,113161006,9
SLC31A1,2,0.6232518566093307,113221544,9
CDC26,2,0.6343838483269741,113255835,9
PRPF4,2,0.5047911869326627,113275343,9
RNF183,7,0.8640790254854023,113297093,9
WDR31,2,0.6477883355306082,113313222,9
BSPRY,12,0.8474769869461827,113349541,9
HDHD3,2,0.5641387549201538,113373419,9
ALAD,2,0.6422005710830756,113386312,9
POLE3,2,0.47577071216463673,113407235,9
C9orf43,2,0.684540895988454,113410054,9
RGS3,2,0.7083762335710322,113444731,9
ZNF618,2,0.7133179287263565,113876282,9
COL27A1,9,0.8422386269559794,114155537,9
AKNA,2,0.7303794356821762,114334156,9
WHRN,2,0.7988617971120364,114402080,9
ATP6V1G1,2,0.5549712725088027,114587769,9
TMEM268,2,0.659207400299965,114611206,9
TNFSF15,1,0.6708649052013697,114784652,9
TNFSF8,8,0.623735938148747,114893343,9
TNC,1,0.8513046539867415,115019575,9
PAPPA,5,0.8998776787929229,116153791,9
ASTN2,3,0.8259710303531144,116425225,9
TRIM32,2,0.5405058060868801,116687302,9
TLR4,2,0.8866669443633619,117704175,9
CDK5RAP2,2,0.5128179027905428,120388869,9
MEGF9,5,0.5491717432249215,120600811,9
FBXW2,2,0.5931651536818773,120751978,9
B3GNT10,13,0.7637663780122329,120792403,9
PSMD5,2,0.5670580242515135,120815496,9
PHF19,5,0.7376179064856994,120855651,9
TRAF1,2,0.8444009762416667,120902393,9
C5,5,0.6899023764735293,120952335,9
CNTRL,8,0.6480057360814602,121074863,9
RAB14,5,0.5443885697050388,121178133,9
GSN,14,0.7499916438131068,121207794,9
STOM,14,0.820009835766935,121338988,9
DAB2IP,5,0.6812492186961745,121567057,9
TTLL11,8,0.0,121821928,9
NDUFA8,5,0.44659003347766757,122144058,9
LHX6,7,0.8982532644377019,122202577,9
RBM18,2,0.7774015632572516,122237622,9
MRRF,5,0.6210737608152359,122264603,9
PTGS1,6,0.8371261670090108,122370530,9
PDCL,5,0.5841328956901133,122798389,9
RC3H2,5,0.4977024072549381,122844556,9
ZBTB6,5,0.4901699825382859,122908056,9
ZBTB26,5,0.5487700378311033,122915566,9
RABGAP1,5,0.5421064166329435,122940833,9
STRBP,5,0.5796323221748974,123109500,9
CRB2,8,0.8528161969251477,123356170,9
DENND1A,5,0.610648252947112,123379654,9
NEK6,5,0.5966151464358007,124257606,9
PSMB7,5,0.3314188367532228,124353465,9
NR6A1,5,0.7192966050958349,124517275,9
OLFML2A,14,0.829615008563944,124777133,9
RPL35,5,0.43162947623802195,124857880,9
ARPC5L,5,0.32787390021206064,124862130,9
GOLGA1,5,0.2865650585249413,124878357,9
SCAI,5,0.4080935150014462,124942608,9
PPP6C,5,0.18544373876507614,125146573,9
RABEPK,5,0.3886415875198519,125200542,9
HSPA5,5,0.7765380883133122,125234853,9
GAPVD1,5,0.0,125261794,9
MAPKAP1,5,0.26121565434986205,125437393,9
PBX3,3,0.7966731198648185,125747345,9
MVB12B,2,0.6039277087859817,126326829,9
LMX1B,6,0.8341126887622978,126614443,9
ZBTB43,5,0.532744945566896,126805006,9
ZBTB34,5,0.5984079984747082,126860665,9
RALGPS1,14,0.7000843229694244,126914774,9
ANGPTL2,6,0.8167367892092796,127087348,9
GARNL3,14,0.7112812170490969,127224265,9
SLC2A8,14,0.7091808846789228,127397138,9
ZNF79,3,0.6293578118148022,127424374,9
RPL12,2,0.7168010131450571,127447674,9
LRSAM1,14,0.5545762507497642,127451486,9
FAM129B,5,0.673506839040759,127505339,9
STXBP1,14,0.7527592158979355,127579370,9
PTRH1,5,0.7062859930674297,127690348,9
CFAP157,14,0.543321977083871,127706988,9
TTC16,9,0.8628521664721533,127716079,9
TOR2A,14,0.4752201758182961,127731524,9
SH2D3C,11,0.8948101063655501,127738317,9
CDK9,14,0.5984336419740051,127785679,9
FPGS,3,0.5864925862950595,127794597,9
ENG,11,0.8346546063538294,127815012,9
AK1,3,0.6920273985677674,127866486,9
ST6GALNAC6,14,0.6644438817627961,127885321,9
ST6GALNAC4,14,0.6937782515841969,127907886,9
PIP5KL1,14,0.7043928571102388,127920881,9
DPM2,14,0.0,127935099,9
FAM102A,14,0.5442822199694364,127940582,9
NAIF1,14,0.7388396348209978,128061233,9
SLC25A25,14,0.6156523555278438,128068201,9
PTGES2,14,0.5393815113269574,128120693,9
LCN2,12,0.8348575213198061,128149071,9
C9orf16,3,0.6321850425923813,128160265,9
CIZ1,14,0.5648454620360681,128161251,9
DNM1,3,0.7740960673095405,128191655,9
GOLGA2,5,0.6222381896244722,128255829,9
SWI5,3,0.5639657791643328,128275379,9
TRUB2,3,0.5542849715751801,128305159,9
COQ4,3,0.5581248344922207,128322544,9
SLC27A4,3,0.518985128111735,128340527,9
URM1,14,0.49875155727843234,128371319,9
CERCAM,3,0.6723652459448948,128411751,9
ODF2,3,0.49161688867500875,128455186,9
GLE1,5,0.4809009047658238,128504700,9
SPTAN1,14,0.6446325773907999,128552558,9
WDR34,3,0.5440187922273968,128633661,9
SET,14,0.544341541834026,128683424,9
PKN3,3,0.722921117608234,128702503,9
ZDHHC12,14,0.5592157821452874,128720870,9
ZER1,3,0.5022596675944166,128729786,9
TBC1D13,3,0.49649960535754334,128787253,9
ENDOG,3,0.7299399653643945,128818500,9
SPOUT1,3,0.4421143362220845,128819651,9
KYAT1,3,0.6545837259099276,128832942,9
LRRC8A,3,0.5008229704191789,128882112,9
PHYHD1,6,0.8472108098780426,128920966,9
DOLK,3,0.3907543572796207,128945530,9
NUP188,3,0.0,128947699,9
SH3GLB2,14,0.569690317628059,129007036,9
MIGA2,3,0.5372645796442086,129036621,9
DOLPP1,3,0.5681892343273925,129081111,9
CRAT,3,0.790196460823358,129094794,9
PTPA,3,0.4692376788471887,129110950,9
IER5L,10,0.8134217778389546,129175552,9
NTMT1,14,0.6116466606389777,129608884,9
C9orf50,3,0.9072920522973493,129612225,9
ASB6,14,0.6872053273660117,129634604,9
PRRX2,9,0.8055393447239285,129665647,9
PTGES,11,0.8832077666278201,129738331,9
TOR1B,3,0.6226315411778078,129803157,9
TOR1A,3,0.5544996278394003,129812942,9
C9orf78,3,0.6313355796998075,129827290,9
USP20,3,0.5413703678696102,129834698,9
FNBP1,14,0.8297631847006434,129887187,9
GPR107,14,0.586209781637494,130053426,9
NCS1,14,0.7924664034078316,130172404,9
ASS1,10,0.7864357474456665,130444929,9
FUBP3,10,0.5158646359719272,130578965,9
EXOSC2,3,0.5506963654001318,130693721,9
ABL1,10,0.6004477636189038,130713946,9
QRFP,3,0.7707089400109959,130892702,9
LAMC3,10,0.7844861548315173,131009174,9
AIF1L,14,0.7622995931887913,131096476,9
NUP214,3,0.4990391810520244,131125586,9
FAM78A,8,0.8994763094436887,131258076,9
PLPP7,10,0.8552116675763954,131289459,9
PRRC2B,10,0.6256831435815181,131373636,9
POMT1,14,0.6687947777926049,131502902,9
UCK1,14,0.6076249521291062,131523801,9
RAPGEF1,10,0.671718776657667,131576770,9
MED27,3,0.5739213714241834,131852928,9
NTNG2,14,0.8278681075367955,132161676,9
SETX,3,0.6001179437871129,132261356,9
TTF1,14,0.5891698744065964,132375548,9
DDX31,3,0.5723414460444758,132592997,9
GTF3C4,10,0.5488870924253353,132670035,9
AK8,3,0.8117284400361667,132725578,9
SPACA9,3,0.6396399188574368,132878027,9
TSC1,3,0.6351740711048534,132891348,9
GTF3C5,12,0.7434320654974934,133030675,9
RALGDS,10,0.5209916340700362,133097720,9
GBGT1,10,0.7078290049224134,133152948,9
ABO,10,0.7264698240065514,133250401,9
SURF6,10,0.48065710171634535,133328776,9
MED22,10,0.47852109728362424,133338323,9
RPL7A,10,0.617206890504258,133348218,9
SURF1,10,0.7053624411079257,133351758,9
SURF2,10,0.5459072024008331,133356550,9
SURF4,10,0.5790193989972379,133361450,9
STKLD1,10,0.5819917796660605,133376367,9
REXO4,10,0.4233834743391903,133406059,9
ADAMTS13,10,0.6885940294998045,133414358,9
CACFD1,10,0.6032331677666753,133459965,9
SLC2A6,4,0.7299421768403693,133471094,9
ADAMTSL2,12,0.7975605060093601,133532164,9
SARDH,14,0.8530901886805674,133663560,9
VAV2,10,0.5572890116837329,133761894,9
BRD3OS,10,0.6427840157973981,134025481,9
BRD3,10,0.0,134030305,9
WDR5,10,0.42929423061040495,134135365,9
RXRA,10,0.6083462045211507,134317098,9
COL5A1,8,0.68729663710313,134641774,9
FCN1,10,0.8835952550754863,134903232,9
OLFM1,3,0.8239978811613453,135075422,9
PPP1R26,10,0.5794224244579973,135479079,9
C9orf116,10,0.7596675481151498,135495181,9
MRPS2,4,0.502389986390181,135499984,9
CAMSAP1,4,0.31914554219040026,135808487,9
UBAC1,4,0.33946655582276497,135932969,9
NACC2,4,0.707889667211326,136006537,9
TMEM250,4,0.32346735732042575,136114581,9
QSOX2,4,0.479263872081627,136206333,9
GPSM1,4,0.5480320193504719,136327476,9
DNLZ,4,0.6381480166730992,136359480,9
CARD9,4,0.5442801290485677,136361903,9
SNAPC4,4,0.36932546569694114,136375577,9
ENTR1,4,0.2783713089095502,136401922,9
PMPCA,4,0.2748443961096456,136410641,9
INPP5E,4,0.41560655891615916,136428619,9
SEC16A,4,0.322200466191611,136440096,9
NOTCH1,4,0.6043037797879169,136494433,9
EGFL7,4,0.7656896954864598,136658856,9
AGPAT2,4,0.677962571195766,136673143,9
LCN6,8,0.8938245882156213,136744017,9
TMEM141,4,0.4220847549381568,136791344,9
CCDC183,4,0.698262227169379,136796350,9
RABL6,4,0.366677837581434,136807943,9
AJM1,4,0.6264509109844667,136844415,9
PHPT1,4,0.5486410232405039,136848724,9
MAMDC4,4,0.7117737729780426,136850943,9
EDF1,4,0.3744730478389363,136862119,9
TRAF2,4,0.4514522784686591,136881912,9
FBXW5,4,0.29585526944527485,136940435,9
C8G,2,0.8244231054598874,136945185,9
LCN12,4,0.727440815991463,136949551,9
PTGDS,9,0.8884278292797609,136975092,9
PAXX,4,0.2993907590233462,136992422,9
CLIC3,4,0.776642325685665,136994635,9
ABCA2,4,0.5514939994828681,137007234,9
NPDC1,4,0.7650735467363192,137039463,9
ENTPD2,4,0.7036507627047137,137048107,9
SAPCD2,4,0.594947427578424,137062127,9
UAP1L1,4,0.7039215105281474,137077517,9
MAN1B1,4,0.4018205345669573,137086985,9
DPP7,4,0.5852327718844124,137110546,9
GRIN1,4,0.8145875362877897,137139154,9
ANAPC2,4,0.22626675197037527,137174784,9
SSNA1,4,0.27854992970336867,137188660,9
TPRN,4,0.5229507902166367,137191617,9
TMEM203,4,0.0,137204082,9
NDOR1,4,0.415963977834355,137205685,9
RNF208,4,0.6680838840052166,137220247,9
CYSRT1,4,0.5839452135898022,137224635,9
RNF224,4,0.7092956538601578,137227271,9
SLC34A3,4,0.6056454974982828,137230757,9
TUBB4B,4,0.40500161977782667,137241287,9
STPG3,4,0.7272385294887851,137251261,9
NELFB,4,0.21376597110480455,137255327,9
TOR4A,8,0.7311221454724928,137277726,9
NRARP,3,0.8047225247340686,137299631,9
EXD3,4,0.5373469245766163,137306896,9
NOXA1,4,0.668662847677089,137423350,9
ENTPD8,9,0.8672332402030263,137434364,9
NSMF,4,0.678443633637981,137447573,9
PNPLA7,8,0.5421193450619219,137459952,9
MRPL41,4,0.5541169433571262,137551879,9
DPH7,4,0.32607548812282816,137554444,9
ZMYND19,4,0.32320705282648565,137582081,9
ARRDC1,4,0.5681820116005777,137605685,9
EHMT1,4,0.42649844362221956,137618992,9
