# Supplementary material for: Gene Co-Expression in Breast Cancer: A Matter of Distance
Source: Front Oncol. 2021 Nov 17;11:726493. doi: 10.3389/fonc.2021.726493 (PMC8636045; doi:10.3389/fonc.2021.726493)
Supplement: Supplementary Material S13 — Piece-wise permutation p-values of the KS statistics, calculated for all bins obtained in Supplementary Material S8 , in every chromosomal region for each phenotype. [file DataSheet_13.zip › SuppMat10/SuppMat10/Clusters/Basal/Basal-chr10-clusters.tsv]

gname,clusterid,assignmentcost,gstart,chromosome
ZMYND11,10,0.49042510631044145,134465,10
DIP2C,10,0.49095450422067133,274190,10
PRR26,4,0.8843017392534348,649948,10
LARP4B,10,0.4112406467552502,806914,10
GTPBP4,10,0.41057277659770386,988434,10
IDI1,10,0.604451391844044,1039152,10
WDR37,10,0.4428273658130043,1049538,10
ADARB2,3,0.8565042181174582,1177313,10
PFKP,10,0.6055974279501739,3066333,10
PITRM1,10,0.47337204698001467,3137728,10
KLF6,10,0.7464088952301272,3775996,10
AKR1E2,10,0.5790882840500942,4786629,10
AKR1C3,8,0.8082338708402872,5035354,10
TUBAL3,5,0.6529356489909723,5393101,10
NET1,10,0.6456772499525478,5412557,10
ASB13,10,0.5612898850735937,5638867,10
GDI2,10,0.35864682185485464,5765223,10
ANKRD16,10,0.38410340487779315,5861616,10
FBH1,10,0.30422356162012953,5890203,10
IL15RA,10,0.6023773407817827,5943639,10
IL2RA,9,0.8797095119155066,6010689,10
RBM17,10,0.266483167719475,6089034,10
PFKFB3,10,0.7125565852641156,6144934,10
SFMBT2,9,0.7862042462099843,7158624,10
ITIH5,8,0.9144752999466179,7559270,10
KIN,10,0.29309536532886427,7750962,10
ATP5F1C,10,0.259708706095911,7788147,10
TAF3,10,0.38638029557705045,7818505,10
GATA3,10,0.8486174185209209,8045378,10
CELF2,9,0.8022554771800403,10798397,10
USP6NL,10,0.31571444977642793,11453946,10
ECHDC3,10,0.5474633170015777,11742366,10
PROSER2,10,0.5110161753387568,11823339,10
UPF2,10,0.2351579882266831,11920022,10
DHTKD1,10,0.30582220804003546,12068954,10
SEC61A2,10,0.34166323380679897,12129637,10
NUDT5,10,0.13344904652945044,12165330,10
CDC123,10,0.0,12195965,10
CAMK1D,10,0.5693928862336601,12349482,10
OPTN,10,0.3863214267740832,13099449,10
MCM10,10,0.2795031004595324,13161554,10
PHYH,10,0.6493209816948493,13277796,10
SEPHS1,10,0.2989692843875159,13317428,10
BEND7,10,0.6067139571314653,13438484,10
PRPF18,10,0.2500251036779576,13586939,10
FRMD4A,10,0.7469307398803628,13643706,10
FAM107B,10,0.6809018145930387,14518557,10
CDNF,10,0.5601131306028742,14819245,10
HSPA14,10,0.2374438919085542,14838306,10
SUV39H2,10,0.2901453390496497,14878820,10
DCLRE1C,10,0.4220599876074821,14897359,10
MEIG1,5,0.342060829369774,14959388,10
ACBD7,5,0.5702389622750601,15075475,10
RPP38,10,0.24130742973524333,15097180,10
NMT2,10,0.5766688933760598,15102584,10
FAM171A1,10,0.6720779285558067,15211643,10
MINDY3,10,0.6093311746305512,15778170,10
PTER,10,0.6286140621638576,16436943,10
C1QL3,10,0.8602039110059508,16513734,10
RSU1,10,0.46637109453051717,16590611,10
CUBN,9,0.896220561120121,16823966,10
TRDMT1,10,0.5945321850248109,17137336,10
VIM,9,0.7108408329930824,17228241,10
ST8SIA6,8,0.8152103582508461,17315421,10
HACD1,9,0.6982655028642739,17589032,10
STAM,10,0.36712059825469734,17644151,10
TMEM236,9,0.7570489949460136,17752201,10
CACNB2,9,0.8387132535722653,18140677,10
NSUN6,10,0.51916039164339,18545561,10
ARL5B,10,0.5012899622639392,18659431,10
MALRD1,1,0.9241342746685588,19048801,10
PLXDC2,10,0.7385203214668727,19816239,10
NEBL,9,0.6951426151571516,20779973,10
SKIDA1,8,0.7825718622984718,21513478,10
MLLT10,9,0.36447611952458636,21524646,10
DNAJC1,10,0.6664714863790455,21756548,10
COMMD3,10,0.6502834184460553,22316386,10
BMI1,10,0.8203927067391281,22321099,10
SPAG6,5,0.5949063463499746,22345445,10
PIP4K2A,9,0.705405274737978,22534854,10
MSRB2,9,0.6471662866949511,23095579,10
OTUD1,9,0.7356843027221728,23439458,10
KIAA1217,9,0.44376796067361024,23694746,10
ARHGAP21,9,0.44978604318760385,24583609,10
PRTFDC1,9,0.6208876604049964,24848614,10
THNSL1,9,0.5429822329950882,25016612,10
GPR158,6,0.9332571662871313,25174802,10
MYO3A,8,0.8173611643550472,25934229,10
APBB1IP,2,0.5727997946717345,26438341,10
PDSS1,9,0.3286972657543309,26697701,10
ABI1,9,0.2724046667838189,26746593,10
ANKRD26,9,0.3903909267561214,26991914,10
YME1L1,9,0.18280644239930555,27110112,10
MASTL,9,0.30020554477887507,27154824,10
ACBD5,9,0.3650201289749445,27195214,10
RAB18,9,0.21998982994198968,27504174,10
ARMC4,6,0.7807287895156596,27812164,10
MPP7,9,0.6961046856603854,28050993,10
WAC,9,0.0,28532493,10
BAMBI,9,0.6438823323234362,28677510,10
SVIL,9,0.4518941421284388,29457338,10
JCAD,4,0.9148267247894011,30012803,10
MTPAP,9,0.2727912866401009,30309801,10
MAP3K8,9,0.7126782119115986,30434021,10
ZNF438,9,0.6100199147639652,30820207,10
ZEB1,9,0.8964225260746181,31318495,10
ARHGAP12,9,0.43078709438463425,31805404,10
KIF5B,9,0.30287245950223063,32009015,10
EPC1,9,0.42539873831348785,32267751,10
CCDC7,9,0.5435040398152151,32446140,10
ITGB1,9,0.4431023010403782,32900318,10
NRP1,7,0.9040702093645234,33177492,10
PARD3,9,0.406009655314317,34109560,10
CUL2,9,0.3134898972755482,35008551,10
CREM,9,0.5438326453754545,35126791,10
CCNY,9,0.3914263043390649,35247025,10
FZD8,1,0.7778448995270192,35638249,10
ZNF248,9,0.5437051829832611,37776526,10
ZNF25,9,0.398414997376779,37949573,10
ZNF33A,9,0.3830318636429445,38010650,10
ZNF37A,9,0.4751791791776513,38094334,10
ZNF33B,4,0.60997263281098,42574185,10
BMS1,4,0.5343753987789668,42782795,10
RET,3,0.8585281534278448,43077069,10
CSGALNACT2,4,0.5218276736197485,43138445,10
RASGEF1A,4,0.7671774484757815,43194535,10
HNRNPF,4,0.5526079830606139,43385617,10
ZNF487,7,0.6789246342066767,43436841,10
ZNF239,4,0.7899628837125213,43556344,10
ZNF485,4,0.6215674768250026,43606419,10
ZNF32,4,0.5500437050963389,43643860,10
CXCL12,7,0.8771014331329641,44370165,10
RASSF4,4,0.8204825188152527,44959407,10
DEPP1,7,0.8674863710749133,44970981,10
ZNF22,4,0.7711657523706332,45000923,10
ALOX5,9,0.8624763240561217,45374176,10
MARCH8,4,0.4550721726612952,45454585,10
ZFAND4,4,0.4929989236291171,45615501,10
WASHC2C,4,0.35707520235936063,45727200,10
AGAP4,4,0.4860891438478496,45825594,10
TIMM23,4,0.548321807370754,45972489,10
NCOA4,4,0.5751920396615184,46005088,10
ANXA8L1,10,0.9023232228444452,46375627,10
GPRIN2,9,0.894940037392199,46549044,10
SYT15,8,0.8267917657121147,46578217,10
PTPN20,7,0.8720606335132033,46911396,10
GDF10,10,0.865938583400779,47300197,10
ZNF488,4,0.7077095237850533,47365496,10
ANXA8,3,0.8986976227499351,47460162,10
AGAP9,4,0.6167839779016507,47501854,10
MAPK8,4,0.2818642838727413,48306639,10
ARHGAP22,4,0.595171870889358,48446034,10
WDFY4,4,0.8605793029958149,48684876,10
VSTM4,4,0.7408340140135489,49014236,10
TMEM273,2,0.7652891668643491,49154725,10
ERCC6,4,0.30725012042710853,49454470,10
PARG,4,0.0,49818279,10
TIMM23B,4,0.22680239020134063,49942049,10
AGAP6,4,0.3051268107236561,49988318,10
WASHC2A,4,0.2780319295175746,50067888,10
ASAH2,4,0.6568932303085808,50182778,10
SGMS1,4,0.4843047569263368,50305586,10
ASAH2B,4,0.3925373254716569,50739318,10
PRKG1,6,0.8217667891382083,50990888,10
CSTF2T,4,0.3566216179740742,51695487,10
ZWINT,4,0.36510904617132456,56357227,10
IPMK,4,0.5792219028973704,58191517,10
CISD1,4,0.5017933698892156,58269162,10
UBE2D1,4,0.423340527508979,58334979,10
TFAM,4,0.5058829942794449,58385345,10
BICC1,4,0.6886692452733839,58513140,10
PHYHIPL,9,0.9065022212510903,59176643,10
FAM13C,4,0.7630065040962215,59246129,10
SLC16A9,4,0.6973748244019555,59650761,10
CCDC6,4,0.5346325605228783,59788747,10
ANK3,7,0.7465895423007827,60026298,10
CDK1,4,0.6281980252375259,60778331,10
RHOBTB1,4,0.6825914093999674,60869438,10
TMEM26,3,0.8644690287047059,61406643,10
CABCOCO1,7,0.8194399463017233,61662961,10
ARID5B,4,0.7448008128462346,61901684,10
RTKN2,4,0.6188252608194906,62183035,10
ZNF365,7,0.8808656639800337,62374192,10
ADO,4,0.5153708914367023,62804857,10
EGR2,8,0.8530439380853948,62811996,10
NRBF2,4,0.48623692287617404,63133247,10
JMJD1C,4,0.4677951253442977,63167221,10
REEP3,4,0.6195154917574095,63521401,10
DNAJC12,2,0.9190609364697911,67796669,10
SIRT1,4,0.5979287276870741,67884656,10
HERC4,7,0.526044207072573,67921899,10
PBLD,4,0.6355607811357951,68282660,10
HNRNPH3,4,0.8013268124322837,68331174,10
RUFY2,7,0.5472222153136845,68341107,10
DNA2,7,0.5825175457121996,68414064,10
SLC25A16,7,0.5657503588170393,68477998,10
TET1,9,0.8631701194461804,68560337,10
CCAR1,4,0.6190489152144072,68721012,10
STOX1,4,0.7344363099907165,68827531,10
DDX50,7,0.5079485490847845,68901286,10
DDX21,7,0.48500292465299544,68956170,10
KIF1BP,7,0.5244180758329713,68988721,10
SRGN,1,0.9109197366369083,69088103,10
VPS26A,7,0.4957549583148184,69123512,10
SUPV3L1,7,0.4840532979542608,69180234,10
HK1,7,0.5436855998637257,69269984,10
TACR2,3,0.825872306827164,69403903,10
TSPAN15,7,0.7780432588320935,69451465,10
FAM241B,4,0.6495628587314246,69630247,10
COL13A1,10,0.916185656525214,69801867,10
H2AFY2,3,0.7487097856393827,70052846,10
AIFM2,7,0.61803341768882,70098223,10
TYSND1,7,0.5720843418043039,70137981,10
SAR1A,7,0.49092654669748115,70147289,10
PPA1,7,0.5003299129565355,70202835,10
NPFFR1,7,0.9259439931857473,70247329,10
LRRC20,4,0.7219019904313162,70298970,10
EIF4EBP2,7,0.5339987587508805,70404145,10
PALD1,7,0.8940069793814747,70478767,10
PRF1,8,0.8597234932565185,70597348,10
ADAMTS14,9,0.8688577354644975,70672506,10
SGPL1,7,0.5591254460272455,70815961,10
PCBD1,7,0.46875894668376605,70882280,10
UNC5B,7,0.7995366996543378,71212570,10
SLC29A3,7,0.7293232837382904,71319259,10
CDH23,7,0.7872315573380078,71396934,10
VSIR,7,0.7917522619389961,71747556,10
PSAP,7,0.6011313936734177,71816298,10
CHST3,7,0.591237979959387,71964395,10
SPOCK2,7,0.9007454670259991,72059034,10
ASCC1,7,0.44436856903336397,72096032,10
ANAPC16,7,0.3316212905314434,72216000,10
DDIT4,4,0.8120948475364851,72273924,10
DNAJB12,7,0.338468362870893,72332830,10
MICU1,7,0.3782286108131765,72367327,10
MCU,7,0.48533452000343225,72692131,10
P4HA1,7,0.75369672408205,73007217,10
NUDT13,7,0.6253392847320003,73110375,10
ECD,7,0.3635826855464357,73130155,10
FAM149B1,7,0.2913348741496413,73168166,10
DNAJC9,7,0.3233985455484537,73183362,10
MRPS16,7,0.0,73248843,10
CFAP70,7,0.5628068255773497,73253759,10
ANXA7,7,0.26777763411167044,73375101,10
PPP3CB,7,0.3463639965837435,73436428,10
USP54,7,0.5367758877654201,73497538,10
AGAP5,7,0.7357906636033782,73674285,10
SEC24C,7,0.3572224965204761,73744372,10
FUT11,7,0.6228863879027962,73772276,10
CHCHD1,7,0.30358078111177733,73782047,10
ZSWIM8,7,0.4089620521131543,73785582,10
NDST2,7,0.5777572681920111,73801911,10
CAMK2G,7,0.41683112211385975,73812501,10
PLAU,10,0.8708375881251378,73909177,10
C10orf55,9,0.8620860077152757,73909969,10
VCL,7,0.4804945035663334,73995193,10
AP3M1,7,0.30464032632869864,74120255,10
ADK,7,0.4864864217994619,74151185,10
KAT6B,7,0.5087883058126066,74824927,10
SAMD8,7,0.4717255906428617,75099586,10
VDAC2,7,0.394957544302883,75210154,10
COMTD1,7,0.6184716346203947,75233969,10
ZNF503,9,0.87176687695465,75397830,10
LRMDA,8,0.795095846839315,75431624,10
KCNMA1,2,0.5716632865424562,76869601,10
DLG5,7,0.6052681872839798,77790791,10
POLR3A,8,0.45936149721029107,77969251,10
RPS24,8,0.32357079581167225,78033760,10
ZMIZ1,8,0.28178061808593613,79068966,10
PPIF,8,0.0,79347469,10
ZCCHC24,8,0.6820936142527244,79382325,10
EIF5AL1,9,0.8935935528469546,79512601,10
NUTM2B,8,0.5835429576563138,79703227,10
SFTPD,9,0.8541371774870267,79937740,10
TMEM254,8,0.3951823350613335,80078646,10
PLAC9,9,0.7778015875762634,80131682,10
ANXA11,8,0.5253426237838792,80150889,10
MAT1A,2,0.6984008858751674,80271820,10
DYDC2,8,0.5138408191461227,80344745,10
PRXL2A,8,0.45145467278196083,80407829,10
TSPAN14,8,0.41010215579212717,80454166,10
GHITM,8,0.5852522729911308,84139509,10
CDHR1,8,0.499704381464943,84194537,10
RGR,8,0.8343346936102367,84230666,10
CCSER2,7,0.6385220218052823,84328586,10
GRID1,10,0.8592161174627071,85599552,10
WAPL,8,0.7249300606153763,86435256,10
BMPR1A,7,0.74840342189772,86756601,10
MMRN2,4,0.8818286646094632,86935540,10
SNCG,9,0.8688580384071315,86958599,10
GLUD1,3,0.8080282629202791,87050202,10
SHLD2,7,0.7731709928770665,87094161,10
NUTM2A,2,0.8784577367542908,87225448,10
NUTM2D,3,0.8584428932479264,87357668,10
MINPP1,3,0.8163484046208211,87504875,10
PAPSS2,10,0.9136226706106866,87659613,10
ATAD1,2,0.782565885214444,87751512,10
KLLN,2,0.8211366020378607,87859158,10
PTEN,2,0.7740260235731021,87863625,10
RNLS,3,0.8811580240436219,88273864,10
ANKRD22,2,0.6266715534744332,88819896,10
STAMBPL1,2,0.0,88879734,10
ACTA2,9,0.8694453860011704,88935074,10
FAS,2,0.6660201956807222,88990531,10
CH25H,8,0.711991628059203,89205629,10
LIPA,8,0.9438831995586605,89213569,10
IFIT2,8,0.8869866156964207,89283694,10
IFIT3,8,0.9212804135086943,89327997,10
IFIT5,2,0.7177918851833018,89414568,10
PANK1,7,0.7528079727440455,89579497,10
KIF20B,3,0.6684471340927982,89701610,10
HTR7,2,0.894430834324312,90740823,10
RPP30,3,0.624080753088261,90871716,10
PCGF5,2,0.7791989966806793,91163012,10
HECTD2,1,0.7566346083440251,91409280,10
TNKS2,3,0.6430481401988604,91798426,10
FGFBP3,3,0.8619884409625238,91906589,10
BTAF1,3,0.6978463540691375,91923770,10
CPEB3,2,0.7239341439239884,92046692,10
MARCH5,3,0.470248416332841,92291167,10
IDE,3,0.590515281992255,92451684,10
KIF11,3,0.5735132557402749,92593130,10
HHEX,6,0.5463592159125434,92689955,10
EXOC6,3,0.6921584988180391,92834713,10
MYOF,8,0.797078212451708,93306429,10
FFAR4,10,0.8803263137063359,93566665,10
PDE6C,8,0.7973921938609856,93612588,10
FRA10AC1,8,0.6251353549174499,93667883,10
SLC35G1,8,0.7615033317316207,93893973,10
PLCE1,8,0.6895354265016151,94030812,10
NOC3L,3,0.7069081593090427,94333226,10
TBC1D12,3,0.7887716970587637,94402504,10
HELLS,8,0.7682724723649754,94501434,10
CYP2C8,3,0.8607374247715939,95036772,10
PDLIM1,2,0.7293435628696017,95237572,10
SORBS1,9,0.8648306846166582,95311771,10
ALDH18A1,3,0.6353281473628571,95605941,10
TCTN3,3,0.6313693973682752,95663396,10
ENTPD1,2,0.827971604449403,95711779,10
CCNJ,3,0.7728691762808784,96043394,10
ZNF518A,3,0.7557501621024441,96129715,10
BLNK,6,0.8346732992096018,96191702,10
TM9SF3,3,0.5557224379944224,96518110,10
PIK3AP1,4,0.8966479357797764,96593315,10
LCOR,3,0.6871397169545993,96832282,10
ARHGAP19,3,0.731543466613712,97222173,10
FRAT1,2,0.8378601173650232,97319267,10
FRAT2,3,0.7497094422194419,97332497,10
RRP12,3,0.5156659110430306,97356358,10
PGAM1,3,0.5416944191206214,97426191,10
EXOSC1,3,0.4237458966475087,97436142,10
ZDHHC16,3,0.5148998440530799,97446170,10
MMS19,3,0.3950391455596062,97458324,10
UBTD1,3,0.6895752555448986,97498924,10
HOGA1,1,0.8854399312516477,97584323,10
MORN4,3,0.6967203164134784,97614553,10
PI4K2A,3,0.5549498597320182,97640686,10
AVPI1,3,0.6888714735522758,97677424,10
MARVELD1,3,0.7511453323326932,97713173,10
ZFYVE27,3,0.5123597598975254,97737121,10
GOLGA7B,8,0.9153416836737764,97849843,10
CRTAC1,10,0.897082736692803,97865000,10
R3HCC1L,3,0.5896377461819353,98134624,10
LOXL4,8,0.69084567615173,98247690,10
PYROXD2,2,0.8455997657812958,98383565,10
HPS1,3,0.6667508090556231,98416198,10
HPSE2,9,0.8657782012734175,98457077,10
CNNM1,7,0.8198266282225894,99329356,10
GOT1,3,0.6405143873186006,99396870,10
SLC25A28,3,0.441683941539341,99610522,10
ENTPD7,3,0.79818831162471,99659509,10
CUTC,3,0.5218755039548664,99702558,10
COX15,3,0.6264715825320863,99711844,10
DNMBP,3,0.8060387430981688,99875577,10
ERLIN1,3,0.5391816545503527,100150094,10
CHUK,3,0.5589227184347524,100188300,10
CWF19L1,3,0.5413760350854989,100232298,10
BLOC1S2,3,0.45926058942788317,100273280,10
PKD2L1,7,0.8126453814212222,100288149,10
SEC31B,1,0.7916438127788219,100486646,10
NDUFB8,3,0.5644736548057725,100523740,10
HIF1AN,3,0.5437905678847315,100529072,10
SLF2,3,0.4144640409237127,100912963,10
MRPL43,3,0.0,100969458,10
SEMA4G,3,0.6237221947387881,100969518,10
TWNK,3,0.39355065404350853,100987367,10
LZTS2,3,0.4524647580588468,100996618,10
PDZD7,3,0.6793460375801718,101007679,10
SFXN3,3,0.7362104940779505,101031234,10
KAZALD1,3,0.8126786237189586,101061841,10
BTRC,3,0.38391788736438004,101354033,10
DPCD,3,0.5057991410599627,101570560,10
POLL,3,0.4194540706348052,101578882,10
FBXW4,3,0.48361552209067193,101610664,10
NPM3,3,0.6703052386802584,101781325,10
OGA,3,0.4723882722620353,101784443,10
ARMH3,3,0.37451965396935516,101845599,10
HPS6,3,0.4028842823584815,102065390,10
LDB1,3,0.4455503710947505,102107560,10
PPRC1,3,0.3335881461389617,102132994,10
NOLC1,3,0.3178743675512944,102152176,10
GBF1,3,0.29963382222151325,102245532,10
NFKB2,3,0.6342781578048089,102394110,10
PSD,3,0.7937708209915266,102402617,10
FBXL15,3,0.4976915086720033,102419189,10
CUEDC2,3,0.3677102939448008,102423245,10
C10orf95,3,0.6483119147152441,102449837,10
MFSD13A,3,0.7479817917487823,102461395,10
ACTR1A,3,0.36579821253620237,102461881,10
SUFU,3,0.43076450715180303,102503987,10
TRIM8,3,0.5102787978897971,102642310,10
ARL3,3,0.5070276847920807,102673731,10
SFXN2,3,0.5863764491481619,102714538,10
WBP1L,3,0.44914658988140477,102743948,10
CYP17A1,3,0.8389167192129205,102830531,10
BORCS7,3,0.6041444089976713,102854223,10
AS3MT,3,0.9140314498980364,102869470,10
CNNM2,3,0.4250464559238055,102918294,10
NT5C2,3,0.5538310554950537,103088017,10
PCGF6,3,0.4141633595275023,103302796,10
TAF5,3,0.503955825114462,103367976,10
ATP5MD,3,0.28652871948432035,103389041,10
PDCD11,3,0.3225972127707868,103396626,10
CALHM2,3,0.6650135333156462,103446786,10
SH3PXD2A,3,0.6977181854298367,103594027,10
STN1,3,0.5393231589487568,103877569,10
SLK,3,0.47079347853883036,103967140,10
COL17A1,1,0.8968028411699788,104031286,10
SFR1,3,0.5719746457017256,104122058,10
CFAP43,3,0.8011545714940668,104129888,10
GSTO1,3,0.6752168534029359,104235356,10
GSTO2,3,0.7667890703614538,104268873,10
ITPRIP,2,0.8228199254111973,104309698,10
CFAP58,2,0.6641024391223136,104353833,10
SORCS1,3,0.9030335432662421,106573663,10
XPNPEP1,3,0.4758459813947554,109864766,10
ADD3,3,0.7652830792751179,109996368,10
MXI1,3,0.751466059406777,110207605,10
SMNDC1,3,0.5315558282228643,110290730,10
DUSP5,2,0.8227770968082035,110497907,10
SMC3,3,0.4617563235317612,110567691,10
PDCD4,3,0.7270732908958693,110871795,10
BBIP1,3,0.5377548824470209,110898728,10
SHOC2,3,0.7016845023728964,110919547,10
ADRA2A,7,0.8659874676207553,111077163,10
ACSL5,3,0.8703509159185475,112374018,10
ZDHHC6,1,0.6684681990149273,112424428,10
VTI1A,3,0.44822199690454034,112446998,10
TCF7L2,3,0.6607363331614637,112950247,10
CASP7,3,0.6347207767218565,113679162,10
PLEKHS1,8,0.8794707514330333,113751262,10
DCLRE1A,3,0.6386484944564702,113834725,10
NHLRC2,3,0.5358083538642984,113854661,10
CCDC186,3,0.5674665698301724,114120862,10
VWA2,2,0.7757527539353988,114239254,10
AFAP1L2,1,0.7458930833630097,114294824,10
ABLIM1,3,0.7051304306395968,114431113,10
FAM160B1,3,0.6071037637076732,114821744,10
TRUB1,1,0.6897208662527277,114938195,10
GFRA1,10,0.891129484652269,116056925,10
C10orf82,1,0.9386129872996568,116663696,10
HSPA12A,3,0.7834808361465622,116671192,10
ENO4,3,0.778679005048176,116849512,10
SHTN1,3,0.6859622396302294,116881477,10
SLC18A2,10,0.8907562735058854,117241093,10
PDZD8,3,0.5536401753995572,117277274,10
EMX2,2,0.9377728884017889,117542445,10
RAB11FIP2,3,0.6465225457535068,118004916,10
FAM204A,3,0.5063436931799827,118297925,10
CACUL1,6,0.5974459482042394,118674167,10
NANOS1,6,0.6007302927086771,119029714,10
EIF3A,6,0.4812294911864232,119033670,10
FAM45A,6,0.3700387750745835,119104086,10
SFXN4,6,0.5883543247380738,119140767,10
PRDX3,6,0.5116014606889299,119167720,10
GRK5,6,0.7799128714757149,119207589,10
RGS10,1,0.8182886754188552,119499817,10
TIAL1,1,0.5737960324201818,119571802,10
BAG3,6,0.5626998363338944,119651370,10
INPP5F,6,0.36405705189091775,119726042,10
MCMBP,6,0.38424467834673637,119829404,10
SEC23IP,6,0.47151848526252704,119892730,10
WDR11,6,0.3060730786955921,120851305,10
FGFR2,5,0.0,121478334,10
ATE1,5,0.024974373845311093,121740421,10
NSMCE4A,5,0.004794000602734938,121957091,10
TACC2,6,0.22797184861780118,121989163,10
PLEKHA1,6,0.07137059914760657,122374696,10
HTRA1,6,0.8809527082706494,122458551,10
CUZD1,6,0.18532935695172892,122832158,10
FAM24B,6,0.1388437775231114,122849078,10
C10orf88,6,0.04229148170903663,122930901,10
PSTK,6,0.211191745017146,122954381,10
IKZF5,6,0.0,122990806,10
ACADSB,6,0.2262382815053241,123008979,10
BUB3,6,0.09209303602804797,123154402,10
CPXM2,6,0.7435849906168506,123706207,10
CHST15,1,0.6317034928769041,124007668,10
OAT,1,0.39076799398790174,124397303,10
NKX1-2,1,0.8613482622406955,124445243,10
LHPP,1,0.3366826220273872,124461823,10
FAM53B,1,0.33435690515639394,124619292,10
EEF1AKMT2,1,0.25508727059195835,124748149,10
ABRAXAS2,1,0.0,124801819,10
ZRANB1,1,0.21655511831286312,124942123,10
CTBP2,1,0.41541972633249324,124984317,10
EDRF1,1,0.20576492488517062,125719515,10
UROS,1,0.29169739343245504,125784980,10
BCCIP,1,0.23026965599722382,125823546,10
DHX32,1,0.281793444816718,125836337,10
FANK1,7,0.851510814757199,125896539,10
ADAM12,2,0.8123818876142301,126012381,10
C10orf90,8,0.8228441728329051,126424997,10
DOCK1,1,0.4103683733906325,126905409,10
FOXI2,5,0.9321752121502019,127737235,10
PTPRE,2,0.8494519208441659,127907061,10
MKI67,1,0.36681236980488363,128096659,10
MGMT,1,0.7717652757278032,129467190,10
EBF3,10,0.8806692259719894,129835283,10
C10orf143,2,0.7602721713159037,130020025,10
GLRX3,1,0.41863868083892075,130136391,10
PPP2R2D,1,0.5037280144126327,131901008,10
BNIP3,1,0.765732851411171,131966455,10
JAKMIP3,6,0.8181405561158621,132036336,10
DPYSL4,3,0.8246844602464132,132186948,10
STK32C,1,0.5585759182378349,132207492,10
LRRC27,1,0.4944101464821681,132332154,10
PWWP2B,1,0.48905914808821627,132397168,10
INPP5A,1,0.5220907317401439,132537787,10
KNDC1,5,0.8547096699907024,133160219,10
VENTX,7,0.896187757659626,133237855,10
ADAM8,1,0.8640640784397435,133262420,10
TUBGCP2,1,0.48065595622111124,133278630,10
ZNF511,1,0.5871295731430257,133308914,10
FUOM,1,0.7412817927189159,133355158,10
ECHS1,1,0.5257967383084636,133362485,10
PAOX,1,0.7107262402792673,133379261,10
MTG1,1,0.6398547386353817,133394094,10
SPRN,1,0.7295372020460319,133420666,10
SCART1,1,0.779871750426145,133453928,10
CYP2E1,8,0.6514466926871156,133520406,10
