# Supplementary material for: Gene Co-Expression in Breast Cancer: A Matter of Distance
Source: Front Oncol. 2021 Nov 17;11:726493. doi: 10.3389/fonc.2021.726493 (PMC8636045; doi:10.3389/fonc.2021.726493)
Supplement: Supplementary Material S13 — Piece-wise permutation p-values of the KS statistics, calculated for all bins obtained in Supplementary Material S8 , in every chromosomal region for each phenotype. [file DataSheet_13.zip › SuppMat10/SuppMat10/Clusters/Basal/Basal-chr11-clusters.tsv]

gname,clusterid,assignmentcost,gstart,chromosome
BET1L,7,0.33187379806257833,167784,11
RIC8A,7,0.31860716512366294,207511,11
SIRT3,7,0.3668007693014953,215030,11
PSMD13,7,0.3541690633884721,236966,11
NLRP6,7,0.8518408567441038,278365,11
PGGHG,7,0.7747860544024389,289135,11
IFITM2,10,0.8599460971229006,307631,11
IFITM1,10,0.7789567986439677,313506,11
IFITM3,7,0.7514877111028939,319676,11
B4GALNT4,7,0.5977588062631005,369499,11
PKP3,7,0.42811190241352093,392614,11
SIGIRR,7,0.6836832700698918,405716,11
ANO9,7,0.7628892959382214,417933,11
PTDSS2,7,0.4937265933217889,448268,11
RNH1,7,0.4746193371065879,494512,11
HRAS,7,0.41343907856417195,532242,11
LRRC56,7,0.6453311535833062,537527,11
LMNTD2,7,0.794372214223293,554850,11
RASSF7,7,0.36894080838872023,560404,11
PHRF1,7,0.36840879584861685,576470,11
IRF7,7,0.8711627006896305,612553,11
CDHR5,9,0.8605595791985035,616565,11
DRD4,7,0.757952984942359,637293,11
DEAF1,7,0.5068241876329499,644233,11
EPS8L2,7,0.5651452935292489,694438,11
TMEM80,7,0.5424103049473091,695428,11
TALDO1,7,0.4626110894770352,747415,11
GATD1,7,0.41339572466213115,767220,11
SLC25A22,7,0.42310641121229964,790475,11
PANO1,7,0.5657544933556807,797511,11
PIDD1,7,0.42507177834863963,799179,11
RPLP2,7,0.5056003249026739,809965,11
PNPLA2,7,0.5930758123724392,818914,11
CRACR2B,7,0.7114996085851604,826144,11
CD151,7,0.44467695737677715,832887,11
POLR2L,7,0.5142308343206121,837356,11
TSPAN4,7,0.6013848006504362,842812,11
CHID1,7,0.6096646622258624,867860,11
AP2A2,7,0.3644264002445158,924894,11
MUC5B,2,0.9134474169297285,1223066,11
TOLLIP,7,0.3613107683906568,1274371,11
BRSK2,7,0.8199735595750078,1389899,11
MOB2,7,0.38088943818960863,1469457,11
DUSP8,7,0.5611701606480137,1554051,11
KRTAP5-1,7,0.6831691382282477,1584342,11
IFITM10,10,0.798617850434153,1732406,11
CTSD,7,0.7457765008947481,1752755,11
SYT8,4,0.9107240525050907,1828307,11
LSP1,15,0.8500990402107464,1852970,11
MRPL23,7,0.4442808318748851,1947278,11
IGF2,13,0.6882896389316198,2129112,11
C11orf21,11,0.8301338666624403,2295645,11
TSPAN32,5,0.852289330417997,2301997,11
CD81,7,0.48964890322565113,2376177,11
TSSC4,7,0.28611385352330365,2400488,11
KCNQ1,10,0.824346072534961,2444684,11
CDKN1C,7,0.7369045915001273,2883213,11
SLC22A18AS,4,0.8487003573064626,2887780,11
SLC22A18,7,0.5881541263344607,2899721,11
PHLDA2,7,0.7015354891974115,2928273,11
NAP1L4,7,0.0,2944431,11
CARS,7,0.3342377167476216,3000922,11
OSBPL5,7,0.6317857176727137,3087107,11
MRGPRE,5,0.8608850501330861,3225035,11
ZNF195,7,0.5260684451411343,3339261,11
ART5,1,0.8862491190586514,3638503,11
NUP98,7,0.3736942279419043,3671083,11
PGAP2,7,0.46692269557822985,3797724,11
RHOG,7,0.5298272452632224,3826978,11
STIM1,7,0.4661359141717214,3854527,11
RRM1,7,0.30447414879347956,4094707,11
TRIM21,7,0.5568744222935942,4384897,11
TRIM68,14,0.8027847400405799,4598672,11
OR51E1,6,0.8390925266171294,4643420,11
UBQLNL,1,0.8392789643457036,5514393,11
TRIM6,7,0.6339153233372896,5596109,11
TRIM34,7,0.814107419033856,5619764,11
TRIM5,7,0.6592488985676717,5663557,11
TRIM22,7,0.7536625795026033,5689697,11
C11orf42,7,0.5788119314516984,6205566,11
FAM160A2,7,0.3731721711146373,6211335,11
CNGA4,12,0.7468832028034391,6234765,11
CAVIN3,7,0.7600086530416476,6318946,11
SMPD1,7,0.5439875032555397,6390440,11
APBB1,10,0.6980385571174983,6395124,11
TRIM3,7,0.5373522602175598,6448613,11
ARFIP2,7,0.4839621326832736,6474683,11
TIMM10B,7,0.44252995930213357,6481501,11
DNHD1,7,0.7257200324874441,6497260,11
RRP8,7,0.34160278844370007,6595072,11
ILK,7,0.5445116629009481,6603708,11
TAF10,7,0.44233532851507873,6606294,11
TPP1,7,0.5594534452538615,6612768,11
DCHS1,10,0.7638385549194064,6621330,11
MRPL17,7,0.3809391059496453,6680782,11
ZNF215,2,0.761913273655938,6926404,11
ZNF214,8,0.8459655472510819,6997085,11
SYT9,8,0.892379056443418,7238778,11
OLFML1,4,0.8150643677215628,7485388,11
PPFIBP2,7,0.7573977234671997,7513298,11
CYB5R2,10,0.7471030474000183,7665100,11
OVCH2,7,0.8133160168175886,7689438,11
EIF3F,7,0.38880526276041516,7970251,11
TUB,10,0.7842260611089006,8019244,11
RIC3,5,0.7156484707529434,8106056,11
STK33,5,0.6882641814716801,8391868,11
TRIM66,10,0.6628172457515091,8612037,11
RPL27A,7,0.4679097481651038,8682788,11
ST5,7,0.6843970902526956,8693351,11
AKIP1,7,0.5102549779941513,8911139,11
TMEM9B,7,0.4094599000330653,8947202,11
SCUBE2,9,0.8769089220098457,9019498,11
DENND5A,7,0.5362380342436106,9138825,11
TMEM41B,7,0.4880639215919146,9280654,11
IPO7,7,0.389130926534658,9384652,11
ZNF143,10,0.6722234829418594,9460319,11
WEE1,7,0.4691891646669982,9573670,11
SWAP70,10,0.6691468662801866,9664077,11
SBF2,10,0.5481205267522065,9778667,11
ADM,7,0.6858806559565924,10305073,11
AMPD3,7,0.6445645534707168,10308313,11
MTRNR2L8,14,0.7699985474647423,10507887,11
RNF141,7,0.5085664801750358,10511673,11
MRVI1,15,0.9036109020982921,10573091,11
CTR9,10,0.32455995845807584,10751246,11
EIF4G2,10,0.549171683715998,10797050,11
ZBED5,10,0.341335981055516,10812074,11
GALNT18,10,0.7028776630218512,11270877,11
CSNK2A3,10,0.8791377448572726,11351942,11
USP47,10,0.0,11841423,11
DKK3,10,0.8415108390683018,11963106,11
MICAL2,10,0.6620588897195114,12094008,11
PARVA,10,0.49292320783034227,12377563,11
TEAD1,10,0.652991530347399,12674421,11
RASSF10,7,0.7958656088551049,13009577,11
ARNTL,10,0.630300495996932,13276652,11
BTBD10,10,0.2962823852683948,13388001,11
FAR1,10,0.4544197824497499,13668668,11
SPON1,8,0.6119377320283977,13962723,11
RRAS2,10,0.6669161441919388,14277922,11
COPB1,10,0.6126571276629461,14443440,11
PSMA1,10,0.4905020455527668,14504874,11
CYP2R1,10,0.5118804270821068,14877440,11
C11orf58,10,0.5504283301075465,16613132,11
PLEKHA7,10,0.7477019014090005,16777297,11
RPS13,10,0.6279406853515028,17074388,11
PIK3C2A,10,0.6305139337075047,17077730,11
NUCB2,10,0.5988535629499667,17208153,11
NCR3LG1,3,0.8388530125320812,17351726,11
KCNJ11,10,0.7141085857240086,17385859,11
SERGEF,12,0.818505393083074,17788048,11
TPH1,12,0.8092439922345283,18017564,11
SAAL1,10,0.6890044842402407,18069935,11
SAA4,5,0.8528015680240142,18231355,11
HPS5,10,0.7918935819680386,18278668,11
GTF2H1,10,0.6736450380166363,18322295,11
LDHA,10,0.7520710501174823,18394560,11
LDHAL6A,1,0.8371553223943621,18455824,11
TSG101,10,0.6290723541385788,18468336,11
UEVLD,10,0.7413588603676948,18529609,11
SPTY2D1OS,11,0.7058343583345461,18588781,11
SPTY2D1,7,0.6863228368944735,18606403,11
TMEM86A,11,0.8018246282670016,18693122,11
IGSF22,11,0.6445921998709685,18704305,11
ZDHHC13,11,0.7226155514714967,19117099,11
NAV2,7,0.8356102539118445,19350724,11
HTATIP2,11,0.7481780330633239,20363685,11
PRMT3,11,0.7729750447399629,20387558,11
FANCF,11,0.7621767959095839,22622890,11
GAS2,13,0.8629647009766304,22625509,11
SVIP,15,0.8241790171821657,22813799,11
MUC15,15,0.8459712738820924,26559032,11
FIBIN,15,0.7704526174315828,26994184,11
BBOX1,13,0.7390308449853682,27040725,11
CCDC34,7,0.7255114562736478,27330827,11
LGR4,15,0.8663438431021208,27365961,11
LIN7C,11,0.6397171728199806,27494418,11
BDNF,8,0.7760917090489515,27654893,11
KIF18A,11,0.7522306568570462,28020619,11
METTL15,11,0.7353435695894696,28108248,11
ARL14EP,11,0.7314933070551688,30323104,11
MPPED2,13,0.8349338134444728,30384493,11
DCDC1,12,0.8633343473999114,30830369,11
DNAJC24,12,0.4312865398164778,31369840,11
IMMP1L,12,0.3801266659199115,31432401,11
ELP4,12,0.425326001785602,31509755,11
PAX6,12,0.631943226774023,31784779,11
RCN1,12,0.4989250126201481,32090904,11
EIF3M,12,0.37216339914131813,32583798,11
CCDC73,12,0.8476851690862112,32602246,11
PRRG4,12,0.6870820705771328,32829927,11
QSER1,12,0.19433867541418315,32892820,11
DEPDC7,12,0.7138879641830067,33015876,11
TCP11L1,12,0.46102573139938163,33039417,11
CSTF3,12,0.3380598052172532,33077188,11
HIPK3,12,0.33155880719263686,33256672,11
KIAA1549L,12,0.605718469076644,33376083,11
CD59,12,0.3997802946826622,33703010,11
FBXO3,12,0.4114788144659568,33740939,11
LMO2,12,0.48240628321259216,33858576,11
CAPRIN1,12,0.4059032804518261,34051731,11
NAT10,12,0.37061011968542534,34105617,11
ABTB2,12,0.5139333263170963,34150987,11
CAT,12,0.3848513367875268,34438934,11
ELF5,15,0.848709641552179,34478793,11
EHF,12,0.805049424211029,34621093,11
APIP,12,0.3873089028096308,34853094,11
PDHX,12,0.22981596211867894,34915829,11
CD44,12,0.6173740623289063,35138870,11
PAMR1,4,0.8699502523646367,35431823,11
FJX1,12,0.47672438606912326,35618419,11
TRIM44,12,0.0,35662775,11
LDLRAD3,12,0.33025840987386823,35943981,11
COMMD9,12,0.19182194451222612,36269284,11
PRR5L,12,0.48376054197010765,36296288,11
TRAF6,12,0.16827137991028207,36483769,11
RAG1,9,0.8926179364670515,36510709,11
C11orf74,12,0.31350140239686186,36594493,11
LRRC4C,9,0.8087358655174945,40114203,11
API5,11,0.5176669209399377,43311963,11
TTC17,11,0.7582747929012928,43358920,11
HSD17B12,11,0.6051641891601923,43680680,11
ALKBH3,11,0.8368854729936692,43880811,11
C11orf96,11,0.7848962220656226,43925342,11
ACCS,11,0.5377785285150916,44065925,11
EXT2,11,0.53135038430762,44095673,11
ALX4,10,0.9230097331010093,44260440,11
CD82,11,0.8080356544023213,44564427,11
TSPAN18,8,0.7717095353083647,44726465,11
TP53I11,11,0.7204924983808811,44885903,11
PRDM11,11,0.5384348350546948,45095806,11
SLC35C1,11,0.5440013509283648,45804072,11
CRY2,11,0.31963332933587896,45847118,11
MAPK8IP1,11,0.526144977137718,45885651,11
PEX16,11,0.0,45909663,11
LARGE2,11,0.73865573802231,45921621,11
PHF21A,11,0.5670967438481525,45929323,11
CREB3L1,12,0.8248922656591924,46277661,11
DGKZ,11,0.5122525213126778,46332905,11
MDK,11,0.8170445331576675,46380756,11
AMBRA1,11,0.5092808098556387,46396414,11
HARBI1,11,0.5569335720472581,46602861,11
ATG13,11,0.5142098559287807,46617527,11
ARHGAP1,11,0.4430036974263488,46677080,11
ZNF408,11,0.45456772138521606,46700818,11
CKAP5,11,0.4888447070492502,46743048,11
LRP4,11,0.6206982454832494,46856717,11
C11orf49,11,0.5813772898118859,46936689,11
ARFGAP2,11,0.38647066918929074,47164299,11
PACSIN3,11,0.5965068229160665,47177522,11
DDB2,11,0.6530576754605111,47214465,11
ACP2,11,0.769993102043786,47239305,11
NR1H3,11,0.712124452131178,47248300,11
MADD,11,0.5999390091549197,47269161,11
MYBPC3,13,0.8922712967550264,47331406,11
SPI1,2,0.8468074774729646,47354860,11
SLC39A13,11,0.6049889518061498,47407132,11
PSMC3,11,0.4260477640966095,47418769,11
CELF1,11,0.5320442205918493,47465933,11
NDUFS3,11,0.562960831753593,47565336,11
PTPMT1,12,0.6433946741346087,47565430,11
KBTBD4,11,0.6692145585730964,47572197,11
C1QTNF4,5,0.21978331634145032,47589667,11
MTCH2,11,0.5541043578224334,47617315,11
AGBL2,5,0.30518501200534676,47659591,11
FNBP4,11,0.6309686592693204,47716517,11
NUP160,11,0.5503313598820967,47778087,11
PTPRJ,12,0.8060986562054475,47980558,11
FOLH1,6,0.8594565246185304,49145092,11
LRRC55,6,0.7452639271344897,57181747,11
APLNR,4,0.8992819316170579,57233577,11
TNKS1BP1,5,0.24448120066956713,57299638,11
SSRP1,5,0.27857499260456553,57325986,11
SLC43A3,5,0.12214645874041985,57406954,11
RTN4RL2,5,0.5832873793215719,57460528,11
SLC43A1,5,0.6238155869500035,57484534,11
TIMM10,5,0.1304957858510134,57528464,11
UBE2L6,5,0.534367870009392,57551656,11
SERPING1,5,0.4119017098833204,57597387,11
YPEL4,2,0.5126710804486077,57645087,11
CLP1,5,0.18388835881773136,57648992,11
ZDHHC5,5,0.11527308365263922,57667747,11
MED19,5,0.042638896015677163,57703714,11
TMX2,5,0.0,57712593,11
SELENOH,5,0.06691146684716953,57741250,11
CTNND1,5,0.13414556023576996,57753243,11
LPXN,5,0.9015472484546274,58526871,11
ZFP91,5,0.7120243182459312,58579063,11
CNTF,7,0.9123465462029081,58622665,11
FAM111A,6,0.829651758551747,59142748,11
DTX4,11,0.8481069392114745,59171430,11
MPEG1,10,0.8357239719515538,59208510,11
OSBP,15,0.8082788867983486,59574398,11
PATL1,15,0.7569152592282805,59636716,11
STX3,5,0.7992791055971457,59713456,11
MRPL16,15,0.7527830322999427,59806140,11
MS4A2,15,0.9054334454050699,60088261,11
MS4A6A,2,0.8733186442551322,60172014,11
MS4A4E,5,0.817792996476482,60200270,11
MS4A7,6,0.8996836635508885,60378485,11
MS4A14,12,0.8617562746457098,60378530,11
CCDC86,15,0.5297441119563959,60842113,11
PTGDR2,13,0.8527909610180677,60850933,11
PRPF19,15,0.5279420650757778,60890547,11
TMEM109,15,0.6935573164900427,60914158,11
TMEM132A,15,0.8251374753735758,60924463,11
SLC15A3,15,0.7987176266725724,60937084,11
CD6,2,0.48760785043619415,60971680,11
CD5,2,0.0,61102489,11
VPS37C,15,0.5663957277511166,61130257,11
VWCE,15,0.8807698631267531,61258286,11
DDB1,15,0.5097836209911955,61299451,11
TKFC,15,0.7116149621328696,61333210,11
CYB561A3,15,0.7585542962190708,61348745,11
TMEM138,15,0.5130521438116866,61362344,11
TMEM216,15,0.6239381534537488,61391687,11
CPSF7,15,0.5548756680605803,61402641,11
SDHAF2,15,0.5088569133526109,61430042,11
PPP1R32,4,0.8531054958550492,61481120,11
LRRC10B,4,0.8300291101723674,61508749,11
SYT7,15,0.7688555090157433,61515313,11
DAGLA,15,0.8652355480713293,61680391,11
MYRF,1,0.8161161350631017,61752642,11
TMEM258,15,0.7772291574490716,61768501,11
FEN1,15,0.5841383658979225,61792911,11
FADS3,15,0.6657898643422314,61873519,11
RAB3IL1,15,0.6468131008447192,61897301,11
BEST1,15,0.7577879226218667,61950063,11
FTH1,15,0.7194754891304538,61959718,11
INCENP,15,0.5900338013517,62123998,11
ASRGL1,15,0.7682677637547445,62337448,11
AHNAK,15,0.7119095139655758,62433542,11
EEF1G,15,0.7848552343203052,62559596,11
TUT1,15,0.505320802673192,62575045,11
MTA2,15,0.4869374653795945,62593214,11
EML3,15,0.7086451404825278,62602218,11
ROM1,15,0.7681673798430197,62611722,11
B3GAT3,15,0.5147961846128721,62615296,11
GANAB,15,0.6054956106408765,62624826,11
INTS5,15,0.47897698082481555,62646848,11
C11orf98,15,0.6635963408235306,62662816,11
LBHD1,15,0.7368958414492943,62662817,11
CSKMT,15,0.7206892976929404,62665309,11
UQCC3,15,0.496854810667817,62670273,11
UBXN1,15,0.43451955022969724,62676498,11
LRRN4CL,15,0.7039305734952892,62686406,11
BSCL2,15,0.6081579690202502,62690275,11
HNRNPUL2-BSCL2,11,0.769149119188118,62690275,11
GNG3,7,0.9191318788364236,62707676,11
HNRNPUL2,15,0.5379157182699741,62712630,11
TTC9C,15,0.5089570222875409,62728069,11
ZBTB3,15,0.5987430744566583,62748319,11
POLR2G,15,0.5522101359297136,62761565,11
TAF6L,15,0.4742116802157016,62771357,11
TMEM223,15,0.5374182707399703,62771629,11
TMEM179B,15,0.4960589906210565,62787402,11
NXF1,15,0.6895129231052102,62792123,11
STX5,15,0.5859792244526145,62806897,11
WDR74,15,0.0,62832342,11
SLC3A2,8,0.6439718123443329,62856102,11
CHRM1,15,0.8349326959927623,62908679,11
ATL3,15,0.6372622789313163,63624087,11
RTN3,15,0.5001267590611457,63681446,11
C11orf95,15,0.7047391384645528,63759892,11
SPINDOC,15,0.6315556154056678,63813456,11
MARK2,15,0.3845871704875544,63838928,11
RCOR2,15,0.7607606115618388,63911230,11
NAA40,15,0.5840244513786683,63938959,11
COX8A,15,0.6872994600385851,63974620,11
OTUB1,15,0.5559896780142346,63985853,11
MACROD1,15,0.7351789193907659,63998558,11
FLRT1,15,0.7697986888346026,64103188,11
STIP1,15,0.6453404504581555,64185272,11
FERMT3,1,0.8654042851406584,64206678,11
TRPT1,15,0.7243626611476603,64223799,11
NUDT22,15,0.6934627665107411,64225941,11
DNAJC4,15,0.6944075692746569,64230278,11
VEGFB,15,0.7540188548583143,64234538,11
FKBP2,15,0.7708010430507548,64241003,11
PPP1R14B,15,0.591742296384034,64244479,11
PLCB3,15,0.754255875024997,64251523,11
BAD,15,0.7124518989552824,64269830,11
GPR137,10,0.7751294913207822,64270062,11
ESRRA,15,0.7712797833753996,64305524,11
TRMT112,15,0.6171586607488118,64316460,11
PRDX5,15,0.6844613450007766,64318121,11
CCDC88B,15,0.8353376590415652,64340204,11
RPS6KA4,15,0.6802888104090966,64359148,11
NRXN2,3,0.861445017645364,64606174,11
RASGRP2,15,0.8567386847908763,64726911,11
SF1,15,0.7771871469168133,64764606,11
MAP4K2,15,0.5838968676100271,64784918,11
MEN1,15,0.5284247079067683,64803510,11
CDC42BPG,15,0.6713054000996107,64823052,11
EHD1,15,0.6988847636268287,64851642,11
ATG2A,15,0.6712217350114915,64894546,11
PPP2R5B,9,0.806811070969689,64917553,11
BATF2,6,0.8207121236791834,64987945,11
ARL2,15,0.6852927658568986,65014160,11
SNX15,2,0.8255983635112776,65027439,11
SAC3D1,15,0.6221589289492951,65040901,11
NAALADL1,11,0.84044997098939,65044818,11
CDCA5,15,0.6117905723779711,65066300,11
ZFPL1,15,0.6665921693903409,65084210,11
TMEM262,15,0.90165429427659,65084979,11
VPS51,15,0.7317879903713965,65089324,11
TM7SF2,13,0.8219190252718078,65111845,11
ZNHIT2,9,0.8090958320039742,65116403,11
FAU,15,0.5983861405898016,65120630,11
SYVN1,15,0.7550577573590603,65121780,11
MRPL49,15,0.5727407177581201,65122183,11
CAPN1,15,0.7860234979480406,65180566,11
POLA2,15,0.6957833181681736,65261920,11
CDC42EP2,2,0.6930360617792435,65314866,11
DPF2,15,0.477102447412019,65333852,11
TIGD3,11,0.7725319958151111,65354751,11
SLC25A45,4,0.804219514021624,65375192,11
FRMD8,15,0.7697353171617773,65386621,11
SCYL1,15,0.6396894117244375,65525077,11
LTBP3,15,0.7478917773996767,65538805,11
FAM89B,15,0.6383218866440525,65572349,11
EHBP1L1,15,0.7438162271037568,65576046,11
KCNK7,1,0.8719328805659373,65592855,11
MAP3K11,15,0.6655946270855394,65597756,11
PCNX3,15,0.7535872672102457,65615773,11
SIPA1,6,0.7700862204953763,65638101,11
RELA,15,0.555910063309899,65653597,11
KAT5,15,0.6942958248938862,65711996,11
RNASEH2C,6,0.692248234672002,65714005,11
AP5B1,3,0.8382022365686386,65775893,11
OVOL1,12,0.9026409586173568,65787063,11
CFL1,15,0.7626180614086909,65823022,11
SNX32,15,0.7275137527007147,65833834,11
MUS81,15,0.6891946626234147,65857126,11
EFEMP2,2,0.8213801097773334,65866441,11
CTSW,2,0.44642930057009333,65879837,11
FIBP,15,0.6653452870578284,65883741,11
CCDC85B,12,0.8514742595868934,65890112,11
C11orf68,15,0.7127268972039346,65916810,11
DRAP1,15,0.6501627340397484,65919274,11
SART1,15,0.6297023262889885,65961728,11
EIF1AD,15,0.6266180191511539,65996545,11
BANF1,3,0.6756261317958605,66002228,11
CST6,10,0.8519416637984024,66012008,11
CATSPER1,4,0.8905840585344053,66016752,11
SF3B2,3,0.6361242813434885,66050729,11
PACS1,15,0.7239244684994628,66070272,11
KLC2,3,0.6260582899942089,66257294,11
RAB1B,3,0.5786839400549806,66268590,11
CNIH2,15,0.7414347715116922,66278175,11
YIF1A,3,0.5676286468534484,66284580,11
CD248,3,0.8621478646647908,66314494,11
RIN1,12,0.8326460816095695,66330241,11
BRMS1,3,0.5938376982033564,66337333,11
B4GAT1,3,0.7367791682419296,66345374,11
SLC29A2,3,0.7039999873036544,66362521,11
NPAS4,11,0.9069370270137749,66421004,11
MRPL11,3,0.6961892674361042,66435075,11
PELI3,3,0.7073703708248664,66466327,11
DPP3,3,0.5425962402257122,66480013,11
BBS1,3,0.7065411079613371,66510606,11
ZDHHC24,3,0.711996476499404,66520637,11
CTSF,3,0.8082647714300576,66563464,11
CCDC87,6,0.851793223558603,66590176,11
CCS,3,0.8297583107487254,66593153,11
RBM14,13,0.840851076786403,66616582,11
RBM14-RBM4,3,0.734982936834444,66616626,11
RBM4,15,0.715429026762282,66638617,11
RBM4B,15,0.726764087275812,66664998,11
SPTBN2,3,0.7840693197617865,66685248,11
C11orf80,3,0.7291110442231055,66744451,11
RCE1,3,0.6580564615541786,66842835,11
PC,3,0.8100379476162417,66848417,11
LRFN4,3,0.8454757745904851,66856647,11
SYT12,8,0.7816762212800731,67006778,11
RHOD,3,0.7518283955871471,67056847,11
KDM2A,3,0.4346597222070624,67119263,11
GRK2,3,0.3449610966516713,67266473,11
ANKRD13D,3,0.2785858283578857,67288547,11
SSH3,3,0.4590980989763108,67303478,11
RAD9A,3,0.2528024009713311,67317871,11
POLD4,3,0.38693511500848476,67350772,11
CLCF1,3,0.7882286355125434,67364168,11
PPP1CA,3,0.0,67398183,11
TBC1D10C,3,0.8654728209166932,67403915,11
RPS6KB2,3,0.24959492804314953,67428460,11
CORO1B,3,0.2728483173850098,67435510,11
CABP4,5,0.7704154060532213,67452406,11
TMEM134,3,0.23325877479252932,67461710,11
AIP,3,0.2613538308324126,67483026,11
PITPNM1,3,0.3341189714038064,67491768,11
CDK2AP2,3,0.2940516645578789,67506497,11
GSTP1,3,0.7712004325525793,67583595,11
NDUFV1,3,0.5173773554224645,67605653,11
NUDT8,3,0.7706926951947513,67627938,11
ACY3,3,0.8088552505090532,67642555,11
UNC93B1,15,0.7348846028491202,67991100,11
ALDH3B1,11,0.8511870916098321,68008578,11
NDUFS8,3,0.5471213401340906,68030617,11
TCIRG1,3,0.6990281246397171,68039025,11
CHKA,3,0.7155278868496784,68052859,11
KMT5B,3,0.5403690072291074,68154863,11
C11orf24,3,0.7139660633312507,68261338,11
LRP5,15,0.5950601191531686,68312591,11
PPP6R3,3,0.6758578722448821,68460731,11
GAL,5,0.7091945061177305,68683779,11
TESMIN,15,0.6878464232283448,68707440,11
CPT1A,2,0.8445963729653786,68754620,11
MRPL21,3,0.6152420837142267,68891276,11
IGHMBP2,3,0.6893933660477087,68903842,11
MRGPRF,4,0.8724689437238515,69004395,11
TPCN2,3,0.39420570760211304,69048932,11
CCND1,3,0.8357126308760505,69641087,11
LTO1,3,0.4169751328940955,69653076,11
ANO1,6,0.8281214779011672,70078302,11
FADD,3,0.5046469821998616,70203163,11
PPFIA1,3,0.6088272038379509,70270700,11
CTTN,3,0.631812862782249,70398404,11
SHANK2,5,0.7207996687227707,70467856,11
DHCR7,3,0.6766135199382306,71428193,11
NADSYN1,3,0.5839604547068702,71453109,11
KRTAP5-9,12,0.854395582921742,71548418,11
KRTAP5-10,12,0.85875484208251,71565563,11
FAM86C1,13,0.6676606875658606,71787510,11
RNF121,13,0.6985226734407515,71929018,11
IL18BP,14,0.847812195955398,71998541,11
NUMA1,13,0.5957682917241565,72002864,11
LRTOMT,13,0.6992404815210864,72080331,11
LAMTOR1,13,0.5953258089758807,72085895,11
ANAPC15,9,0.8177658035357793,72106378,11
FOLR1,7,0.8507742074603997,72189558,11
INPPL1,13,0.658735020469184,72223701,11
CLPB,3,0.6960696900082706,72285495,11
PDE2A,6,0.9027287024697308,72576141,11
ARAP1,3,0.62035244634969,72685069,11
STARD10,3,0.5986294217445767,72754729,11
ATG16L2,13,0.7751164137937021,72814406,11
FCHSD2,13,0.6960905667840165,72836745,11
P2RY2,13,0.8424684282944351,73218298,11
P2RY6,8,0.8275604857903858,73264505,11
ARHGEF17,13,0.7175334677820855,73308289,11
RELT,13,0.668386561708713,73376399,11
FAM168A,13,0.5127266056922022,73400487,11
PLEKHB1,13,0.6698878050465438,73646178,11
RAB6A,13,0.3826122491527212,73675638,11
MRPL48,13,0.5270697187349711,73787316,11
COA4,13,0.3988265949273504,73872667,11
PAAF1,13,0.5931870461473105,73876699,11
DNAJB13,13,0.6459743944492558,73950319,11
UCP2,13,0.6636870629179559,73974672,11
UCP3,13,0.7439443709303821,74000277,11
C2CD3,13,0.29464077030044633,74012714,11
PPME1,13,0.0,74171267,11
PGM2L1,13,0.760865258051098,74330316,11
KCNE3,2,0.7759213736723443,74454841,11
LIPT2,13,0.5894295793244196,74490519,11
POLD3,13,0.36004497348681697,74493851,11
RNF169,13,0.5329252151881514,74748849,11
XRRA1,13,0.6409442846955631,74807739,11
SPCS2,13,0.5857438797945256,74949247,11
NEU3,13,0.5477892200314121,74988279,11
SLCO2B1,15,0.8778393903351921,75100563,11
TPBGL,1,0.8429481097363442,75240905,11
ARRB1,12,0.7357264199266,75260122,11
RPS3,3,0.669784269866222,75399515,11
KLHL35,8,0.7837544755022334,75422394,11
GDPD5,3,0.7710912108512318,75434640,11
SERPINH1,13,0.6039588307194768,75562056,11
MAP6,1,0.8709251818754931,75586918,11
UVRAG,13,0.6554293025531008,75815210,11
WNT11,6,0.8018835648751886,76186325,11
THAP12,13,0.6237436902007102,76349956,11
GVQW3,13,0.7530650190482926,76381303,11
EMSY,13,0.6139828779517975,76444923,11
LRRC32,3,0.8456961758350082,76657524,11
TSKU,13,0.7267071224275721,76782251,11
ACER3,8,0.8063935474258349,76860867,11
CAPN5,14,0.575212411496071,77066961,11
MYO7A,14,0.5213015229358173,77128246,11
PAK1,14,0.3939351869653164,77321707,11
CLNS1A,14,0.4346050176850522,77514936,11
AQP11,14,0.580591722904807,77589391,11
RSF1,14,0.30782842325418536,77659996,11
AAMDC,14,0.46725780798903505,77821109,11
INTS4,14,0.48655504327403176,77878720,11
KCTD14,5,0.8264596678451639,78015715,11
NDUFC2,14,0.47647742160069473,78068297,11
ALG8,14,0.4590697532670873,78100936,11
KCTD21,14,0.4313978200167239,78171249,11
USP35,14,0.5032137832674748,78188812,11
GAB2,14,0.4327929174767339,78215293,11
NARS2,14,0.3224570846675231,78435968,11
FAM181B,14,0.7372848714836641,82729940,11
PRCP,14,0.4155564448814726,82822936,11
DDIAS,14,0.34352871793252393,82899975,11
RAB30,14,0.6125985269309113,82973133,11
PCF11,14,0.32354779975574677,83156988,11
ANKRD42,14,0.2567967497589818,83193739,11
CCDC90B,14,0.0,83259097,11
DLG2,14,0.5405909968643858,83455012,11
TMEM126B,14,0.17278769862160936,85628573,11
TMEM126A,14,0.43104488523918993,85647967,11
CREBZF,14,0.28013657834214456,85659708,11
CCDC89,14,0.6394280962368554,85683848,11
SYTL2,11,0.8833185384332432,85694224,11
PICALM,14,0.31576168044711217,85957175,11
EED,14,0.29498095635128563,86244753,11
HIKESHI,14,0.3066356345783975,86302211,11
CCDC81,14,0.707212032727849,86374736,11
ME3,14,0.4978766658141329,86441108,11
PRSS23,14,0.5621068132048574,86791059,11
FZD4,14,0.4437630011977305,86945679,11
TMEM135,14,0.39678861008637545,87037844,11
RAB38,14,0.45333007685262583,88113251,11
CTSC,14,0.6135030022917849,88293592,11
NOX4,14,0.7429609446434784,89324353,11
NAALAD2,8,0.8256559686957383,90131515,11
CHORDC1,14,0.20197225256803641,90200429,11
SLC36A4,14,0.48585010678027984,93144174,11
DEUP1,14,0.8111461342245052,93329971,11
SMCO4,14,0.4205685542866191,93478472,11
CEP295,14,0.2902265680868631,93661682,11
TAF1D,14,0.43136631120543123,93729948,11
C11orf54,14,0.4500677507833323,93741591,11
MED17,14,0.3647771521805654,93784227,11
VSTM5,3,0.6866134755708141,93818232,11
HEPHL1,1,0.8364478228592999,94021361,11
PANX1,14,0.3165069404257952,94128841,11
MRE11,14,0.31573463917187883,94415578,11
ANKRD49,14,0.26354673376005844,94493979,11
PIWIL4,15,0.842855530940236,94543840,11
FUT4,14,0.6695758095372688,94543840,11
AMOTL1,14,0.6610161300753444,94706431,11
CWC15,14,0.4004978363607503,94962620,11
KDM4D,6,0.8254022465817215,94973709,11
SRSF8,14,0.4328863954081159,95067197,11
ENDOD1,14,0.5563082593639692,95089846,11
SESN3,11,0.7664913568886288,95165513,11
FAM76B,14,0.7554105208334334,95768953,11
CEP57,14,0.7491411744839976,95789965,11
MTMR2,6,0.7438415127675719,95832882,11
MAML2,6,0.7595755175907276,95976598,11
CCDC82,6,0.7657832261595692,96352769,11
JRKL,1,0.7999487714365952,96389989,11
ARHGAP42,6,0.6615830174470654,100687288,11
TRPC6,11,0.859059970199903,101451564,11
CEP126,6,0.733461849219669,101915012,11
CFAP300,3,0.655064550231111,102047437,11
YAP1,6,0.5908648308218684,102110447,11
BIRC2,6,0.5820559262331573,102347211,11
TMEM123,6,0.5381465783595292,102396332,11
MMP27,4,0.856722170963732,102691487,11
DCUN1D5,6,0.5978413667187086,103050686,11
DYNC2H1,6,0.6993360892899787,103109410,11
PDGFD,2,0.6746607014992466,103907189,11
CASP4,6,0.7526295011482796,104942866,11
CASP5,4,0.86746685085118,104994235,11
CASP1,3,0.7215345785373065,105025443,11
CARD16,3,0.7458290847759385,105041326,11
GRIA4,1,0.8570699189396594,105609994,11
MSANTD4,6,0.5439918106872922,105995623,11
KBTBD3,6,0.5071870842994042,106051098,11
AASDHPPT,6,0.46160673573380406,106075501,11
GUCY1A2,4,0.8778092670258617,106674012,11
CWF19L2,6,0.35656514684513574,107326345,11
ALKBH8,6,0.5205631785247766,107502726,11
SLC35F2,6,0.6642912563480168,107790991,11
RAB39A,6,0.7690688797030101,107928448,11
CUL5,6,0.2614652739444191,108008898,11
ACAT1,6,0.4787787998327516,108121516,11
NPAT,6,0.0,108157215,11
ATM,6,0.35139647259157614,108222484,11
C11orf65,6,0.6974313335420046,108308519,11
EXPH5,6,0.506853945620285,108505435,11
DDX10,6,0.3280784433193539,108665069,11
RDX,6,0.4794271641704382,109864295,11
ZC3H12C,6,0.6436374134270223,110093392,11
FDX1,6,0.4910244581575912,110429948,11
ARHGAP20,10,0.8987614064500768,110577042,11
C11orf53,10,0.9137002308433355,111245726,11
COLCA2,1,0.7945243863763474,111298555,11
C11orf88,10,0.8964052911950132,111514785,11
LAYN,6,0.8375585258610074,111540280,11
SIK2,6,0.5137009397069994,111602449,11
PPP2R1B,6,0.47954486278405317,111726908,11
ALG9,6,0.5179153994847361,111782195,11
FDXACB1,6,0.5445690918650888,111874056,11
C11orf1,6,0.5149817017749369,111878935,11
HSPB2,6,0.790802779074943,111912734,11
DIXDC1,6,0.6860457149787691,111927144,11
DLAT,6,0.4764711279721805,112024814,11
PIH1D2,6,0.6201411262552723,112064010,11
NKAPD1,1,0.43442127276875986,112074086,11
TIMM8B,6,0.4149577931888523,112084800,11
SDHD,6,0.5250443392556972,112086824,11
IL18,10,0.8812678020281337,112143253,11
PTS,1,0.5553034911349561,112226367,11
NCAM1,9,0.8877708371232773,112961247,11
TTC12,1,0.6508461797952619,113314529,11
ANKK1,8,0.6589578971216524,113387791,11
DRD2,8,0.7687427131512591,113409605,11
TMPRSS5,8,0.8017634785286424,113687547,11
ZW10,1,0.43645356531483104,113733187,11
USP28,1,0.5799844747654885,113797874,11
ZBTB16,9,0.8159678316772793,114059593,11
NNMT,8,0.7762975880110083,114257787,11
C11orf71,1,0.633117571694827,114391443,11
RBM7,1,0.3881634262356677,114400030,11
REXO2,1,0.47020084462647516,114439386,11
CADM1,6,0.7907055856498492,115169218,11
BUD13,1,0.3229014558496759,116748170,11
ZPR1,1,0.4008343018376732,116773799,11
APOA1,13,0.7663196002055526,116835751,11
SIK3,1,0.48612181278290023,116843402,11
PAFAH1B2,1,0.0,117144284,11
SIDT2,1,0.6396657610002547,117178733,11
TAGLN,1,0.784402145925113,117199321,11
PCSK7,1,0.5245780643698494,117204337,11
RNF214,1,0.3280052566138817,117232625,11
BACE1,1,0.5977758723622714,117285207,11
CEP164,1,0.44560567728412415,117314557,11
DSCAML1,11,0.8895025780840063,117427773,11
FXYD2,1,0.7823251483082336,117800844,11
FXYD6,1,0.8500156902413813,117836976,11
TMPRSS13,1,0.7076655604820501,117900641,11
IL10RA,11,0.799740795336649,117986348,11
SCN4B,7,0.7974813696387819,118133377,11
SCN2B,3,0.8683896443406687,118157849,11
JAML,14,0.8856753089344978,118193740,11
MPZL3,1,0.49958768520088115,118226690,11
MPZL2,1,0.591472879146254,118253416,11
CD3E,13,0.8474310376961449,118304545,11
CD3D,8,0.8523925279563622,118338954,11
UBE4A,1,0.4104422910933655,118359585,11
ATP5MG,1,0.4197665879143392,118401606,11
KMT2A,1,0.3721224654727161,118436464,11
TMEM25,1,0.7101564789045409,118531041,11
IFT46,1,0.6973649540059595,118544528,11
ARCN1,1,0.39775625699629646,118572390,11
PHLDB1,1,0.6872417340100744,118606440,11
DDX6,1,0.454510231217495,118747763,11
BCL9L,1,0.6082967113003295,118893875,11
UPK2,13,0.8865564255394576,118925164,11
CCDC84,9,0.5829418122658605,118998138,11
RPS25,1,0.5604731072475874,119015712,11
TRAPPC4,1,0.5690950924279712,119018432,11
SLC37A4,1,0.6370220231710269,119024114,11
HYOU1,1,0.6155981386913365,119044188,11
VPS11,1,0.5344798487564542,119067692,11
HMBS,9,0.5771582581187715,119084866,11
H2AFX,9,0.6205100754632554,119093854,11
DPAGT1,9,0.6713272822023981,119096503,11
C2CD2L,9,0.5038530977248535,119102198,11
HINFP,9,0.3823351600340539,119121587,11
ABCG4,1,0.8395440360505237,119149052,11
NLRX1,9,0.7218982373693789,119166568,11
CCDC153,1,0.7908835392807845,119189638,11
CBL,1,0.6055157904654995,119206276,11
RNF26,1,0.6050048522424545,119334527,11
USP2,1,0.805092378890716,119355215,11
THY1,7,0.8457126939941022,119417378,11
NECTIN1,1,0.7634384212196386,119623408,11
TRIM29,9,0.7907153987494014,120111286,11
OAF,9,0.7193597059668386,120211032,11
POU2F3,1,0.8130014845185206,120236640,11
TMEM136,1,0.6370632537858212,120325129,11
ARHGEF12,9,0.5633684947829601,120336413,11
GRIK4,13,0.8436577501398785,120511700,11
TBCEL,9,0.5780939412664987,121024072,11
TECTA,10,0.7916704668116514,121101173,11
SC5D,13,0.7849626930888942,121292681,11
SORL1,7,0.8090657975719069,121452314,11
UBASH3B,9,0.7114141687247622,122655722,11
CRTAM,15,0.8533900253798969,122838500,11
JHY,9,0.7310911860871501,122882528,11
HSPA8,9,0.733197782876948,123057489,11
CLMP,6,0.8392277224829661,123069872,11
GRAMD1B,8,0.0,123358428,11
SCN3B,1,0.8894282261654627,123629187,11
ZNF202,9,0.0,123723914,11
VWA5A,9,0.780940521632757,124115362,11
TBRG1,9,0.47243130507297904,124622836,11
SIAE,9,0.669315178942222,124633113,11
SPA17,1,0.696218252580515,124673798,11
NRGN,4,0.7677510155046293,124739942,11
VSIG2,11,0.8685938895822862,124747474,11
ESAM,4,0.7839488959441988,124752583,11
MSANTD2,9,0.43126408167221153,124766498,11
ROBO3,9,0.7554431213070195,124865432,11
ROBO4,6,0.8354870787952091,124883691,11
CCDC15,9,0.6845618418810455,124954121,11
SLC37A2,13,0.8413628944987988,125063067,11
TMEM218,9,0.534720260876048,125096545,11
FEZ1,7,0.8131623778064689,125442881,11
EI24,9,0.42487433234277716,125569280,11
STT3A,9,0.5086415481128403,125591712,11
CHEK1,4,0.5225482790693412,125625665,11
HYLS1,9,0.4361430907465418,125883614,11
PUS3,4,0.4764221691980107,125893485,11
DDX25,8,0.8065441564484928,125903348,11
CDON,4,0.8269082757652881,125955796,11
RPUSD4,4,0.3951703568233689,126202096,11
FAM118B,4,0.4544794698229868,126211724,11
SRPRA,4,0.4613604080482917,126262938,11
FOXRED1,4,0.0,126269055,11
TIRAP,9,0.5780615875428807,126283065,11
DCPS,4,0.4836310643563766,126304060,11
ST3GAL4,4,0.6626187371312922,126355640,11
ETS1,2,0.8251139375608683,128458761,11
FLI1,4,0.8687426999509084,128686535,11
KCNJ5,15,0.825089701301265,128891356,11
C11orf45,4,0.8471483753997011,128899565,11
TP53AIP1,4,0.8649212871244767,128934731,11
ARHGAP32,1,0.6231394814805574,128965060,11
BARX2,11,0.8825244998715743,129375940,11
NFRKB,9,0.46728590052709007,129863636,11
PRDM10,9,0.7046463011275962,129899706,11
APLP2,1,0.6667994560992488,130068147,11
ST14,9,0.6719246922509223,130159782,11
ZBTB44,4,0.6000308101517238,130226677,11
ADAMTS8,14,0.9003073251005913,130404923,11
ADAMTS15,12,0.9224949527015344,130448974,11
SNX19,9,0.5576747552647197,130875436,11
NTM,7,0.8877668524763875,131370478,11
IGSF9B,8,0.8128286561971869,133908564,11
JAM3,4,0.6943748570642976,134068925,11
NCAPD3,4,0.5904119301681311,134150119,11
VPS26B,4,0.5943099207607894,134224671,11
THYN1,9,0.6973372861158059,134248279,11
ACAD8,4,0.6738980063889621,134253495,11
GLB1L3,4,0.8650192974014046,134274245,11
GLB1L2,4,0.7745000442301084,134331874,11
