# Supplementary material for: Gene Co-Expression in Breast Cancer: A Matter of Distance
Source: Front Oncol. 2021 Nov 17;11:726493. doi: 10.3389/fonc.2021.726493 (PMC8636045; doi:10.3389/fonc.2021.726493)
Supplement: Supplementary Material S13 — Piece-wise permutation p-values of the KS statistics, calculated for all bins obtained in Supplementary Material S8 , in every chromosomal region for each phenotype. [file DataSheet_13.zip › SuppMat10/SuppMat10/Clusters/Basal/Basal-chr12-clusters.tsv]

gname,clusterid,assignmentcost,gstart,chromosome
IQSEC3,9,0.7881589771005268,66765,12
SLC6A12,11,0.865256565837015,190077,12
KDM5A,4,0.3689717633446058,280129,12
CCDC77,4,0.39930896329488874,389273,12
B4GALNT3,4,0.6453409705993409,460364,12
NINJ2,4,0.7890338139976883,564296,12
WNK1,4,0.48379774979566015,752579,12
RAD52,4,0.4286159038502084,912077,12
ERC1,4,0.37011409498006786,990509,12
WNT5B,11,0.8688297340426483,1529891,12
FBXL14,4,0.4379138442607974,1565993,12
ADIPOR2,4,0.44344904557595954,1688574,12
CACNA2D4,6,0.48114252372562005,1791963,12
DCP1B,4,0.41358021067709216,1946053,12
CACNA1C,14,0.9019790504796421,1970786,12
FKBP4,4,0.40187618434203487,2794970,12
ITFG2,4,0.4836077595407192,2812622,12
NRIP2,4,0.6297559078208794,2825348,12
FOXM1,4,0.40140614936279473,2857681,12
RHNO1,4,0.3468512658977506,2876258,12
TULP3,4,0.3402915915773991,2877223,12
TEAD4,4,0.5006249329974891,2959330,12
TSPAN9,4,0.5345848773933843,3077355,12
CRACR2A,4,0.7303938512325943,3606633,12
PARP11,4,0.7434863181199576,3791047,12
CCND2,3,0.8215960938190292,4273762,12
TIGAR,4,0.6303383783546905,4307763,12
C12orf4,4,0.23937911104197251,4487735,12
RAD51AP1,4,0.35693377920347535,4538798,12
DYRK4,4,0.4403782633361518,4562204,12
AKAP3,4,0.5527136268556923,4615508,12
NDUFA9,4,0.0,4649095,12
GALNT8,6,0.8686043522447169,4720341,12
NTF3,9,0.7728875595015281,5432108,12
ANO2,11,0.8424374404346449,5531869,12
VWF,11,0.9143311073669648,5948874,12
CD9,4,0.519475667968416,6199715,12
PLEKHG6,4,0.6410176947398123,6310436,12
TNFRSF1A,4,0.4710934353886683,6328757,12
SCNN1A,6,0.811927164105927,6346843,12
CD27,11,0.8423898906939482,6444867,12
TAPBPL,4,0.590113421252789,6451690,12
VAMP1,4,0.7298600306296792,6462237,12
MRPL51,4,0.3789466244810976,6491886,12
NCAPD2,4,0.389649213684629,6493356,12
GAPDH,4,0.5940774937023576,6534512,12
IFFO1,7,0.8567149596333742,6538375,12
NOP2,4,0.36396175805403563,6556863,12
CHD4,4,0.7307637576771736,6570082,12
LPAR5,6,0.8959018777253931,6618835,12
ACRBP,4,0.8232494642490441,6638075,12
ING4,4,0.5172522599235032,6650301,12
ZNF384,4,0.4442758998569556,6666477,12
PIANP,4,0.7480230685950819,6693792,12
COPS7A,4,0.4389759961297246,6724014,12
MLF2,4,0.3574587332043453,6747996,12
PTMS,4,0.6495461060810666,6765516,12
LAG3,11,0.8559431773024352,6772512,12
CD4,12,0.8183369349410408,6786858,12
GPR162,6,0.7034840408388277,6821624,12
P3H3,11,0.8538755229121834,6828407,12
GNB3,11,0.7900187576863029,6839954,12
CDCA3,4,0.45114035198688307,6844793,12
USP5,4,0.34360690290420326,6852128,12
TPI1,4,0.4274974266841648,6867119,12
SPSB2,4,0.7022099513856097,6870935,12
LRRC23,4,0.6782940213104076,6873569,12
ENO2,1,0.752499557106909,6913745,12
ATN1,4,0.4460798875579456,6924463,12
C12orf57,4,0.5379565764021694,6942978,12
PTPN6,4,0.6840031585675543,6946468,12
PHB2,4,0.3731997512291767,6965327,12
EMG1,4,0.3148303205457691,6970913,12
LPCAT3,4,0.4559375925343513,6976185,12
C1S,5,0.9048868152637742,6988259,12
C1R,3,0.8704624296954635,7080214,12
C1RL,4,0.62880462452123,7089587,12
RBP5,4,0.8254119161904214,7115736,12
CLSTN3,4,0.7650705394313754,7129698,12
PEX5,4,0.4654244700582355,7188685,12
ACSM4,1,0.7122520643909249,7304284,12
CD163L1,1,0.6662608655720057,7346685,12
SLC2A3,2,0.8411886888429121,7919230,12
FOXJ2,4,0.5610979071302178,8032716,12
C3AR1,1,0.8370291293726915,8058302,12
NECAP1,4,0.42388423418665777,8076939,12
CLEC4A,6,0.7088785575468481,8123632,12
FAM90A1,1,0.7110972479184398,8221260,12
CLEC4E,4,0.8306955624228494,8533305,12
RIMKLB,4,0.7139685528015325,8681600,12
PHC1,4,0.5091120877731248,8913896,12
M6PR,4,0.5437635574194917,8940361,12
KLRG1,1,0.8349630125737643,8950044,12
A2M,10,0.8398555690722118,9067664,12
PZP,4,0.8324579306234083,9148840,12
KLRB1,7,0.8430947563028226,9594551,12
CLEC2D,1,0.7918485899174855,9664969,12
CLECL1,8,0.8500189778713896,9715860,12
CD69,8,0.0,9752486,12
KLRF1,7,0.7556194742022706,9827481,12
CLEC2B,8,0.858380391890825,9852984,12
CLEC9A,10,0.8093515780421323,10030678,12
CLEC1A,8,0.7206745755392281,10069554,12
CLEC7A,8,0.5793356528437366,10116777,12
OLR1,8,0.9069251663785987,10158301,12
TMEM52B,8,0.7859867420089114,10170542,12
GABARAPL1,1,0.6591830084866992,10212458,12
KLRD1,1,0.8893375762529565,10226058,12
KLRK1,1,0.7194676810914837,10372353,12
KLRC4-KLRK1,12,0.8384232891485873,10372353,12
KLRC2,10,0.816904089124617,10426854,12
KLRC1,13,0.8420643855188219,10442264,12
EIF2S3B,9,0.865531012486253,10505602,12
MAGOHB,1,0.39271404851144753,10604193,12
PRH1,1,0.6092712931011738,10824960,12
TAS2R14,1,0.5500011695849634,10937406,12
TAS2R20,1,0.6136711692779512,10996495,12
TAS2R19,1,0.7361122549702215,11021619,12
TAS2R31,8,0.765037739195136,11030387,12
SMIM10L1,1,0.0,11171222,12
ETV6,1,0.48871541353328285,11649854,12
LRP6,1,0.4964175590903034,12116025,12
MANSC1,1,0.6701286769283923,12326056,12
BORCS5,1,0.49714097191577955,12357078,12
DUSP16,1,0.5597545734459146,12474210,12
CREBL2,1,0.4690514397904071,12611827,12
GPR19,1,0.6102354087682,12660890,12
CDKN1B,1,0.6198541002970266,12715058,12
DDX47,1,0.5685468822972006,12813316,12
GPRC5A,1,0.6729787800182274,12890782,12
GPRC5D,1,0.6888003314892197,12940775,12
HEBP1,1,0.5174031373258452,12974870,12
FAM234B,1,0.8202889931531181,13044381,12
EMP1,1,0.7507988911147869,13196723,12
GRIN2B,3,0.8204023655246333,13437942,12
ATF7IP,4,0.6937054116903348,14365632,12
PLBD1,12,0.8160487157473957,14503661,12
GUCY2C,1,0.7397930275117295,14612632,12
HIST4H4,4,0.7589009671233609,14767999,12
H2AFJ,4,0.7300388974171189,14774383,12
WBP11,1,0.5102196600258952,14784582,12
C12orf60,4,0.7968936768292851,14803572,12
ART4,5,0.7751453249630108,14825569,12
MGP,8,0.8771770719595076,14881181,12
ERP27,4,0.7237859610148822,14914039,12
ARHGDIB,4,0.8600217207106191,14942031,12
RERG,12,0.860653658025967,15107783,12
PTPRO,6,0.5655727657724345,15322508,12
EPS8,1,0.7420330681756266,15620134,12
STRAP,1,0.4907000955962031,15882387,12
DERA,4,0.5137200125744878,15911302,12
MGST1,1,0.7152568861205526,16347142,12
PIK3C2G,9,0.890967802082376,18247614,12
PLEKHA5,1,0.6510291775015531,19129752,12
AEBP2,9,0.3429758902423137,19404045,12
PDE3A,11,0.9192214409128706,20369245,12
SLCO1C1,7,0.8413612554023403,20695355,12
PYROXD1,9,0.5189730649061619,21437615,12
RECQL,9,0.38179695123749124,21468910,12
GOLT1B,9,0.33135611090110995,21501781,12
KCNJ8,11,0.8735390245165442,21764955,12
ABCC9,12,0.8855555274521549,21797401,12
CMAS,9,0.35407531103937884,22046218,12
ST8SIA1,6,0.6860517410957523,22063773,12
C2CD5,9,0.2964784976660333,22448583,12
ETNK1,9,0.3673094351221948,22625075,12
SOX5,13,0.8390958937615561,23529504,12
LRMP,6,0.0,25004342,12
CASC1,9,0.5855199573010706,25108289,12
ETFRF1,9,0.0,25195216,12
KRAS,9,0.20752620065556482,25204789,12
RASSF8,9,0.5312007242854069,25959029,12
BHLHE41,14,0.7877514601183523,26120030,12
SSPN,9,0.6636849129793299,26121991,12
ITPR2,9,0.6986232882135801,26335352,12
INTS13,9,0.29851682672093616,26905181,12
FGFR1OP2,9,0.30985806934797877,26938470,12
TM7SF3,9,0.4700371883382589,26971579,12
MED21,9,0.3244244745477953,27022546,12
STK38L,9,0.626670425817601,27243968,12
ARNTL2,9,0.6735124967712718,27332854,12
PPFIBP1,9,0.5282970025638601,27523431,12
REP15,13,0.6170168097079687,27696519,12
MRPS35,9,0.3246028363631439,27710822,12
KLHL42,9,0.3884210123348094,27780048,12
CCDC91,9,0.2944325273085846,28133249,12
FAR2,9,0.8593324121634897,29149103,12
ERGIC2,9,0.28253563554215855,29337352,12
OVCH1,7,0.8888716013252181,29412474,12
TMTC1,9,0.8429590410638628,29500840,12
IPO8,9,0.3289053949144224,30628988,12
CAPRIN2,9,0.4077303666248485,30709552,12
TSPAN11,9,0.8639997515071138,30926428,12
DDX11,9,0.6657294742805635,31073860,12
SINHCAF,9,0.4721104331142315,31280584,12
DENND5B,9,0.8190422384123811,31382226,12
ETFBKMT,9,0.4358803034296801,31647160,12
AMN1,9,0.4945126121267197,31671142,12
H3F3C,1,0.8669269733925921,31791185,12
BICD1,1,0.662164447214145,32106835,12
FGD4,9,0.4191908591794221,32399529,12
DNM1L,9,0.40261758063524344,32679200,12
YARS2,9,0.3893559803505108,32727490,12
PKP2,9,0.5927607394865626,32790745,12
ALG10,9,0.384742660814709,34022468,12
ALG10B,8,0.846309613209775,38316762,12
CPNE8,13,0.8255415761989554,38646822,12
KIF21A,13,0.881875121718701,39293228,12
SLC2A13,3,0.8974558043827441,39755025,12
LRRK2,5,0.7280141524510926,40196744,12
CNTN1,15,0.8151465038221782,40692439,12
GXYLT1,9,0.8443538388487404,42081845,12
YAF2,12,0.7808537537375587,42157104,12
PPHLN1,12,0.8007541264035334,42238447,12
ZCRB1,9,0.7935847670616112,42312086,12
PRICKLE1,7,0.7961839139360796,42456757,12
PUS7L,7,0.8117763579197262,43718993,12
IRAK4,7,0.7542010103652891,43758944,12
TWF1,7,0.7506596416649494,43793723,12
TMEM117,7,0.7527391328835403,43835967,12
NELL2,1,0.8842916337965782,44508275,12
DBX2,6,0.6741947000323805,45014672,12
ANO6,7,0.6428455796427156,45215987,12
ARID2,7,0.6817756364167159,45729706,12
SCAF11,7,0.7325264451265459,45919131,12
SLC38A1,7,0.8806846698958186,46183063,12
SLC38A2,7,0.7921952795216969,46358188,12
AMIGO2,14,0.8509119123294371,47075707,12
PCED1B,2,0.8997175830604776,47079603,12
RPAP3,7,0.5646525119101534,47661249,12
ENDOU,8,0.8815884936441474,47709734,12
RAPGEF3,1,0.8461892201628824,47734363,12
SLC48A1,4,0.8377649795352083,47753916,12
HDAC7,9,0.8398967856920544,47782722,12
VDR,6,0.6531817807458096,47841537,12
TMEM106C,7,0.6686188169240974,47963569,12
SENP1,7,0.4591801563650586,48042897,12
PFKM,7,0.6415490257563123,48105139,12
ASB8,7,0.5412294790491913,48147789,12
CCDC184,5,0.5487252642203724,48183584,12
ZNF641,7,0.5868861504046348,48337180,12
C12orf54,7,0.7276212143146872,48482498,12
KANSL2,7,0.3466278459342891,48653401,12
CCNT1,7,0.3168219756497812,48688458,12
ADCY6,7,0.5518377968782483,48766194,12
CACNB3,7,0.5478123264052168,48813794,12
DDX23,7,0.0,48829756,12
CCDC65,7,0.7519648461565135,48904110,12
FKBP11,7,0.8914052755930547,48921518,12
ARF3,7,0.5546252066619914,48935723,12
PRKAG1,7,0.4067411642963841,49002274,12
KMT2D,7,0.458461640778003,49018975,12
RHEBL1,7,0.7202783080267481,49064676,12
DHH,8,0.8900717387632429,49086656,12
LMBR1L,7,0.462188140505463,49096551,12
TUBA1B,7,0.46369458762904703,49127782,12
TUBA1A,7,0.7261414324697122,49184795,12
TUBA1C,7,0.5438170404262253,49188736,12
PRPH,15,0.9226321414749521,49293252,12
TROAP,7,0.6375642191421501,49323236,12
DNAJC22,4,0.8753036731052115,49346888,12
SPATS2,7,0.577140970782927,49366584,12
KCNH3,2,0.8485170820145175,49539030,12
MCRS1,7,0.33699293722893064,49556544,12
PRPF40B,7,0.5611475647184656,49568218,12
FAM186B,7,0.7025621524272777,49582885,12
FMNL3,7,0.7869434578153082,49636499,12
TMBIM6,7,0.4895545864276165,49707725,12
NCKAP5L,7,0.5653829909752541,49791146,12
BCDIN3D,7,0.47816057998325245,49836043,12
FAIM2,5,0.9122886253814648,49866896,12
RACGAP1,7,0.5183899002862397,49976923,12
ASIC1,7,0.8807398923625346,50057548,12
SMARCD1,7,0.4687371832976158,50084972,12
COX14,7,0.41706746108454207,50112082,12
CERS5,7,0.4971454331232785,50129306,12
LIMA1,7,0.722312508523203,50175788,12
FAM186A,7,0.7650118665978229,50326230,12
LARP4,7,0.4736525117647452,50392383,12
DIP2B,7,0.650954308368901,50504985,12
ATF1,7,0.6177064210865708,50763710,12
METTL7A,7,0.8265860916056706,50923472,12
SLC11A2,7,0.7514177073703602,50979401,12
LETMD1,7,0.6378662991999565,51047962,12
CSRNP2,7,0.5630850002766639,51061205,12
TFCP2,7,0.7158093553897766,51093663,12
DAZAP2,7,0.5096458630189084,51238724,12
SMAGP,7,0.7265064984207288,51244558,12
BIN2,8,0.7496884219346481,51281038,12
GALNT6,7,0.7109992786657436,51351247,12
SCN8A,8,0.8068158331256055,51590266,12
ACVRL1,5,0.7968081267288624,51906908,12
ACVR1B,7,0.6599414762662028,51951699,12
GRASP,6,0.23705236401135044,52006946,12
NR4A1,8,0.7741974888491954,52022832,12
ATG101,7,0.6139298668374571,52069246,12
KRT80,8,0.7253635127810247,52168996,12
KRT7,5,0.7447950463693558,52232520,12
KRT86,3,0.7966108902926304,52249300,12
KRT83,8,0.8573167770673387,52314301,12
KRT6B,2,0.8537907125577185,52446651,12
KRT5,15,0.845918490172469,52514575,12
KRT8,7,0.6908184667529469,52897187,12
KRT18,3,0.6606071874518107,52948871,12
EIF4B,3,0.6008627431810027,53006158,12
TNS2,3,0.7471909663328182,53046969,12
SPRYD3,3,0.6991002321093949,53064316,12
IGFBP6,12,0.8743992846062087,53097436,12
SOAT2,5,0.8757126229399022,53103486,12
CSAD,3,0.7737401341813346,53157663,12
ZNF740,7,0.6517589342725307,53180704,12
ITGB7,5,0.6834359279615491,53191323,12
RARG,13,0.7363747287482358,53210567,12
MFSD5,3,0.6735707530787649,53251251,12
ESPL1,5,0.7494505690221547,53268299,12
PFDN5,7,0.5405349207636402,53295291,12
C12orf10,3,0.5409934265958756,53299695,12
AAAS,7,0.591367164167083,53307457,12
SP1,3,0.5880325852627966,53380176,12
PRR13,3,0.7338344397874014,53441678,12
PCBP2,3,0.5483432781019765,53452102,12
MAP3K12,7,0.8078893083898423,53479669,12
TARBP2,7,0.5182658058104237,53500921,12
ATF7,7,0.646202462510031,53507856,12
ATP5MC2,3,0.6296098813759651,53632726,12
CALCOCO1,15,0.698028955234697,53708517,12
HOXC13,14,0.6490672513741815,53938831,12
HOXC10,5,0.3470855718199749,53985065,12
HOXC6,14,0.435176094941628,53990624,12
HOXC9,14,0.0,53994895,12
HOXC8,5,0.4312162231710278,54008985,12
HOXC4,5,0.0,54016931,12
HOXC5,14,0.6304626130680757,54032853,12
SMUG1,3,0.6526390602261468,54121277,12
CBX5,14,0.6567554790314285,54230942,12
HNRNPA1,3,0.7382190509725766,54280193,12
COPZ1,3,0.6145709740878884,54301202,12
GPR84,13,0.8780592441997606,54362445,12
ZNF385A,6,0.8338374559704518,54369133,12
ITGA5,1,0.8588231555817682,54395261,12
NCKAP1L,4,0.8684598504116358,54497752,12
PDE1B,6,0.8394093054525541,54549601,12
TESPA1,8,0.705298751293402,54948015,12
BLOC1S1,3,0.5481097212361505,55716037,12
CD63,3,0.6883070000182008,55725323,12
GDF11,7,0.8175407934758429,55743280,12
SARNP,3,0.6119300662588802,55752463,12
ORMDL2,3,0.49372401376398756,55818041,12
DNAJC14,3,0.5378040412404904,55820960,12
MMP19,7,0.8867399728569102,55835433,12
PYM1,3,0.4699960677006483,55901413,12
DGKA,3,0.844481290214228,55927319,12
CDK2,3,0.530812485548205,55966781,12
SUOX,3,0.5331673062648298,55997180,12
IKZF4,3,0.5883700843589754,56007659,12
RPS26,15,0.7408697550055321,56041351,12
ERBB3,3,0.5879203262783506,56076799,12
PA2G4,3,0.0,56104537,12
RPL41,3,0.5806565867204326,56116590,12
ZC3H10,3,0.5735530774943463,56118260,12
ESYT1,3,0.4801554594768235,56118250,12
MYL6B,3,0.5676356112691789,56152256,12
MYL6,15,0.6814845133574086,56158161,12
SMARCC2,3,0.386114589547767,56162359,12
RNF41,3,0.42314727572850297,56202175,12
NABP2,3,0.39988474609317715,56222015,12
ANKRD52,3,0.5467613217711247,56237807,12
COQ10A,3,0.7572682552776493,56266858,12
CS,3,0.35846255592118426,56271699,12
CNPY2,3,0.4499331369496492,56309842,12
PAN2,3,0.6225240346919083,56316223,12
IL23A,2,0.8659165896104718,56334174,12
STAT2,3,0.5542116641765429,56341597,12
TIMELESS,3,0.5843768849808213,56416363,12
SPRYD4,15,0.6347130984787955,56468578,12
GLS2,3,0.8156584342726396,56470944,12
RBMS2,15,0.8141693510752578,56521820,12
BAZ2A,15,0.5109339122002658,56595596,12
ATP5F1B,15,0.5173925970897122,56638175,12
PTGES3,15,0.6089268211936488,56663341,12
NACA,3,0.5344233045212031,56712428,12
PRIM1,15,0.6450974161032258,56731580,12
HSD17B6,10,0.8620071770457597,56752161,12
RDH16,15,0.8182675219728575,56951431,12
ZBTB39,15,0.551235283567284,56998836,12
MYO1A,10,0.8135139010232153,57028517,12
NEMP1,15,0.5606455325306645,57055643,12
NAB2,3,0.7712362061038096,57089043,12
STAT6,15,0.6421855623590322,57095408,12
LRP1,15,0.7798000077428343,57128493,12
NXPH4,3,0.8674233958251507,57216794,12
SHMT2,15,0.6032634102781091,57229573,12
NDUFA4L2,9,0.821506147059056,57234903,12
STAC3,15,0.8347578279707527,57243453,12
R3HDM2,15,0.4737249364402132,57253762,12
GLI1,15,0.7421702994860893,57459785,12
ARHGAP9,6,0.6207802548292838,57472264,12
MARS,15,0.4598954937916192,57475445,12
DDIT3,15,0.7070944063323756,57516588,12
MBD6,15,0.5244273183636812,57520710,12
DCTN2,15,0.33728689639550957,57530102,12
KIF5A,15,0.7390553952020065,57550044,12
PIP4K2C,15,0.0,57591174,12
DTX3,15,0.4638938718111799,57604622,12
ARHGEF25,15,0.6684432699875815,57610180,12
SLC26A10,15,0.8586689404619487,57619527,12
B4GALNT1,15,0.7918397104117888,57623409,12
OS9,15,0.44976851274817287,57693955,12
AGAP2,15,0.8036949325649434,57723761,12
TSPAN31,15,0.6130591314820248,57738013,12
CDK4,15,0.37819587630820983,57747727,12
MARCH9,15,0.47260135985034757,57755103,12
CYP27B1,15,0.8730875853524621,57762334,12
METTL1,15,0.49951952160378976,57768471,12
EEF1AKMT3,15,0.5766306454682402,57771492,12
TSFM,15,0.4390714654939286,57782761,12
AVIL,15,0.7361842445417685,57797376,12
CTDSP2,15,0.5927585005763895,57819927,12
ATP23,3,0.6403018190764629,57906039,12
LRIG3,15,0.6863745884647552,58872149,12
SLC16A7,14,0.7573398678130645,59596029,12
USP15,15,0.5481752759845218,62260338,12
MON2,15,0.5678201361420974,62466817,12
PPM1H,6,0.6122390559140092,62643994,12
AVPR1A,8,0.84251193894325,63142759,12
DPY19L2,15,0.849116010712646,63558913,12
RXYLT1,15,0.6516836544037254,63779803,12
SRGAP1,2,0.7263367947878349,63844700,12
C12orf66,12,0.6309299178203384,64186316,12
XPOT,12,0.63145706320257,64404392,12
TBK1,15,0.6194491168349283,64452092,12
RASSF3,12,0.745788653607241,64507001,12
GNS,15,0.6860713107309508,64713445,12
TBC1D30,12,0.7189232067203875,64780516,12
LEMD3,13,0.6036984361469329,65169583,12
MSRB3,15,0.8182763672323454,65278643,12
LLPH,15,0.5855815459232978,66116555,12
TMBIM4,3,0.6920049118991318,66135846,12
IRAK3,6,0.5566681751335909,66188879,12
HELB,12,0.7761545208004391,66302545,12
GRIP1,15,0.7586077346955281,66347431,12
CAND1,13,0.3031370024145804,67269358,12
DYRK2,13,0.3571669472040211,67648338,12
IFNG,10,0.796803303661574,68154768,12
MDM1,13,0.2718030380234303,68272443,12
RAP1B,13,0.3881477959132721,68610855,12
NUP107,13,0.3036055188477549,68686951,12
SLC35E3,13,0.3571087357618221,68746176,12
MDM2,13,0.2658753053778026,68808177,12
CPSF6,13,0.2506156400361209,69239569,12
YEATS4,13,0.0,69359710,12
FRS2,13,0.36422289255740414,69470349,12
CCT2,13,0.23522179976843816,69585426,12
RAB3IP,13,0.5915957809702788,69738681,12
KCNMB4,14,0.8575035239104436,70366290,12
PTPRB,1,0.8699548825486928,70515866,12
ZFC3H1,13,0.4102510320916555,71609472,12
THAP2,13,0.4997794730126739,71664301,12
TMEM19,13,0.44662696910529043,71686087,12
RAB21,13,0.3425562252779345,71754863,12
TBC1D15,13,0.3053888131401665,71839707,12
ATXN7L3B,13,0.3986675761711427,74537827,12
CAPS2,12,0.7442244963010605,75275979,12
GLIPR1L1,12,0.7634227070796356,75334639,12
GLIPR1L2,12,0.7890948116828774,75391089,12
GLIPR1,12,0.7149477723363717,75480753,12
KRR1,12,0.583733348710989,75490863,12
PHLDA1,12,0.8385770735668876,76025447,12
NAP1L1,12,0.6898592102652572,76036585,12
BBS10,12,0.596353665588005,76344474,12
OSBPL8,12,0.5604659623126732,76351797,12
ZDHHC17,12,0.5777885119176108,76763588,12
CSRP2,2,0.7646941193492734,76858709,12
NAV3,12,0.6587352035935411,77324641,12
SYT1,7,0.7833905205361789,78863993,12
PAWR,12,0.5223343669370406,79574979,12
PPP1R12A,12,0.5495960206520838,79773563,12
LIN7A,12,0.6658758249546148,80792520,12
PPFIA2,10,0.0,81257975,12
CCDC59,12,0.44770030511011905,82223681,12
METTL25,12,0.5946973697153966,82358528,12
TMTC2,12,0.6462922135620286,82686880,12
SLC6A15,14,0.8144183315367168,84859491,12
LRRIQ1,2,0.8223366829601777,85036314,12
RASSF9,12,0.7990391314393356,85800703,12
C12orf29,12,0.34162105609896176,88033846,12
CEP290,12,0.5133793185817808,88049014,12
TMTC3,12,0.5337604213882439,88142296,12
KITLG,7,0.8475034754643085,88492793,12
DUSP6,12,0.8732461138302061,89347235,12
POC1B,12,0.4414979882821364,89419718,12
GALNT4,12,0.751652181258196,89519412,12
POC1B-GALNT4,12,0.8719216901809942,89519408,12
ATP2B1,2,0.7174148942991144,89588049,12
KERA,7,0.8849229368394371,91050491,12
LUM,5,0.8109649123159604,91102629,12
DCN,14,0.849011761048413,91140484,12
BTG1,12,0.7923626950282918,92140278,12
EEA1,12,0.5183676375175899,92770637,12
NUDT4,12,0.5990611834354217,93377883,12
UBE2N,12,0.26794676352593283,93405673,12
MRPL42,12,0.0,93467488,12
SOCS2,6,0.8233220926872216,93569814,12
CRADD,12,0.47422726369551005,93677375,12
PLXNC1,8,0.8229270149800343,94148577,12
CEP83,12,0.37752414441009596,94306449,12
TMCC3,12,0.7434320630994784,94567122,12
NDUFA12,12,0.3856793266824087,94897055,12
NR2C1,12,0.4829205525335172,95020229,12
FGD6,12,0.5529901723999913,95076749,12
VEZT,12,0.3921097433082996,95217746,12
METAP2,12,0.3689515557288453,95473520,12
USP44,12,0.8312720071208091,95516560,12
NTN4,5,0.7473906682061315,95657807,12
SNRPF,12,0.5086964248584085,95858928,12
AMDHD1,15,0.8669322992255821,95943331,12
HAL,9,0.917575910013117,95972662,12
LTA4H,12,0.5802843705354068,96000753,12
ELK3,12,0.6774761792038027,96194375,12
CDK17,12,0.47504208695435735,96278261,12
CFAP54,8,0.7345368398397392,96489571,12
NEDD1,12,0.5478151268172204,96907223,12
TMPO,12,0.4643544476147309,98515512,12
SLC25A3,12,0.501539154324489,98593591,12
IKBIP,12,0.7979956613395195,98613405,12
APAF1,12,0.6929024899535422,98645141,12
ANKS1B,10,0.843431951611111,98726457,12
UHRF1BP1L,2,0.5987194752179474,100028455,12
ACTR6,12,0.6424045935805869,100199122,12
DEPDC4,12,0.48942380155652077,100203669,12
SCYL2,2,0.4792179426980443,100267140,12
GAS2L3,12,0.6216424070639902,100573683,12
ANO4,14,0.7648131072748607,100717526,12
UTP20,2,0.4857557981767745,101280105,12
ARL1,2,0.4470539742363272,101393116,12
CHPT1,12,0.6587939029618033,101696947,12
SYCP3,12,0.6967797524314869,101728648,12
GNPTAB,12,0.6292363057584818,101745499,12
DRAM1,13,0.8167939751938174,101877580,12
WASHC3,2,0.5622122569381749,102012927,12
NUP37,2,0.4475827574694754,102073103,12
PARPBP,2,0.5230229255610792,102120185,12
PAH,11,0.8821529638478438,102836889,12
STAB2,3,0.8644563580207537,103587273,12
NT5DC3,2,0.6592406444026286,103770453,12
HSP90B1,2,0.7285115031375863,103930107,12
C12orf73,2,0.5212809584103985,103940763,12
TDG,2,0.4382934344567032,103965822,12
GLT8D2,8,0.8772495708066552,103988984,12
HCFC2,2,0.570053294668487,104064531,12
NFYB,2,0.5005845752042661,104117086,12
TXNRD1,2,0.5578561743188513,104215779,12
EID3,11,0.8059827716131134,104303739,12
CHST11,6,0.6067041132039017,104455295,12
SLC41A2,12,0.7226978177571987,104802553,12
C12orf45,2,0.5329896522097085,104986316,12
ALDH1L2,5,0.7611392485822523,105019784,12
WASHC4,2,0.5252442213893453,105107324,12
APPL2,2,0.523768316079392,105173297,12
NUAK1,2,0.7460022904595536,106063340,12
CKAP4,2,0.47689213186215085,106237881,12
TCP11L2,2,0.6686383786168106,106301929,12
POLR3B,2,0.42315735685018463,106357748,12
RIC8B,2,0.5764544844021946,106774621,12
TMEM263,2,0.5039872173706715,106955719,12
MTERF2,2,0.5858788133267516,106977277,12
CRY1,2,0.5294394921377092,106991364,12
BTBD11,15,0.8075480600441598,107318421,12
PWP1,2,0.37901601498270365,107685799,12
PRDM4,2,0.43371765606931056,107732871,12
WSCD2,5,0.6849166805546878,108129288,12
CMKLR1,8,0.8761715485152995,108288044,12
FICD,2,0.6163050915827955,108515277,12
SART3,2,0.0,108522214,12
ISCU,2,0.3991101613710887,108562582,12
TMEM119,14,0.8067188188324916,108589851,12
SELPLG,8,0.8029134099378163,108622277,12
CORO1C,2,0.537034766960162,108645109,12
SSH1,2,0.42994067513238876,108778191,12
USP30,2,0.2938232822936905,109023089,12
ALKBH2,2,0.47887796887613077,109088188,12
UNG,2,0.5346601647534854,109097574,12
ACACB,11,0.8244481894123912,109116595,12
MYO1H,8,0.8685032159691113,109347903,12
KCTD10,2,0.42631716718431545,109448655,12
UBE3B,2,0.36927270234207554,109477402,12
MMAB,2,0.536361277545768,109553715,12
MVK,2,0.6852391068208863,109573255,12
FAM222A,2,0.7680124937938406,109714228,12
TRPV4,8,0.8551767747129966,109783085,12
GLTP,2,0.6167485319647548,109850945,12
TCHP,2,0.5373963483715527,109900264,12
GIT2,2,0.5611477896000099,109929802,12
ANKRD13A,2,0.632035662849984,109999186,12
C12orf76,2,0.5287345597231811,110027028,12
IFT81,2,0.6523812313015749,110124335,12
ATP2A2,2,0.49118885921446553,110280756,12
ANAPC7,2,0.48316364869707196,110372900,12
ARPC3,2,0.5851522477473937,110434823,12
GPN3,2,0.5285031495405873,110452486,12
FAM216A,11,0.7134368951966592,110468415,12
VPS29,2,0.46036936828058395,110491097,12
RAD9B,2,0.6773071994711757,110501655,12
PPTC7,2,0.47438747867945086,110533245,12
TCTN1,2,0.7058251578525863,110614027,12
HVCN1,5,0.8533428360068547,110627841,12
PPP1CC,2,0.5148744472092874,110719680,12
PHETA1,2,0.6780925885995495,111360651,12
SH2B3,2,0.7829566885710313,111405948,12
ATXN2,2,0.4070544177628834,111443485,12
BRAP,2,0.42807859332054055,111642146,12
ACAD10,2,0.5615808808621154,111686056,12
ALDH2,6,0.744512540844008,111766887,12
MAPKAPK5,2,0.45992513498546295,111842228,12
TMEM116,2,0.6918593187003557,111931282,12
ERP29,2,0.578779136245607,112013348,12
NAA25,2,0.5094781513992143,112026689,12
TRAFD1,2,0.537682936707601,112125538,12
HECTD4,2,0.45488319429386903,112160188,12
PTPN11,2,0.5186168945289056,112418351,12
OAS3,3,0.8174775622286842,112938444,12
OAS2,2,0.8329857998918724,112978395,12
DTX1,11,0.8122883343893978,113056709,12
RASAL1,6,0.7022497952383031,113098819,12
CFAP73,2,0.8574161830898286,113149858,12
DDX54,2,0.46088415169040575,113157174,12
RITA1,2,0.5958715133661652,113185526,12
IQCD,2,0.6445768456383181,113195441,12
TPCN1,2,0.7381408510532826,113221050,12
SLC8B1,2,0.610436401372985,113298759,12
PLBD2,2,0.7176467350876525,113358566,12
SDS,3,0.8273884122993101,113392445,12
SDSL,6,0.6995164023028186,113422380,12
RBM19,2,0.4724561374666446,113816738,12
TBX5,6,0.7834715116880226,114353931,12
TBX3,2,0.7948407647265094,114670255,12
MED13L,11,0.5871587873537092,115953872,12
MAP1LC3B2,14,0.8858975180695641,116548105,12
C12orf49,11,0.6154018813782833,116710171,12
RNFT2,2,0.8076571640835839,116738178,12
HRK,9,0.8445862716370169,116856144,12
FBXW8,11,0.6131928625040592,116910950,12
TESC,2,0.9158801637627971,117038923,12
FBXO21,11,0.5829182552423833,117141988,12
KSR2,2,0.813399264570825,117453012,12
RFC5,11,0.5312982761785034,118013588,12
WSB2,11,0.6183303174787416,118032694,12
VSIG10,11,0.7445836849294319,118063593,12
PEBP1,11,0.5961162900181425,118136124,12
TAOK3,11,0.7476182080630571,118149801,12
SUDS3,11,0.5189069064226774,118376555,12
PRKAB1,11,0.5906377542003567,119667864,12
CIT,11,0.5988231890038391,119685791,12
BICDL1,2,0.817262873975829,119989869,12
RAB35,2,0.537019968132019,120095099,12
GCN1,11,0.47316818092842816,120127202,12
RPLP0,1,0.8764914823543958,120196699,12
PXN,2,0.7428435983858516,120210439,12
SIRT4,11,0.7228868204499225,120302316,12
MSI1,5,0.8279086933191542,120341330,12
COX6A1,11,0.6023013823676915,120438090,12
TRIAP1,11,0.6078876605680895,120443964,12
GATC,11,0.6895548457298284,120446444,12
SRSF9,2,0.5818229806079666,120461672,12
DYNLL1,11,0.8231322688730238,120469850,12
COQ5,11,0.6292112265821461,120503279,12
RNF10,2,0.574716792487689,120533480,12
POP5,11,0.6335620148414117,120578764,12
CABP1,6,0.8333361352248364,120640552,12
MLEC,11,0.5887080302849945,120687149,12
UNC119B,11,0.685960129235283,120710458,12
ACADS,11,0.7438894174560304,120725774,12
SPPL3,2,0.5349224458010833,120762510,12
C12orf43,11,0.5527946470084841,121000486,12
OASL,13,0.8093469557555433,121019111,12
P2RX7,11,0.8583865701125818,121132819,12
P2RX4,11,0.620126808041777,121209857,12
CAMKK2,11,0.48341814474928757,121237675,12
ANAPC5,11,0.46216050172629075,121308245,12
RNF34,2,0.5448568724798604,121400041,12
KDM2B,11,0.48885396910029066,121429096,12
ORAI1,11,0.6728819691822532,121626550,12
MORN3,2,0.8439930056493403,121648742,12
TMEM120B,11,0.47605278949294216,121712752,12
RHOF,11,0.7500355643898214,121777754,12
SETD1B,11,0.5307110427271375,121804180,12
PSMD9,11,0.4033359163378326,121888731,12
WDR66,11,0.750865309242498,121918592,12
BCL7A,11,0.5530234662716317,122019422,12
MLXIP,11,0.48683888925445284,122078756,12
LRRC43,5,0.7654926995356008,122167738,12
B3GNT4,11,0.8386073518121743,122203681,12
DIABLO,11,0.503358202161616,122207668,12
VPS33A,11,0.4576056337596981,122229564,12
CLIP1,11,0.6343638268728844,122271432,12
ZCCHC8,11,0.5524533477715491,122471600,12
RSRC2,11,0.5399921477093689,122503454,12
KNTC1,11,0.5128968373233473,122527246,12
HCAR3,15,0.8808260358155855,122714756,12
HCAR1,3,0.8762283116966824,122726076,12
DENR,11,0.3486528386688448,122752824,12
CCDC62,2,0.8147052766652177,122774327,12
HIP1R,11,0.7756389738165355,122834453,12
VPS37B,11,0.5107962779302735,122865330,12
ABCB9,11,0.6540579425483526,122920951,12
OGFOD2,11,0.5684176847529558,122974580,12
ARL6IP4,11,0.6999138577044086,122980060,12
PITPNM2,11,0.7471817889100901,122983480,12
MPHOSPH9,11,0.38598845740901633,123152320,12
C12orf65,11,0.5154982304256004,123232916,12
CDK2AP1,11,0.5065053369452392,123250112,12
SBNO1,11,0.0,123289109,12
KMT5A,11,0.3342198554111051,123383773,12
RILPL2,11,0.7744421443668313,123410683,12
SNRNP35,11,0.4436059291257568,123457641,12
RILPL1,11,0.5159422043613017,123470054,12
TMED2,11,0.422018057123998,123584533,12
DDX55,11,0.5055572061389185,123602077,12
EIF2B1,11,0.39301786399666816,123620406,12
GTF2H3,11,0.4531392698195502,123633739,12
TCTN2,11,0.5537928364569061,123671113,12
ATP6V0A2,11,0.47553163962299194,123712353,12
DNAH10,11,0.7387446319724642,123762188,12
CCDC92,11,0.5790327982053036,123918660,12
DNAH10OS,11,0.7043985902516017,123925461,12
ZNF664,11,0.46902472586025945,123971845,12
RFLNA,5,0.8464279585824843,123973241,12
NCOR2,11,0.487175904693423,124324415,12
SCARB1,11,0.7003464868735745,124776856,12
UBC,11,0.7983783931978595,124911604,12
DHX37,11,0.49869918103177135,124946825,12
BRI3BP,11,0.5875778692933313,124993645,12
AACS,11,0.7564910135109691,125065434,12
TMEM132B,11,0.7101334541871298,125186836,12
SLC15A4,11,0.7109009375378785,128793194,12
FZD10,7,0.7861873019347405,130162459,12
RIMBP2,12,0.8842685077618337,130396137,12
STX2,6,0.6568906651542299,130789600,12
RAN,11,0.7031070755219047,130872037,12
ADGRD1,12,0.8455628997782069,130953907,12
SFSWAP,11,0.5981327957683908,131711081,12
MMP17,14,0.8459610597806959,131828393,12
ULK1,11,0.6138334902764631,131894622,12
PUS1,11,0.6265471420429491,131929200,12
EP400,11,0.5761781325564768,131949920,12
DDX51,11,0.6782369404075217,132136594,12
NOC4L,11,0.5946194637366861,132144457,12
FBRSL1,11,0.659143531011175,132489551,12
POLE,11,0.6476945056175295,132623753,12
PXMP2,11,0.7171476940224888,132687587,12
PGAM5,11,0.6206512257441612,132710819,12
ANKLE2,11,0.6423092819126555,132725503,12
GOLGA3,11,0.5698381526487377,132768914,12
CHFR,11,0.703479224853222,132822187,12
ZNF605,11,0.5877305269589477,132918306,12
ZNF26,11,0.7140323484460909,132986365,12
ZNF84,11,0.5510121644291367,133037292,12
ZNF140,11,0.6429519329931375,133079838,12
ZNF891,11,0.7096678771646273,133106817,12
ZNF10,11,0.7556103325823891,133130575,12
ZNF268,11,0.6927644381994487,133181409,12
