# Supplementary material for: Gene Co-Expression in Breast Cancer: A Matter of Distance
Source: Front Oncol. 2021 Nov 17;11:726493. doi: 10.3389/fonc.2021.726493 (PMC8636045; doi:10.3389/fonc.2021.726493)
Supplement: Supplementary Material S13 — Piece-wise permutation p-values of the KS statistics, calculated for all bins obtained in Supplementary Material S8 , in every chromosomal region for each phenotype. [file DataSheet_13.zip › SuppMat10/SuppMat10/Clusters/Basal/Basal-chr13-clusters.tsv]

gname,clusterid,assignmentcost,gstart,chromosome
MPHOSPH8,9,0.5730863380596598,19633659,13
PSPC1,9,0.5937572277866656,19674752,13
ZMYM5,9,0.7221518186896938,19823482,13
ZMYM2,9,0.37391436833773173,19958670,13
GJB2,9,0.6827952513079758,20187463,13
CRYL1,9,0.5776051060519205,20403666,13
IFT88,9,0.42310104707751417,20567069,13
IL17D,9,0.6780451490591914,20702127,13
EEF1AKMT1,9,0.3504510149266906,20728731,13
XPO4,9,0.2366653071451027,20777329,13
LATS2,9,0.5171833798500687,20973036,13
SAP18,9,0.0,21140514,13
SKA3,9,0.41087323167722767,21153595,13
MRPL57,9,0.283560544284029,21176658,13
ZDHHC20,9,0.3397761856220588,21372573,13
MICU2,9,0.33626422156961233,21492691,13
FGF9,9,0.7629975645089611,21671383,13
SACS,9,0.5585098343119271,23328826,13
TNFRSF19,9,0.8102187312758733,23570370,13
MIPEP,9,0.5053660778538122,23730189,13
SPATA13,9,0.5930905553354202,23979805,13
C1QTNF9,2,0.867098192762671,24307166,13
PARP4,4,0.4958096426723406,24420931,13
CENPJ,4,0.4940510033072978,24882279,13
PABPC3,9,0.8392772845889346,25095868,13
MTMR6,4,0.5056561449988681,25246201,13
NUP58,4,0.4200935360189777,25301556,13
RNF6,4,0.4069724281043213,26132115,13
CDK8,4,0.4558587867113566,26254104,13
WASF3,5,0.8661303277137546,26557703,13
GPR12,8,0.792653712036333,26755200,13
USP12,4,0.40471050845643775,27066156,13
RPL21,4,0.4258052706772095,27251309,13
RASL11A,8,0.8346387554991017,27270327,13
GTF3A,4,0.38230650013767076,27424619,13
MTIF3,4,0.3692851353894353,27435643,13
LNX2,4,0.41914019931188495,27545913,13
POLR1D,4,0.36459901641212766,27620742,13
PAN3,4,0.316561315212775,28138506,13
FLT1,8,0.8669472107717436,28300346,13
POMP,4,0.0,28659104,13
SLC46A3,4,0.655112803608358,28700064,13
MTUS2,4,0.7883686901020116,28820348,13
SLC7A1,4,0.5115787829618409,29509414,13
UBL3,4,0.5296365274644603,29764371,13
KATNAL1,4,0.49060183001187985,30202630,13
HMGB1,4,0.5017278093031856,30456704,13
USPL1,4,0.5571852397833098,30617693,13
ALOX5AP,2,0.8731970443045176,30713478,13
MEDAG,1,0.9066556746889812,30906271,13
HSPH1,4,0.6437374292078324,31134974,13
B3GLCT,4,0.6715799319344407,31199975,13
FRY,9,0.8714505638782488,31846713,13
BRCA2,9,0.7578912146546114,32315086,13
N4BP2L1,4,0.7267828274092039,32400723,13
N4BP2L2,9,0.6688618658352503,32432417,13
PDS5B,9,0.5829540250613536,32586452,13
KL,5,0.9224794697260738,33016423,13
STARD13,9,0.7480356456310416,33103137,13
RFC3,6,0.7338304186472917,33818069,13
NBEA,6,0.8256349892017562,34942287,13
MAB21L1,2,0.8978795788261301,35474182,13
DCLK1,9,0.7801858350938922,35768652,13
SOHLH2,7,0.8989438190575824,36168217,13
CCDC169,2,0.904334356162674,36222008,13
SPART,2,0.6898122744543967,36301638,13
CCNA1,6,0.7901905049043595,36431520,13
RFXAP,6,0.5876621597788895,36819224,13
SMAD9,6,0.8515880368821371,36844831,13
ALG5,6,0.5447976726512795,36949738,13
EXOSC8,6,0.43254204756504344,36998816,13
SUPT20H,6,0.43392684037751106,37009312,13
POSTN,5,0.8683059594622294,37562583,13
TRPC4,9,0.9260203537131972,37636636,13
UFM1,6,0.529392620492025,38349849,13
PROSER1,6,0.5065084598510327,39009865,13
NHLRC3,6,0.5734013228644556,39038306,13
LHFPL6,5,0.8659821263549794,39209116,13
COG6,2,0.5110814912346061,39655627,13
FOXO1,6,0.7134097079188104,40469953,13
MRPS31,6,0.0,40729135,13
SLC25A15,6,0.47619459506094275,40789412,13
ELF1,6,0.5284089530438161,40931924,13
WBP4,6,0.4279038296578046,41061509,13
KBTBD6,6,0.5583640564338407,41127569,13
KBTBD7,6,0.5726434307617612,41189833,13
MTRF1,6,0.44344687221422063,41216369,13
NAA16,6,0.41103275708212084,41311267,13
RGCC,6,0.6530696647655072,41457550,13
VWA8,6,0.5865458777594975,41566835,13
DGKH,2,0.5329317694570193,42040036,13
AKAP11,2,0.5817572612214323,42272152,13
EPSTI1,2,0.7260516484154917,42886388,13
DNAJC15,2,0.6139540595147532,43023203,13
CCDC122,2,0.5562995829488053,43823909,13
LACC1,2,0.6703331456453328,43879284,13
SERP2,2,0.7096792875026796,44373665,13
TSC22D1,2,0.6171194199845524,44432143,13
NUFIP1,2,0.26341313414620227,44939249,13
GPALPP1,2,0.0,44989529,13
GTF2F2,2,0.31334468054658526,45120510,13
TPT1,2,0.8129277358558905,45333471,13
SLC25A30,2,0.5797366204805422,45393316,13
COG3,2,0.46257896151496214,45464898,13
ERICH6B,4,0.79529545181097,45534522,13
ZC3H13,2,0.29420434851232447,45954465,13
LCP1,2,0.8425507941875915,46125920,13
LRRC63,2,0.8026152108206169,46211943,13
RUBCNL,7,0.8755531654206334,46342000,13
LRCH1,2,0.6539337677625947,46553168,13
ESD,2,0.44343850795089135,46771256,13
SUCLA2,2,0.4181886181089499,47745736,13
NUDT15,5,0.5070132931398305,48037726,13
MED4,2,0.44570815106692796,48053323,13
ITM2B,2,0.7569532107112318,48232612,13
RB1,3,0.8532875486629442,48303726,13
LPAR6,2,0.8648122109834011,48389567,13
RCBTB2,5,0.8401638600776915,48488959,13
CYSLTR2,6,0.7645468166794698,48653711,13
FNDC3A,6,0.6208044687536254,48975912,13
CDADC1,2,0.5527437140868028,49247925,13
CAB39L,5,0.7235631556719047,49308650,13
SETDB2,5,0.5965112377163602,49444374,13
PHF11,5,0.5838049534871643,49495610,13
RCBTB1,5,0.5874791825532569,49531946,13
ARL11,8,0.8108531600886324,49628299,13
EBPL,2,0.6050463574933155,49660674,13
KPNA3,2,0.5841773056715243,49699320,13
SPRYD7,2,0.46233056781848314,49912702,13
TRIM13,5,0.5183717625543586,49995888,13
KCNRG,2,0.6010436526644116,50015254,13
DLEU7,5,0.7677771579005624,50519364,13
RNASEH2B,5,0.34186761647493846,50909678,13
FAM124A,3,0.7839142389993917,51222334,13
INTS6,5,0.38128688035010827,51354077,13
WDFY2,5,0.48723967976623717,51584455,13
DHRS12,5,0.42457537582918914,51767993,13
TMEM272,5,0.8304257328071281,51813347,13
ATP7B,5,0.6025747923958253,51930436,13
ALG11,5,0.3125460475025438,52012398,13
UTP14C,5,0.0,52024691,13
NEK5,5,0.566215761380816,52033611,13
NEK3,5,0.4920899252135681,52132639,13
THSD1,6,0.7749028799752411,52377167,13
VPS36,5,0.4214962629204533,52412602,13
CKAP2,5,0.3645100548957174,52455429,13
HNRNPA1L2,5,0.6138153210734205,52642425,13
SUGT1,5,0.4244222264256423,52652709,13
PCDH17,2,0.7562918049148171,57631744,13
DIAPH3,2,0.6323224253052191,59665583,13
TDRD3,2,0.675680061964576,60396457,13
DACH1,5,0.8650349036994188,71437966,13
MZT1,3,0.3514694006982313,72708367,13
BORA,3,0.23220977273764443,72727749,13
DIS3,3,0.0,72752169,13
PIBF1,3,0.27684967872942534,72782133,13
KLF5,3,0.8458570313594028,73054976,13
KLF12,3,0.5561495298685761,73686089,13
TBC1D4,3,0.584906493022263,75283503,13
COMMD6,3,0.4559432096936131,75525219,13
UCHL3,3,0.4254058002575566,75549480,13
KCTD12,2,0.8464498495277701,76880166,13
CLN5,3,0.5085670449528379,76990660,13
FBXL3,3,0.4306335189774214,76992598,13
MYCBP2,3,0.4039637898285874,77044657,13
SLAIN1,6,0.7140280226444049,77697687,13
EDNRB,5,0.8952758748739027,77895481,13
RNF219,3,0.32127469165290057,78614289,13
RBM26,3,0.36664222321004125,79311824,13
NDFIP2,3,0.45933184389242676,79481124,13
SPRY2,3,0.6650116346330072,80335976,13
SLITRK6,1,0.9229438457464187,85792790,13
SLITRK5,7,0.7819982613122791,87672615,13
GPC5,5,0.8572531626213713,91398621,13
TGDS,7,0.3301129314260818,94574054,13
GPR180,7,0.3528297086849511,94601857,13
DZIP1,7,0.5413609690100807,95578202,13
DNAJC3,7,0.374629630130467,95677139,13
UGGT2,7,0.3027903452916968,95801580,13
MBNL2,7,0.46437905525742995,97221434,13
RAP2A,1,0.3682584489313194,97434169,13
IPO5,1,0.2383933261581599,97953658,13
FARP1,7,0.473126245369887,98142562,13
STK24,7,0.2979217710315326,98445185,13
DOCK9,7,0.40033172370216286,98793429,13
UBAC2,1,0.2655668108589859,99200774,13
GPR183,2,0.849201321366963,99294539,13
TM9SF2,7,0.30579554378867746,99446311,13
CLYBL,7,0.6913919384618968,99606669,13
PCCA,1,0.34223868743823993,100089015,13
GGACT,1,0.5017205158285871,100530164,13
TMTC4,1,0.33957950610077314,100603927,13
ITGBL1,6,0.9065580989293903,101452593,13
FGF14,5,0.9184670933401559,101710804,13
TPP2,7,0.0,102596986,13
TEX30,7,0.27706062758919736,102765888,13
BIVM,7,0.4122394133065136,102799119,13
ERCC5,7,0.22333709096413168,102807146,13
EFNB2,7,0.6510221209416898,106489745,13
ARGLU1,7,0.2845837890071016,106541673,13
FAM155A,4,0.7686943737838486,107163510,13
LIG4,7,0.5425419077714126,108207439,13
ABHD13,7,0.3635041700236431,108218392,13
TNFSF13B,7,0.8548555991354637,108251240,13
IRS2,7,0.5933506091242182,109752695,13
COL4A1,1,0.7939891191337473,110148963,13
COL4A2,1,0.6772823628277878,110305812,13
RAB20,1,0.589203813507596,110523066,13
NAXD,1,0.13758415814920044,110615460,13
CARS2,1,0.16403634549743873,110641412,13
ING1,1,0.20422050184636342,110712736,13
ANKRD10,1,0.29438675869833264,110878540,13
ARHGEF7,7,0.2813465196914291,111114559,13
TEX29,7,0.7207904883707967,111316184,13
TUBGCP3,1,0.1439594665552909,112485011,13
ATP11A,1,0.4567453252624014,112690329,13
MCF2L,7,0.5476473322775611,112894378,13
F10,1,0.451163432097481,113122814,13
PCID2,1,0.0730718489719755,113177539,13
CUL4A,1,0.12229630827128213,113208193,13
LAMP1,1,0.14903532608165382,113297239,13
GRTP1,1,0.16317761066496494,113324164,13
ADPRHL1,1,0.3931677450985409,113399610,13
DCUN1D2,1,0.1261482310459765,113455819,13
TMCO3,1,0.18149980917253294,113491021,13
TFDP1,1,0.0,113584721,13
TMEM255B,8,0.0,113759240,13
GAS6,1,0.5784989824452714,113820549,13
RASA3,1,0.6185330652498862,113977783,13
CDC16,7,0.31712431549946885,114234887,13
UPF3A,7,0.403748018212695,114281601,13
CHAMP1,7,0.4091937868704736,114314482,13
