# Supplementary material for: Gene Co-Expression in Breast Cancer: A Matter of Distance
Source: Front Oncol. 2021 Nov 17;11:726493. doi: 10.3389/fonc.2021.726493 (PMC8636045; doi:10.3389/fonc.2021.726493)
Supplement: Supplementary Material S13 — Piece-wise permutation p-values of the KS statistics, calculated for all bins obtained in Supplementary Material S8 , in every chromosomal region for each phenotype. [file DataSheet_13.zip › SuppMat10/SuppMat10/Clusters/Basal/Basal-chr14-clusters.tsv]

gname,clusterid,assignmentcost,gstart,chromosome
TTC5,5,0.3665082851518352,20256558,14
CCNB1IP1,5,0.3506089921230935,20311368,14
PARP2,5,0.29047598817408593,20343582,14
TEP1,5,0.4370407600756333,20365667,14
OSGEP,5,0.35268273669272066,20446401,14
APEX1,5,0.0,20455191,14
PIP4P1,5,0.28926755673409943,20457719,14
PNP,5,0.5750964725596697,20468954,14
RNASE4,5,0.616399146710391,20684560,14
ANG,5,0.5782255183041768,20684177,14
RNASE6,1,0.8737115658700423,20781268,14
RNASE1,5,0.7638079913412809,20801228,14
RNASE2,8,0.8473929034101046,20955487,14
METTL17,5,0.4462750012528882,20989770,14
SLC39A2,5,0.9171495617405082,20999255,14
NDRG2,5,0.7213642476856936,21016763,14
RNASE7,2,0.9050108493296878,21042316,14
ARHGEF40,5,0.8168348246833076,21070273,14
ZNF219,5,0.7364823240292833,21090077,14
TMEM253,5,0.8733809367928352,21098937,14
HNRNPC,5,0.628604734273542,21209136,14
RPGRIP1,5,0.723835569817209,21287939,14
SUPT16H,5,0.3889135141405212,21351476,14
CHD8,5,0.3846386875889992,21385194,14
RAB2B,5,0.5040871043535073,21459020,14
TOX4,5,0.4196309976208559,21476597,14
METTL3,5,0.5137352060440663,21498133,14
SALL2,6,0.7416538202150613,21521080,14
DAD1,3,0.1433906443581514,22564907,14
ABHD4,6,0.2533765271402383,22598237,14
OXA1L,3,0.14058694912944592,22766522,14
SLC7A7,5,0.9145138325080638,22773222,14
MRPL52,3,0.15206546991532222,22829879,14
MMP14,3,0.3309177132754445,22836560,14
LRP10,3,0.15828771031225142,22871740,14
REM2,3,0.2380038692272467,22883222,14
RBM23,3,0.09510180210218111,22893204,14
PRMT5,3,0.0848886090544031,22920525,14
HAUS4,3,0.2486551127113712,22946228,14
AJUBA,3,0.2877392614481096,22971177,14
C14orf93,3,0.37331568008839944,22985894,14
PSMB5,3,0.08603711323578411,23016543,14
CDH24,3,0.39279719322882534,23047062,14
ACIN1,3,0.14795157092039402,23058564,14
C14orf119,3,0.09996841826240188,23095505,14
SLC7A8,6,0.8061606933008465,23125295,14
RNF212B,3,0.49083544457192774,23185316,14
HOMEZ,3,0.18278910706957197,23272422,14
PPP1R3E,3,0.3073426804429965,23295643,14
BCL2L2,3,0.12047462967569589,23298790,14
BCL2L2-PABPN1,3,0.631152596289656,23306835,14
PABPN1,3,0.35269050979287586,23321289,14
SLC22A17,6,0.29620243196558826,23346306,14
EFS,3,0.3818444627459652,23356403,14
CMTM5,9,0.9106249976835292,23376773,14
NGDN,3,0.0,23469689,14
ZFHX2,3,0.48057553843300616,23520857,14
THTPA,3,0.16909376981892033,23555988,14
AP1G2,3,0.10854749788550422,23559565,14
JPH4,5,0.7561124127472784,23568035,14
DHRS4,6,0.25584151034055935,23953734,14
DHRS4L2,6,0.31223335889758896,23969874,14
CARMIL3,3,0.6891940341508865,24052009,14
NRL,6,0.3994397639484998,24080107,14
PCK2,6,0.42270803395979084,24094053,14
DCAF11,6,0.2298645522485656,24114195,14
PSME1,6,0.33021624628855517,24136163,14
EMC9,6,0.3107577809545974,24138959,14
PSME2,6,0.29024434638202723,24143362,14
RNF31,6,0.18446958193609053,24146683,14
IRF9,6,0.5930673408423871,24161053,14
REC8,6,0.7749094209171818,24171853,14
IPO4,6,0.18750810565906262,24180219,14
TM9SF1,6,0.3952742133269034,24189149,14
TSSK4,6,0.30131678859993627,24205697,14
CHMP4A,6,0.3759060801781068,24209583,14
MDP1,6,0.4869142569296857,24213943,14
NEDD8,6,0.0,24216857,14
GMPR2,6,0.14929382799501556,24232422,14
TGM1,6,0.6704713197338243,24249114,14
RABGGTA,6,0.19907426800582428,24265538,14
DHRS1,6,0.674984428557327,24290598,14
NOP9,6,0.1833050677393031,24299850,14
CIDEB,6,0.49318597850507706,24305096,14
LTB4R2,6,0.6299518098452594,24305734,14
LTB4R,6,0.6373177893517714,24311450,14
ADCY4,5,0.8521988281285287,24318349,14
RIPK3,9,0.8249336304192676,24336025,14
NFATC4,6,0.7169378822383472,24365673,14
NYNRIN,6,0.7091983907862657,24399003,14
CBLN3,6,0.5423762155606193,24426532,14
KHNYN,6,0.2633825903333705,24429286,14
SDR39U1,6,0.20155849715291718,24439766,14
CMA1,8,0.8299022320897409,24505353,14
CTSG,8,0.920529084990658,24573518,14
GZMH,6,0.8778325757276538,24606480,14
GZMB,8,0.9160652339168901,24630954,14
STXBP6,6,0.8611870012946997,24809656,14
NOVA1,4,0.8924011581883772,26443090,14
PRKD1,2,0.8054272207873208,29576479,14
G2E3,1,0.3609588238478628,30559158,14
SCFD1,1,0.31941781205035236,30622112,14
STRN3,1,0.3292147954653979,30893799,14
AP4S1,1,0.6805664268853842,31025106,14
HECTD1,1,0.371192399737595,31100112,14
HEATR5A,1,0.5368673395812164,31291788,14
DTD2,1,0.6561166831808629,31446036,14
NUBPL,1,0.5008136213185224,31489956,14
ARHGAP5,1,0.38665443870022587,32076114,14
NPAS3,2,0.845633674702713,32934933,14
EGLN3,1,0.5648616613895536,33924231,14
SPTSSA,1,0.4605203968725704,34432788,14
EAPP,1,0.0,34515938,14
SNX6,1,0.2291147174059267,34561094,14
CFL2,1,0.4517096135763654,34706769,14
BAZ1A,1,0.3322825956322112,34752731,14
SRP54,1,0.25804320206646425,34981957,14
FAM177A1,1,0.3976945446773106,35044907,14
PPP2R3C,1,0.4521350193344845,35085467,14
KIAA0391,1,0.4358281889960568,35121846,14
PSMA6,1,0.37213756039915113,35278633,14
NFKBIA,1,0.6492213123890307,35401511,14
RALGAPA1,1,0.3372361226169729,35538352,14
BRMS1L,1,0.38112579554533466,35826338,14
MBIP,1,0.2888035599095574,36298564,14
PAX9,2,0.7699067690966336,36657568,14
SLC25A21,1,0.4525055783493458,36678431,14
MIPOL1,1,0.4712501917928258,37197913,14
FOXA1,6,0.824757881859964,37589552,14
TTC6,6,0.8644786737327314,37595847,14
SSTR1,9,0.8777503320603164,38207904,14
CLEC14A,3,0.8360871989916159,38254103,14
SEC23A,1,0.5648815579742557,39031919,14
GEMIN2,1,0.33511405639374026,39114223,14
TRAPPC6B,1,0.41516308974877447,39147811,14
PNN,1,0.45220804190319,39175183,14
MIA2,1,0.36926444073676923,39230231,14
FBXO33,1,0.6530205915737901,39397669,14
LRFN5,2,0.8584402763317321,41607570,14
C14orf28,1,0.4685817348144815,44897275,14
KLHL28,1,0.6190914095998907,44924319,14
TOGARAM1,1,0.6048503818215721,44962190,14
PRPF39,1,0.5560845764771855,45084099,14
FKBP3,1,0.4566210293973175,45115599,14
FANCM,1,0.4179733429543867,45135930,14
MIS18BP1,1,0.4109069502544388,45203190,14
RPS29,9,0.7521142814199153,49570984,14
LRR1,1,0.6220551132915333,49598761,14
RPL36AL,1,0.5637787070198275,49618519,14
MGAT2,9,0.8358001976756997,49620795,14
DNAAF2,1,0.6151150441760385,49625174,14
POLE2,1,0.6201666123663367,49643555,14
KLHDC1,7,0.7676451580684986,49693105,14
KLHDC2,1,0.7471498694600962,49768130,14
NEMF,1,0.5744008725879328,49782083,14
ARF6,1,0.5759647226755674,49893082,14
VCPKMT,9,0.6616904615852864,50108632,14
SOS2,1,0.6345786616688336,50117130,14
L2HGDH,1,0.5877734176648344,50237563,14
CDKL1,9,0.869459735668259,50329404,14
MAP4K5,1,0.7069534898895138,50418501,14
ATL1,9,0.7623287459600152,50532509,14
SAV1,1,0.6311133001160467,50632058,14
NIN,1,0.6967679933278632,50719763,14
ABHD12B,9,0.9004742951107337,50872053,14
TRIM9,8,0.8318113598328887,50975262,14
TMX1,9,0.5868444269938669,51240162,14
FRMD6,1,0.7889048922583811,51489100,14
GNG2,6,0.8593962528383711,51826195,14
RTRAF,1,0.6575602679255124,51989514,14
NID2,9,0.8335996136028639,52004803,14
PTGDR,2,0.8669424851042886,52267713,14
PTGER2,2,0.8915038399013981,52314305,14
TXNDC16,9,0.8468129721365253,52430596,14
GPR137C,1,0.8352286191185775,52552836,14
ERO1A,5,0.7370886367664369,52639915,14
PSMC6,9,0.708433024679991,52707178,14
STYX,9,0.7304273252815994,52730166,14
GNPNAT1,6,0.799790151438512,52775193,14
FERMT2,5,0.8930931299371737,52857268,14
DDHD1,9,0.7421896754900628,53036745,14
BMP4,5,0.8559822397646762,53949736,14
CDKN3,1,0.7283297125957741,54396849,14
CNIH1,1,0.6214358564335167,54423561,14
GMFB,9,0.6782692958327701,54474484,14
CGRRF1,1,0.5581374695371704,54509812,14
SAMD4A,9,0.7941986510559392,54567097,14
GCH1,9,0.8048815799849814,54842008,14
WDHD1,9,0.641437501234994,54938949,14
SOCS4,9,0.5082761408993549,55027230,14
MAPK1IP1L,9,0.5621728402438574,55051647,14
LGALS3,1,0.793949707417185,55124110,14
DLGAP5,1,0.6685508840368715,55148112,14
FBXO34,1,0.5635533023564805,55271421,14
ATG14,9,0.5277442699053132,55366392,14
KTN1,9,0.5722438079439214,55559072,14
PELI2,9,0.7487536535477404,56117814,14
TMEM260,9,0.5677308525648826,56488354,14
EXOC5,9,0.23877879077944886,57200507,14
AP5M1,9,0.36441598607661585,57268924,14
NAA30,9,0.0,57390544,14
ARMH4,6,0.6607689536503236,57999735,14
ACTR10,9,0.41654440936852344,58200080,14
PSMA3,9,0.43744632465319144,58244843,14
ARID4A,9,0.5374306773963641,58298385,14
TOMM20L,9,0.7518270858762576,58395928,14
TIMM9,9,0.45298697952769595,58408495,14
KIAA0586,9,0.555010120818738,58427385,14
DACT1,7,0.8975125188422195,58633967,14
DAAM1,9,0.5720883904787173,59188646,14
GPR135,9,0.733988337663688,59429022,14
L3HYPDH,9,0.6922091067358703,59460363,14
JKAMP,9,0.5528890001193618,59484443,14
PCNX4,9,0.5494921715383965,60091911,14
DHRS7,9,0.7162558775230312,60144119,14
PPM1A,9,0.48384189817818957,60245752,14
SIX4,9,0.6751462619114781,60709539,14
MNAT1,7,0.5416930474719728,60734742,14
TRMT5,9,0.4268590054020749,60971451,14
SLC38A6,9,0.820254044584749,60981114,14
PRKCH,9,0.773634336923511,61187559,14
TMEM30B,7,0.7710900690653191,61277370,14
HIF1A,7,0.5232286536656724,61695513,14
SNAPC1,9,0.6816921647289929,61762420,14
SYT16,7,0.3982263491100402,61811974,14
RHOJ,6,0.8365819244868333,63204114,14
PPP2R5E,7,0.4373340271275369,63371364,14
WDR89,9,0.5083921964940191,63597039,14
SGPP1,7,0.8392239448722835,63684216,14
SYNE2,9,0.6885969662014046,63852983,14
ESR2,7,0.6705120573386872,64084232,14
MTHFD1,7,0.7254636757971205,64388031,14
ZBTB25,7,0.7000845249359795,64449106,14
AKAP5,5,0.9314094751449143,64465499,14
ZBTB1,7,0.6328730326828933,64503712,14
PPP1R36,7,0.8678683886723952,64549920,14
PLEKHG3,7,0.6487079392208623,64704102,14
CHURC1,7,0.7037251226120511,64914361,14
GPX2,5,0.9294928905416894,64939152,14
RAB15,8,0.8890096506777576,64945814,14
FNTB,9,0.6303678795279313,64986895,14
MAX,7,0.6492434681404475,65006174,14
FUT8,9,0.7364993066497483,65410592,14
GPHN,7,0.610149838590144,66507407,14
MPP5,7,0.5659993464109232,67241109,14
ATP6V1D,7,0.1710739643215754,67294371,14
EIF2S1,7,0.0,67360328,14
PLEK2,7,0.3809301768852593,67386984,14
TMEM229B,4,0.8430914235246185,67447084,14
PLEKHH1,7,0.5545308746805404,67533301,14
PIGH,7,0.2957184944765474,67581955,14
ARG2,7,0.7508221930128074,67619920,14
VTI1B,7,0.21512077733643797,67647085,14
RDH11,7,0.6668918732935436,67676800,14
ZFYVE26,8,0.7865414702169469,67727374,14
RAD51B,3,0.9026570300262539,67819779,14
ZFP36L1,7,0.6213039384077925,68787660,14
ACTN1,8,0.810619805110417,68874143,14
DCAF5,7,0.584153839404182,69050881,14
EXD2,7,0.700867052031408,69191511,14
GALNT16,2,0.8132568090320655,69259277,14
ERH,7,0.6425529849599285,69380128,14
SLC39A9,8,0.6840332450732971,69398015,14
SUSD6,8,0.7628112645725288,69611596,14
SRSF5,4,0.8279690660867727,69726900,14
SMOC1,5,0.8817121475546364,69854131,14
COX16,8,0.6711903789135656,70325081,14
SYNJ2BP-COX16,4,0.87035436661917,70326064,14
SYNJ2BP,8,0.7698815555394269,70366499,14
ADAM21,5,0.876030144741539,70452157,14
MED6,7,0.5608983663597344,70581257,14
TTC9,8,0.8369220647341513,70641916,14
MAP3K9,7,0.7314136662075179,70722526,14
PCNX1,8,0.6953454750645089,70907405,14
SIPA1L1,8,0.6772260756880377,71320449,14
RGS6,1,0.8107271034507522,71932429,14
DCAF4,7,0.6375952850069435,72926332,14
ZFYVE1,7,0.7053804943444486,72969451,14
RBM25,8,0.6877932615533136,73058532,14
PSEN1,8,0.623434857023464,73136418,14
PAPLN,8,0.8567624208468041,73237497,14
NUMB,7,0.7430843906377231,73275107,14
HEATR4,1,0.7219551585910222,73478484,14
RIOX1,8,0.6753759667282697,73490964,14
ACOT1,2,0.8218912555661584,73537143,14
ACOT2,8,0.8056656729639808,73567620,14
ACOT4,4,0.8802506369176232,73591706,14
DNAL1,2,0.7393413833654233,73644875,14
PNMA1,7,0.7376728924155334,73711783,14
ELMSAN1,8,0.644181897300699,73715122,14
PTGR2,7,0.7905521251299573,73851844,14
ZNF410,8,0.7573503837335152,73886617,14
FAM161B,8,0.6428144722504032,73931501,14
COQ6,8,0.7078663719731974,73949926,14
ENTPD5,7,0.867970209629982,73958010,14
BBOF1,8,0.7743971620658516,74019349,14
ALDH6A1,7,0.7363733834003683,74056850,14
LIN52,8,0.6753588639817146,74084796,14
ABCD4,8,0.6069228959730752,74285269,14
NPC2,7,0.7749896301934821,74476192,14
ISCA2,8,0.6931534194560748,74493720,14
LTBP2,6,0.7876118648281658,74498183,14
AREL1,8,0.569056203831116,74653437,14
FCF1,8,0.5342736189929902,74713144,14
YLPM1,7,0.5348601724374489,74763316,14
PROX2,8,0.8789413738235505,74852871,14
DLST,8,0.5821126202122648,74881891,14
RPS6KL1,2,0.8074242367497325,74903954,14
PGF,2,0.6642050704379995,74941834,14
EIF2B2,8,0.5778605187787421,75002921,14
MLH3,8,0.6784429526259277,75013764,14
ACYP1,2,0.7472304834356585,75053237,14
ZC2HC1C,8,0.7542260918228629,75064170,14
NEK9,8,0.6641815612980688,75079353,14
TMED10,8,0.5931802795647594,75131469,14
FOS,2,0.9118441508511552,75278826,14
JDP2,4,0.7913778672958371,75427716,14
FLVCR2,6,0.8451157211896944,75578620,14
TTLL5,7,0.6706490438998527,75633625,14
ERG28,2,0.641699073213609,75649791,14
IFT43,8,0.5761402721090922,75902136,14
TGFB3,8,0.8243343561792656,75958099,14
GPATCH2L,8,0.6097665986763399,76151916,14
VASH1,4,0.8574486410475881,76761468,14
ANGEL1,8,0.6082229605341417,76786178,14
IRF2BPL,8,0.6798627388407897,77024543,14
CIPC,8,0.441331095298919,77098126,14
TMEM63C,9,0.8812019394771823,77116568,14
POMT2,8,0.5381549448204439,77274956,14
GSTZ1,8,0.5709007525568655,77320996,14
TMED8,8,0.5151818643282229,77335029,14
SAMD15,4,0.6898980643582471,77376689,14
NOXRED1,8,0.637367860133242,77394021,14
VIPAS39,8,0.443769099244253,77426675,14
AHSA1,8,0.4101489787579644,77457870,14
SPTLC2,8,0.6109244907018182,77505997,14
ALKBH1,8,0.0,77672404,14
SLIRP,8,0.4172418175891768,77708071,14
SNW1,8,0.2745748425959763,77717599,14
ADCK1,8,0.5166553328954895,77800109,14
NRXN3,4,0.7868350712446545,78170373,14
CEP128,8,0.742971389366425,80476983,14
GTF2A1,8,0.5941405424760338,81175452,14
STON2,8,0.7640964764848395,81260656,14
SEL1L,8,0.6466058274496808,81471547,14
FLRT2,7,0.6000232115388535,85530144,14
GALC,5,0.7694562299947918,87837820,14
GPR65,1,0.8645458440249623,88005135,14
ZC3H14,2,0.5736270576779452,88562970,14
TTC8,2,0.6091572036258788,88824153,14
FOXN3,8,0.7437887780295878,89124871,14
EFCAB11,8,0.7783127665223666,89794669,14
TDP1,8,0.716223389680404,89954939,14
KCNK13,1,0.928004933064103,90061994,14
PSMC1,8,0.6388845770089702,90256527,14
NRDE2,4,0.5576828222070834,90267860,14
CALM1,4,0.6039821198346982,90396502,14
TTC7B,2,0.6993591723027633,90524564,14
RPS6KA5,4,0.7313889512575089,90847861,14
DGLUCY,2,0.8328441875491166,91060333,14
GPR68,6,0.8999175418473093,91232532,14
CCDC88C,4,0.6578159219041604,91271323,14
PPP4R3A,4,0.43386300877694906,91457611,14
CATSPERB,8,0.7840753528879139,91580696,14
TC2N,4,0.6623798745018044,91779746,14
FBLN5,8,0.7846227808835116,91869412,14
TRIP11,4,0.48050249876098106,91965991,14
ATXN3,4,0.4164367742524855,92044496,14
NDUFB1,4,0.4125872015372556,92116122,14
CPSF2,4,0.43132982720150825,92121937,14
SLC24A4,2,0.8670034427245026,92322581,14
RIN3,4,0.6546897542256388,92513781,14
LGMN,2,0.7881476618462726,92703807,14
GOLGA5,4,0.46412792069002384,92794305,14
ITPK1,4,0.5352260079177995,92936914,14
MOAP1,4,0.6168794966645638,93182199,14
TMEM251,4,0.3975883667057709,93184951,14
GON7,4,0.4503313922776886,93202894,14
UBR7,4,0.3362757202529042,93207241,14
BTBD7,4,0.0,93237550,14
UNC79,9,0.8191162522094856,93333219,14
PRIMA1,9,0.8860482989630395,93718298,14
OTUB2,4,0.5890546297306467,94026340,14
DDX24,4,0.36411608889698976,94048287,14
IFI27L1,4,0.5452502938579841,94081301,14
IFI27,4,0.7550108820017395,94104836,14
IFI27L2,4,0.7733938564979664,94127779,14
SERPINA5,5,0.9064114905808632,94561442,14
SERPINA3,4,0.7275587146476084,94612377,14
GSC,2,0.8607530777404518,94768216,14
DICER1,4,0.3895013320680465,95086228,14
CLMN,4,0.5538090260810435,95181940,14
SYNE3,4,0.7159228701119353,95407266,14
GLRX5,4,0.4876578999797646,95533503,14
C14orf132,4,0.7934088753602462,96039324,14
BDKRB2,4,0.8213256221335996,96204679,14
BDKRB1,6,0.9088792298941698,96256210,14
ATG2B,4,0.4043542622240074,96279195,14
GSKIP,4,0.44466980920031507,96363452,14
AK7,4,0.7699929241837214,96392128,14
PAPOLA,4,0.43497214148150687,96501433,14
VRK1,4,0.42457593729846577,96797382,14
BCL11B,2,0.7896438962812462,99169287,14
SETD3,2,0.55096278682697,99397748,14
CCNK,2,0.6180694380037892,99481169,14
CCDC85C,2,0.5576415375741852,99500190,14
HHIPL1,5,0.8922814431331978,99645110,14
CYP46A1,4,0.8478013776655844,99684304,14
EML1,4,0.7794646100991414,99737693,14
EVL,2,0.7788741860806192,99971449,14
DEGS2,2,0.8721643990228145,100143957,14
YY1,4,0.6441449312980989,100238298,14
SLC25A29,6,0.8757920700815297,100291116,14
WARS,2,0.8420176036683833,100333790,14
WDR25,2,0.6394840983874974,100376418,14
BEGAIN,3,0.87187374414923,100537147,14
DIO3,8,0.9342557631043321,101561351,14
PPP2R5C,2,0.5551740050598315,101761798,14
DYNC1H1,2,0.6646407654356976,101964573,14
HSP90AA1,2,0.5795219601890621,102080738,14
WDR20,2,0.47995483136091477,102139503,14
MOK,2,0.7906901149000716,102224500,14
ZNF839,2,0.5154606166828388,102317377,14
CINP,2,0.5235090797970003,102341102,14
TECPR2,2,0.586238570960057,102362941,14
ANKRD9,2,0.7787385973167777,102501767,14
RCOR1,2,0.4584578757754072,102592649,14
TRAF3,2,0.6026469646202804,102777476,14
CDC42BPB,2,0.4667932174511774,102932380,14
EXOC3L4,8,0.8077518323209294,103100144,14
TNFAIP2,8,0.7910208470137378,103123442,14
EIF5,2,0.5296383957584602,103333544,14
MARK3,2,0.40847672740888763,103385392,14
CKB,9,0.8926560818102353,103519667,14
TRMT61A,2,0.4056446195310174,103529196,14
BAG5,2,0.45000201592950007,103556544,14
KLC1,2,0.39706278053144994,103561896,14
APOPT1,2,0.4752543846544378,103562962,14
XRCC3,2,0.3687954256962732,103697609,14
ZFYVE21,2,0.49863324181841173,103715730,14
PPP1R13B,2,0.63476663346376,103733195,14
ATP5MPL,2,0.5098063200482127,103912288,14
KIF26A,4,0.6954051100831709,104138723,14
INF2,2,0.4086379147029574,104689606,14
ADSSL1,2,0.6560773956170028,104724186,14
SIVA1,2,0.3580107321184284,104753147,14
AKT1,2,0.390392875156206,104769349,14
ZBTB42,2,0.5539222987007639,104800596,14
CEP170B,2,0.3525464733916519,104865268,14
PLD4,2,0.8107879969540298,104924713,14
AHNAK2,2,0.8155711831608354,104937244,14
CLBA1,2,0.3966555950500039,104985775,14
CDCA4,2,0.33957660307185,105009573,14
GPR132,2,0.6229152960611413,105049395,14
JAG2,2,0.6764767524137754,105140982,14
NUDT14,2,0.6306452740621173,105172938,14
BRF1,2,0.0,105209286,14
BTBD6,2,0.40439437829518676,105248490,14
PACS2,2,0.3312956480012853,105300563,14
TEX22,2,0.5253569231496076,105398538,14
MTA1,2,0.40408051487624996,105419820,14
CRIP2,2,0.6172708127997497,105472962,14
CRIP1,2,0.7067822815222529,105486317,14
TEDC1,2,0.49717929547160866,105489855,14
TMEM121,2,0.8506453296609002,105526583,14
