# Supplementary material for: Gene Co-Expression in Breast Cancer: A Matter of Distance
Source: Front Oncol. 2021 Nov 17;11:726493. doi: 10.3389/fonc.2021.726493 (PMC8636045; doi:10.3389/fonc.2021.726493)
Supplement: Supplementary Material S13 — Piece-wise permutation p-values of the KS statistics, calculated for all bins obtained in Supplementary Material S8 , in every chromosomal region for each phenotype. [file DataSheet_13.zip › SuppMat10/SuppMat10/Clusters/Basal/Basal-chr15-clusters.tsv]

gname,clusterid,assignmentcost,gstart,chromosome
NIPA1,1,0.7083705849244961,22773063,15
NIPA2,1,0.49123017611221054,22838641,15
CYFIP1,1,0.5254634286443342,22867052,15
TUBGCP5,1,0.5888531556181874,22983192,15
MAGEL2,6,0.8871458819293955,23643549,15
NDN,5,0.8089486463933255,23685679,15
SNRPN,1,0.7076530351566209,24823637,15
SNURF,1,0.7718375189349903,24954986,15
UBE3A,1,0.4754553904123573,25333728,15
ATP10A,1,0.8153440085061179,25677273,15
GABRB3,5,0.8620122507671029,26543546,15
OCA2,1,0.815500149373261,27754875,15
HERC2,1,0.46047695115343423,28111040,15
APBA2,1,0.7979539602367113,28884483,15
FAM189A1,4,0.8436380676953178,29120254,15
NSMCE3,1,0.38334099286123136,29264992,15
TJP1,1,0.5130556210887622,29699367,15
CHRFAM7A,7,0.883810757162113,30357766,15
GOLGA8R,1,0.825815359156747,30403740,15
GOLGA8H,1,0.706435539360105,30604126,15
FAN1,1,0.39102593866287416,30890559,15
MTMR10,1,0.5426557936925119,30938941,15
KLF13,1,0.6836029477566166,31326835,15
OTUD7A,1,0.8464218484626295,31475398,15
CHRNA7,5,0.9260382540194723,31923438,15
GOLGA8N,1,0.7739857075662596,32593456,15
ARHGAP11A,1,0.31359861295575076,32615144,15
SCG5,1,0.7873635739449202,32641676,15
FMN1,1,0.7522252277801134,32765545,15
RYR3,1,0.7597931561262207,33310945,15
AVEN,1,0.5211350814132099,33866227,15
CHRM5,4,0.8491643287885566,33968720,15
EMC7,1,0.21341365639731225,34084017,15
PGBD4,1,0.538080372668073,34102083,15
KATNBL1,1,0.3739599700472681,34140674,15
EMC4,1,0.0,34225013,15
SLC12A6,1,0.5177825356313306,34229996,15
NOP10,1,0.2183500007708591,34341713,15
LPCAT4,1,0.5302238522623068,34358633,15
GOLGA8A,1,0.6302398569679114,34379068,15
GOLGA8B,1,0.5587650401114362,34525207,15
AQR,1,0.3239929080134406,34851782,15
ZNF770,1,0.4052564008272198,34978341,15
DPH6,1,0.5867117681209976,35217345,15
C15orf41,1,0.5747815598958037,36579626,15
MEIS2,4,0.7621380474588023,36889204,15
SPRED1,1,0.6321672678701549,38252836,15
FAM98B,1,0.5912573248712776,38454127,15
RASGRP1,4,0.7840559992290212,38488103,15
THBS1,2,0.8401912570824509,39581079,15
GPR176,6,0.888079817927826,39799032,15
EIF2AK4,5,0.598413328135367,39934115,15
SRP14,4,0.630338182898124,40035739,15
BMF,3,0.8082565032109619,40087890,15
BUB1B,5,0.5842955106613011,40161023,15
PAK6,1,0.800847393786507,40217428,15
PLCB2,2,0.7342483869334451,40278176,15
INAFM2,4,0.7665020194204952,40323664,15
CCDC9B,5,0.8276696157472585,40331452,15
DISP2,5,0.8825846455906917,40358219,15
KNSTRN,5,0.6197506269300197,40382721,15
IVD,5,0.7355268453657967,40405485,15
BAHD1,5,0.6512525369765727,40439721,15
CHST14,5,0.5931509979619737,40470998,15
CCDC32,1,0.7070803896590707,40528683,15
RPUSD2,5,0.726052787558829,40569299,15
KNL1,5,0.6142998031863742,40594020,15
RAD51,5,0.566061902505334,40694774,15
RMDN3,5,0.5049536741597267,40735884,15
GCHFR,1,0.8421674849284095,40764068,15
DNAJC17,5,0.6274460949269329,40765161,15
C15orf62,5,0.8279196661152409,40770080,15
ZFYVE19,5,0.5465332176443707,40807086,15
PPP1R14D,8,0.8414217421656462,40815445,15
SPINT1,5,0.5461103889015497,40844018,15
RHOV,8,0.7492847010439432,40872214,15
VPS18,5,0.6363727281915639,40894450,15
DLL4,8,0.8323901560497292,40929340,15
CHAC1,5,0.7272398629202739,40952962,15
INO80,5,0.5106348813631518,40978880,15
CHP1,5,0.5981167426766644,41230839,15
OIP5,5,0.5734929284355068,41309273,15
NUSAP1,1,0.6055530535698619,41320794,15
NDUFAF1,5,0.5860797622788505,41387353,15
RTF1,5,0.5585283745800742,41408408,15
LTK,5,0.8472837632055605,41503637,15
RPAP1,5,0.47789394292360654,41517176,15
TYRO3,5,0.6708378283306399,41557675,15
MGA,4,0.7873020069949529,41621224,15
MAPKBP1,5,0.49873750081611246,41774434,15
JMJD7,5,0.7225490206925491,41828092,15
JMJD7-PLA2G4B,5,0.5245459330107567,41828095,15
PLA2G4B,5,0.8293108944355643,41837775,15
SPTBN5,5,0.8557730817587984,41848146,15
EHD4,5,0.6084262730846177,41895933,15
PLA2G4F,5,0.832908420717867,42139034,15
VPS39,5,0.49667330727812,42158701,15
TMEM87A,5,0.534708939360696,42210452,15
GANC,5,0.5904453817685538,42273233,15
ZNF106,5,0.44768389338384806,42412823,15
SNAP23,5,0.45457072501118523,42491233,15
LRRC57,5,0.0,42537820,15
HAUS2,5,0.2819201293615723,42548828,15
STARD9,5,0.73214819291278,42575606,15
CDAN1,5,0.3486444670467236,42723544,15
TTBK2,5,0.5477103947781345,42738730,15
UBR1,5,0.5211772297972379,42942897,15
TMEM62,5,0.5344101037202675,43123279,15
CCNDBP1,5,0.5111196718837419,43185118,15
TGM5,8,0.7820929994191277,43232595,15
LCMT2,5,0.5279464996237953,43323649,15
ADAL,5,0.6070565409129915,43330657,15
ZSCAN29,5,0.3967282144589259,43358172,15
TUBGCP4,5,0.44571421532789934,43369221,15
TP53BP1,5,0.47619850524278684,43403061,15
MAP1A,5,0.8750097111341961,43510958,15
PPIP5K1,5,0.5484614284791657,43533462,15
CKMT1B,6,0.8494351202080646,43593054,15
STRC,5,0.8092418929895207,43599563,15
CATSPER2,5,0.7514569715959578,43628503,15
CKMT1A,9,0.8062984894383649,43692886,15
PDIA3,5,0.580528356978296,43746410,15
ELL3,5,0.5798039580903374,43772605,15
SERF2,5,0.6067680072558116,43777087,15
HYPK,5,0.6348658729766095,43796142,15
MFAP1,5,0.39851348672421294,43804492,15
WDR76,5,0.4275197033944744,43826980,15
FRMD5,4,0.7756258335362702,43870761,15
CASC4,4,0.5327899099581817,44288719,15
CTDSPL2,5,0.4086866688646795,44427622,15
EIF3J,5,0.48323439821043346,44537125,15
SPG11,5,0.4655782400037862,44562696,15
PATL2,5,0.7952485748644008,44665732,15
B2M,3,0.9055639498124064,44711487,15
TRIM69,5,0.5886082540645541,44728988,15
SORD,5,0.6694163064050773,45023181,15
DUOX2,5,0.7463228697143638,45092650,15
DUOXA1,4,0.8669212070319893,45117367,15
DUOX1,5,0.8257021504822756,45129933,15
SHF,5,0.7468338840944586,45167214,15
GATM,4,0.8133915994279659,45361124,15
SPATA5L1,5,0.5019579177368747,45402336,15
SLC30A4,5,0.7007712519161851,45479606,15
BLOC1S6,5,0.5702492289579009,45587123,15
SQOR,5,0.6751808049135092,45631148,15
SEMA6D,5,0.7781479411997356,47184101,15
MYEF2,4,0.7317502261332702,48134632,15
DUT,4,0.5962881685906943,48331011,15
CEP152,4,0.5773370086503964,48712928,15
EID1,4,0.7253702958741126,48877886,15
SECISBP2L,4,0.6243846248286247,48988476,15
COPS2,4,0.5151856659547772,49106068,15
GALK2,4,0.5357588282086226,49155656,15
FAM227B,4,0.6005907593100701,49326962,15
FGF7,4,0.767867476080273,49423178,15
DTWD1,4,0.5592686649493469,49621037,15
ATP8B4,6,0.5504338345973763,49858238,15
HDC,4,0.8620847154774329,50241947,15
GABPB1,4,0.4679429839907624,50275392,15
USP8,4,0.0,50424380,15
TRPM7,4,0.38625138542635207,50552473,15
SPPL2A,4,0.4671812909929841,50702266,15
AP4E1,4,0.4121688997896512,50908672,15
TNFAIP8L3,4,0.8866891445840117,51056598,15
DMXL2,4,0.5425129688728983,51447711,15
LYSMD2,4,0.6710765768086076,51723011,15
TMOD2,4,0.725781962978516,51751597,15
TMOD3,4,0.4664827794173593,51829628,15
LEO1,4,0.47626488870076833,51938025,15
MAPK6,4,0.537940127766088,51952106,15
BCL2L10,4,0.8351694550544128,52109263,15
GNB5,4,0.7540916318206796,52115105,15
MYO5C,4,0.7247683054010323,52192322,15
MYO5A,4,0.7181934014265601,52307283,15
ARPP19,4,0.5917699936713945,52547045,15
FAM214A,8,0.7273775812539794,52581317,15
RSL24D1,4,0.5081885871660919,55180806,15
RAB27A,4,0.5958957168602197,55202966,15
PIGBOS1,4,0.5984804178087386,55317184,15
PIGB,4,0.5722433830250844,55318960,15
CCPG1,4,0.6327141525148534,55340032,15
C15orf65,6,0.7346864660930703,55408548,15
DNAAF4,4,0.7291007332335433,55410525,15
PRTG,2,0.8720024110052857,55611544,15
NEDD4,4,0.7776147997414328,55826922,15
RFX7,4,0.5812361903449808,56087280,15
TEX9,1,0.7826692506462595,56244009,15
MNS1,8,0.7838874942617228,56421544,15
ZNF280D,8,0.555136418205793,56630181,15
TCF12,4,0.5730783464394167,56918623,15
CGNL1,8,0.7506869037222832,57375967,15
GCOM1,6,0.862053681074061,57591908,15
POLR2M,8,0.594331055015954,57706695,15
ALDH1A2,4,0.899895794484983,57953424,15
LIPC,10,0.9374684286654766,58410569,15
ADAM10,8,0.46663037647683236,58588809,15
MINDY2,8,0.6227793670484949,58771192,15
RNF111,8,0.34949531937901557,58865175,15
SLTM,8,0.4790977026756439,58879050,15
CCNB2,8,0.45031405118777224,59105126,15
MYO1E,8,0.5997996481606913,59132434,15
FAM81A,8,0.6981905804159578,59372693,15
GTF2A2,8,0.0,59638062,15
BNIP2,8,0.32191096387248375,59659146,15
ANXA2,8,0.690100686542061,60347134,15
ICE2,8,0.435664772920485,60419609,15
RORA,6,0.868129841369748,60488284,15
VPS13C,7,0.6403725729256917,61852389,15
TLN2,8,0.7643223008393446,62390526,15
TPM1,3,0.7728685279607643,63042632,15
LACTB,7,0.7952656279777068,63121833,15
RPS27L,7,0.6999171620289728,63125872,15
RAB8B,8,0.7104575891365723,63189560,15
APH1B,7,0.7402838565483087,63276018,15
CA12,10,0.7310419361346405,63321378,15
USP3,7,0.4633486274563088,63504511,15
FBXL22,10,0.7044028991417456,63597353,15
HERC1,7,0.49817358459988004,63608618,15
DAPK2,7,0.9046341251044874,63907036,15
CIAO2A,7,0.542081802276068,64072565,15
SNX1,7,0.6872697349253174,64094123,15
SNX22,7,0.7815409925126748,64151715,15
PPIB,7,0.5741268026874881,64155812,15
CSNK1G1,7,0.41818570224550466,64165525,15
PCLAF,8,0.6052899234268212,64364304,15
TRIP4,7,0.45375568104144615,64387748,15
ZNF609,7,0.5167664950037336,64460742,15
OAZ2,7,0.5375009282409107,64687573,15
RBPMS2,4,0.8072491965206643,64739891,15
PIF1,7,0.6706650620853125,64815632,15
PLEKHO2,7,0.7650882520682923,64841883,15
ANKDD1A,8,0.82462501683141,64911902,15
SPG21,7,0.5211776211048191,64963022,15
MTFMT,7,0.4104928685566779,65001512,15
SLC51B,10,0.23367190665275928,65045387,15
RASL12,10,0.0,65053337,15
UBAP1L,7,0.6950414217528949,65092770,15
PDCD7,7,0.3568514591483576,65117379,15
CLPX,7,0.3425477516742593,65148219,15
PARP16,7,0.44742904867037314,65234460,15
IGDCC3,4,0.8597589720396566,65327127,15
IGDCC4,9,0.7939169767872631,65381484,15
DPP8,7,0.33760365229486944,65442463,15
HACD3,7,0.4197201586112209,65530418,15
INTS14,7,0.0,65578753,15
SLC24A1,7,0.5294091414366429,65611366,15
DENND4A,7,0.5234292914840322,65658046,15
RAB11A,7,0.40034325138000104,65726054,15
MEGF11,3,0.8842527624498684,65895079,15
DIS3L,7,0.5429754805650207,66293217,15
TIPIN,7,0.5557537367591421,66336191,15
MAP2K1,7,0.5668797407770396,66386817,15
SNAPC5,7,0.5439738615070584,66490135,15
RPL4,9,0.7364741067404571,66498015,15
ZWILCH,7,0.5644190879031397,66504959,15
LCTL,1,0.8281963902523356,66547179,15
SMAD6,9,0.749289639669396,66702236,15
SMAD3,9,0.7832165122622544,67063763,15
AAGAB,7,0.5124997709440682,67201033,15
IQCH,8,0.7231782749835044,67254786,15
C15orf61,7,0.5923091035523935,67521131,15
MAP2K5,7,0.5580662933155306,67542703,15
SKOR1,4,0.9061637759419086,67819704,15
PIAS1,7,0.6070709400646843,68054179,15
CALML4,7,0.6668804058509152,68190705,15
CLN6,7,0.5957281164955841,68206992,15
FEM1B,7,0.5827467945506966,68277745,15
ITGA11,9,0.9050570451444088,68296532,15
CORO2B,9,0.8034945222564132,68578969,15
ANP32A,7,0.6430004934192317,68778535,15
SPESP1,5,0.8563161709620694,68818221,15
NOX5,1,0.8611713012255435,68930525,15
GLCE,8,0.8041890542647616,69160584,15
PAQR5,5,0.8531499662623535,69298947,15
RPLP1,9,0.7770810145432766,69452814,15
TLE3,9,0.7512180847174059,70047790,15
UACA,8,0.7956312687862099,70654554,15
LARP6,9,0.8096258991416334,70829130,15
LRRC49,9,0.7481261058330468,70853239,15
THAP10,9,0.7302424707957995,70881342,15
THSD4,3,0.8783286775759647,71096952,15
CT62,4,0.9123616347078827,71110244,15
NR2E3,4,0.8964089214853802,71792638,15
MYO9A,2,0.46548073053943395,71822291,15
SENP8,2,0.723113539561701,72114258,15
GRAMD2A,2,0.7664535707359206,72159806,15
PKM,9,0.6150602752098715,72199029,15
PARP6,9,0.6604699134061105,72241181,15
HEXA,2,0.6118031705237958,72340919,15
ARIH1,2,0.44898429611317126,72474330,15
BBS4,9,0.6500362265015205,72686179,15
ADPGK,9,0.5155755878579313,72751369,15
NEO1,9,0.7936737079521359,73051710,15
NPTN,9,0.5490289838563903,73560014,15
CD276,9,0.5596043863003635,73683966,15
INSYN1,10,0.8417451194912102,73735431,15
LOXL1,10,0.7506900672933688,73925989,15
STOML1,9,0.5209743961759296,73978926,15
PML,9,0.526280075891274,73994673,15
ISLR2,9,0.8655287649783856,74100311,15
ISLR,8,0.8133683927272872,74173710,15
STRA6,9,0.7131515734016585,74179466,15
CYP11A1,10,0.7339070807972505,74337759,15
SEMA7A,2,0.6261992380711352,74409289,15
UBL7,9,0.3652288164379034,74445977,15
ARID3B,9,0.5934049712856282,74541177,15
CLK3,9,0.38908162955796166,74598500,15
EDC3,9,0.0,74630558,15
CSK,9,0.43253272807958265,74782057,15
ULK3,9,0.4797912050321075,74836118,15
SCAMP2,9,0.3199751833908463,74843730,15
MPI,9,0.40140239594761473,74890005,15
FAM219B,9,0.4405468181862833,74899992,15
COX5A,9,0.5453197326804256,74919791,15
RPP25,9,0.7669713054337131,74954416,15
SCAMP5,4,0.7774262921881671,74957219,15
PPCDC,9,0.5612237890235392,75023586,15
C15orf39,9,0.46897985323157854,75195643,15
COMMD4,9,0.3849820454021049,75335891,15
NEIL1,2,0.6954833264377689,75346955,15
MAN2C1,2,0.47578237925406797,75355207,15
SIN3A,9,0.38304111325137313,75369379,15
PTPN9,9,0.45774486926943503,75463251,15
SNUPN,2,0.440916574827386,75598083,15
IMP3,9,0.372588399071317,75639085,15
SNX33,2,0.613861028376743,75647906,15
CSPG4,7,0.8577260911487832,75674322,15
ODF3L1,3,0.8914488032661432,75724041,15
UBE2Q2,2,0.5748859078651383,75843285,15
FBXO22,9,0.350210830557921,75903876,15
TMEM266,1,0.8732685936201056,76059958,15
ETFA,2,0.5783989915832097,76215353,15
SCAPER,2,0.432918814875326,76347904,15
RCN2,2,0.4898532409423445,76931738,15
PSTPIP1,7,0.8303378624196864,76993359,15
TSPAN3,2,0.4962230702909589,77041404,15
PEAK1,2,0.5259510672628853,77100656,15
HMG20A,2,0.37483762866962433,77420412,15
LINGO1,2,0.8047325768730049,77613027,15
TBC1D2B,2,0.576719682321295,77984036,15
CIB2,2,0.7503890773107005,78104606,15
IDH3A,2,0.5147589839948917,78131498,15
DNAJA4,2,0.6428627241535718,78264086,15
WDR61,2,0.28622351525777234,78277835,15
IREB2,2,0.0,78437431,15
HYKK,2,0.48207837164169154,78507564,15
PSMA4,2,0.2664750338060252,78540405,15
CHRNA5,2,0.7892584185880239,78565520,15
ADAMTS7,2,0.797122883792727,78759206,15
MORF4L1,2,0.32802076206692166,78810487,15
CTSH,2,0.839477572014857,78921058,15
TMED3,2,0.51979027968618,79311112,15
MTHFS,2,0.6690812485971608,79833585,15
ST20,2,0.5844035495985314,79898840,15
ZFAND6,2,0.6317802711001168,80059568,15
FAH,2,0.6208331203095923,80152490,15
CTXND1,4,0.8885738453533373,80195481,15
ARNT2,2,0.7078093774973344,80404350,15
ABHD17C,2,0.5229941693661275,80679684,15
CEMIP,3,0.7008887692792909,80779343,15
MESD,2,0.4444991764875099,80946289,15
TLNRD1,2,0.49723907406567724,81000944,15
IL16,4,0.831264331225348,81159575,15
STARD5,3,0.8061456711119932,81309053,15
MEX3B,2,0.756880079651745,82041778,15
EFL1,2,0.5597362313643106,82130233,15
SAXO2,2,0.8191980133297336,82262810,15
GOLGA6L10,2,0.7136550944574342,82339998,15
GOLGA6L9,3,0.542938360289731,82430018,15
RPS17,2,0.6453547962424646,82536750,15
CPEB1,2,0.8732082303963095,82543201,15
AP3B2,7,0.8901635914757878,82659280,15
WHAMM,3,0.4571244489425562,82809628,15
HOMER2,2,0.6963986724796494,82836946,15
RAMAC,2,0.552434650201959,82986210,15
C15orf40,2,0.5062059255546498,82988441,15
BTBD1,2,0.446510226375995,83016422,15
TM6SF1,2,0.7760443235643971,83107407,15
HDGFL3,3,0.774873498828436,83112738,15
ADAMTSL3,2,0.7980072105339802,83654088,15
ZSCAN2,3,0.5389000666831922,84600986,15
WDR73,3,0.4562104498184625,84639281,15
NMB,2,0.6423985375294788,84655129,15
SEC11A,3,0.4765259421065803,84669538,15
ZNF592,3,0.4979681324242232,84748592,15
ALPK3,3,0.7413203948333201,84816680,15
PDE8A,3,0.7050476512131292,84980440,15
AKAP13,3,0.49977459089878895,85380571,15
KLHL25,3,0.6155624682383418,85759326,15
NTRK3,8,0.837948587650998,87859751,15
MRPL46,3,0.40641893990725075,88459477,15
MRPS11,3,0.3534180194873454,88467453,15
DET1,3,0.5250221246691591,88494440,15
AEN,3,0.5472338953902858,88621337,15
ISG20,3,0.6769435953019545,88636153,15
HAPLN3,3,0.7420190762135699,88877288,15
MFGE8,3,0.7989435603575278,88898683,15
ABHD2,3,0.5683235466633467,89087459,15
FANCI,3,0.3622847348939966,89243949,15
POLG,3,0.3733782381860399,89305198,15
TICRR,3,0.36036873375356815,89575482,15
KIF7,3,0.6772720665352725,89608789,15
PEX11A,3,0.6112782251197757,89677764,15
WDR93,6,0.0,89690811,15
MESP1,6,0.46796627794124623,89748661,15
MESP2,6,0.6657118284815216,89760591,15
ANPEP,6,0.7965025821280463,89784895,15
AP3S2,3,0.45855798357609345,89830599,15
ARPIN,3,0.6200782343173741,89895006,15
ZNF710,3,0.6597607972324008,90001324,15
SEMA4B,3,0.7019986815257235,90160604,15
CIB1,3,0.4993061063486317,90229975,15
GDPGP1,3,0.506445765921455,90233808,15
TTLL13P,3,0.8157251883342042,90249530,15
NGRN,3,0.5293286385917779,90265659,15
ZNF774,3,0.6457126981336695,90352245,15
IQGAP1,3,0.5048766468554846,90388242,15
CRTC3,3,0.42643578825917217,90529923,15
BLM,3,0.7840757378997205,90717346,15
FURIN,3,0.5123259623092884,90868588,15
FES,3,0.6821802885108805,90883695,15
MAN2A2,3,0.5270986809344929,90902218,15
HDDC3,3,0.3732923165114772,90929964,15
UNC45A,3,0.27724972013005134,90930180,15
RCCD1,3,0.3891225877733735,90954870,15
PRC1,3,0.3455681780573092,90966040,15
VPS33B,3,0.0,90998416,15
SV2B,3,0.7904363353105991,91099950,15
SLCO3A1,3,0.6974301624962715,91853708,15
FAM174B,3,0.5484315853705879,92617448,15
CHD2,3,0.533937106661114,92900189,15
RGMA,3,0.7163929583892144,93035273,15
MCTP2,2,0.8283470478239262,94231538,15
NR2F2,6,0.8799061842629954,96325938,15
ARRDC4,2,0.8285467603255402,97960703,15
IGF1R,4,0.8823411553134977,98648539,15
SYNM,3,0.8072843501676695,99098217,15
TTC23,3,0.7813632586579875,99136323,15
LRRC28,3,0.725399519075809,99251362,15
MEF2A,3,0.7354985504484384,99565417,15
LYSMD4,3,0.6866855417147837,99715697,15
ADAMTS17,5,0.8423603788339389,99971437,15
CERS3,3,0.8123314742528039,100400395,15
LINS1,3,0.5871882892106497,100559369,15
ASB7,3,0.5566726910305841,100602534,15
ALDH1A3,4,0.8864706978349719,100877714,15
LRRK1,3,0.678117431900199,100919327,15
CHSY1,3,0.7457317070641329,101175727,15
SELENOS,3,0.5485086360913396,101270817,15
SNRPA1,3,0.6381001602980201,101281510,15
PCSK6,3,0.7528692448551789,101297142,15
TM2D3,3,0.5825741446875732,101621444,15
TARSL2,3,0.6161017624988692,101653596,15
