# Supplementary material for: Gene Co-Expression in Breast Cancer: A Matter of Distance
Source: Front Oncol. 2021 Nov 17;11:726493. doi: 10.3389/fonc.2021.726493 (PMC8636045; doi:10.3389/fonc.2021.726493)
Supplement: Supplementary Material S13 — Piece-wise permutation p-values of the KS statistics, calculated for all bins obtained in Supplementary Material S8 , in every chromosomal region for each phenotype. [file DataSheet_13.zip › SuppMat10/SuppMat10/Clusters/Basal/Basal-chr16-clusters.tsv]

gname,clusterid,assignmentcost,gstart,chromosome
POLR3K,11,0.5128085184256972,46407,16
SNRNP25,11,0.4509111023285709,53010,16
RHBDF1,11,0.5097691099568369,58059,16
MPG,11,0.49886167694814876,77007,16
NPRL3,11,0.5356233550182536,84271,16
LUC7L,11,0.5976157520509258,188969,16
FAM234A,11,0.539161245344087,234521,16
RGS11,11,0.7713591979700121,268301,16
AXIN1,11,0.38152580270286807,287440,16
MRPL28,11,0.4634691871979839,366969,16
TMEM8A,11,0.6581636901263097,370788,16
NME4,11,0.5955865593517393,396725,16
DECR2,11,0.6921897123929208,401858,16
RAB11FIP3,11,0.643771849808974,425649,16
CAPN15,11,0.40270875428212194,527712,16
PIGQ,11,0.40218659439269633,566995,16
NHLRC4,10,0.6340232350240568,567005,16
RAB40C,11,0.4019719806575687,589357,16
WFIKKN1,14,0.838411030472718,629239,16
METTL26,11,0.45198865311826375,634427,16
MCRIP2,11,0.547652731583721,636817,16
WDR90,11,0.523547278218863,649311,16
RHOT2,11,0.4067288686306817,668105,16
RHBDL1,11,0.7361864037474734,675666,16
STUB1,11,0.42782115108600205,680224,16
JMJD8,11,0.573039269303607,681670,16
WDR24,11,0.4050913928663995,684622,16
FBXL16,9,0.7381207180438256,692498,16
METRN,11,0.782252570516117,715118,16
FAM173A,12,0.7149460506773646,720581,16
CCDC78,14,0.8151878390013647,722582,16
HAGHL,11,0.7820945885213096,726936,16
CIAO3,11,0.46507927204051025,729760,16
RPUSD1,11,0.4219996017210579,784974,16
CHTF18,11,0.5425743739251498,788046,16
LMF1,11,0.7282770796872671,853634,16
SOX8,11,0.8533198013666091,981770,16
CACNA1H,2,0.8363658826044718,1153106,16
TPSB2,1,0.0,1227272,16
TPSAB1,1,0.07943937454168004,1240705,16
UBE2I,11,0.0,1308880,16
BAIAP3,8,0.8008414384310417,1333601,16
TSR3,11,0.36270503791237374,1349240,16
GNPTG,11,0.45303637384970186,1351931,16
UNKL,11,0.6070767242880732,1363205,16
C16orf91,11,0.43613543051157067,1419752,16
CCDC154,11,0.7710132461820175,1434383,16
CLCN7,12,0.5009986447766908,1444934,16
TELO2,11,0.37441685380604683,1493344,16
IFT140,11,0.5485733028222646,1510427,16
TMEM204,15,0.7808299966115145,1528688,16
CRAMP1,11,0.4007464111208333,1612325,16
JPT2,11,0.34526185276590515,1678256,16
MAPK8IP3,11,0.5710682267533453,1706183,16
NME3,11,0.5091183565744981,1770286,16
MRPS34,11,0.3101816251464693,1771890,16
EME2,11,0.5922141239779004,1773207,16
SPSB3,11,0.4968607675958455,1776712,16
NUBP2,11,0.3617271587855515,1782932,16
IGFALS,11,0.8600315788387742,1790413,16
HAGH,11,0.39604797600408614,1795620,16
FAHD1,11,0.5258640471411388,1826941,16
MSRB1,11,0.658331237234226,1938210,16
NDUFB10,11,0.3841919539562175,1959538,16
RPS2,11,0.5460104589023719,1962058,16
TBL3,11,0.4143635512865931,1972037,16
GFER,11,0.4895673993002313,1984193,16
SYNGR3,3,0.8308852719191385,1989660,16
ZNF598,11,0.397622007026489,1997654,16
SLC9A3R2,11,0.7079330570776703,2025356,16
NTHL1,11,0.40472163745506917,2039815,16
TSC2,11,0.43261279565437993,2047967,16
PKD1,11,0.5398242897003382,2088710,16
RAB26,11,0.7712995303038704,2140803,16
TRAF7,11,0.41042967411848175,2155698,16
CASKIN1,12,0.7640067553355241,2177180,16
MLST8,11,0.4650095120827413,2204248,16
BRICD5,16,0.9069159962591408,2209253,16
PGP,11,0.5245166844227035,2211997,16
E4F1,11,0.4890606412735775,2223580,16
DNASE1L2,12,0.799633625561294,2235816,16
ECI1,11,0.4740316902516485,2239402,16
RNPS1,11,0.3149222235511726,2253116,16
ABCA3,12,0.6259938433121031,2275881,16
CCNF,11,0.5975677154669203,2429394,16
TEDC2,11,0.5125202199445158,2460086,16
NTN3,11,0.7987959028338321,2471499,16
TBC1D24,12,0.5705093371230351,2475051,16
ATP6V0C,12,0.0,2513952,16
AMDHD2,11,0.6248556947561115,2520357,16
PDPK1,12,0.4234251543961881,2537979,16
KCTD5,11,0.45020951940802834,2682523,16
PRSS27,11,0.6788663708253259,2712419,16
SRRM2,11,0.5343061388706041,2752626,16
ELOB,11,0.4762479694194188,2771414,16
ZG16B,7,0.8044153779525685,2830169,16
PRSS22,12,0.7770041873890292,2852730,16
FLYWCH2,11,0.5330399957640937,2883213,16
FLYWCH1,11,0.545045660479551,2911937,16
PKMYT1,12,0.6172176483479163,2968024,16
PAQR4,11,0.6515853581612863,2969245,16
CLDN9,7,0.8722633181143059,3012923,16
TNFRSF12A,11,0.6120500442484832,3018445,16
HCFC1R1,4,0.7027172897540359,3022620,16
THOC6,11,0.5352280465391781,3024027,16
BICDL2,11,0.7445110598656006,3027682,16
MMP25,10,0.7788264808219323,3046561,16
ZNF205,11,0.5073653192782133,3112560,16
ZNF213,11,0.42379320311594626,3129777,16
ZNF200,11,0.6996648738640561,3222325,16
MEFV,12,0.8187910697997299,3242028,16
ZNF263,11,0.4383528409625558,3263800,16
TIGD7,11,0.6946498432066216,3298808,16
ZNF75A,11,0.6425504368218051,3305406,16
ZSCAN32,11,0.6802566268896393,3382081,16
ZNF174,11,0.5614220683594178,3401215,16
ZNF597,11,0.8650129498889797,3432414,16
NAA60,11,0.5579412324016957,3443649,16
CLUAP1,11,0.6747234655417219,3500976,16
NLRC3,11,0.7990598810091492,3539033,16
SLX4,11,0.5106271074854734,3581181,16
DNASE1,11,0.8151497838601586,3611728,16
TRAP1,11,0.5030360274962906,3651639,16
CREBBP,11,0.6862767987922955,3725054,16
ADCY9,4,0.7589076758368023,3953387,16
TFAP4,6,0.5761210896037627,4257186,16
GLIS2,16,0.8178275756054337,4314761,16
PAM16,6,0.5146588663546696,4331549,16
CORO7,6,0.6246113605126944,4354542,16
VASN,6,0.7441747095640836,4371848,16
DNAJA3,6,0.30973110637098644,4425805,16
NMRAL1,6,0.36382170127807323,4461680,16
HMOX2,6,0.3518977970260043,4474690,16
CDIP1,6,0.564528993949166,4510669,16
C16orf96,6,0.6854411831697804,4556490,16
UBALD1,6,0.39433336605691516,4608883,16
MGRN1,6,0.3347857241424108,4616493,16
NUDT16L1,6,0.38092691390622857,4693694,16
ANKS3,6,0.4650471131413526,4696510,16
C16orf71,9,0.6865867484793123,4734344,16
ZNF500,6,0.30280166866711755,4748239,16
SMIM22,6,0.7400688013107177,4788397,16
ROGDI,6,0.4278664479383777,4796968,16
GLYR1,6,0.0,4803203,16
UBN1,6,0.3261519551607205,4846665,16
PPL,6,0.7029654900771867,4882507,16
NAGPA,6,0.5840772686596429,5024844,16
ALG1,6,0.3972004016457973,5033923,16
C16orf89,6,0.6559168427351012,5044122,16
EEF2KMT,6,0.4037907063231949,5084304,16
METTL22,6,0.7075429864539833,8621683,16
ABAT,6,0.642102003481193,8674596,16
TMEM186,6,0.6200289786261062,8780384,16
PMM2,6,0.5887014672697847,8788823,16
CARHSP1,6,0.7608558432061774,8852942,16
USP7,6,0.5770645269138943,8892097,16
C16orf72,6,0.6516453618201508,9091644,16
ATF7IP2,2,0.8413963755821591,10326434,16
EMP2,4,0.7863285308272143,10528422,16
TEKT5,16,0.8389603036267591,10627501,16
NUBP1,4,0.7938099003664089,10743786,16
TVP23A,3,0.85450107329109,10760919,16
CIITA,16,0.8511423785920004,10866222,16
DEXI,5,0.6855091161145952,10928891,16
CLEC16A,6,0.7783687019029825,10944564,16
RMI2,5,0.8299743823735952,11249619,16
SOCS1,11,0.7978965008313117,11254405,16
LITAF,15,0.8544910450458966,11547722,16
SNN,4,0.7929714498514454,11668455,16
TXNDC11,4,0.7575484840202648,11679080,16
ZC3H7A,4,0.8155907219832745,11750586,16
RSL1D1,6,0.7167994694734063,11833850,16
GSPT1,6,0.7178412130745504,11868128,16
NPIPB2,8,0.8383996805397068,11927373,16
SNX29,6,0.7488002729226999,11976734,16
CPPED1,5,0.8237897134934653,12659799,16
SHISA9,10,0.8396293809866021,12901598,16
ERCC4,4,0.8685338953567399,13920157,16
MRTFB,4,0.7338221295733895,14071321,16
PARN,4,0.5844259008362294,14435700,16
BFAR,4,0.5364408937760188,14632931,16
PLA2G10,4,0.7490354712271488,14672545,16
NPIPA3,10,0.8220847038473589,14708944,16
NOMO1,4,0.6195652849175337,14833721,16
NPIPA1,4,0.6388421371988077,14922802,16
PDXDC1,4,0.0,14974591,16
NTAN1,4,0.604269994897029,15037854,16
RRN3,4,0.4509198633228526,15060022,16
NPIPA5,7,0.8366185075035506,15363624,16
MARF1,4,0.7501785799985778,15594387,16
NDE1,4,0.8061942235856316,15643267,16
FOPNL,4,0.640280031207252,15865719,16
ABCC1,4,0.6900237789887509,15949577,16
ABCC6,5,0.8494210840722851,16148928,16
NOMO3,9,0.8550351623540121,16232528,16
XYLT1,2,0.8405899915735416,17101769,16
NOMO2,4,0.7868614074217533,18417325,16
RPS15A,4,0.6875682200115022,18781295,16
ARL6IP1,2,0.7364994597708542,18791669,16
SMG1,2,0.6043722365400314,18804853,16
TMC7,2,0.8584279810069202,18983934,16
COQ7,2,0.6364956649209288,19067614,16
ITPRIPL2,11,0.8700533730506418,19113932,16
SYT17,11,0.9098200280084229,19167971,16
TMC5,8,0.8100075971870538,19410496,16
GDE1,2,0.46405488238701154,19501693,16
CCP110,2,0.0,19523811,16
VPS35L,5,0.6340526618739379,19555240,16
KNOP1,2,0.49146182740121136,19701937,16
IQCK,9,0.7527424413877806,19716456,16
GPRC5B,9,0.8390061540157487,19856691,16
THUMPD1,2,0.5292791452036532,20702816,16
ERI2,9,0.5834186164430014,20780193,16
REXO5,5,0.6854220683966836,20806429,16
DCUN1D3,2,0.6389550946752419,20854925,16
LYRM1,9,0.6639363203560773,20899868,16
DNAH3,3,0.8479274234768516,20933111,16
TMEM159,5,0.7187623903463949,21158377,16
NPIPB3,9,0.839108310471251,21402237,16
METTL9,9,0.6094899798596876,21597218,16
IGSF6,16,0.8359478843379163,21639550,16
NPIPB4,9,0.7498245541062722,21834569,16
UQCRC2,9,0.5767473739837805,21952660,16
MOSMO,9,0.6195054953042155,22007638,16
VWA3A,1,0.2976238041678435,22092538,16
EEF2K,2,0.7836026768841681,22206278,16
POLR3E,2,0.5187290648674512,22297375,16
NPIPB5,9,0.7981051419065057,22479121,16
USP31,2,0.5181709519721873,23061406,16
SCNN1G,2,0.7368316812943958,23182745,16
SCNN1B,14,0.8044196569944112,23278231,16
COG7,9,0.0,23388493,16
GGA2,9,0.5028617284646606,23463542,16
EARS2,9,0.42839666023797685,23522014,16
UBFD1,9,0.4862002445819418,23557721,16
NDUFAB1,9,0.4570520181065325,23581014,16
PALB2,9,0.4136510983540257,23603160,16
DCTN5,9,0.5118159402077258,23641466,16
PLK1,9,0.618172976014663,23677656,16
PRKCB,12,0.7578565332104056,23835983,16
RBBP6,9,0.5490899637233837,24537693,16
TNRC6A,9,0.5177734829631377,24610209,16
ARHGAP17,9,0.601516125809749,24919389,16
LCMT1,5,0.6085436822921202,25111731,16
ZKSCAN2,5,0.6199552504511586,25236001,16
KDM8,5,0.6179196260625524,27203495,16
NSMCE1,5,0.5181151447541874,27224994,16
IL4R,10,0.8496555443239928,27313668,16
GTF3C1,5,0.5073959078630127,27459555,16
KIAA0556,1,0.6871271440861473,27550133,16
XPO6,1,0.5935019795035896,28097979,16
SBK1,5,0.6900617117520622,28259228,16
NPIPB6,5,0.8052073592023068,28342555,16
CLN3,5,0.6074078389700386,28474111,16
APOBR,15,0.9245722733377797,28494643,16
NUPR1,5,0.7968683122108337,28532708,16
SGF29,5,0.5137998045148453,28553915,16
SULT1A2,5,0.7903497451832544,28591943,16
SULT1A1,5,0.7775397857231183,28605196,16
EIF3C,5,0.6753115694443643,28688558,16
ATXN2L,9,0.6320458561452524,28823035,16
TUFM,5,0.48759212693009957,28842411,16
SH2B1,5,0.5727929039001205,28846600,16
RABEP2,5,0.6732770760333511,28904421,16
NFATC2IP,5,0.5400565734053347,28950807,16
SPNS1,5,0.7670083519943981,28974221,16
LAT,9,0.7422617217547658,28984826,16
NPIPB11,9,0.8006496017699015,29381354,16
BOLA2-SMG1P6,5,0.7091612906119371,29443230,16
NPIPB12,9,0.7929421423959968,29483642,16
SPN,13,0.8765315394144326,29662979,16
QPRT,9,0.6991645206812522,29663279,16
C16orf54,3,0.8166391432160907,29742463,16
KIF22,5,0.0,29790719,16
MAZ,5,0.5040019410617789,29806106,16
PRRT2,5,0.8223851580760829,29811382,16
PAGR1,5,0.5617618562553421,29816152,16
MVP,5,0.7199533905375518,29820394,16
CDIPT,5,0.36887962127827423,29858357,16
SEZ6L2,5,0.7402410680085858,29871159,16
ASPHD1,5,0.8339253137334984,29900375,16
KCTD13,5,0.5694096900902388,29905012,16
TMEM219,5,0.40170835249788295,29940885,16
TAOK2,5,0.455281272839262,29973868,16
HIRIP3,5,0.4365154141512929,29992321,16
INO80E,5,0.4090300191637415,29995715,16
DOC2A,5,0.8359842664233077,30005514,16
ALDOA,5,0.48200360313601,30064164,16
PPP4C,5,0.3315877440215024,30075978,16
TBX6,5,0.7009173109596536,30085793,16
YPEL3,5,0.5523628201144261,30092314,16
GDPD3,10,0.8539897198837103,30104810,16
MAPK3,5,0.49098452397653924,30114105,16
CORO1A,5,0.8169671781931319,30182827,16
BOLA2B,9,0.7118806537757763,30192934,16
CD2BP2,5,0.5349827593534903,30350773,16
TBC1D10B,5,0.45575790947739736,30357102,16
ZNF48,5,0.5634071645111622,30378106,16
SEPT1,5,0.831848772792341,30378133,16
ZNF771,5,0.708240427164857,30407297,16
DCTPP1,5,0.6046351421943705,30423619,16
SEPHS2,5,0.625930946552258,30443631,16
ITGAL,4,0.8037106304845882,30472658,16
ZNF768,5,0.6349421744706728,30524004,16
ZNF747,5,0.507191753756306,30530367,16
ZNF764,5,0.4978248088887265,30553764,16
ZNF688,5,0.6050174519300843,30569346,16
ZNF785,5,0.6253087815469385,30573740,16
ZNF689,9,0.801610077122498,30602558,16
PRR14,5,0.6026713488140685,30650717,16
FBRS,5,0.5467284746699443,30658431,16
SRCAP,5,0.5192618737206314,30698209,16
PHKG2,5,0.5500064770545017,30748293,16
CCDC189,5,0.6885345159877342,30757423,16
RNF40,5,0.6071222627771786,30761745,16
ZNF629,5,0.6197864756753155,30778456,16
BCL7C,5,0.6983023461933486,30833626,16
CTF1,5,0.7991240008953876,30896607,16
FBXL19,5,0.6873225546364023,30923055,16
ORAI3,5,0.7091749950664594,30949068,16
SETD1A,5,0.5454008391181613,30957754,16
HSD3B7,5,0.6874389385171502,30985207,16
STX1B,5,0.7783849386467703,30989256,16
STX4,5,0.5835887903303657,31032889,16
ZNF668,15,0.6986422579829172,31060843,16
ZNF646,5,0.44008034839161947,31074422,16
PRSS53,5,0.8017833451394234,31083425,16
VKORC1,5,0.5877726768208986,31090842,16
BCKDK,5,0.6361453854528374,31106107,16
KAT8,5,0.5784992733344216,31114489,16
PRSS8,5,0.6585618326438536,31131433,16
PRSS36,5,0.8349034164204021,31138925,16
FUS,14,0.8403630499435644,31180110,16
PYCARD,5,0.7959823954439235,31201486,16
ITGAX,14,0.8794691461808458,31355134,16
ZNF843,11,0.8624712612922307,31432593,16
ARMC5,5,0.5544009467564746,31458080,16
TGFB1I1,9,0.8635933469436929,31471585,16
SLC5A2,12,0.8724555740547085,31483002,16
C16orf58,5,0.6496388738881702,31489471,16
ZNF720,5,0.7498090181700018,31713229,16
ZNF267,5,0.6271599636404983,31873807,16
SHCBP1,10,0.3980632197897366,46578591,16
VPS35,10,0.0,46656132,16
ORC6,10,0.35064617321904057,46689643,16
C16orf87,10,0.3539505632549207,46796603,16
GPT2,10,0.5556041954502613,46884362,16
DNAJA2,10,0.2516581845903795,46955362,16
NETO2,10,0.6422781059965434,47077703,16
ITFG1,10,0.4137576459737179,47154387,16
PHKB,10,0.4269340198079541,47461123,16
LONP2,10,0.540091628466867,48244296,16
SIAH1,10,0.40211616797355154,48356364,16
ZNF423,8,0.8150662715777517,49487524,16
CNEP1R1,10,0.40589035898170656,50024410,16
HEATR3,10,0.4737186049867065,50065970,16
TENT4B,10,0.4106862217459015,50152918,16
ADCY7,10,0.5132793524875761,50246137,16
BRD7,10,0.3874620595234829,50313487,16
NKD1,15,0.7667705495640856,50548396,16
SNX20,12,0.8590742688119579,50666300,16
NOD2,10,0.8869534475180659,50693588,16
CYLD,10,0.5718982969685853,50742050,16
SALL1,4,0.878830409999487,51135975,16
HNRNPA1P48,13,0.8540290261536829,51553436,16
TOX3,3,0.7299628542789288,52436417,16
CHD9,10,0.4926817916541629,53055033,16
RBL2,10,0.41799349234501515,53433977,16
AKTIP,10,0.46926430008804276,53491040,16
RPGRIP1L,10,0.5497394305894798,53598153,16
FTO,14,0.8588799888202376,53701692,16
IRX3,15,0.80857054577341,54283304,16
IRX5,15,0.7674606478019127,54930862,16
MMP2,6,0.8393574949953414,55389700,16
LPCAT2,15,0.78190682762625,55509072,16
SLC6A2,9,0.7564039344903157,55655604,16
GNAO1,2,0.8408803354164783,56191489,16
AMFR,15,0.556416330521863,56361452,16
NUDT21,15,0.4501666925765694,56429133,16
OGFOD1,15,0.42327385492815384,56451490,16
BBS2,15,0.6173576419988089,56466836,16
MT2A,16,0.40422416177748766,56608584,16
MT1E,16,0.7644215705946249,56625475,16
MT1M,16,0.33915538656779964,56632659,16
MT1A,9,0.8758150776751144,56638666,16
MT1F,16,0.0,56657731,16
MT1G,16,0.6868858572738854,56666731,16
MT1X,16,0.6302346062757065,56682470,16
NUP93,15,0.3585961285896,56730118,16
HERPUD1,15,0.7491980291998358,56932142,16
CETP,7,0.8614804999394784,56961923,16
NLRC5,15,0.6645500835456524,56989485,16
CPNE2,15,0.5797260943110834,57092583,16
FAM192A,15,0.3117429707085426,57152466,16
RSPRY1,15,0.40421145435436323,57186137,16
ARL2BP,15,0.5479099942151582,57245259,16
PLLP,10,0.7921712993112425,57248547,16
CCL22,14,0.8013047119207997,57358783,16
CX3CL1,15,0.7560358849317681,57372477,16
CCL17,14,0.8703701803244663,57404767,16
CIAPIN1,15,0.0,57428187,16
COQ9,15,0.23676895344829563,57447425,16
POLR2C,15,0.24942153105705067,57462660,16
DOK4,15,0.726484188103327,57471922,16
CCDC102A,15,0.5840701293269834,57512181,16
ADGRG5,4,0.8263466765560761,57542643,16
ADGRG1,15,0.583368070780214,57610652,16
ADGRG3,15,0.8925387690997517,57668277,16
KATNB1,15,0.42677041820967354,57735739,16
KIFC3,15,0.8143910565152772,57758217,16
TEPP,4,0.8509810369558635,57976435,16
ZNF319,15,0.47528897446199747,57994668,16
USB1,15,0.4729466151421611,57999546,16
MMP15,15,0.730541807206198,58025754,16
CFAP20,15,0.3837429585485391,58113592,16
CSNK2A2,15,0.4409320150964412,58157907,16
CCDC113,15,0.6701559660172347,58231157,16
GINS3,15,0.4806288854291151,58295080,16
SETD6,15,0.46426247328194337,58515479,16
CNOT1,15,0.4365320746630461,58519951,16
SLC38A7,15,0.5960084726866826,58665109,16
GOT2,15,0.5247982047034199,58707131,16
CDH11,2,0.8007205718477046,64943753,16
CDH5,12,0.8407340914408222,66366622,16
BEAN1,11,0.7269624716864894,66427295,16
TK2,4,0.8635963764879528,66508003,16
CKLF,11,0.7375872765797431,66552563,16
CKLF-CMTM1,3,0.8086520741005886,66552587,16
CMTM1,15,0.8216238095671344,66566393,16
CMTM2,9,0.8468489370970671,66579448,16
CMTM3,7,0.8685970998448462,66603874,16
CMTM4,13,0.782155324128077,66614750,16
DYNC1LI2,7,0.6567935060070934,66720893,16
NAE1,13,0.579904537347913,66802875,16
PDP2,7,0.6642146589085511,66878589,16
CIAO2B,7,0.5645203153510194,66932065,16
CES2,7,0.6595553687521194,66934444,16
CES3,14,0.0,66961245,16
CES4A,10,0.7408501635324856,66988589,16
CBFB,13,0.5814074094096315,67028984,16
C16orf70,13,0.6415959562211275,67109958,16
B3GNT9,7,0.83688918072645,67148104,16
TRADD,13,0.8442235369759942,67154185,16
FBXL8,16,0.868347468430464,67159932,16
HSF4,4,0.7659376740572982,67164681,16
KIAA0895L,13,0.6852419962098344,67175599,16
EXOC3L1,15,0.892943599458883,67184379,16
E2F4,7,0.7039910144655326,67192155,16
ELMO3,13,0.807824760968185,67199111,16
LRRC29,7,0.7846660829621539,67207139,16
TMEM208,15,0.763968506322809,67227103,16
FHOD1,14,0.8087274671989761,67229387,16
SLC9A5,13,0.80255837965515,67237683,16
PLEKHG4,14,0.8058339421725007,67277510,16
KCTD19,15,0.8316040499269646,67289428,16
LRRC36,13,0.8455524891327671,67326798,16
TPPP3,12,0.8787003261296383,67389809,16
ZDHHC1,15,0.8660894366204531,67394152,16
HSD11B2,15,0.7916263088500556,67430652,16
ATP6V0D1,13,0.7004674036023375,67438014,16
RIPOR1,2,0.8940730225543443,67518418,16
CTCF,7,0.6596617030770413,67562467,16
CARMIL2,2,0.8225369957248674,67644988,16
ACD,13,0.5938696343440379,67657512,16
PARD6A,13,0.815085952870251,67660946,16
ENKD1,13,0.7478541302505658,67662945,16
C16orf86,12,0.7485129005648608,67666814,16
GFOD2,13,0.7368414407107367,67674531,16
RANBP10,13,0.5357087636084713,67723070,16
TSNAXIP1,13,0.7294303021805695,67806765,16
CENPT,13,0.5747090783967737,67828157,16
THAP11,13,0.5542456154306475,67842082,16
NUTF2,13,0.5187059188011427,67846923,16
EDC4,13,0.5268031267919341,67873052,16
PSKH1,13,0.5864184796171714,67893254,16
PSMB10,13,0.6850035342435911,67934506,16
LCAT,13,0.6950504375390563,67939750,16
SLC12A4,13,0.7112054156399994,67943474,16
DPEP2,4,0.8847609963419871,67987394,16
DUS2,13,0.527100916220735,67987746,16
DDX28,13,0.5364227946438829,68021274,16
NFATC3,13,0.5435652750145257,68084751,16
ESRP2,13,0.5168304525511189,68229111,16
PLA2G15,13,0.7735200821136595,68245304,16
SLC7A6,8,0.8218920188829081,68264516,16
SLC7A6OS,13,0.585426728355116,68284503,16
PRMT7,13,0.5135784492746063,68310974,16
SMPD3,8,0.8197615028581333,68358327,16
ZFP90,13,0.5055844087668822,68530090,16
CDH3,13,0.6890260712961163,68636189,16
CDH1,13,0.6987629717904722,68737292,16
TANGO6,13,0.5760229962968137,68843531,16
HAS3,13,0.780095764492925,69105653,16
CHTF8,13,0.5521813400553789,69118010,16
UTP4,13,0.0,69131291,16
SNTB2,13,0.5574230983390391,69187129,16
VPS4A,13,0.3513926700799458,69311350,16
COG8,13,0.319309824703494,69320140,16
PDF,13,0.6650865824097099,69326913,16
NIP7,13,0.3414258750508158,69337996,16
TMED6,13,0.6099318386206,69343250,16
TERF2,13,0.32493981073210276,69355567,16
CYB5B,13,0.42817302048283823,69424525,16
NFAT5,13,0.6047016079768984,69565094,16
NQO1,13,0.7035728544713589,69706996,16
NOB1,13,0.3604173589610903,69741871,16
WWP2,13,0.6777065491701522,69762306,16
PDPR,13,0.7328778860231588,70113626,16
EXOSC6,13,0.5309280427277787,70246778,16
AARS,7,0.6896016409312169,70252295,16
DDX19B,13,0.6746353538849628,70289663,16
DDX19A,7,0.5769584818348865,70346861,16
ST3GAL2,13,0.7236682187762354,70375977,16
COG4,13,0.5902331349489925,70480568,16
SF3B3,13,0.60929308816226,70523791,16
IL34,7,0.8910188076588175,70579895,16
VAC14,7,0.6066534174738274,70687439,16
HYDIN,10,0.8941487782489932,70802084,16
CMTR2,7,0.3987204401026,71281389,16
ZNF23,7,0.4862496547927019,71447597,16
ZNF19,7,0.3964344282018787,71464555,16
CHST4,7,0.8125880694007024,71525233,16
MARVELD3,7,0.4691421733962462,71626161,16
PHLPP2,7,0.35927782491875626,71637835,16
AP1G1,7,0.17706854891699308,71729000,16
ATXN1L,7,0.2568632148359701,71845976,16
IST1,7,0.0,71845996,16
ZNF821,7,0.4473485927498606,71859680,16
DHODH,7,0.3608626649571467,72008588,16
TXNL4B,7,0.38529598517964947,72044289,16
DHX38,7,0.23877269813604285,72093613,16
PMFBP1,3,0.860859252255463,72112157,16
ZFHX3,3,0.7670311172200505,72782885,16
PSMD7,3,0.5840487462852216,74296814,16
NPIPB15,3,0.8521997148225445,74377878,16
GLG1,3,0.5986678585772129,74447427,16
RFWD3,3,0.6030094802827853,74621399,16
MLKL,3,0.6935564191552985,74671855,16
FA2H,13,0.8542630593802929,74712955,16
WDR59,3,0.7120187804558782,74871362,16
ZNRF1,3,0.6742508151110872,74999030,16
ZFP1,3,0.6148937300674753,75148494,16
BCAR1,3,0.610028489579018,75228181,16
CFDP1,3,0.6468897372300768,75293698,16
TMEM170A,3,0.6160436825407435,75443054,16
CHST6,3,0.712877596027738,75472052,16
TMEM231,3,0.7607792245834218,75536741,16
GABARAPL2,3,0.5912341884165635,75566375,16
ADAT1,3,0.5422467695102253,75596981,16
KARS,3,0.40378078088322644,75627474,16
TERF2IP,3,0.6192544262520854,75647773,16
MON1B,3,0.5286217603951648,77190835,16
SYCE1L,3,0.7968695287000498,77199397,16
ADAMTS18,14,0.9074597500957231,77247813,16
WWOX,3,0.6290558127361096,78099430,16
MAF,13,0.7903052301643169,79585843,16
DYNLRB2,3,0.7230626948552427,80540734,16
CDYL2,3,0.70316016877608,80597907,16
CMC2,3,0.3709994322612914,80966448,16
CENPN,3,0.4280767583331069,81006498,16
ATMIN,3,0.0,81035842,16
C16orf46,3,0.4648938572798236,81053497,16
GCSH,3,0.531994528811413,81081938,16
BCO1,3,0.654560047923588,81238689,16
GAN,3,0.5960331861092228,81314966,16
CMIP,8,0.5610411242006363,81445170,16
PLCG2,9,0.8793899497781318,81739097,16
SDR42E1,3,0.7869316370406725,81988855,16
MPHOSPH6,3,0.5407595680104068,82147798,16
CDH13,15,0.8939507899901189,82626965,16
HSBP1,3,0.5679350137747654,83807843,16
MLYCD,3,0.6045975555587709,83899115,16
OSGIN1,3,0.7145897543484859,83948282,16
NECAB2,14,0.675261752282166,83968632,16
MBTPS1,8,0.6188455090555313,84053761,16
HSDL1,3,0.4951440059734734,84122141,16
DNAAF1,3,0.7478217492370784,84145287,16
TAF1C,3,0.4485572717681584,84177847,16
ADAD2,12,0.8312762808800873,84191138,16
ATP2C2,7,0.8452574197877354,84368527,16
COTL1,8,0.6975508013180177,84565596,16
KLHL36,3,0.47634794820568505,84648511,16
USP10,3,0.45172426981058167,84699978,16
CRISPLD2,3,0.8742734483313801,84819985,16
ZDHHC7,3,0.5258137838207387,84974181,16
KIAA0513,3,0.7156547101184272,85027751,16
GSE1,8,0.4960693385180499,85169525,16
GINS2,3,0.5400310893472194,85676198,16
C16orf74,3,0.7442128635532199,85690084,16
EMC8,8,0.43894211579025166,85771758,16
COX4I1,8,0.5236796723207164,85798633,16
IRF8,4,0.7446213580554206,85899162,16
FOXF1,2,0.9181926849283409,86510527,16
MTHFSD,3,0.4866606689201711,86530176,16
FOXC2,13,0.8768035256063588,86566829,16
FOXL1,8,0.818914735841096,86576368,16
C16orf95,8,0.617664576360528,87083562,16
FBXO31,8,0.4416141406935443,87326987,16
MAP1LC3B,8,0.513719514874424,87383953,16
ZCCHC14,3,0.43939263818863605,87406246,16
JPH3,1,0.6187794712930161,87601835,16
KLHDC4,8,0.31906487577429654,87696485,16
SLC7A5,8,0.6213314059413786,87830023,16
BANP,8,0.44405356152849407,87949244,16
ZNF469,9,0.7552745639329028,88382989,16
ZFPM1,8,0.5855432883815676,88453280,16
ZC3H18,8,0.0,88570381,16
CYBA,8,0.6653367870282794,88643289,16
MVD,8,0.5173522457102893,88651935,16
SNAI3,10,0.6681315304075182,88677688,16
RNF166,8,0.488635350056965,88696495,16
CTU2,8,0.3272055922733753,88706483,16
PIEZO1,8,0.4169275737205773,88715338,16
CDT1,8,0.4156459218497176,88803789,16
APRT,8,0.38516330280104605,88809339,16
GALNS,8,0.6455236367840086,88813734,16
TRAPPC2L,8,0.35803337250796585,88856220,16
CBFA2T3,2,0.8658882507417711,88874858,16
ACSF3,8,0.627042306074841,89088375,16
ZNF778,8,0.6250880848899342,89217703,16
ANKRD11,8,0.3272585123487066,89267630,16
SPG7,8,0.32974656938790103,89490719,16
RPL13,8,0.5103652136820598,89560657,16
CPNE7,13,0.8481224078648157,89575758,16
CHMP1A,8,0.44365479796683605,89644435,16
SPATA33,8,0.43102114627605437,89657802,16
CDK10,8,0.465346343319195,89680737,16
SPATA2L,8,0.5986814569321575,89696357,16
VPS9D1,8,0.5293237792332846,89707134,16
ZNF276,8,0.5207366842319651,89720400,16
FANCA,8,0.3738776649370271,89737549,16
SPIRE2,8,0.5239172791463801,89818179,16
TCF25,8,0.4049463249468602,89873570,16
MC1R,8,0.644791363827204,89912119,16
DEF8,8,0.39687405502056794,89947925,16
CENPBD1,8,0.4571941198893078,89969773,16
DBNDD1,8,0.5800777198279804,90004865,16
GAS8,8,0.39819807360148696,90019629,16
