# Supplementary material for: Gene Co-Expression in Breast Cancer: A Matter of Distance
Source: Front Oncol. 2021 Nov 17;11:726493. doi: 10.3389/fonc.2021.726493 (PMC8636045; doi:10.3389/fonc.2021.726493)
Supplement: Supplementary Material S13 — Piece-wise permutation p-values of the KS statistics, calculated for all bins obtained in Supplementary Material S8 , in every chromosomal region for each phenotype. [file DataSheet_13.zip › SuppMat10/SuppMat10/Clusters/Basal/Basal-chr17-clusters.tsv]

gname,clusterid,assignmentcost,gstart,chromosome
DOC2B,15,0.7942686565442555,142789,17
RPH3AL,3,0.7117992139440865,212389,17
C17orf97,7,0.7699984998438125,410325,17
RFLNB,13,0.8313082075271803,439978,17
VPS53,3,0.5910878210444432,508668,17
FAM57A,3,0.7416068138481191,732412,17
GEMIN4,3,0.4901871676494671,744421,17
GLOD4,3,0.5699688663681053,757097,17
MRM3,3,0.4973374906744965,782353,17
NXN,13,0.8445289845356122,799310,17
TIMM22,3,0.6061666884316632,997129,17
ABR,3,0.6744775193567418,1003518,17
YWHAE,3,0.6456564142273782,1344275,17
CRK,3,0.5231475183646082,1420689,17
MYO1C,3,0.581533001407247,1464186,17
INPP5K,3,0.5744147265023452,1494577,17
PITPNA,3,0.5054366820269645,1517718,17
SLC43A2,3,0.7043123821379831,1569267,17
SCARF1,7,0.8315691655487805,1633858,17
RILP,3,0.7886055043922229,1646145,17
PRPF8,3,0.4262757534486563,1650629,17
TLCD2,10,0.8507483065888015,1702816,17
WDR81,13,0.6109990054211065,1716523,17
SERPINF2,3,0.8559667791037397,1742836,17
SERPINF1,17,0.8292056125791019,1762029,17
SMYD4,3,0.546713098074922,1779485,17
RPA1,3,0.4096745054076647,1829702,17
RTN4RL1,5,0.8325883949437171,1934677,17
DPH1,3,0.5734317888186442,2030110,17
HIC1,8,0.875899103402698,2054154,17
SMG6,3,0.5793353583221634,2059839,17
SRR,3,0.8137376688365281,2303383,17
TSR1,3,0.38720316426627766,2322503,17
SGSM2,3,0.6579559330617991,2337498,17
MNT,3,0.7535177162040718,2384073,17
METTL16,3,0.568330638842877,2405562,17
PAFAH1B1,3,0.4610727632073477,2593210,17
CLUH,3,0.4196246971831541,2689386,17
RAP1GAP2,3,0.7636852624352641,2755705,17
TRPV3,7,0.8493704433214279,3510502,17
TRPV1,14,0.815888894853416,3565444,17
SHPK,3,0.7534855237326653,3608262,17
CTNS,3,0.6017405667326725,3636468,17
TAX1BP3,3,0.6599405964399762,3662895,17
P2RX5-TAX1BP3,3,0.7170158445724131,3663063,17
EMC6,3,0.601187978068983,3668812,17
ITGAE,3,0.5748720065595816,3714628,17
HASPIN,3,0.5280010439252638,3723903,17
NCBP3,3,0.4693855258219619,3802158,17
CAMKK1,3,0.574508486472074,3860315,17
ATP2A3,3,0.8117747351652673,3923870,17
ZZEF1,3,0.5100517709513203,4004445,17
CYB5D2,3,0.7363130889630085,4143168,17
ANKFY1,3,0.4106830847194226,4163821,17
UBE2G1,3,0.588006677759714,4269259,17
SPNS3,13,0.7942638339218361,4433940,17
MYBBP1A,3,0.308996501068711,4538897,17
GGT6,3,0.7909605000298853,4556927,17
PELP1,3,0.42744015278603253,4669774,17
ARRB2,3,0.5727406760063005,4710596,17
MED11,3,0.36350110235624244,4731428,17
CXCL16,3,0.6712855861247874,4733533,17
ZMYND15,3,0.7320290360151293,4739833,17
VMO1,16,0.90659500657065,4785285,17
GLTPD2,3,0.8259696184869456,4788964,17
PSMB6,3,0.3614924606171347,4796144,17
PLD2,3,0.5039976500662934,4807152,17
MINK1,3,0.5044425619082284,4833340,17
CHRNE,15,0.6191273839848326,4897771,17
C17orf107,15,0.0,4899418,17
GP1BA,13,0.9060044475394478,4932277,17
SLC25A11,3,0.43123184708509277,4937130,17
RNF167,3,0.5163639449360058,4940008,17
PFN1,3,0.5506522089348427,4945652,17
SPAG7,3,0.46760854346181957,4959226,17
CAMTA2,13,0.4791548860674796,4967992,17
INCA1,3,0.5297510825275888,4988130,17
KIF1C,3,0.6346682560780091,4997950,17
SLC52A1,7,0.7918222852779742,5032600,17
ZFP3,3,0.41510767010803484,5078467,17
ZNF232,3,0.5074510613981684,5105541,17
USP6,13,0.7475640028020456,5116438,17
ZNF594,3,0.43622033103801816,5179535,17
SCIMP,15,0.873933382557001,5208920,17
RABEP1,3,0.46592131162555306,5282265,17
NUP88,3,0.2755790812133193,5360963,17
RPAIN,3,0.388621821698656,5419641,17
C1QBP,3,0.0,5432777,17
DHX33,3,0.33745728083466275,5440917,17
DERL2,3,0.4645125243763538,5471254,17
MIS12,3,0.5163349049581732,5486285,17
NLRP1,10,0.7940694039993331,5499427,17
WSCD1,12,0.8894637276772256,6057807,17
PIMREG,3,0.6138732723839124,6444441,17
PITPNM3,13,0.8038366645917576,6451263,17
KIAA0753,3,0.4978621695874419,6578147,17
TXNDC17,3,0.5898389226864648,6640758,17
MED31,3,0.5915794243653283,6643311,17
C17orf100,13,0.6642547857477379,6651718,17
SLC13A5,3,0.8577198666519589,6684713,17
XAF1,13,0.8251070910356629,6755447,17
FBXO39,3,0.7672396835944638,6776215,17
ALOX12,14,0.5336887528548477,6996049,17
RNASEK,13,0.56513769419935,7012417,17
RNASEK-C17orf49,13,0.6546303595297263,7012635,17
C17orf49,13,0.7123419537338334,7014495,17
BCL6B,6,0.8095244219842603,7023020,17
SLC16A13,13,0.6098686769935894,7036075,17
SLC16A11,13,0.8396263215722458,7041630,17
CLEC10A,9,0.8300452782080188,7074537,17
ASGR2,12,0.8613637707897868,7101322,17
ASGR1,15,0.7922290233345022,7173431,17
DLG4,1,0.8087396468085154,7187169,17
ACADVL,13,0.5486265067817279,7217125,17
DVL2,13,0.3993197468482558,7225342,17
PHF23,13,0.48591175121755126,7235029,17
GABARAP,13,0.4467867432496855,7240008,17
CTDNEP1,13,0.0,7243591,17
ELP5,13,0.5301362036847656,7251416,17
CLDN7,3,0.8144239747914953,7259903,17
YBX2,7,0.8018401881030229,7288263,17
EIF5A,13,0.4125446542847855,7306999,17
GPS2,13,0.5773174936477008,7311324,17
NEURL4,13,0.38448209141032674,7315628,17
ACAP1,4,0.8810090487218522,7336529,17
KCTD11,13,0.6356661142364968,7351889,17
TNK1,13,0.4930458010370581,7380534,17
PLSCR3,13,0.5839123138280509,7389727,17
TMEM256,13,0.637747716134333,7402975,17
NLGN2,13,0.6032183289361919,7404874,17
TMEM102,13,0.5522058485819411,7435443,17
FGF11,17,0.8910987437728957,7438273,17
CHRNB1,14,0.5504729254115593,7445061,17
ZBTB4,13,0.353952735863832,7459366,17
POLR2A,3,0.703826669912351,7484366,17
TNFSF12,13,0.6615412898557196,7549058,17
TNFSF13,13,0.6730448696624978,7558292,17
SENP3,3,0.4957968760761787,7561919,17
EIF4A1,3,0.6179478864661274,7572706,17
CD68,14,0.8822598489662233,7579491,17
MPDU1,13,0.5060646629583567,7583529,17
SOX15,13,0.7257186845187852,7588178,17
FXR2,13,0.3963126675011692,7591230,17
SHBG,13,0.858959125401995,7613946,17
SAT2,13,0.5810979894914227,7626234,17
ATP1B2,12,0.8851513277473948,7646627,17
TP53,3,0.7897290217171729,7661779,17
WRAP53,13,0.43346205938016913,7686071,17
EFNB3,1,0.7719883783288085,7705202,17
DNAH2,7,0.8636011171318245,7717354,17
KDM6B,13,0.5361897485657424,7839904,17
TMEM88,9,0.8297101862620513,7855065,17
NAA38,13,0.5424939196997403,7856685,17
CYB5D1,3,0.6199739256405197,7857746,17
CHD3,13,0.5748950696315086,7884806,17
RNF227,13,0.6089870521078371,7913324,17
KCNAB3,3,0.7356134923227555,7921859,17
TRAPPC1,13,0.4627501272234019,7930345,17
CNTROB,13,0.42038494862365117,7932101,17
GUCY2D,13,0.8744403180357245,8002594,17
ALOXE3,4,0.8580516583258704,8095900,17
VAMP2,13,0.5447673109493643,8159149,17
TMEM107,3,0.7190594238117392,8173237,17
BORCS6,13,0.6283210864037788,8188333,17
AURKB,13,0.4889476342837271,8204733,17
CTC1,13,0.6763337361400228,8224815,17
PFAS,3,0.5712254208614806,8247618,17
SLC25A35,13,0.8315507690781249,8287763,17
RANGRF,13,0.7143628008995118,8288654,17
ARHGEF15,15,0.8942218124387252,8310241,17
KRBA2,13,0.849509374148722,8356902,17
RPL26,3,0.6150144598737161,8377516,17
NDEL1,13,0.5658030563634935,8413131,17
MYH10,13,0.7619257695045119,8474205,17
MFSD6L,12,0.830194051579104,8797162,17
PIK3R6,14,0.7073455045047157,8802723,17
PIK3R5,7,0.813559972921461,8878911,17
NTN1,3,0.7786671873532411,9021510,17
STX8,13,0.719818112224305,9250471,17
USP43,3,0.8006026501546133,9644698,17
MYH13,12,0.8573673524040861,10300865,17
MYH3,13,0.582375083809348,10628526,17
SCO1,3,0.5645048687294668,10672474,17
ADPRM,3,0.6951298859012018,10697594,17
TMEM220,3,0.8731886509885551,10699015,17
SHISA6,14,0.7441135774348222,11241263,17
ZNF18,16,0.7752443365215431,11977439,17
MAP2K4,3,0.7311231289177418,12020829,17
ARHGAP44,5,0.8587589667497114,12789498,17
ELAC2,3,0.5632971039710188,12991612,17
COX10,13,0.5764899910393886,14069490,17
HS3ST3B1,7,0.8292713706604198,14301081,17
PMP22,12,0.8412026664607484,15229777,17
TEKT3,12,0.82984377549202,15303811,17
CDRT4,17,0.8453341993539193,15436015,17
TVP23C-CDRT4,10,0.804395006655054,15436021,17
TVP23C,17,0.7778019193408245,15502264,17
TRIM16,16,0.8975880742999658,15627960,17
ZNF286A,16,0.6017308181258183,15699577,17
ADORA2B,2,0.9048014154126917,15944917,17
ZSWIM7,16,0.524399536987194,15976560,17
TTC19,16,0.5010441829161261,15999784,17
NCOR1,16,0.5347061429089681,16029157,17
PIGL,16,0.5934786541157431,16217191,17
CENPV,16,0.7863312949092354,16342534,17
UBB,16,0.6516688605804385,16380798,17
TRPV2,9,0.7234615843039089,16415571,17
LRRC75A,16,0.7446376188269785,16441577,17
ZNF287,16,0.5725349131584612,16546954,17
ZNF624,16,0.4121147439611752,16620734,17
MPRIP,16,0.47996656122764003,17042545,17
PLD6,16,0.5727407690192081,17200995,17
FLCN,16,0.5795902277129048,17212212,17
COPS3,16,0.4031687466548316,17246616,17
NT5M,16,0.839510239584252,17303335,17
MED9,16,0.4676701231046958,17476994,17
RASD1,4,0.8261438389629777,17494437,17
PEMT,16,0.6433695290923819,17505563,17
RAI1,16,0.49020242187885077,17681458,17
SREBF1,16,0.7311192944568895,17810399,17
TOM1L2,16,0.48424031955989844,17843511,17
DRC3,16,0.4651386942613245,17972813,17
ATPAF2,16,0.3171737520937835,17977409,17
GID4,16,0.35911054401149656,18039292,17
DRG2,16,0.0,18087892,17
MYO15A,16,0.6985511191912404,18108706,17
ALKBH5,16,0.3761297270878038,18183078,17
LLGL1,16,0.3810273033355607,18225635,17
FLII,16,0.4037953067735788,18244815,17
MIEF2,16,0.46681628341195824,18260597,17
TOP3A,16,0.4063685590268914,18271428,17
SMCR8,16,0.5260811195441032,18315293,17
SHMT1,16,0.6022112553461364,18327860,17
ZNF286B,16,0.5433319343696997,18658429,17
TRIM16L,14,0.685153721567691,18697998,17
TVP23B,16,0.653786467576126,18781111,17
PRPSAP2,16,0.5050735084721709,18840085,17
SLC5A10,9,0.8607190391616628,18950345,17
FAM83G,16,0.551800549695936,18968789,17
GRAP,12,0.8176803241669425,19020673,17
EPN2,16,0.6209095609812515,19215615,17
B9D1,16,0.696802550637661,19334308,17
MAPK7,14,0.5932895039845701,19377721,17
MFAP4,10,0.8173117230426261,19383442,17
RNF112,8,0.8127845075911726,19411125,17
SLC47A1,16,0.8015588182339595,19495385,17
ALDH3A2,16,0.6952009196848552,19648136,17
SLC47A2,16,0.8166114783683232,19678288,17
ULK2,14,0.5607451523354195,19770829,17
AKAP10,16,0.5814179524179806,19904302,17
SPECC1,17,0.7836554989136228,20009344,17
USP22,14,0.5735283251834364,20999596,17
DHRS7B,14,0.6064856358539983,21123364,17
TMEM11,14,0.5876652723919022,21197280,17
NATD1,14,0.6805279286271848,21238870,17
MAP2K3,14,0.8634746015938853,21284672,17
C17orf51,9,0.8244082467758761,21428263,17
WSB1,2,0.47192927440302257,27294076,17
KSR1,14,0.7875636325094263,27456470,17
LGALS9,2,0.8191340215455435,27629798,17
NOS2,5,0.8466827065561437,27756766,17
LYRM9,2,0.5931267381062915,27878314,17
NLK,2,0.24970774282778652,28041737,17
TMEM97,2,0.27011498705741865,28319200,17
IFT20,2,0.29647325111681344,28328325,17
TNFAIP1,2,0.20487949978008724,28335602,17
POLDIP2,2,0.0,28346633,17
TMEM199,2,0.17873732006584042,28357642,17
SARM1,2,0.47343310455971976,28364356,17
VTN,11,0.5037175505310487,28367284,17
SLC46A1,2,0.533672827182737,28394642,17
SLC13A2,14,0.33844245981063925,28473293,17
FOXN1,13,0.834780894698711,28506243,17
UNC119,2,0.26787814445269664,28546707,17
PIGS,2,0.2677015801211591,28553383,17
ALDOC,2,0.5157185961770232,28573115,17
SPAG5,2,0.19065194695084464,28577565,17
KIAA0100,2,0.3208399863536715,28614446,17
SDF2,2,0.25906914425797745,28648356,17
SUPT6H,2,0.2279503659933828,28662198,17
PROCA1,2,0.634158104700477,28703197,17
RAB34,2,0.48630486779071924,28714281,17
RPL23A,2,0.2942649162332144,28719985,17
TLCD1,2,0.4756311530498708,28724348,17
TRAF4,2,0.2859646536444802,28744005,17
FAM222B,2,0.4442502808240236,28755978,17
ERAL1,2,0.19766472594954787,28855010,17
FLOT2,2,0.2742167595864039,28879335,17
DHRS13,2,0.4379290298439552,28897781,17
PHF12,2,0.24131482344533728,28905250,17
PIPOX,2,0.8760934514471097,28950513,17
MYO18A,2,0.5950895812427106,29071124,17
TIAF1,2,0.6880998579839075,29073521,17
NUFIP2,2,0.37900146370243226,29255839,17
TAOK1,2,0.6165925994689796,29390464,17
ABHD15,6,0.8208707644078955,29560547,17
TP53I13,2,0.7389301219041258,29566052,17
GIT1,2,0.6711653617494605,29573469,17
ANKRD13B,1,0.8133715860323916,29589769,17
SSH2,16,0.8470922778754812,29625938,17
NSRP1,4,0.6660781592661382,30115521,17
BLMH,4,0.6223043323187532,30248203,17
CPD,4,0.7042992610810992,30378927,17
GOSR1,4,0.4620163027346762,30477362,17
CRLF3,4,0.5280866415566772,30769388,17
ATAD5,4,0.44802502577277403,30831966,17
TEFM,4,0.5021375690091056,30897336,17
ADAP2,14,0.6613476913996619,30906344,17
RNF135,4,0.5757896030980834,30970984,17
NF1,4,0.47240657774731554,31094927,17
OMG,8,0.885435316983721,31272013,17
EVI2B,12,0.7785509295763937,31303770,17
EVI2A,9,0.8024115437811806,31317560,17
RAB11FIP4,4,0.6227763434874055,31391675,17
COPRS,4,0.46117510104235115,31851871,17
UTP6,4,0.0,31860904,17
SUZ12,4,0.29985758776956617,31937007,17
LRRC37B,4,0.6621217820518202,32007872,17
RHOT1,4,0.5518717103014742,32142454,17
RHBDL3,13,0.8336434586561567,32265832,17
C17orf75,14,0.6933787493627819,32324565,17
ZNF207,4,0.7479961206473773,32350117,17
PSMD11,14,0.5703254435062617,32444379,17
CDK5R1,14,0.6935959323776912,32486993,17
MYO1D,14,0.5450911257984684,32492522,17
TMEM98,4,0.7655409159051347,32927910,17
CCT6B,8,0.8724123625441358,34927859,17
ZNF830,4,0.6448451810778316,34961540,17
LIG3,4,0.5755957604504337,34980494,17
RFFL,6,0.8096267554455313,35005990,17
RAD51D,4,0.6303261039390291,35092208,17
NLE1,4,0.6375434936668398,35128730,17
SLFN5,4,0.8306555793040924,35243071,17
SLFN11,1,0.8452276890119335,35350305,17
SLFN12,4,0.7868770499846167,35411060,17
SLFN13,4,0.848029373090472,35435096,17
SLFN12L,5,0.7809175622840632,35464249,17
PEX12,4,0.8110339024268043,35574795,17
AP2B1,5,0.8378310259429909,35578046,17
TAF15,8,0.7677056672327786,35713791,17
GAS2L2,13,0.846243448445557,35744511,17
MMP28,1,0.8937215422527351,35756249,17
CCL5,4,0.8149097186507728,35871491,17
RDM1,1,0.8713651760044436,35918066,17
CCL14,14,0.8105565098833781,35983288,17
CCL3,1,0.8906954687841584,36088256,17
CCL4,12,0.9178848728782845,36103827,17
CCL4L2,4,0.8550695288759095,36210924,17
ZNHIT3,8,0.7665351520358086,36486629,17
MYO19,4,0.6899289377492113,36495633,17
PIGW,4,0.720994352364196,36534987,17
GGNBP2,4,0.5530355100174922,36544912,17
DHRS11,8,0.8362535724433573,36591879,17
MRM1,8,0.8309495006490383,36601583,17
AATF,4,0.6932256753120489,36948954,17
ACACA,4,0.7036591796477036,37084992,17
TADA2A,4,0.7492968949884513,37406886,17
DUSP14,4,0.7201614239971269,37489891,17
SYNRG,14,0.6145410879269313,37514807,17
DDX52,14,0.45054299552522925,37609739,17
TBC1D3L,4,0.8262690237485042,37977972,17
MRPL45,14,0.4648727827154846,38297023,17
GPR179,14,0.7001377183042454,38325530,17
SOCS7,14,0.5285746751355185,38351844,17
ARHGAP23,14,0.7633240291630928,38419280,17
SRCIN1,14,0.4825118642786268,38530031,17
EPOP,14,0.2801981902784362,38671703,17
MLLT6,14,0.10185844471602323,38705542,17
CISD3,14,0.082815017450104,38730235,17
PCGF2,14,0.17148181400850282,38733898,17
PSMB3,14,0.0846346496582896,38752741,17
PIP4K2B,14,0.0,38765689,17
CWC25,14,0.05613157776730593,38800441,17
RPL23,14,0.18996883387826236,38847860,17
LASP1,14,0.14728926154349764,38869859,17
LINC00672,14,0.25884734379132945,38925168,17
PLXDC1,14,0.5675792642329185,39063313,17
CACNB1,14,0.604255803263805,39173453,17
RPL19,14,0.44638187976693977,39200283,17
STAC2,4,0.8663924365087953,39210541,17
FBXL20,14,0.38892071634405,39252663,17
MED1,14,0.30181354854530706,39404285,17
CDK12,14,0.3056747788194122,39461486,17
NEUROD2,15,0.8731457149094488,39603536,17
PPP1R1B,14,0.6361284188197855,39626740,17
STARD3,14,0.5549071518997424,39637090,17
PGAP3,14,0.5350817545252455,39671122,17
ERBB2,14,0.49394641381448035,39687914,17
MIEN1,14,0.5225248505309807,39728496,17
GRB7,14,0.709311915914003,39737927,17
GSDMB,11,0.7708183989192327,39904595,17
ORMDL3,11,0.7748204860719149,39921041,17
PSMD3,11,0.5501752021789976,39980807,17
MED24,11,0.37422950050419823,40019097,17
THRA,11,0.5592306048745235,40058290,17
NR1D1,11,0.8189137831495114,40092793,17
MSL1,11,0.24310276864312785,40122298,17
CASC3,11,0.32533494400263363,40140318,17
RAPGEFL1,11,0.5288653995380275,40177010,17
WIPF2,11,0.1648899159994891,40219304,17
RARA,11,0.1112370066016688,40309180,17
IGFBP4,7,0.8701043661472861,40443450,17
TNS4,2,0.7652706395085407,40475828,17
SMARCE1,11,0.13247660281812645,40624962,17
KRT222,8,0.8562135412954207,40654665,17
KRT10,11,0.6829384445605848,40818117,17
TMEM99,11,0.12424260519437702,40819106,17
KRT23,11,0.5749050521611166,40922696,17
KRT40,12,0.8204533586422118,40977716,17
KRT32,12,0.6931335125074898,41459811,17
KRT15,7,0.8447360457152033,41513745,17
KRT19,4,0.8357040428641743,41523617,17
KRT9,16,0.8320215415607057,41565836,17
KRT14,12,0.7665227995300092,41582279,17
KRT16,7,0.7289412319449422,41609778,17
KRT17,14,0.905852376672807,41619442,17
EIF1,12,0.7376352035771943,41688885,17
HAP1,8,0.8688870002653395,41717742,17
JUP,12,0.7344285944728725,41754604,17
P3H4,6,0.8272990354685887,41801947,17
FKBP10,1,0.861515094215774,41812680,17
NT5C3B,12,0.6446014956499051,41825181,17
KLHL11,12,0.7608808531257598,41848518,17
ACLY,12,0.6148647569524439,41866917,17
TTC25,12,0.8529630447568016,41930617,17
CNP,12,0.6060462717240497,41966763,17
DNAJC7,12,0.5200345654587872,41976435,17
NKIRAS2,12,0.5429136692465513,42011382,17
ZNF385C,12,0.828511695119839,42025576,17
C17orf113,12,0.7841058113562089,42038232,17
DHX58,12,0.6737207878255755,42101404,17
KAT2A,12,0.5374574611738145,42113111,17
HSPB9,12,0.7571205352237267,42121431,17
RAB5C,12,0.3443021039666787,42124976,17
KCNH4,10,0.8999709209381936,42156891,17
GHDC,12,0.648611954981173,42188799,17
STAT5B,12,0.47022505163733963,42199168,17
STAT5A,12,0.573331784411121,42287547,17
STAT3,12,0.5536369862521766,42313324,17
CAVIN1,12,0.8034565110847283,42402449,17
ATP6V0A1,12,0.5183166375798751,42458844,17
NAGLU,12,0.6090514752171221,42536241,17
HSD17B1,12,0.7598201780043058,42549214,17
COASY,12,0.6068492256341267,42561467,17
MLX,12,0.327416702899584,42567068,17
PSMC3IP,12,0.49290667693884116,42572315,17
RETREG3,12,0.4081784820527442,42579513,17
TUBG1,12,0.4249328253693445,42609683,17
TUBG2,12,0.5774860361421889,42659284,17
PLEKHH3,12,0.4335039433368597,42667914,17
CCR10,12,0.8150709490963748,42678889,17
CNTNAP1,17,0.7937220074997793,42682531,17
EZH1,12,0.3703167130249465,42700275,17
RAMP2,12,0.7574421781859327,42758447,17
VPS25,12,0.3161038407136282,42773449,17
WNK4,12,0.806629977204486,42780610,17
COA3,12,0.2938884132387731,42795147,17
CNTD1,12,0.5225517305208882,42798792,17
BECN1,12,0.0,42810134,17
PSME3,12,0.25041139055230166,42824385,17
AOC2,12,0.6933624230363247,42844580,17
AARSD1,12,0.36711447942325637,42950526,17
RUNDC1,12,0.3612012647954367,42980565,17
RPL27,12,0.40888637381969506,42998273,17
IFI35,12,0.7004197539508172,43006725,17
VAT1,12,0.48567134556121994,43014607,17
RND2,17,0.8161430840781425,43025231,17
BRCA1,12,0.6748149063798351,43044295,17
NBR1,12,0.5198783252343521,43170481,17
TMEM106A,12,0.7343329973314462,43211835,17
CCDC200,5,0.760631470140291,43216941,17
ARL4D,6,0.8692549456631014,43398993,17
DHX8,12,0.6094539222237161,43483865,17
ETV4,9,0.8930685542695651,43527844,17
MEOX1,2,0.8571774806029858,43640389,17
DUSP3,5,0.7191510643991352,43766125,17
MPP3,12,0.839247819926518,43800799,17
CD300LG,7,0.904113358851905,43847148,17
MPP2,10,0.840578979820593,43875357,17
NAGS,5,0.7788147047024141,44004546,17
TMEM101,12,0.7993117325701835,44011188,17
LSM12,12,0.7162841341776666,44034635,17
G6PC3,5,0.809582247989886,44070735,17
HDAC5,12,0.7855992014266007,44076746,17
C17orf53,12,0.7137673297824371,44141906,17
ASB16,14,0.8634838261960024,44170447,17
TMUB2,17,0.6888607321982996,44186970,17
ATXN7L3,12,0.6994897268830398,44191805,17
UBTF,10,0.7479184396658406,44205033,17
RUNDC3A,1,0.7753610788103585,44308413,17
SLC25A39,17,0.6585933861707844,44319625,17
GRN,5,0.7547403741941175,44345246,17
FAM171A2,17,0.0,44353215,17
ITGA2B,17,0.7231856839801014,44372180,17
GPATCH8,17,0.7496978647033904,44395281,17
FZD2,9,0.8119007208095954,44557459,17
MEIOC,3,0.8806585831208201,44656404,17
CCDC43,17,0.6380579300946108,44673069,17
DBF4B,10,0.7138310212027247,44708608,17
ADAM11,17,0.8168163191268565,44758988,17
GJC1,17,0.8395229355512895,44798448,17
HIGD1B,16,0.8482938537194981,44846353,17
EFTUD2,12,0.715041110229195,44849948,17
GFAP,2,0.8596169591998526,44903159,17
KIF18B,17,0.8553220962480985,44924709,17
C1QL1,7,0.7434516488393487,44959693,17
DCAKD,12,0.877605408439151,45023340,17
NMT1,17,0.7134982353425012,45051610,17
PLCD3,4,0.8346989088822366,45108959,17
ACBD4,7,0.8411069962324025,45132600,17
HEXIM1,8,0.748436621734951,45148502,17
HEXIM2,14,0.8001802778865512,45160700,17
FMNL1,12,0.8631808556355107,45221444,17
SPATA32,12,0.829237950779246,45254393,17
MAP3K14,12,0.866545048452243,45263119,17
ARHGAP27,12,0.6769694950411306,45393902,17
PLEKHM1,12,0.7307406934269829,45435900,17
CRHR1,9,0.8945745853640347,45784280,17
MAPT,13,0.7973180164154988,45894382,17
KANSL1,12,0.7498309174693092,46029916,17
ARL17B,9,0.8203703518578678,46274784,17
LRRC37A,9,0.86710057083798,46292733,17
LRRC37A2,8,0.8885275682094904,46511511,17
ARL17A,17,0.8475660124393193,46516702,17
NSF,12,0.6690374449640613,46590669,17
WNT3,4,0.8716567361354229,46762506,17
WNT9B,2,0.88247901481546,46833201,17
GOSR2,10,0.7908982600647068,46923075,17
CDC27,10,0.8100898921926941,47117703,17
ITGB3,13,0.8199229586358915,47253846,17
EFCAB13,6,0.7355958247679389,47323290,17
NPEPPS,12,0.7392228421320228,47522942,17
KPNB1,10,0.6860142631157213,47649476,17
TBKBP1,5,0.7737828209515624,47694081,17
TBX21,5,0.826693491670694,47733236,17
MRPL10,10,0.5840199039246095,47823272,17
LRRC46,5,0.8079887539425795,47831634,17
SCRN2,10,0.8102770966948668,47837692,17
SP6,10,0.8735690850787712,47844908,17
SP2,10,0.533175554791417,47896150,17
PNPO,10,0.6764368801718346,47941506,17
PRR15L,10,0.711084387937926,47951967,17
CDK5RAP3,10,0.5611054473243384,47967810,17
COPZ2,12,0.8206627638107418,48026167,17
NFE2L1,10,0.5342616731547694,48048329,17
CBX1,10,0.45239057505816893,48070052,17
SNX11,10,0.49164912990890774,48103357,17
SKAP1,10,0.8407215285812439,48133442,17
HOXB2,16,0.8584573858517716,48540894,17
HOXB3,10,0.8450830192813509,48548870,17
HOXB4,10,0.8565881270313416,48575507,17
HOXB5,11,0.727623045725397,48591257,17
HOXB6,17,0.8337114089317195,48595751,17
HOXB7,11,0.7633325582002479,48607227,17
HOXB9,17,0.8457094890393249,48621156,17
CALCOCO2,10,0.39111490332458254,48830988,17
ATP5MC1,10,0.5223916508912017,48892765,17
UBE2Z,10,0.25336033486867626,48908407,17
SNF8,10,0.0,48929316,17
GNGT2,13,0.8644110167966206,49202791,17
ABI3,8,0.8779146508483746,49210411,17
PHOSPHO1,10,0.8634862268770561,49223362,17
ZNF652,10,0.5807053752923371,49289206,17
PHB,10,0.49526377404505595,49404049,17
NGFR,8,0.8239602953961116,49495293,17
NXPH3,9,0.8251049583073023,49575858,17
SPOP,10,0.5497288782724198,49598884,17
SLC35B1,10,0.45022533563899936,49700934,17
FAM117A,10,0.7241656094707338,49710332,17
KAT7,11,0.2741319415395145,49788681,17
TAC4,8,0.8150807197400967,49838309,17
DLX4,10,0.8358320418737226,49968970,17
DLX3,8,0.8224498333682619,49990005,17
ITGA3,11,0.46875634547613354,50055968,17
PDK2,11,0.4752039866277069,50094737,17
SAMD14,11,0.7846914224701484,50110040,17
PPP1R9B,11,0.44276166570282416,50133737,17
COL1A1,12,0.8611581327212868,50183289,17
XYLT2,11,0.4232748305406213,50346092,17
MRPL27,11,0.28076794265965155,50367857,17
EME1,11,0.4615895803004698,50373220,17
LRRC59,11,0.19447004445776317,50375059,17
ACSF2,11,0.5419458305998858,50426158,17
CHAD,10,0.7979328765946867,50464496,17
RSAD1,11,0.30540093502021937,50478860,17
MYCBPAP,10,0.6791127894666111,50508384,17
EPN3,11,0.38733362089635837,50532682,17
SPATA20,11,0.46381167434003434,50543058,17
ABCC3,11,0.6356418164288649,50634777,17
ANKRD40,11,0.3291135632909632,50693198,17
LUC7L3,11,0.4255266615546309,50719565,17
TOB1,11,0.34779232279763217,50862223,17
SPAG9,11,0.5004069770559659,50962174,17
NME1,11,0.4773976151914163,51153536,17
NME1-NME2,10,0.7866592809237659,51153590,17
NME2,10,0.6213950503883048,51165435,17
MBTD1,10,0.5734530667576048,51177425,17
UTP18,11,0.5485581810015283,51260546,17
TOM1L1,1,0.6940188280409969,54899387,17
COX11,1,0.6433460434560414,54951902,17
STXBP4,1,0.7400660872175662,54968727,17
HLF,1,0.8199103576546909,55264960,17
MMD,1,0.7941154278688228,55392622,17
PCTP,1,0.8407865512156898,55750979,17
NOG,1,0.9198442846234864,56593699,17
C17orf67,4,0.7652965276471206,56791913,17
DGKE,1,0.7645651930718721,56834107,17
TRIM25,16,0.9030541177221286,56836387,17
COIL,1,0.5481026422620345,56938199,17
SCPEP1,1,0.7198686380911248,56978105,17
AKAP1,1,0.4981715434587701,57085092,17
MSI2,1,0.6859432507492935,57255851,17
MRPS23,1,0.5360794214868376,57834781,17
CUEDC1,1,0.6688480505084768,57861243,17
VEZF1,1,0.6310330788504993,57971547,17
SRSF1,11,0.8384354434274397,58000919,17
DYNLL2,1,0.7326172952934873,58083419,17
EPX,1,0.7839640766060019,58192726,17
MKS1,1,0.5468637926525258,58205437,17
MPO,1,0.8773070997051893,58269856,17
TSPOAP1,1,0.8263634174494842,58301228,17
SUPT4H1,1,0.47534750995872777,58345175,17
RNF43,7,0.7118532980240992,58352500,17
MTMR4,1,0.5654520955642162,58489529,17
SEPT4,7,0.8551132521987941,58520250,17
TEX14,5,0.9146530428459794,58556678,17
RAD51C,1,0.6835011313107673,58692573,17
PPM1E,12,0.8570992317997008,58755854,17
TRIM37,1,0.41987314325659875,58982638,17
SKA2,1,0.5914006667907622,59109857,17
PRR11,1,0.7136627736237967,59155499,17
SMG8,1,0.0,59209400,17
GDPD1,1,0.5775411290865637,59220467,17
YPEL2,1,0.7289236725052,59331655,17
DHX40,1,0.4300102925499948,59565558,17
CLTC,1,0.4093980234161889,59619689,17
PTRH2,11,0.0,59674636,17
VMP1,11,0.6894671648074355,59707192,17
TUBD1,11,0.4075130712871806,59859479,17
RPS6KB1,11,0.11109993580721167,59893046,17
RNFT1,11,0.303345907825762,59952240,17
HEATR6,11,0.34092882868260543,60043194,17
CA4,12,0.8369632696826744,60149942,17
USP32,11,0.15586836988716646,60177327,17
APPBP2,11,0.15938010135343295,60443158,17
PPM1D,11,0.08481623336331667,60600183,17
BCAS3,7,0.7218531168552886,60677453,17
TBX2,3,0.8824148470927619,61399843,17
BRIP1,1,0.6863768384906529,61681266,17
INTS2,7,0.5210499333329717,61865367,17
MED13,7,0.5177279549106831,61942605,17
METTL2A,7,0.5039640733453528,62423867,17
TLK2,7,0.4527675701050937,62458658,17
TANC2,6,0.8530860377415899,63009556,17
CYB561,7,0.6831909852709026,63432304,17
ACE,7,0.7658573007174162,63477061,17
DCAF7,7,0.0,63550477,17
TACO1,7,0.3129252148512732,63600882,17
MAP3K3,7,0.5132768336115751,63622415,17
STRADA,7,0.47765462576033213,63682336,17
LIMD2,17,0.8226342885781712,63695888,17
CCDC47,7,0.4422260925337512,63745255,17
DDX42,7,0.4231290812151528,63773603,17
FTSJ3,7,0.47163591836438046,63819433,17
PSMC5,7,0.44621782295935863,63827152,17
SMARCD2,7,0.5782719178186528,63832081,17
CD79B,4,0.791998978830481,63928740,17
PRR29,7,0.8241021391253239,63998351,17
ICAM2,7,0.796058658949144,64002594,17
ERN1,7,0.7125029201816035,64039142,17
TEX2,7,0.6441485211979254,64147227,17
PECAM1,8,0.836014596921381,64319415,17
MILR1,2,0.7413447617204723,64449037,17
POLG2,7,0.7208339526444968,64477785,17
DDX5,7,0.550597434160014,64499616,17
CEP95,7,0.542890822698743,64506865,17
SMURF2,7,0.6139443146794665,64542282,17
LRRC37A3,7,0.7163609606139663,64854312,17
GNA13,7,0.5512753693229753,65009289,17
RGS9,1,0.7570948388660573,65100812,17
AXIN2,8,0.8384340915152126,65528563,17
CEP112,16,0.7983032801545644,65635537,17
PRKCA,7,0.8468843050588305,66302613,17
CACNG4,17,0.8351341091448328,66964707,17
HELZ,11,0.28692542354284745,67070444,17
PSMD12,11,0.5582699839118195,67337916,17
PITPNC1,13,0.823817026954614,67377281,17
NOL11,5,0.630993319983975,67717931,17
BPTF,5,0.6805369345218597,67825503,17
C17orf58,2,0.8350066830068908,67991101,17
KPNA2,5,0.6563277675029253,68035708,17
AMZ2,7,0.6790341050132414,68247930,17
ARSG,15,0.8378974169865521,68259182,17
WIPI1,5,0.7510534730950453,68420948,17
PRKAR1A,5,0.6934381102540221,68511780,17
FAM20A,10,0.8503596005722431,68535113,17
ABCA9,1,0.8889786873502138,68974488,17
ABCA6,17,0.879597483935211,69078702,17
ABCA10,14,0.8586191636224423,69147214,17
ABCA5,14,0.8186583606220763,69244311,17
MAP2K6,7,0.8631857153776736,69414697,17
KCNJ2,8,0.8864672300954518,70168673,17
SOX9,5,0.8125217807844998,72121020,17
SLC39A11,5,0.7445150528485933,72645949,17
SSTR2,8,0.9156473556590077,73165010,17
COG1,5,0.6444283479004914,73192632,17
FAM104A,11,0.7850019520005643,73207353,17
C17orf80,5,0.6484525080619186,73232233,17
CPSF4L,5,0.8650110228505448,73248449,17
CDC42EP4,5,0.8260040690975697,73283624,17
SDK2,12,0.7604709624154762,73334384,17
RPL38,5,0.6195299356952522,74203582,17
TTYH2,15,0.804795095939811,74213571,17
KIF19,10,0.8083637394129057,74326210,17
GPRC5C,7,0.6709298074653416,74424851,17
CD300A,17,0.8687087503833201,74466399,17
CD300C,9,0.0,74541108,17
CD300E,1,0.8364319601084084,74609885,17
RAB37,8,0.8590311652154564,74670578,17
CD300LF,14,0.9049682729237312,74694311,17
SLC9A3R1,5,0.8005694415259899,74748628,17
NAT9,5,0.4589699665749516,74770547,17
TMEM104,5,0.5843637667538527,74776483,17
GRIN2C,4,0.8745466764106284,74842023,17
FDXR,1,0.790628215814831,74862497,17
USH1G,5,0.7839434469075913,74916083,17
HID1,5,0.7353886910515479,74950742,17
CDR2L,5,0.7997921529107135,74987632,17
MRPL58,5,0.5149667332564429,75012670,17
KCTD2,5,0.5123387893264403,75032575,17
ATP5PD,6,0.5920789863199272,75038863,17
SLC16A5,7,0.8465759910256726,75087727,17
ARMC7,5,0.6691194766221439,75109952,17
NT5C,6,0.6368159201432055,75130225,17
JPT1,5,0.6627695958439761,75135248,17
SUMO2,5,0.5554193400323018,75165586,17
NUP85,5,0.5061789024888284,75205659,17
GGA3,5,0.4722570035743807,75236599,17
MRPS7,5,0.46380284102264735,75261674,17
MIF4GD,5,0.6296961682759298,75266228,17
SLC25A19,5,0.6166732691245933,75272981,17
GRB2,5,0.5834816762613895,75318076,17
TMEM94,5,0.6556171946005986,75441159,17
CASKIN2,5,0.5844162894467475,75500261,17
TSEN54,5,0.5165179776641781,75516060,17
LLGL2,5,0.6982017849704663,75525080,17
MYO15B,5,0.7906225259988422,75588058,17
RECQL5,5,0.4305137593071525,75626845,17
SMIM5,4,0.7815369260835419,75633434,17
SAP30BP,5,0.39394485861428663,75667251,17
ITGB4,5,0.8120943080280236,75721328,17
GALK1,6,0.6659100280323476,75751594,17
H3F3B,5,0.5703140473160704,75776434,17
UNK,5,0.452719061399651,75784806,17
UNC13D,8,0.8057125996037289,75827225,17
WBP2,5,0.578340157512781,75845699,17
TRIM65,5,0.5319992467663512,75880335,17
MRPL38,5,0.5461491544677097,75898643,17
FBF1,5,0.5493972570047538,75909574,17
ACOX1,5,0.523422119071606,75941507,17
CDK3,5,0.62325126434183,76000906,17
EVPL,5,0.6958782823620269,76004502,17
SRP68,5,0.0,76038775,17
ZACN,5,0.7019253957018305,76071961,17
EXOC7,5,0.30872737848657306,76081016,17
UBALD2,5,0.6395203893761144,76265348,17
QRICH2,5,0.8259072259501672,76274049,17
PRPSAP1,5,0.6822967251741734,76309486,17
SPHK1,15,0.8217707027274423,76376584,17
UBE2O,5,0.33197496568792983,76389456,17
RHBDF2,5,0.5270590717203512,76470891,17
CYGB,6,0.8306738127507185,76527356,17
PRCD,5,0.795532384402425,76527586,17
ST6GALNAC2,5,0.8021776607921731,76565379,17
ST6GALNAC1,17,0.836043099997109,76624761,17
MXRA7,3,0.8741242821411513,76672551,17
JMJD6,5,0.4651994621007389,76712832,17
METTL23,5,0.3988055142531034,76726830,17
SRSF2,5,0.7382681676312035,76734115,17
MFSD11,5,0.5184498183344741,76735865,17
MGAT5B,5,0.732315894438231,76868456,17
SEC14L1,5,0.6855836852134967,77088749,17
SEPT9,5,0.5088732058199448,77280569,17
TNRC6C,5,0.6579310330383492,77959240,17
TMC6,5,0.6781257409330218,78110458,17
TMC8,10,0.8064255404958213,78130770,17
SYNGR2,5,0.6182554802022375,78168558,17
TK1,5,0.5541574342107924,78174091,17
AFMID,5,0.6114159886823378,78187317,17
BIRC5,5,0.5276322061914591,78214186,17
SOCS3,10,0.8863909285165203,78356778,17
PGS1,5,0.48419319991807497,78378649,17
DNAH17,15,0.7821192255198276,78423697,17
CYTH1,5,0.6553862630859171,78674048,17
TIMP2,17,0.8495310754160535,78852977,17
LGALS3BP,8,0.0,78971238,17
CANT1,5,0.5460279812468534,78991716,17
C1QTNF1,5,0.7886402543312243,79022814,17
ENGASE,5,0.6151534093649071,79074939,17
CBX2,6,0.7595830122521903,79778148,17
CBX8,5,0.5604207473027645,79792132,17
CBX4,5,0.7133138907844043,79833156,17
TBC1D16,5,0.6458173614905758,79932343,17
CCDC40,5,0.7256962640060256,80036632,17
GAA,10,0.8043706999013364,80101556,17
EIF4A3,5,0.420881257377947,80134369,17
CARD14,8,0.8012410413925605,80169992,17
SGSH,6,0.5643816352157416,80206716,17
SLC26A11,6,0.6862761347072088,80219699,17
ENDOV,5,0.5678066789915919,80415165,17
RPTOR,6,0.40917112239085784,80544819,17
CHMP6,6,0.5471606104775453,80991598,17
BAIAP2,5,0.683240579936361,81035122,17
AATK,5,0.8294604611787519,81117295,17
CEP131,6,0.4744715583859873,81189593,17
TEPSIN,6,0.38311862272427843,81228277,17
NDUFAF8,6,0.44366334476800917,81239305,17
SLC38A10,5,0.6099011499672667,81244811,17
BAHCC1,2,0.7895353486903463,81395475,17
ACTG1,6,0.6067127542728279,81509971,17
FSCN2,6,0.8445834447610459,81528396,17
FAAP100,6,0.33569990024242113,81539885,17
NPLOC4,6,0.2937194780661003,81556887,17
TSPAN10,5,0.7257954006309161,81637171,17
OXLD1,6,0.3337316490571475,81665036,17
CCDC137,6,0.49088508337114045,81666737,17
ARL16,6,0.4479090508216329,81681174,17
HGS,6,0.3158576873914358,81683326,17
MRPL12,6,0.41795740424487837,81703367,17
SLC25A10,6,0.5224655634005023,81712236,17
MCRIP1,6,0.4389585557115052,81822361,17
P4HB,6,0.42531237560280666,81843161,17
ARHGDIA,6,0.3545779505469071,81867721,17
ALYREF,6,0.4549575098885974,81887844,17
ANAPC11,6,0.3064444753466037,81890790,17
PCYT2,6,0.4534230928743411,81900965,17
SIRT7,6,0.39405023664127015,81911939,17
MAFG,6,0.46951524739990536,81918270,17
PYCR1,6,0.4504862480019741,81932384,17
ASPSCR1,6,0.3574996845926325,81976807,17
CENPX,6,0.3762319876124196,82018702,17
LRRC45,6,0.4473466043567831,82023305,17
RAC3,6,0.7376582272817152,82031678,17
DCXR,6,0.412617003360109,82035136,17
RFNG,6,0.3323727895687647,82047902,17
GPS1,6,0.0,82050691,17
DUS1L,6,0.24725094757184396,82057506,17
CCDC57,6,0.5839726478167285,82101460,17
SLC16A3,9,0.7531716224959162,82228397,17
CSNK1D,5,0.45051301138102795,82239023,17
CD7,5,0.8891674437422513,82314868,17
SECTM1,6,0.7993544424089543,82321024,17
OGFOD3,6,0.5474275013441774,82389210,17
CYBC1,6,0.5408284060806043,82442586,17
NARF,6,0.47925496214914265,82458180,17
FOXK2,6,0.36023428567208626,82519713,17
WDR45B,6,0.49779328177734117,82614562,17
RAB40B,6,0.6040825969345371,82654973,17
FN3KRP,6,0.5358380788521693,82716706,17
FN3K,6,0.6632816762792728,82735615,17
TBCD,6,0.5572085869783485,82752065,17
ZNF750,5,0.8090265499632078,82829434,17
B3GNTL1,6,0.6328481305470465,82942155,17
METRNL,5,0.7236565669803681,83079609,17
