# Supplementary material for: Gene Co-Expression in Breast Cancer: A Matter of Distance
Source: Front Oncol. 2021 Nov 17;11:726493. doi: 10.3389/fonc.2021.726493 (PMC8636045; doi:10.3389/fonc.2021.726493)
Supplement: Supplementary Material S13 — Piece-wise permutation p-values of the KS statistics, calculated for all bins obtained in Supplementary Material S8 , in every chromosomal region for each phenotype. [file DataSheet_13.zip › SuppMat10/SuppMat10/Clusters/Basal/Basal-chr18-clusters.tsv]

gname,clusterid,assignmentcost,gstart,chromosome
TUBB8P12,1,0.8957644308537281,47390,18
USP14,4,0.5474651518702429,158383,18
THOC1,4,0.4353657259141943,214520,18
COLEC12,4,0.8346667912375261,316737,18
CLUL1,4,0.8007919311748124,596988,18
TYMS,4,0.5186939103309638,657653,18
ENOSF1,4,0.4745130833626129,670318,18
YES1,4,0.5188467282335008,721588,18
METTL4,4,0.48688921606353674,2537525,18
NDC80,4,0.44109729333605885,2571557,18
SMCHD1,4,0.521433132137523,2655738,18
EMILIN2,1,0.8234865653910756,2847006,18
LPIN2,4,0.5694456778414072,2916994,18
MYL12A,4,0.5479591482669425,3247481,18
MYL12B,4,0.4603357298252595,3261479,18
TGIF1,4,0.519908509067672,3411608,18
DLGAP1,4,0.8137879811598703,3496032,18
ZBTB14,4,0.568873613669869,5289019,18
EPB41L3,1,0.9146831550469013,5392381,18
TMEM200C,1,0.9044432447665341,5882072,18
L3MBTL4,4,0.6621086971098841,5954706,18
ARHGAP28,1,0.9340510063325016,6729718,18
LAMA1,1,0.8382764352493481,6941742,18
PTPRM,4,0.6698648153036524,7566782,18
RAB12,4,0.39873906828862227,8609437,18
MTCL1,4,0.7245761182894358,8705661,18
NDUFV2,4,0.3755189243977324,9102630,18
ANKRD12,4,0.30212259412924414,9136228,18
TWSG1,4,0.6392313562488895,9334767,18
RALBP1,4,0.33356550896080206,9475009,18
PPP4R1,4,0.2706689838243166,9546791,18
RAB31,4,0.767481917973968,9708275,18
VAPA,4,0.0,9914002,18
APCDD1,4,0.7439622629969556,10454635,18
NAPG,4,0.25582692185739175,10525905,18
GNAL,4,0.751279278407808,11689264,18
CHMP1B,4,0.3632142623382747,11851396,18
MPPE1,4,0.4906263209828756,11882622,18
IMPA2,4,0.48486914260609304,11981025,18
TUBB6,4,0.6676689228997453,12307669,18
AFG3L2,4,0.3292827492318676,12328944,18
PRELID3A,4,0.6248982191241249,12407896,18
SPIRE1,4,0.6653690255873119,12446512,18
PSMG2,4,0.4038405486813671,12658043,18
CEP76,4,0.3945475600672895,12661833,18
PTPN2,4,0.4321833945706528,12785478,18
SEH1L,4,0.3452930722982668,12947133,18
CEP192,4,0.3958346449323046,12991362,18
LDLRAD4,4,0.6264824070590136,13217498,18
FAM210A,4,0.39728386918540204,13663347,18
RNMT,4,0.3567064164275666,13726660,18
ZNF519,4,0.4554783539750289,14057457,18
ANKRD30B,1,0.9203855485341456,14728272,18
ROCK1,1,0.5617999581530853,20946906,18
ESCO1,1,0.6058233510056299,21529284,18
SNRPD1,1,0.4772361759402759,21612314,18
ABHD3,1,0.6928848030346851,21650901,18
MIB1,1,0.5376570295598382,21704957,18
GATA6,1,0.8639734909753195,22169392,18
RBBP8,1,0.5695419214851134,22798261,18
CABLES1,1,0.659367237685118,23134564,18
TMEM241,1,0.4085501736704211,23197144,18
RIOK3,1,0.42120099189697235,23453287,18
RMC1,1,0.39608051302471636,23503470,18
NPC1,1,0.3884754487352913,23506184,18
ANKRD29,1,0.8444120409627227,23598926,18
LAMA3,1,0.7163491352525432,23689443,18
TTC39C,1,0.4576465646986315,23992773,18
CABYR,1,0.5850833532217137,24138956,18
OSBPL1A,1,0.3667669812701654,24162045,18
IMPACT,1,0.0,24426634,18
ZNF521,1,0.8856151391085693,25061924,18
TAF4B,1,0.4767100427632387,26225936,18
KCTD1,1,0.7605642639766146,26454910,18
CHST9,4,0.7735925889167381,26906481,18
DSC3,1,0.7182250576491249,30989365,18
DSC2,1,0.6392905441560934,31058840,18
DSC1,1,0.7622884490703741,31129236,18
DSG1,1,0.8031781134075491,31318160,18
DSG3,1,0.8929983077467633,31447741,18
DSG2,1,0.653776787748324,31498177,18
B4GALT6,1,0.6044848080723229,31622247,18
TRAPPC8,1,0.4732171617585963,31829180,18
RNF125,3,0.8532115791286097,32018825,18
RNF138,1,0.5480455688832618,32091874,18
GAREM1,3,0.7807271674847016,32124877,18
KLHL14,3,0.8988218084175611,32672671,18
CCDC178,4,0.7730728532315567,32937402,18
ASXL3,4,0.8970757593243622,33578219,18
NOL4,3,0.8458292715837635,33851100,18
MAPRE2,2,0.772383036138387,34976928,18
ZNF397,3,0.596643957186887,35241030,18
ZSCAN30,1,0.6340284621621195,35251058,18
ZNF24,1,0.5713406528505793,35332227,18
ZNF396,3,0.6633737923788795,35366694,18
INO80C,3,0.616455641018043,35452230,18
GALNT1,3,0.7194524803469928,35581117,18
C18orf21,3,0.5068291197540371,35972625,18
RPRD1A,3,0.493833487915434,35984387,18
SLC39A6,3,0.654376557072514,36108531,18
ELP2,3,0.5726609568433267,36129444,18
MOCOS,3,0.6946536616043337,36187497,18
FHOD3,3,0.8435803111892787,36297714,18
TPGS2,3,0.48457682826322124,36777647,18
KIAA1328,3,0.4509040124150989,36829106,18
CELF4,3,0.8049013499973745,37243040,18
PIK3C3,3,0.4126257465981912,41955234,18
SETBP1,3,0.5984445646810828,44680173,18
EPG5,3,0.28997313485805154,45847609,18
PSTPIP2,3,0.5830392748793636,45983536,18
ATP5F1A,3,0.3494192600858337,46080248,18
HAUS1,3,0.36530879337528566,46104378,18
C18orf25,3,0.0,46173553,18
RNF165,3,0.7617794685352444,46326809,18
LOXHD1,2,0.9441513793663915,46476972,18
PIAS2,3,0.30553246782515286,46803218,18
KATNAL2,3,0.6106411790323214,46917492,18
HDHD2,3,0.3437187857160119,47107408,18
IER3IP1,3,0.3440498837445608,47152834,18
SMAD2,3,0.29068309050895624,47808957,18
ZBTB7C,3,0.7230370461761643,48026672,18
CTIF,2,0.5240123272764865,48539031,18
SMAD7,3,0.6009955867661805,48919853,18
DYM,3,0.34914143715214807,49041474,18
C18orf32,2,0.5683270624272401,49477250,18
RPL17,2,0.42845006379743866,49488453,18
LIPG,3,0.8445396506618503,49560699,18
ACAA2,3,0.6477624584030115,49782164,18
MYO5B,2,0.5664323276935961,49822789,18
CFAP53,2,0.6160798419838249,50227193,18
MBD1,2,0.4271756683324044,50266882,18
CXXC1,2,0.4470517955108706,50282343,18
SKA1,2,0.3449823581839432,50375040,18
MAPK4,2,0.8675524170641672,50560087,18
MRO,2,0.8592951882162836,50795120,18
ME2,2,0.46836300369766004,50879080,18
ELAC1,2,0.5083643343231559,50967991,18
SMAD4,2,0.37053195919879867,51028394,18
MEX3C,2,0.38117228923272406,51174550,18
DCC,1,0.8056779919710696,52340197,18
MBD2,2,0.43847262825268607,54151606,18
POLI,2,0.38832783000725546,54269404,18
C18orf54,2,0.4769848710304636,54357906,18
RAB27B,2,0.4913672544480072,54717860,18
CCDC68,4,0.8082328859247702,54901509,18
TCF4,2,0.868466224233788,55222331,18
TXNL1,2,0.0,56597209,18
WDR7,2,0.29291572677783306,56651343,18
FECH,2,0.44544154522754253,57544389,18
NARS,2,0.20528123243281393,57600656,18
ATP8B1,2,0.44859648890088033,57646426,18
NEDD4L,2,0.46603587226342325,58044226,18
MALT1,2,0.39558142720005784,58671465,18
ZNF532,2,0.47663821616958135,58862600,18
SEC11C,2,0.5506075705038733,59139866,18
LMAN1,2,0.4091346656530881,59327823,18
CCBE1,1,0.8953086072997057,59430939,18
PMAIP1,2,0.6750574915897432,59899948,18
RNF152,2,0.8530305283349918,61808067,18
PIGN,2,0.6387557851540276,61905255,18
RELCH,2,0.5737079322228952,62187255,18
TNFRSF11A,1,0.8768017244598701,62325287,18
ZCCHC2,2,0.5574476072499084,62523007,18
PHLPP1,2,0.5891662739800634,62715541,18
BCL2,2,0.7204639777950215,63123346,18
KDSR,2,0.5508611937440266,63327726,18
VPS4B,2,0.4770607747160459,63389190,18
SERPINB5,2,0.8398602328524328,63476958,18
SERPINB8,2,0.5628284676983655,63969925,18
CDH19,4,0.9025015674446166,66501083,18
DSEL,1,0.9059986379516178,67506587,18
TMX3,2,0.5362722969846755,68673688,18
CCDC102B,3,0.8519182981582275,68715209,18
DOK6,1,0.8633659391353731,69400888,18
CD226,2,0.8339063173897877,69831158,18
RTTN,2,0.5769921159808096,70003031,18
SOCS6,2,0.4844024494501785,70289045,18
NETO1,1,0.8608566174012362,72742314,18
FBXO15,3,0.8331406233089294,74073353,18
TIMM21,2,0.588588598805057,74148523,18
CYB5A,3,0.7890059042792932,74250846,18
CNDP2,2,0.6723533479905373,74495816,18
CNDP1,2,0.93377679202362,74534500,18
ZNF407,2,0.6439981555864999,74597870,18
ZADH2,2,0.466661217374855,75195113,18
TSHZ1,2,0.5136176312932796,75210755,18
ZNF516,2,0.8619098580339825,76357682,18
ZNF236,2,0.544636886461833,76822607,18
MBP,2,0.7937636686751359,76978827,18
ATP9B,2,0.6696058918070782,79069285,18
NFATC1,2,0.886918700762051,79395856,18
CTDP1,2,0.5066847390726998,79679801,18
PQLC1,2,0.5603766790017836,79902420,18
HSBP1L1,2,0.5944901930128015,79964582,18
TXNL4A,2,0.4641487509918859,79970813,18
RBFA,2,0.6178770560189997,80034389,18
ADNP2,2,0.5704159036521725,80109262,18
PARD6G,2,0.7640514450683463,80157232,18
