# Supplementary material for: Gene Co-Expression in Breast Cancer: A Matter of Distance
Source: Front Oncol. 2021 Nov 17;11:726493. doi: 10.3389/fonc.2021.726493 (PMC8636045; doi:10.3389/fonc.2021.726493)
Supplement: Supplementary Material S13 — Piece-wise permutation p-values of the KS statistics, calculated for all bins obtained in Supplementary Material S8 , in every chromosomal region for each phenotype. [file DataSheet_13.zip › SuppMat10/SuppMat10/Clusters/Basal/Basal-chr19-clusters.tsv]

gname,clusterid,assignmentcost,gstart,chromosome
PLPP2,10,0.5708403803384994,281040,19
MIER2,10,0.4571245357733994,301444,19
THEG,13,0.7916880415260502,361747,19
C2CD4C,15,0.8291849916546397,405445,19
SHC2,13,0.8755845484809716,416583,19
MADCAM1,10,0.8465299646781413,489176,19
TPGS1,10,0.8404207602784175,507497,19
CDC34,10,0.49414789708307827,531760,19
GZMM,2,0.7957623037506673,544034,19
BSG,10,0.5005680880772118,571277,19
HCN2,2,0.7795496027506096,589881,19
POLRMT,10,0.49079581869861455,617221,19
FSTL3,12,0.7901884446761496,676392,19
PALM,18,0.7598634861920577,708935,19
MISP,10,0.7974650761021069,751112,19
PTBP1,10,0.6290210290416054,797075,19
PLPPR3,5,0.8429551861712058,812488,19
PRTN3,19,0.8604373305515594,840999,19
MED16,10,0.47700276456642676,867630,19
R3HDM4,10,0.4706830772921835,896503,19
ARID3A,10,0.7690695870956666,925781,19
WDR18,10,0.4920011586362474,984271,19
GRIN3B,15,0.610951662033522,1000419,19
TMEM259,10,0.42852280014897404,1009648,19
CNN2,10,0.7605586159945781,1026586,19
ABCA7,10,0.6738577491486739,1040101,19
POLR2E,10,0.46499324942197295,1086574,19
GPX4,10,0.5740582056920946,1103926,19
SBNO2,10,0.547173642619899,1107637,19
STK11,10,0.43534806215464683,1177558,19
CBARP,14,0.8297237200059945,1228287,19
ATP5F1D,10,0.43513860291723583,1241746,19
MIDN,10,0.56162325781999,1248553,19
CIRBP,10,0.7199304505815864,1259384,19
C19orf24,10,0.3610028893343923,1275530,19
NDUFS7,10,0.3255566095720316,1383527,19
GAMT,15,0.8615843618631328,1397026,19
DAZAP1,10,0.6020164921107947,1407569,19
RPS15,10,0.40360811526068563,1438358,19
APC2,10,0.7858986340233736,1446302,19
C19orf25,10,0.5091631678487549,1461143,19
PCSK4,10,0.846898962362565,1481428,19
REEP6,10,0.8041358311751583,1491166,19
ADAMTSL5,10,0.8047411836783762,1505022,19
MEX3D,10,0.6751026381138034,1554669,19
MBD3,10,0.3478863643781609,1573596,19
UQCR11,10,0.0,1597169,19
TCF3,10,0.442916433146323,1609290,19
ATP8B3,10,0.8654926229825668,1782075,19
REXO1,10,0.36338914054503224,1815248,19
KLF16,10,0.6817310645084319,1852399,19
ABHD17A,10,0.41005403403508667,1876810,19
SCAMP4,10,0.5043482021026385,1905372,19
ADAT3,10,0.7012263986000122,1905399,19
CSNK1G2,10,0.3642280030111509,1941172,19
BTBD2,10,0.4131808549103756,1985438,19
MKNK2,10,0.5232707101342046,2037465,19
MOB3A,10,0.5899594428775918,2071036,19
IZUMO4,13,0.8330346088094865,2096429,19
AP3D1,10,0.540619021356694,2100988,19
DOT1L,10,0.4854986931217449,2163933,19
PLEKHJ1,10,0.5454908420544151,2230084,19
SF3A2,10,0.5684280428572542,2236824,19
OAZ1,10,0.5579202547752434,2269509,19
PEAK3,9,0.6952580139718757,2274631,19
LINGO3,10,0.8160776773373963,2289784,19
LSM7,10,0.4038447320545213,2321520,19
SPPL2B,10,0.4168005241843352,2328615,19
TMPRSS9,15,0.814801081226946,2360238,19
TIMM13,10,0.6155131687818794,2425625,19
LMNB2,10,0.5947780510414069,2427638,19
GADD45B,16,0.700184917303833,2476122,19
GNG7,8,0.8269740933443407,2511219,19
DIRAS1,8,0.8022572997567906,2714567,19
SLC39A3,10,0.7262568059417672,2732204,19
SGTA,10,0.5779739704593712,2754715,19
ZNF554,10,0.6282471077924439,2819874,19
ZNF555,10,0.6974293887269875,2841437,19
ZNF57,10,0.7448690549889498,2900898,19
ZNF77,3,0.8082283591090293,2933218,19
TLE6,6,0.8542070077535052,2977538,19
TLE2,10,0.6832281247590475,2997639,19
GNA11,10,0.6310062980035736,3094362,19
GNA15,1,0.7629137311937721,3136193,19
S1PR4,19,0.8524457933421478,3172346,19
NCLN,10,0.5731319227206053,3185563,19
CELF5,1,0.9004796219595022,3224661,19
NFIC,17,0.7437945449925121,3314403,19
DOHH,17,0.7523365748400009,3490822,19
FZR1,19,0.6699058453348128,3506273,19
MFSD12,19,0.8003146767304764,3538261,19
C19orf71,6,0.8056726966571585,3539154,19
HMG20B,10,0.7084059376637898,3572777,19
GIPC3,13,0.8611298499678781,3585478,19
TBXA2R,18,0.8168973489729394,3594506,19
CACTIN,10,0.7330487790082447,3610645,19
PIP5K1C,17,0.6772466884356931,3630183,19
TJP3,20,0.8723193000143158,3708362,19
MRPL54,10,0.7220450963722254,3762682,19
ZFR2,4,0.6338683388990127,3804024,19
DAPK3,17,0.7268757406399959,3958453,19
EEF2,10,0.7965483945127608,3976056,19
PIAS4,17,0.601967013448724,4007736,19
ZBTB7A,17,0.5035203040408889,4043303,19
MAP2K2,17,0.6056641648384629,4090321,19
ANKRD24,10,0.7744964353313812,4183354,19
EBI3,14,0.8839073422396426,4229523,19
YJU2,17,0.5956128253112227,4247080,19
TMIGD2,9,0.7703606358525055,4292232,19
STAP2,17,0.5412626155437578,4324043,19
MPND,17,0.49471442188420434,4343527,19
SH3GL1,17,0.36502638646155716,4360370,19
CHAF1A,17,0.0,4402640,19
UBXN6,17,0.3582937453221874,4444999,19
HDGFL2,17,0.290882098513469,4472297,19
LRG1,12,0.863301096164066,4536402,19
SEMA6B,7,0.9034192787079597,4542593,19
TNFAIP8L1,17,0.6173723063566514,4639516,19
MYDGF,17,0.5257155459024815,4641374,19
DPP9,17,0.5175149582198733,4675224,19
FEM1A,17,0.7102858143359425,4791681,19
TICAM1,17,0.560551398203494,4815932,19
PLIN3,17,0.6765786307701334,4838341,19
ARRDC5,7,0.8684908967285434,4890437,19
UHRF1,17,0.5005214954828403,4903080,19
KDM4B,19,0.4641315867870379,4969113,19
PTPRS,18,0.6264287501160573,5158495,19
TINCR,3,0.8518601009289054,5558167,19
SAFB2,19,0.6413634932420076,5586999,19
SAFB,19,0.5093899022640476,5623035,19
RPL36,19,0.48492063395060747,5674947,19
HSD11B1L,19,0.6547184408482537,5680604,19
LONP1,19,0.33688766974138595,5691834,19
PRR22,19,0.5876748533380394,5782960,19
DUS3L,19,0.37853575977653664,5784832,19
NRTN,19,0.7796770948606055,5823802,19
NDUFA11,19,0.2380452274075575,5891276,19
VMAC,19,0.45213763754769765,5904858,19
CAPS,19,0.7686067691243623,5911375,19
RANBP3,19,0.0,5916139,19
RFX2,19,0.6704395103451601,5993164,19
ACSBG2,19,0.7981948474646914,6135247,19
MLLT1,19,0.2768091594997165,6210381,19
CLPP,19,0.3145336169444679,6361531,19
ALKBH7,19,0.487897894512325,6372794,19
PSPN,19,0.5443874078074177,6375148,19
GTF2F1,19,0.4056900623922781,6379572,19
KHSRP,19,0.3263334052409389,6413348,19
SLC25A41,7,0.6918162317562,6426037,19
SLC25A23,19,0.5773675442238451,6436079,19
CRB3,19,0.5201097572075495,6463777,19
DENND1C,19,0.6416490720467652,6467207,19
TNFSF14,6,0.7960415128893289,6661253,19
C3,15,0.6193360595508484,6677704,19
GPR108,19,0.49076742302552523,6729914,19
TRIP10,19,0.4761767252120199,6737925,19
SH2D3A,19,0.49387725262946713,6752160,19
VAV1,9,0.8175104896072426,6772708,19
ADGRE1,18,0.8174693055476663,6887566,19
ZNF557,18,0.0,7069703,19
INSR,18,0.5835151378575563,7112255,19
ARHGEF18,18,0.508233588489273,7395113,19
PEX11G,18,0.6761400800400982,7476875,19
TEX45,18,0.8213554140181374,7492976,19
ZNF358,18,0.530482752783552,7515292,19
MCOLN1,18,0.47895511880243047,7522624,19
PNPLA6,18,0.46249325962038,7534004,19
CAMSAP3,18,0.5247611851943962,7595902,19
XAB2,18,0.41302413896326984,7619525,19
PET100,18,0.44482592251145014,7629737,19
PCP2,4,0.8196502108916264,7631611,19
STXBP2,18,0.5654317279963608,7636881,19
TRAPPC5,18,0.5883455688450039,7680833,19
CLEC4G,10,0.9005373070326372,7728957,19
EVI5L,18,0.49253167466413084,7830233,19
PRR36,18,0.6508548310240237,7868719,19
LRRC8E,18,0.7700678351080352,7888505,19
MAP2K7,18,0.4991318698117527,7903843,19
SNAPC2,18,0.5041381637694473,7920338,19
CTXN1,18,0.6459521099702186,7924491,19
TIMM44,18,0.5063940637790527,7926718,19
ELAVL1,19,0.5199246429773309,7958573,19
FBN3,1,0.6590890222307084,8065402,19
CERS4,8,0.8174061874309716,8206736,19
CD320,19,0.7345555184153489,8302127,19
NDUFA7,19,0.5946876413390303,8308768,19
RPS28,18,0.6256266673762644,8321158,19
KANK3,16,0.8361241391225872,8322584,19
ANGPTL4,18,0.7822794357135712,8363289,19
RAB11B,18,0.6507564077716689,8389981,19
MARCH2,18,0.5584952677778062,8413270,19
HNRNPM,19,0.726719038865855,8444767,19
PRAM1,19,0.7352909838910502,8490056,19
ZNF414,8,0.6913162273598501,8509678,19
MYO1F,16,0.86546128266613,8520797,19
ADAMTS10,18,0.7157383673661222,8580240,19
ZNF558,19,0.6968498451785772,8806170,19
MUC16,4,0.7981772474517845,8848844,19
ZNF317,8,0.4563684943207763,9140397,19
ZNF699,8,0.7325296224810918,9294275,19
ZNF559,8,0.7586571269886453,9323772,19
ZNF559-ZNF177,19,0.730349105823661,9324174,19
ZNF266,8,0.5752146786526897,9412461,19
ZNF426,18,0.56500841222474,9523223,19
ZNF121,8,0.5577080850845233,9560353,19
ZNF561,8,0.6756863165050393,9604680,19
ZNF562,8,0.6459905083838235,9641807,19
ZNF846,4,0.7207442053786393,9751993,19
FBXL12,8,0.47863315517048033,9810267,19
UBL5,4,0.5164621393350117,9827892,19
PIN1,4,0.5327063667669896,9835257,19
COL5A3,8,0.8544598561749884,9959561,19
C19orf66,4,0.5449474930586529,10086122,19
ANGPTL6,4,0.0,10092338,19
PPAN,4,0.4659545717588538,10106362,19
P2RY11,4,0.5273487006165511,10111693,19
EIF3G,8,0.5297247421996993,10115014,19
DNMT1,8,0.48718265546503936,10133345,19
S1PR2,4,0.7435044216359199,10221433,19
MRPL4,8,0.5506348231029811,10251901,19
ICAM1,8,0.7218054949702915,10271093,19
ICAM5,18,0.8696269913584657,10289952,19
ZGLP1,8,0.7256117829779412,10304803,19
FDX2,8,0.5163084426336191,10310045,19
RAVER1,8,0.5537562718259903,10316212,19
ICAM3,6,0.8302110745091938,10333776,19
TYK2,8,0.0,10350529,19
CDC37,8,0.45819389743388805,10391133,19
PDE4A,8,0.7035911279296467,10416773,19
KEAP1,8,0.5650583488790117,10486125,19
S1PR5,8,0.6839414164402123,10512742,19
ATG4D,8,0.5158812201473264,10543895,19
KRI1,8,0.452543928310182,10553078,19
CDKN2D,8,0.6489592649568241,10566462,19
AP1M2,8,0.696623880349798,10572671,19
SLC44A2,8,0.5589688202974363,10602457,19
ILF3,8,0.5243548479335494,10654261,19
QTRT1,8,0.5083098126201162,10701430,19
DNM2,8,0.48882939557316174,10718079,19
TMED1,8,0.672894991643733,10832067,19
C19orf38,15,0.7799519020845334,10836575,19
CARM1,8,0.5286233383763792,10871513,19
YIPF2,8,0.590396735247938,10922185,19
TIMM29,8,0.5932851788996398,10928811,19
SMARCA4,8,0.516743303380459,10960825,19
LDLR,8,0.7614994676062657,11089362,19
SPC24,19,0.6941016290218484,11131520,19
KANK2,18,0.6115372669340973,11164267,19
DOCK6,4,0.7325351174330763,11199295,19
RAB3D,18,0.7945127976125288,11322068,19
TMEM205,8,0.8095693931216872,11342776,19
CCDC159,3,0.8565449185652516,11344684,19
PLPPR2,18,0.740255839035399,11355386,19
SWSAP1,4,0.720540572861561,11374685,19
EPOR,4,0.7525836540953084,11377207,19
RGL3,6,0.8056836481215133,11384341,19
CCDC151,9,0.8492301426620759,11420604,19
PRKCSH,15,0.705883280154427,11435288,19
ZNF653,8,0.637929147527579,11483427,19
ECSIT,8,0.568957720860491,11505929,19
CNN1,18,0.8984980519036223,11538767,19
ELOF1,8,0.6649731730487731,11551147,19
ZNF627,18,0.5706091404282169,11559374,19
ACP5,4,0.8655591468354953,11574660,19
ZNF823,18,0.6248143307305569,11721265,19
ZNF441,8,0.6713053332201944,11767000,19
ZNF491,8,0.7353054307412783,11797667,19
ZNF440,8,0.75828945817776,11814284,19
ZNF439,8,0.7060003401795664,11848726,19
ZNF69,19,0.8378881919118197,11887784,19
ZNF700,8,0.6423920394732503,11925068,19
ZNF763,8,0.7456396203608247,11965037,19
ZNF433,15,0.7018875851665379,12014732,19
ZNF878,8,0.8486955449705077,12043805,19
ZNF844,8,0.7357521839098424,12064731,19
ZNF788P,8,0.7663266367043035,12092263,19
ZNF20,19,0.7514507488660771,12092843,19
ZNF625,8,0.8127664231833207,12142090,19
ZNF136,8,0.6968087998829371,12163064,19
ZNF44,15,0.6735305714721578,12224686,19
ZNF563,15,0.7093493149424102,12317477,19
ZNF442,15,0.6609953302508795,12345944,19
ZNF799,15,0.6113885294581214,12390016,19
ZNF443,15,0.598804277334955,12429706,19
ZNF709,8,0.7871746792879861,12461184,19
ZNF564,8,0.6946147265544014,12525373,19
ZNF490,2,0.798363460396457,12576100,19
ZNF791,8,0.6081297339825298,12610918,19
MAN2B1,15,0.6070863520191452,12646511,19
WDR83,15,0.6252200199147051,12666802,19
WDR83OS,15,0.5760380919085262,12668073,19
DHPS,15,0.5361035647541713,12675717,19
FBXW9,15,0.628856360173127,12688053,19
TNPO2,15,0.6259493775614484,12699194,19
TRIR,15,0.6061284221304972,12730640,19
ASNA1,15,0.5956719233664729,12737139,19
HOOK2,15,0.7096828940220662,12763003,19
JUNB,15,0.6796318123052365,12791486,19
PRDX2,15,0.6954068431619859,12796820,19
RNASEH2A,15,0.5832677178913387,12806556,19
MAST1,15,0.7144923164061133,12833951,19
DNASE2,15,0.0,12875209,19
GCDH,15,0.4781550828872311,12891160,19
SYCE2,15,0.6459297667487862,12898786,19
FARSA,15,0.5113070533881343,12922479,19
CALR,15,0.631512040016896,12938578,19
RAD23A,15,0.5490088094776544,12945855,19
GADD45GIP1,15,0.518956903118168,12953119,19
DAND5,15,0.7354849526372313,12965159,19
NFIX,11,0.8277512197012757,12995608,19
LYL1,11,0.8992559039686003,13099033,19
TRMT1,15,0.6734270705938651,13104902,19
NACC1,15,0.6476664512786904,13116862,19
STX10,15,0.5804075782523954,13144058,19
IER2,15,0.7087167109688435,13150411,19
CACNA1A,16,0.7386191026887025,13206442,19
CCDC130,16,0.729421109663358,13731760,19
MRI1,16,0.768446673510136,13764522,19
C19orf53,16,0.63757526710454,13774456,19
ZSWIM4,16,0.7092354694023326,13795460,19
NANOS3,15,0.7577104900063081,13862063,19
C19orf57,9,0.8602122511816873,13882348,19
CC2D1A,16,0.7338503518860957,13906201,19
PODNL1,15,0.7779005929511014,13931187,19
DCAF15,16,0.748821580405749,13952492,19
RFX1,17,0.8146124438976723,13961530,19
IL27RA,15,0.7757004877251101,14031762,19
PALM3,19,0.8892435767232637,14053363,19
MISP3,10,0.8929757310794274,14072536,19
SAMD1,3,0.843820444275002,14087840,19
PRKACA,16,0.6788187875654966,14091688,19
ASF1B,15,0.7368937485879269,14119512,19
ADGRL1,13,0.8396993411225748,14147743,19
ADGRE5,1,0.7358266728693663,14380501,19
DDX39A,16,0.5702360636532033,14408819,19
PKN1,16,0.8066305119522095,14433053,19
GIPC1,16,0.6924622561281277,14477760,19
DNAJB1,16,0.7022176354969363,14514769,19
TECR,16,0.6244193975849255,14517085,19
NDUFB7,16,0.5793422864803625,14566078,19
ZNF333,16,0.6808835595825895,14689801,19
ADGRE2,1,0.593197616073047,14732392,19
SYDE1,16,0.7797913982395467,15107401,19
ILVBL,16,0.7638318043306083,15114984,19
NOTCH3,16,0.8357867514353103,15159038,19
EPHX3,19,0.8555762980505606,15226919,19
BRD4,16,0.564627289562576,15235519,19
AKAP8,16,0.5541005172172446,15353385,19
AKAP8L,16,0.6244599237230917,15380050,19
WIZ,16,0.5116403696782021,15419980,19
RASAL3,14,0.8356420971628925,15451624,19
CYP4F12,16,0.8394974341448889,15672757,19
CYP4F11,5,0.8644160208672554,15912367,19
TPM4,16,0.7676984533287483,16067021,19
RAB8A,16,0.5363889743839176,16111889,19
HSH2D,1,0.8972294532715801,16134028,19
FAM32A,16,0.43055838976562244,16185380,19
AP1M1,16,0.514087641968915,16197578,19
KLF2,7,0.8876690228431308,16324817,19
EPS15L1,16,0.6398401644144955,16355239,19
C19orf44,16,0.6469173004672126,16496394,19
CHERP,16,0.6893869999200426,16517894,19
SLC35E1,16,0.6517060815118673,16549831,19
MED26,16,0.6771586946455972,16574907,19
SMIM7,16,0.6286148125312576,16630751,19
TMEM38A,16,0.8642047365581745,16661139,19
NWD1,4,0.8437460043901363,16719976,19
SIN3B,16,0.5288433128781247,16829400,19
F2RL3,11,0.7793419128512259,16888860,19
CPAMD8,8,0.7740735638987621,16892947,19
HAUS8,16,0.5773948661333994,17049729,19
MYO9B,16,0.5203136101270471,17075781,19
USE1,16,0.4963729905311559,17215346,19
OCEL1,16,0.7073705438708333,17226213,19
NR2F6,16,0.45763441167910435,17231883,19
USHBP1,6,0.8135726325071624,17249176,19
BABAM1,16,0.47239619451168446,17267376,19
ANKLE1,16,0.7650654603708186,17281645,19
ABHD8,16,0.560544117842133,17292131,19
MRPL34,16,0.5748813005689605,17292609,19
DDA1,16,0.40087833684495056,17309518,19
ANO8,16,0.6027561224143412,17323223,19
GTPBP3,16,0.4411672097792335,17334920,19
PLVAP,18,0.8360349809154982,17351450,19
BST2,6,0.8488078649147397,17402939,19
MVB12A,16,0.6412210729566457,17405722,19
TMEM221,6,0.0,17435509,19
SLC27A1,8,0.7889735412358982,17468769,19
COLGALT1,16,0.5801362755874562,17555649,19
MAP1S,16,0.672870743268962,17719242,19
FCHO1,17,0.8335210555692695,17747718,19
B3GNT3,5,0.7300368434319231,17794828,19
INSL3,19,0.8617285045184299,17816512,19
JAK3,13,0.8832158665827532,17824780,19
RPL18A,16,0.6505432185019504,17859910,19
CCDC124,16,0.5964888307544901,17933015,19
KCNN1,18,0.795031679662691,17951293,19
ARRDC2,8,0.8152645922262445,18001132,19
IL12RB1,3,0.837967317747844,18058995,19
MAST3,4,0.8305576139253561,18097793,19
PIK3R2,16,0.6045014885464246,18153163,19
IFI30,6,0.8502929227924854,18173162,19
MPV17L2,16,0.5537369012955298,18193182,19
RAB3A,16,0.7290286952501694,18196784,19
IQCN,16,0.8155390506170725,18257097,19
JUND,16,0.6218243507439163,18279760,19
LSM4,16,0.4858199274195647,18306230,19
PGPEP1,16,0.6213104861139453,18340598,19
GDF15,15,0.8590658449967544,18374731,19
LRRC25,16,0.888274853073188,18391137,19
SSBP4,8,0.6701804623036101,18418864,19
ISYNA1,16,0.6255869700283827,18434388,19
ELL,16,0.46474066238522016,18442663,19
FKBP8,16,0.5182785332939377,18531751,19
KXD1,16,0.4178349377130697,18557762,19
UBA52,16,0.5070223026253757,18571730,19
CRLF1,15,0.7927066330475432,18572220,19
REX1BD,16,0.7411301266713229,18588685,19
KLHL26,16,0.531096454266089,18637025,19
CRTC1,16,0.5856597901101451,18683678,19
UPF1,16,0.3886821218024522,18831938,19
COPE,16,0.3622345600264447,18899514,19
DDX49,16,0.3894412597522886,18919705,19
HOMER3,16,0.6244913130582798,18929201,19
SUGP2,16,0.39480338561966655,18990888,19
ARMC6,16,0.3283652962516803,19033575,19
SLC25A42,16,0.4936848701686224,19063999,19
TMEM161A,16,0.41342996398367815,19119169,19
BORCS8-MEF2B,16,0.6167843357675484,19145569,19
MEF2B,2,0.7524098474031271,19145567,19
BORCS8,16,0.4141973874016356,19176903,19
RFXANK,16,0.3936008540090187,19192229,19
NR2C2AP,16,0.4270393112107428,19201416,19
TM6SF2,16,0.871810728185979,19264364,19
MAU2,16,0.0,19320829,19
GATAD2A,16,0.3088800016781238,19385826,19
TSSK6,16,0.5986512423620751,19512418,19
NDUFA13,16,0.3554616619901161,19515736,19
YJEFN3,16,0.5472624601554996,19528861,19
CILP2,3,0.8830688104872229,19538248,19
PBX4,16,0.8618967275540672,19561707,19
LPAR2,16,0.5764808124374314,19623655,19
GMIP,16,0.7177517109913273,19629476,19
ATP13A1,16,0.3722842893604207,19645198,19
ZNF101,2,0.650575371185504,19668796,19
ZNF14,16,0.5473792985674468,19710472,19
ZNF506,2,0.6474525122992222,19785839,19
ZNF253,2,0.43477134451078936,19865886,19
ZNF93,2,0.5336819523078933,19900913,19
ZNF682,2,0.48736225573726966,19997058,19
ZNF90,2,0.8015250702274792,20077994,19
ZNF486,2,0.7914260726766204,20167214,19
ZNF626,2,0.815412680460289,20619939,19
ZNF66,2,0.49638371179519014,20776304,19
ZNF85,2,0.4306670738832008,20923222,19
ZNF430,2,0.4319970987405204,21020634,19
ZNF714,2,0.6505513155800902,21082159,19
ZNF431,2,0.3745672561437571,21142024,19
ZNF708,2,0.47937441495439015,21291160,19
ZNF738,2,0.5311357804686874,21358930,19
ZNF493,2,0.3429861782643744,21397119,19
ZNF429,2,0.5311325413788998,21496682,19
ZNF100,2,0.0,21722771,19
ZNF43,2,0.4580159403091375,21804949,19
ZNF208,16,0.8599551690412669,21932958,19
ZNF257,2,0.7251903161634516,22052430,19
ZNF676,16,0.8747996245229809,22179091,19
ZNF98,2,0.7261980373854832,22391019,19
ZNF492,2,0.7580781587850288,22634324,19
ZNF99,16,0.7730038218496429,22752183,19
ZNF728,17,0.8056618215724849,22975468,19
ZNF730,2,0.6889935926159108,23075210,19
ZNF724,2,0.6382367029898617,23221599,19
ZNF91,2,0.7219040738349756,23304991,19
ZNF675,5,0.7307557429296325,23525631,19
ZNF681,5,0.7308769757581659,23739195,19
ZNF726,5,0.7143718509370729,23914876,19
ZNF254,5,0.7628768519727612,24033405,19
UQCRFS1,11,0.3760372262286378,29205320,19
POP4,11,0.6139989973136672,29606283,19
PLEKHF1,11,0.8471249816792716,29665459,19
C19orf12,11,0.5781560338462156,29698886,19
CCNE1,11,0.57481966133776,29811991,19
URI1,11,0.5836009039568595,29923644,19
TSHZ3,19,0.8408002819882,31149979,19
ZNF507,3,0.7620937132750656,32345594,19
DPY19L3,5,0.801946731040971,32405543,19
PDCD5,3,0.7986541094657881,32581190,19
ANKRD27,5,0.7348762651049361,32597006,19
NUDT19,5,0.7845824442654326,32691961,19
SLC7A9,16,0.8562006185468642,32830509,19
CEP89,5,0.6568268021864632,32875925,19
FAAP24,5,0.7557422715428842,32972209,19
RHPN2,11,0.6516325474610223,32978592,19
GPATCH1,5,0.6585664172206702,33080880,19
WDR88,5,0.7947222862699883,33132090,19
LRP3,5,0.7950447093703403,33177603,19
CEBPA,15,0.7294973328205631,33299934,19
CEBPG,5,0.5792806244547005,33373685,19
PEPD,5,0.7089259950141107,33386950,19
KCTD15,5,0.8577735758939369,33795933,19
LSM14A,5,0.33942518009389555,34172504,19
KIAA0355,5,0.5800436609346913,34254537,19
GPI,5,0.49692190444741524,34359480,19
PDCD2L,5,0.4037273824959329,34404399,19
UBA2,5,0.3109743155975938,34428352,19
WTIP,5,0.774741966871153,34481638,19
SCGB2B2,5,0.8029697795836235,34593329,19
ZNF302,5,0.5055875149529165,34677639,19
ZNF181,5,0.45074490966910674,34734155,19
ZNF599,5,0.6043691927401049,34758073,19
ZNF30,5,0.5243652742010054,34926903,19
ZNF792,5,0.49895069564316885,34956354,19
GRAMD1A,5,0.2920800880410571,34994784,19
SCN1B,12,0.759489122480972,35030470,19
HPN,12,0.5700646729513925,35040506,19
FXYD3,5,0.5712813554223048,35115879,19
LGI4,5,0.7108145931266006,35124513,19
FXYD1,5,0.6825359921955002,35138808,19
FXYD7,5,0.6307182113986584,35143250,19
FXYD5,5,0.4451444436334653,35154730,19
LSR,5,0.4100101619534394,35248330,19
USF2,5,0.26941028650242294,35268962,19
HAMP,2,0.8756177617248498,35280716,19
DMKN,5,0.6804225522616603,35497220,19
TMEM147,5,0.31199909165346484,35545600,19
HAUS5,5,0.4114741287533238,35612735,19
RBM42,5,0.3680423963870364,35629030,19
ETV2,5,0.5619025070105206,35641745,19
COX6B1,5,0.2950120618035481,35648323,19
ZBTB32,19,0.8613540078310037,35704558,19
KMT2B,5,0.27930393394866027,35718019,19
IGFLR1,5,0.7626743292380456,35738801,19
U2AF1L4,5,0.47658194457427216,35742464,19
PSENEN,5,0.2638522397982488,35745600,19
LIN37,5,0.3785696146316575,35748361,19
PROSER3,5,0.3156746986656078,35758143,19
ARHGAP33,5,0.4679871493858876,35774532,19
APLP1,12,0.6930905149239406,35867899,19
NFKBID,5,0.4789892508505591,35887653,19
HCST,5,0.7550970213720694,35902480,19
TYROBP,14,0.8417153010768349,35904401,19
LRFN3,5,0.5579166662970809,35935358,19
SDHAF1,5,0.3759948580476846,35995199,19
SYNE4,5,0.6635291533659162,36003307,19
ALKBH6,5,0.522085441502375,36009120,19
CLIP3,5,0.7699192269611925,36014660,19
THAP8,5,0.39290322147141343,36034985,19
WDR62,5,0.2739407063599494,36054881,19
POLR2I,5,0.0,36113709,19
TBCB,5,0.25962309338669376,36114289,19
CAPNS1,5,0.2989569914757306,36139575,19
COX7A1,16,0.8332726409227995,36150922,19
ZNF565,5,0.3984918219294149,36182060,19
ZNF146,5,0.3147541587450001,36214602,19
ZFP14,5,0.384220751052038,36334453,19
ZFP82,5,0.38033595368381,36383120,19
ZNF566,5,0.3524792309335709,36445119,19
ZNF260,5,0.37785031311829964,36510687,19
ZNF529,5,0.33850768220814675,36534774,19
ZNF382,12,0.4300225501304399,36604817,19
ZNF461,12,0.32047882251553717,36636618,19
ZNF567,5,0.4282114525345372,36687612,19
ZNF850,5,0.5633411711139368,36714383,19
ZNF790,5,0.42214027301328416,36817428,19
ZNF345,5,0.4691209210256352,36850361,19
ZNF829,12,0.4744325363250913,36888124,19
ZNF568,12,0.4818974621277087,36916329,19
ZNF420,12,0.36807276127103083,37007857,19
ZNF585A,12,0.3774677022886961,37106734,19
ZNF585B,12,0.4127041870703184,37181579,19
ZNF383,12,0.38744020335753104,37217926,19
ZNF527,12,0.373596621448976,37371061,19
ZNF569,12,0.3433826969515489,37411155,19
ZNF570,12,0.28133265185822287,37467585,19
ZNF793,12,0.33813561477214094,37506939,19
ZNF540,12,0.40208407250952305,37551406,19
ZNF571,12,0.4007785591721098,37554782,19
ZFP30,12,0.22865302739545312,37613749,19
ZNF781,12,0.48306451238237547,37667751,19
ZNF607,12,0.0,37696371,19
ZNF573,12,0.2088324539424803,37735833,19
SIPA1L3,11,0.3647718310064181,37907208,19
DPF1,11,0.49790333696268274,38211006,19
SPINT2,12,0.40529957607325007,38244035,19
PPP1R14A,11,0.6402442711858268,38251237,19
C19orf33,12,0.7365685069593307,38304164,19
YIF1B,12,0.3421843058799855,38303558,19
KCNK6,12,0.6823555878394605,38319845,19
CATSPERG,12,0.6755811619585034,38335775,19
PSMD8,12,0.3661165360309677,38374536,19
GGN,12,0.5190691441027333,38384265,19
SPRED3,12,0.6789006710782723,38388421,19
FAM98C,11,0.47501278851300943,38403135,19
RASGRP4,17,0.8537438558575765,38409051,19
MAP4K1,17,0.7269696106974484,38587641,19
EIF3K,12,0.4318383912222964,38619082,19
ACTN4,11,0.4146955381121863,38647649,19
CAPN12,12,0.7519326421936652,38730187,19
LGALS4,17,0.8737766248932188,38801671,19
ECH1,11,0.45846461927785476,38815422,19
HNRNPL,11,0.5238270800362119,38836388,19
RINL,11,0.5246100621517327,38867830,19
SIRT2,11,0.2469212615903834,38878555,19
NFKBIB,11,0.35706689550037485,38899700,19
CCER2,7,0.6840061070563073,38908980,19
SARS2,11,0.45357333430654334,38915266,19
MRPS12,11,0.31515896421768563,38930548,19
FBXO17,11,0.5676169211532799,38941401,19
PAK4,11,0.3776568267418199,39125770,19
NCCRP1,1,0.7432014324684688,39196964,19
LRFN1,5,0.7296484716462237,39306568,19
GMFG,19,0.8511763142044981,39328353,19
SAMD4B,11,0.40191033216647687,39342396,19
PAF1,11,0.4422318967825676,39385629,19
MED29,11,0.42056415506560474,39391303,19
ZFP36,11,0.5792725838800017,39406813,19
PLEKHG2,11,0.689725149888337,39412669,19
RPS16,5,0.5395765674458178,39433137,19
SUPT5H,11,0.47490994470316916,39436156,19
TIMM50,11,0.4158303806390764,39480412,19
EID2B,11,0.5449714535484034,39530990,19
EID2,11,0.3875087245463428,39538705,19
DYRK1B,11,0.3078562782137162,39825350,19
FBL,11,0.3319569215398843,39834458,19
FCGBP,12,0.8451577451279496,39863323,19
PSMC4,11,0.13201792736935136,39971005,19
ZNF546,11,0.25008478275322643,39984134,19
ZNF780B,11,0.28636931550980227,40028260,19
ZNF780A,11,0.39276156809563323,40069152,19
MAP3K10,11,0.1477460746579824,40191426,19
AKT2,11,0.09502037956742337,40230317,19
C19orf47,11,0.0,40319536,19
PLD3,11,0.3949694340473171,40348456,19
HIPK4,11,0.4682410032902109,40379271,19
PRX,11,0.3984771265994217,40393768,19
SERTAD1,11,0.3010125716267935,40421589,19
SERTAD3,11,0.26065597654950134,40440844,19
BLVRB,11,0.4354107827963859,40447765,19
SPTBN4,12,0.8159809046452449,40466241,19
SHKBP1,11,0.34306253195448577,40576853,19
LTBP4,11,0.6612423501022687,40592883,19
NUMBL,11,0.5882889714168009,40665905,19
COQ8B,11,0.32404793426451595,40691530,19
ITPKC,11,0.29398048862010795,40717112,19
C19orf54,11,0.30732017768131314,40740856,19
SNRPA,11,0.569474929358861,40750637,19
MIA,19,0.8400737505629976,40771648,19
RAB4B,11,0.37485725530995884,40778216,19
EGLN2,11,0.4485027898777907,40798996,19
CYP2S1,3,0.731037358650882,41193210,19
AXL,20,0.8126253952774767,41219223,19
HNRNPUL1,20,0.39776823056081523,41262496,19
TGFB1,1,0.7891915917958894,41301587,19
CCDC97,20,0.38464472364805136,41310172,19
TMEM91,20,0.844161528726818,41350911,19
B9D2,20,0.6171775786103761,41354417,19
EXOSC5,20,0.3689515359767854,41386374,19
BCKDHA,20,0.4059359361055074,41397808,19
B3GNT8,20,0.8040739642015747,41425359,19
DMAC2,20,0.4352148464970108,41431318,19
CEACAM21,2,0.8534300469596149,41549518,19
RPS19,20,0.4229075029275926,41859918,19
ARHGEF1,20,0.4801862171433836,41883161,19
RABAC1,20,0.6270450573498924,41956681,19
GRIK5,15,0.887799922847117,41998321,19
ZNF574,20,0.37476885782908076,42068477,19
POU2F2,15,0.8333097808363493,42086110,19
DEDD2,20,0.47165371975007586,42198598,19
ZNF526,20,0.33622109759148944,42220271,19
GSK3A,20,0.0,42230190,19
ERF,20,0.4955266981911417,42247569,19
CIC,20,0.39225106353964845,42268537,19
PAFAH1B3,20,0.4741751929939022,42297033,19
PRR19,20,0.570718383053046,42302098,19
MEGF8,20,0.48856648611344444,42325609,19
CNFN,20,0.7776331588150753,42387019,19
CXCL17,2,0.8751895306626092,42428288,19
CEACAM1,18,0.8404517496791556,42507304,19
LYPD3,20,0.7835590763489979,43460787,19
PHLDB3,3,0.728491572160991,43474954,19
ETHE1,3,0.7218445155312898,43506719,19
ZNF575,20,0.6736160115460754,43525497,19
XRCC1,3,0.4179227616071126,43543040,19
PINLYP,18,0.878898636239362,43575801,19
IRGQ,20,0.6028133096742039,43584369,19
ZNF576,3,0.4246261122595175,43596392,19
SRRM5,3,0.6394310393341784,43596617,19
ZNF428,3,0.48734985054986235,43607224,19
CADM4,3,0.5590160635892207,43622368,19
PLAUR,20,0.7243659950042122,43646095,19
SMG9,3,0.6067798724373713,43727983,19
KCNN4,3,0.7607856433765108,43766533,19
LYPD5,14,0.7210103768559053,43785874,19
ZNF283,3,0.3151014405668576,43827321,19
ZNF404,3,0.5192335750966706,43872363,19
ZNF45,3,0.23598225633276992,43912624,19
ZNF221,3,0.4760695450499298,43951223,19
ZNF155,3,0.5060961888281124,43967862,19
ZNF230,3,0.32301535602265763,44002957,19
ZNF222,3,0.3261018438554574,44025342,19
ZNF284,3,0.4037757451510766,44072159,19
ZNF224,3,0.1498966167957282,44094339,19
ZNF225,3,0.0,44112181,19
ZNF234,3,0.19733260049459345,44141554,19
ZNF226,3,0.19996622520332352,44165073,19
ZNF227,3,0.20977844661707779,44207547,19
ZNF235,3,0.2851110377460513,44228729,19
ZNF233,3,0.5138626608946498,44259880,19
ZNF112,3,0.5297959312299902,44326555,19
ZNF285,3,0.7815059713960497,44382298,19
ZNF229,3,0.6441861791001674,44417519,19
ZNF180,3,0.2661141438864597,44474428,19
PVR,3,0.5461409078337769,44643798,19
CEACAM19,3,0.831049787395237,44662278,19
BCL3,8,0.733620714443851,44747705,19
CBLC,3,0.8056268416304702,44777869,19
BCAM,6,0.8023739207904685,44809059,19
NECTIN2,3,0.6823731953131672,44846175,19
TOMM40,3,0.5292432554381095,44890569,19
APOE,18,0.7838471330945103,44905791,19
CLPTM1,20,0.4381334089414144,44954585,19
RELB,3,0.7067464838624589,45001449,19
CLASRP,3,0.4998086367890665,45039045,19
ZNF296,3,0.5751816870778284,45071500,19
GEMIN7,20,0.4741786019653955,45079195,19
MARK4,20,0.47472658580577387,45079288,19
PPP1R37,20,0.5300365464224168,45091396,19
NKPD1,20,0.7299880801781646,45149750,19
TRAPPC6A,3,0.5554169836754568,45162928,19
BLOC1S3,20,0.4858338473982081,45178745,19
KLC3,18,0.8596802142002001,45333434,19
ERCC2,20,0.5883281003297989,45349837,19
PPP1R13L,20,0.5962978998096022,45379638,19
CD3EAP,20,0.4482019444313964,45406209,19
ERCC1,20,0.4800904323504177,45407333,19
RTN2,20,0.6905281706110673,45485294,19
PPM1N,20,0.7586562005287109,45488777,19
VASP,20,0.6873308838581795,45506579,19
OPA3,20,0.4831375795899131,45527427,19
GPR4,12,0.8882171971530249,45589764,19
EML2,20,0.5592635323037807,45606994,19
GIPR,9,0.8510839024300496,45668221,19
SNRPD2,20,0.49924147958077125,45687454,19
QPCTL,20,0.7004459784476771,45692666,19
FBXO46,20,0.5617275610151709,45710629,19
SIX5,20,0.7490816931842386,45764785,19
DMPK,20,0.6499748849989992,45769717,19
DMWD,20,0.5316254069765447,45782947,19
SYMPK,20,0.45774616674991464,45815410,19
IRF2BP1,20,0.571618827459157,45883608,19
MYPOP,20,0.5585879715737472,45890023,19
NOVA2,20,0.8707590254496268,45933734,19
CCDC61,20,0.7557683859807249,45995461,19
HIF3A,19,0.8949474106921149,46297046,19
PPP5C,9,0.6831222670731896,46346994,19
CCDC8,13,0.7930667393849145,46410329,19
PNMA8A,17,0.8496824656137001,46466491,19
PPP5D1,14,0.8066333768772143,46480796,19
PNMA8B,1,0.8199523470119041,46486906,19
CALM3,9,0.742650962133196,46601074,19
PTGIR,18,0.7449382969238365,46620468,19
DACT3,14,0.7797668958537568,46647551,19
PRKD2,20,0.7308786705968442,46674275,19
STRN4,9,0.6630902031516781,46719511,19
FKRP,9,0.7133715071640356,46746046,19
SLC1A5,9,0.7834588760859309,46774883,19
AP2S1,9,0.710819088723754,46838136,19
ARHGAP35,9,0.6155197984386136,46918676,19
NPAS1,9,0.8107272385877824,47019820,19
TMEM160,17,0.7883269976244033,47045909,19
SAE1,9,0.5635728399117677,47113274,19
BBC3,11,0.8193138867178744,47220822,19
CCDC9,9,0.5934224475327936,47255980,19
INAFM1,9,0.7627381532795432,47274453,19
C5AR1,14,0.7616790492628169,47290023,19
C5AR2,16,0.8219187642061409,47332147,19
DHX34,9,0.6558929416721502,47349315,19
MEIS3,5,0.7949796926733619,47403124,19
KPTN,9,0.7090903465481321,47475150,19
NAPA,9,0.5092756381402705,47487637,19
ZNF541,3,0.796206963591016,47520685,19
BICRA,9,0.521717715989518,47608196,19
EHD2,9,0.7476384806284742,47713422,19
NOP53,9,0.7563077399743853,47745546,19
SELENOW,9,0.7854841738087579,47778585,19
PLA2G4C,11,0.8660555003953805,48047843,19
LIG1,9,0.5780176755389129,48115445,19
ZSWIM9,9,0.626620284044439,48170680,19
CARD8,9,0.6623275584430215,48180770,19
ZNF114,6,0.8357643718138885,48270081,19
CCDC114,1,0.7082818668103583,48296457,19
EMP3,15,0.8089057911528631,48321509,19
TMEM143,9,0.6984145101139507,48332356,19
KDELR1,9,0.4995266571048752,48382575,19
GRIN2D,17,0.8254703289426719,48394875,19
GRWD1,9,0.5014705865293377,48445773,19
KCNJ14,9,0.6952136456080064,48455509,19
CYTH2,9,0.5932379378535005,48469208,19
LMTK3,20,0.8382973644136211,48485271,19
SULT2B1,2,0.8932148305256603,48552075,19
FAM83E,3,0.7275400713409907,48600810,19
SPACA4,3,0.8406552412464591,48606742,19
RPL18,9,0.5591171851282921,48615328,19
SPHK2,9,0.6706149400849022,48619291,19
DBP,9,0.7908036927023835,48630030,19
CA11,15,0.840156415205147,48637946,19
NTN5,6,0.7803622477028648,48661407,19
FUT2,4,0.879168173496836,48695971,19
MAMSTR,9,0.7814701513267515,48712725,19
RASIP1,20,0.8449213266531503,48720585,19
IZUMO1,6,0.8309481845840405,48740852,19
FUT1,9,0.7004636519817092,48748011,19
BCAT2,9,0.6408509881267361,48795062,19
HSD17B14,8,0.8649475720253607,48813018,19
PLEKHA4,5,0.8083226094544524,48837097,19
PPP1R15A,9,0.6334561709532227,48872421,19
NUCB1,9,0.4945212083943624,48900312,19
DHDH,4,0.8488298908517146,48933699,19
BAX,9,0.5636982296762013,48954815,19
FTL,8,0.838114031479293,48965309,19
GYS1,9,0.7249501400034496,48968130,19
RUVBL2,9,0.44855912038589774,48993562,19
NTF4,16,0.8861818143225303,49061066,19
SNRNP70,9,0.6478462060518613,49085419,19
LIN7B,9,0.8003866375684681,49114324,19
C19orf73,9,0.6984667122014834,49118402,19
PPFIA3,5,0.8148864953054482,49119544,19
TRPM4,9,0.8374689369918433,49157741,19
SLC6A16,1,0.6639948446677456,49289638,19
CD37,15,0.8869396805422838,49335171,19
TEAD2,1,0.4314369710259125,49340595,19
DKKL1,1,0.0,49361783,19
SLC17A7,8,0.8644471012596123,49429401,19
PIH1D1,9,0.602963875804504,49446298,19
ALDH16A1,9,0.7242605749827267,49453225,19
FLT3LG,4,0.7959749314987336,49474207,19
RPL13A,9,0.6766431616149065,49487554,19
RPS11,9,0.7212695919886096,49496365,19
FCGRT,15,0.634013629240955,49506816,19
RCN3,7,0.8740047930754942,49528003,19
NOSIP,9,0.44173895247181316,49555711,19
PRRG2,9,0.6640591083659952,49580646,19
PRR12,9,0.26109945296845427,49591182,19
RRAS,18,0.7305781850265085,49635292,19
SCAF1,9,0.0,49642209,19
IRF3,9,0.4548777056105119,49659569,19
BCL2L12,9,0.4288124634023238,49665142,19
PRMT1,9,0.4320593529021092,49675786,19
ADM5,18,0.8140075993677203,49688664,19
CPT1C,18,0.7884377950710801,49690898,19
AP2A1,9,0.4026769047386555,49766968,19
FUZ,9,0.7583196399075013,49806869,19
MED25,9,0.4505902483230507,49818279,19
PTOV1,9,0.3879925582220459,49850735,19
PNKP,9,0.46996794231100747,49859882,19
AKT1S1,9,0.38411413235584324,49869033,19
TBC1D17,9,0.4976118895990065,49877425,19
IL4I1,6,0.8883070991105011,49889654,19
NUP62,9,0.3644060576649325,49906825,19
ATF5,9,0.7111606335923255,49928702,19
VRK3,9,0.5101205812188901,49976468,19
ZNF473,9,0.5613293447511255,50025714,19
MYH14,8,0.8104477533083179,50188186,19
KCNC3,12,0.809388279179161,50311937,19
NR1H2,9,0.5820796347378192,50329653,19
POLD1,9,0.5503032927916962,50384204,19
EMC10,9,0.6572241104820115,50476400,19
JOSD2,9,0.7189874220382437,50505998,19
ASPDH,7,0.8410511157548881,50511600,19
LRRC4B,19,0.8623638774232081,50516892,19
SYT3,2,0.8451692096676929,50621307,19
CLEC11A,9,0.8596815525722968,50723364,19
C19orf48,9,0.5784620650361123,50797704,19
KLK1,18,0.8824864399604652,50819146,19
KLK5,2,0.8251772975101389,50943303,19
KLK6,8,0.8648680788653528,50958631,19
KLK7,7,0.8638120814558504,50976468,19
KLK8,8,0.7579421895362176,50996007,19
KLK10,19,0.8807742578927066,51012739,19
KLK13,12,0.8588673601733516,51055626,19
CTU1,9,0.7234066931346901,51097606,19
SIGLEC9,14,0.8146815251853317,51124908,19
SIGLEC7,14,0.7656763661193412,51142299,19
CD33,2,0.8160535459498574,51225064,19
VSIG10L,20,0.8830786096294826,51331536,19
ETFB,18,0.7492091927958237,51345169,19
CLDND2,12,0.8378846623525598,51367098,19
NKG7,15,0.8063042796239547,51371606,19
SIGLEC10,8,0.8803115949162234,51410020,19
SIGLEC8,16,0.8649496296535863,51450847,19
SIGLEC6,1,0.7908292250977175,51517819,19
ZNF175,9,0.7804417073672733,51571283,19
SIGLEC5,8,0.8489199228930672,51611927,19
SIGLEC14,19,0.8546834714785495,51642553,19
SPACA6,9,0.7743790725549733,51689128,19
FPR1,14,0.8182090341548601,51745172,19
FPR3,14,0.9111526984788352,51795157,19
ZNF577,14,0.3194717680601614,51804816,19
ZNF649,14,0.0,51889235,19
ZNF613,14,0.4676224119783593,51927147,19
ZNF350,14,0.5563560499825146,51964340,19
ZNF615,14,0.49588120687504533,51991332,19
ZNF614,14,0.452546365909795,52012765,19
ZNF432,14,0.5590624663425255,52031378,19
ZNF841,14,0.6429515102333788,52064466,19
ZNF616,14,0.689179627828097,52113091,19
ZNF836,14,0.7057279329966493,52153864,19
PPP2R1A,9,0.5622716082909347,52190048,19
ZNF766,9,0.6178042679603717,52269587,19
ZNF480,14,0.7384266409999465,52297169,19
ZNF610,14,0.6948385603131026,52336243,19
ZNF880,14,0.6315629171174841,52369917,19
ZNF528,14,0.6885248720030307,52397849,19
ZNF578,14,0.807977697309747,52453553,19
ZNF808,7,0.7189764076468763,52527652,19
ZNF701,7,0.5179652609753578,52555457,19
ZNF83,7,0.5344720140660735,52594060,19
ZNF611,7,0.5128639695326089,52702813,19
ZNF600,7,0.617126024581143,52749942,19
ZNF28,7,0.4897577478296581,52797408,19
ZNF468,7,0.5410537688817426,52838010,19
ZNF320,7,0.4888315827261732,52863790,19
ZNF888,7,0.6528303004037064,52904417,19
ZNF816,7,0.5551172035532325,52949379,19
ZNF160,7,0.440229461474711,53066606,19
ZNF415,7,0.5545456319566706,53107879,19
ZNF347,7,0.5074214948510196,53124072,19
ZNF665,7,0.7027648184963539,53159213,19
ZNF677,14,0.8678662146865463,53235381,19
ZNF845,7,0.48609233437270627,53333746,19
ZNF525,7,0.5245269725700259,53365693,19
ZNF765,7,0.47462471510716153,53389793,19
ZNF761,7,0.5292264106406024,53445001,19
ZNF813,7,0.5651510788771525,53467733,19
ZNF331,7,0.7684375156336215,53519527,19
NLRP12,10,0.80229790270094,53793603,19
MYADM,7,0.6795499378972036,53864763,19
CACNG8,14,0.9328830000386652,53963040,19
OSCAR,8,0.848542435091602,54094668,19
NDUFA3,7,0.5178377642069403,54102728,19
TFPT,7,0.35267036348152314,54107013,19
PRPF31,7,0.0,54115410,19
CNOT3,7,0.31922792182623005,54137749,19
LENG1,7,0.5324158442656712,54155161,19
TMC4,7,0.48185020372470266,54160108,19
MBOAT7,7,0.4601788552697079,54173412,19
TSEN34,7,0.4186252892710046,54189938,19
RPS9,7,0.71832660940506,54200809,19
LILRB3,10,0.8516204548107323,54216278,19
LILRA6,6,0.835023353476471,54236592,19
LILRB2,15,0.7961578096463947,54273821,19
LILRA5,14,0.8061758855915652,54307070,19
LAIR1,16,0.8406961466637658,54351384,19
TTYH1,13,0.829479261111605,54415219,19
LENG8,7,0.6232821576883352,54448887,19
LENG9,7,0.6776170634316232,54461796,19
CDC42EP5,7,0.7338938972303601,54465026,19
LILRA2,1,0.8791305149840786,54572920,19
LILRA1,17,0.849435022529651,54593582,19
LILRB1,9,0.8671034076307701,54617158,19
LILRB4,8,0.8054281141985904,54643889,19
NLRP2,17,0.8423833730380598,54953130,19
GP6,7,0.848702467973944,55013705,19
RDH13,7,0.5021561859877604,55039108,19
EPS8L1,7,0.7666954035429165,55072020,19
PPP1R12C,7,0.4463994722734317,55090914,19
DNAAF3,8,0.7079558276835669,55158661,19
TMEM86B,7,0.5529146003198186,55226639,19
PPP6R1,7,0.40539661230039625,55229779,19
HSPBP1,7,0.28885733499629707,55262223,19
BRSK1,7,0.76564943745127,55282072,19
TMEM150B,8,0.752638312384578,55312801,19
KMT5C,7,0.47239227979207676,55339853,19
COX6B2,16,0.8825999033247282,55349306,19
TMEM238,7,0.7353096306851913,55379245,19
RPL28,7,0.44823190292814863,55385345,19
UBE2S,7,0.4607479758143065,55399745,19
ISOC2,7,0.4232604557107853,55452985,19
ZNF628,7,0.6289808122808467,55476617,19
NAT14,7,0.40963224192194037,55485188,19
SSC5D,17,0.8517902009296319,55488404,19
ZNF579,7,0.5463089663098346,55576774,19
FIZ1,7,0.4743776040918998,55591376,19
ZNF524,7,0.47877903613984274,55600022,19
ZNF865,7,0.49249766735344047,55605405,19
ZNF784,7,0.5968543275017884,55620742,19
ZNF580,7,0.6547279658314964,55635016,19
ZNF581,7,0.5762937963696753,55635459,19
CCDC106,7,0.733319820395119,55641062,19
U2AF2,7,0.6358488873907856,55654146,19
EPN1,9,0.6486573871625148,55675226,19
ZNF787,13,0.6158230095408859,56087366,19
ZNF444,13,0.6352748109603509,56132599,19
ZSCAN5A,13,0.8117131755429627,56219670,19
EDDM13,5,0.7853280604527971,56272748,19
ZNF582,3,0.7106891809784865,56375846,19
ZNF583,13,0.6643827351204593,56397966,19
ZNF667,13,0.6886766272815958,56439325,19
ZNF471,13,0.7148256290058151,56507850,19
ZFP28,13,0.5851692448584893,56538948,19
ZNF470,13,0.574111436868157,56567468,19
ZNF71,13,0.5484281904681524,56595264,19
SMIM17,2,0.8245279932970184,56643159,19
ZNF835,12,0.7345353697928589,56661980,19
PEG3,5,0.8759651302596639,56810077,19
ZNF264,13,0.5192921403237707,57191500,19
AURKC,9,0.7693751563277244,57230802,19
ZNF805,13,0.5788628318436481,57240632,19
ZNF460,13,0.6761928900983769,57280051,19
ZNF543,13,0.4258619182148887,57320472,19
ZNF547,13,0.47625469741942816,57363477,19
TRAPPC2B,13,0.39824377014767465,57363511,19
ZNF548,13,0.5083608039198629,57389850,19
ZNF17,13,0.4239934540877107,57411163,19
ZNF749,13,0.4294946462551822,57435325,19
VN1R1,13,0.6584391261133539,57454790,19
ZNF772,13,0.6708397166212969,57466663,19
ZNF419,13,0.4443299977182339,57487711,19
ZNF773,13,0.4604443558929794,57499915,19
ZNF549,13,0.5206558730497455,57527325,19
ZNF550,13,0.38815643034337866,57535257,19
ZNF416,13,0.3945890465185895,57571566,19
ZIK1,3,0.8047366161969496,57578456,19
ZNF530,13,0.41748883671029324,57599885,19
ZNF134,13,0.41537752332465283,57614233,19
ZNF211,13,0.38894534306515227,57630395,19
ZNF551,13,0.4697981920067654,57681969,19
ZNF154,18,0.8340615312561982,57697367,19
ZNF671,15,0.8099352113179662,57719751,19
ZNF776,13,0.0,57746815,19
ZNF586,13,0.5496883344477431,57769655,19
ZNF552,13,0.5338286835363262,57803841,19
ZNF587B,13,0.5719512296985814,57819721,19
ZNF814,13,0.3616776080750871,57848731,19
ZNF587,13,0.4584846054674093,57849859,19
ZNF417,13,0.5002279961375331,57900296,19
ZNF418,13,0.7615185745073942,57921884,19
ZNF256,13,0.5699114852008118,57940833,19
C19orf18,19,0.7996330875618111,57958437,19
ZNF606,13,0.4831308997805017,57977053,19
ZSCAN1,18,0.8501869778956059,58034032,19
ZNF135,13,0.780235169899425,58059239,19
ZSCAN18,13,0.8022711813447129,58083838,19
ZNF329,13,0.639294081182618,58126248,19
ZNF274,13,0.6067129571772394,58183029,19
ZNF544,13,0.5056900715041557,58228594,19
ZNF8,13,0.449728478309223,58278955,19
ERVK3-1,13,0.5529829296114841,58305319,19
ZSCAN22,13,0.5619346075060327,58326994,19
A1BG,13,0.8696973141601998,58345178,19
ZNF497,13,0.5925194709765518,58354357,19
ZNF837,13,0.8097256290402203,58367618,19
RPS5,13,0.6180814386593216,58386400,19
RNF225,17,0.8415927888434117,58396090,19
ZNF584,13,0.5538613102683081,58401504,19
ZNF132,13,0.728254094960487,58432814,19
ZNF324B,13,0.5784163006275047,58451611,19
ZNF324,13,0.5699929916464888,58467045,19
ZNF446,13,0.4655660786024247,58474017,19
SLC27A5,13,0.728255644393855,58479512,19
ZBTB45,13,0.5702549581419345,58513530,19
TRIM28,13,0.5529715305182414,58544064,19
CHMP2A,13,0.5964326321122673,58551566,19
UBE2M,13,0.5081533465885615,58555712,19
MZF1,13,0.6902209044477086,58561931,19
