# Supplementary material for: Gene Co-Expression in Breast Cancer: A Matter of Distance
Source: Front Oncol. 2021 Nov 17;11:726493. doi: 10.3389/fonc.2021.726493 (PMC8636045; doi:10.3389/fonc.2021.726493)
Supplement: Supplementary Material S13 — Piece-wise permutation p-values of the KS statistics, calculated for all bins obtained in Supplementary Material S8 , in every chromosomal region for each phenotype. [file DataSheet_13.zip › SuppMat10/SuppMat10/Clusters/Basal/Basal-chr20-clusters.tsv]

gname,clusterid,assignmentcost,gstart,chromosome
C20orf96,7,0.5248055539292354,270863,20
ZCCHC3,7,0.5825932605022077,296968,20
SOX12,7,0.6041023469451731,325595,20
NRSN2,7,0.45498742066873765,346782,20
TRIB3,7,0.6447919776707568,362835,20
RBCK1,7,0.4669669596280318,407498,20
TBC1D20,7,0.49772356838481435,435480,20
CSNK2A1,7,0.5476844985551397,472498,20
TCF15,5,0.7735140198046646,603797,20
SRXN1,7,0.511405871502675,646615,20
SLC52A3,5,0.7461072635324653,760080,20
FAM110A,7,0.42014298547031603,833715,20
ANGPT4,5,0.8792977800428466,869900,20
RSPO4,7,0.8953601906565223,958452,20
PSMF1,7,0.0,1113240,20
TMEM74B,7,0.7310977845974456,1180561,20
C20orf202,7,0.8691065791302863,1203454,20
SNPH,7,0.8456139475514286,1266280,20
SDCBP2,5,0.7299048313132644,1309909,20
FKBP1A,7,0.3695635886717492,1368978,20
NSFL1C,7,0.24366649711533206,1442162,20
SIRPB2,7,0.8671612366534438,1470741,20
SIRPA,7,0.6889019413036988,1894167,20
STK35,5,0.34042879244600244,2101611,20
SNRPB,5,0.33903490630723443,2461634,20
ZNF343,5,0.3376050679727153,2481817,20
TMC2,7,0.836352926408275,2536607,20
NOP56,5,0.32654256677728843,2652593,20
IDH3B,5,0.3022324343174322,2658395,20
EBF4,5,0.777477069645345,2692878,20
CPXM1,8,0.8842822853807463,2794074,20
PCED1A,5,0.4443739907032197,2835314,20
VPS16,5,0.42056859005419645,2840703,20
PTPRA,5,0.3353708090323576,2864184,20
MRPS26,5,0.0,3046052,20
UBOX5,5,0.3321269348075413,3107573,20
FASTKD5,5,0.29303068852605363,3146519,20
LZTS3,5,0.6384805174221857,3162617,20
DDRGK1,5,0.32418124775723156,3190350,20
ITPA,5,0.3711152082782738,3208868,20
SLC4A11,5,0.7274503214565636,3227417,20
C20orf194,5,0.447347237468147,3249305,20
ATRN,5,0.3122232263507464,3471018,20
ADAM33,2,0.8473184125876189,3667965,20
SIGLEC1,4,0.919976983908412,3686970,20
HSPA12B,4,0.9086278820893627,3732685,20
C20orf27,5,0.36712262720397704,3753508,20
SPEF1,5,0.4565918365043168,3777504,20
CENPB,5,0.28013812544832906,3783851,20
CDC25B,5,0.6201967865933181,3786772,20
AP5S1,5,0.32306999440491924,3820524,20
MAVS,5,0.4469840541398592,3846799,20
PANK2,5,0.36159640792681413,3888839,20
RNF24,5,0.5494247049539888,3927309,20
SMOX,5,0.7161122829039842,4120980,20
ADRA1D,10,0.8946520946996617,4220631,20
PRNP,7,0.5813665210942383,4686236,20
PRND,2,0.779030887491081,4721909,20
RASSF2,5,0.7304289489253415,4780023,20
SLC23A2,5,0.4982179133834984,4852356,20
TMEM230,5,0.3567666569658904,5068232,20
PCNA,5,0.39064175236192145,5114953,20
CDS2,5,0.37499877444090424,5126879,20
GPCPD1,5,0.7339654349984677,5544404,20
SHLD1,7,0.6673987211804251,5750393,20
TRMT6,5,0.362012834171463,5937228,20
MCM8,5,0.48156424969943046,5950652,20
CRLS1,5,0.4215428145196589,6006090,20
FERMT1,5,0.8382654995950996,6074845,20
BMP2,10,0.8137353548815891,6767686,20
TMX4,5,0.7768907201795607,7977346,20
PLCB1,7,0.8104107254004966,8077251,20
PLCB4,7,0.8056536704184702,9068763,20
PAK5,7,0.8293508962655264,9537389,20
ANKEF1,8,0.6884659860314242,9986126,20
MKKS,5,0.44839989547565495,10401009,20
SLX4IP,5,0.6601114294995495,10435305,20
JAG1,8,0.7448458352003021,10637684,20
BTBD3,8,0.5763709867761744,11890723,20
SPTLC3,8,0.6410225265448375,13008972,20
ISM1,7,0.8508461779606769,13221274,20
TASP1,8,0.454983701562062,13389392,20
ESF1,8,0.45332760467416755,13714322,20
NDUFAF5,8,0.47504686227508364,13785007,20
MACROD2,8,0.658020999654324,13995369,20
FLRT3,6,0.8147991494171108,14322985,20
KIF16B,8,0.4091334921215658,16272104,20
SNRPB2,8,0.31584313617624304,16729961,20
BFSP1,8,0.6046582596035658,17493905,20
DSTN,8,0.3579457327538276,17570075,20
RRBP1,8,0.33238186538342296,17613678,20
SNX5,8,0.2767445437585022,17941597,20
OVOL2,8,0.7814408058316356,17956979,20
MGME1,8,0.21398997630733063,17969018,20
PET117,8,0.26000164892857536,18137863,20
KAT14,8,0.2897454333424214,18138118,20
ZNF133,8,0.18706521211558336,18288283,20
DZANK1,8,0.5394999523605738,18383367,20
POLR3F,8,0.0,18467389,20
RBBP9,8,0.29023124065122663,18486540,20
SEC23B,8,0.2297432333484435,18507520,20
SMIM26,8,0.2212453808863032,18567347,20
DTD1,8,0.39275042226922385,18587893,20
SLC24A3,8,0.6552777067976502,19212646,20
RIN2,8,0.574413589745596,19757606,20
NAA20,8,0.3933083037298071,20017116,20
CRNKL1,8,0.3588167892223324,20034368,20
RALGAPA2,8,0.5600258117292578,20389530,20
KIZ,8,0.6161694422367431,21125983,20
XRN2,8,0.3725712944214802,21303331,20
THBD,10,0.9010517260859982,23045633,20
CD93,6,0.9239323965355425,23079360,20
NXT1,8,0.3590824731819957,23350791,20
GZF1,8,0.4588198392514069,23362182,20
NAPB,8,0.3754099329929558,23374519,20
CST3,7,0.8619989064179598,23626706,20
SYNDIG1,2,0.8422202530738734,24469629,20
CST7,1,0.9186316480928088,24949269,20
APMAP,8,0.5012185940989979,24962925,20
ACSS1,8,0.7886362503812252,25006230,20
ENTPD6,8,0.5381066342121534,25195693,20
PYGB,8,0.7570187978526206,25248085,20
ABHD12,8,0.5592207882529892,25294743,20
GINS1,8,0.48714656187908834,25407673,20
NINL,8,0.5993049467171621,25452697,20
NANP,8,0.43177106780528907,25612935,20
ZNF337,8,0.6104234276426299,25673195,20
FAM182B,1,0.8729239359078658,25762384,20
REM1,8,0.7984873160167076,31475288,20
HM13,9,0.4625504733938599,31514410,20
ID1,9,0.7808022065662606,31605283,20
COX4I2,7,0.846982404316088,31637888,20
BCL2L1,9,0.4824473050583217,31664452,20
TPX2,9,0.42784247433636746,31739271,20
FOXS1,5,0.867133111113501,31844301,20
DUSP15,9,0.771704162857438,31847637,20
TTLL9,9,0.8318130513514886,31870702,20
PDRG1,9,0.4019877792767218,31944337,20
CCM2L,7,0.8609631871973611,32010450,20
HCK,10,0.8181975034789865,32052188,20
TM9SF4,9,0.45707655865956875,32109506,20
PLAGL2,9,0.39340168175571,32192504,20
POFUT1,9,0.3408255507633483,32207880,20
KIF3B,9,0.39852100664886847,32277651,20
ASXL1,9,0.32854360113061165,32358330,20
NOL4L,9,0.4256322616417346,32443059,20
C20orf203,3,0.8274988617403252,32631652,20
COMMD7,9,0.30354744796766153,32702691,20
DNMT3B,9,0.5477186213731047,32762385,20
MAPRE1,9,0.0,32819954,20
CDK5RAP1,9,0.3006590015002083,33358839,20
SNTA1,9,0.6446478811460044,33407955,20
CBFA2T2,9,0.4393028450344979,33490075,20
NECAB3,3,0.5564730454307686,33657087,20
C20orf144,3,0.6670759703449098,33662327,20
ACTL10,3,0.6360538522358643,33666943,20
E2F1,3,0.5748632424688497,33675477,20
PXMP4,3,0.8530507140119711,33702758,20
ZNF341,3,0.534554984545117,33731657,20
CHMP4B,3,0.3833990219778861,33811348,20
RALY,3,0.2854758680353521,33993646,20
EIF2S2,3,0.3308523909130944,34088309,20
AHCY,3,0.4865404344063887,34280268,20
ITCH,3,0.31979034777520754,34363241,20
DYNLRB1,3,0.0,34516409,20
MAP1LC3A,9,0.7107748661681887,34546854,20
PIGU,3,0.3388594839136191,34560542,20
NCOA6,3,0.2703891432227624,34689097,20
TP53INP2,3,0.6443110083875987,34704339,20
GGT7,3,0.7355664661155027,34844720,20
ACSS2,3,0.5108589812035538,34872146,20
GSS,3,0.46139031158337995,34928432,20
TRPC4AP,3,0.3058897466139844,35002404,20
EDEM2,3,0.5101203306973243,35115364,20
PROCR,6,0.8618516520457207,35172072,20
MMP24OS,3,0.5902536689883108,35201745,20
MMP24,1,0.8792491685075932,35226690,20
EIF6,3,0.42445973060053643,35278911,20
UQCC1,3,0.4491598335413798,35302566,20
GDF5,9,0.9109934531913448,35433347,20
CEP250,3,0.5468096695066103,35455164,20
ERGIC3,3,0.37801385336578397,35542021,20
SPAG4,5,0.8780416498162946,35615892,20
CPNE1,3,0.46786359017942536,35626031,20
RBM12,3,0.6579056709322398,35648925,20
NFS1,3,0.5030933369338576,35668052,20
ROMO1,3,0.4209567604055958,35699272,20
RBM39,3,0.5539060379699128,35701347,20
PHF20,3,0.4099682279806285,35771974,20
SCAND1,3,0.584295792905861,35953617,20
CNBD2,10,0.8241206723350977,35954564,20
EPB41L1,1,0.7842826408663361,36091504,20
AAR2,3,0.5305670226915704,36236459,20
DLGAP4,3,0.5793947095305354,36306336,20
MYL9,10,0.7039965859413672,36541497,20
TGIF2,1,0.7238204585963603,36573488,20
RAB5IF,3,0.5949005677819157,36605779,20
SLA2,2,0.8656506138808018,36612318,20
NDRG3,3,0.6992416360129688,36651766,20
DSN1,3,0.6638985288300794,36751791,20
SOGA1,3,0.7148155494075669,36777447,20
TLDC2,5,0.8563740266962061,36876121,20
SAMHD1,5,0.8561280450026911,36889773,20
RBL1,3,0.6683340118692938,36996349,20
MROH8,1,0.8727677504252287,37101226,20
RPN2,3,0.73054185203965,37178410,20
MANBAL,3,0.644326214586815,37289638,20
SRC,10,0.6682970948612772,37344685,20
BLCAP,1,0.5835144421207459,37492472,20
CTNNBL1,3,0.6589607145942624,37693955,20
TTI1,3,0.6205448680615047,37983007,20
RPRD1B,3,0.6240001723488479,38033546,20
TGM2,2,0.9166498707807901,38127385,20
KIAA1755,3,0.9276443145012945,38210503,20
BPI,2,0.8448015156370786,38304123,20
RALGAPB,1,0.5365430958683566,38472816,20
ARHGAP40,3,0.8673724410390045,38601934,20
ACTR5,1,0.7052543993747546,38748460,20
PPP1R16B,7,0.8516339545822247,38805697,20
FAM83D,1,0.6455232797807966,38926312,20
DHX35,1,0.523775429663627,38962299,20
MAFB,3,0.9011877207496579,40685848,20
TOP1,1,0.6314697848981214,41028822,20
PLCG1,1,0.6186031621050794,41136960,20
ZHX3,1,0.6746451821075513,41178448,20
LPIN3,1,0.731542650593117,41340920,20
EMILIN3,7,0.8703146729978615,41359962,20
CHD6,10,0.7504447680709899,41402083,20
PTPRT,10,0.8144667856407558,42072752,20
SRSF6,10,0.7148693480410304,43457893,20
L3MBTL1,1,0.7354461734975575,43489442,20
IFT52,1,0.496715434459135,43590931,20
TOX2,1,0.8140507238583246,43914852,20
OSER1,1,0.4620355911328752,44195939,20
FITM2,1,0.6784785127032289,44302840,20
TTPAL,1,0.5472099996074475,44475874,20
SERINC3,1,0.40587390494921016,44496221,20
PKIG,1,0.7054791805361701,44531785,20
ADA,1,0.8102342901609645,44619522,20
KCNK15,1,0.8180024857820172,44745865,20
YWHAB,1,0.4692133674826672,44885702,20
PABPC1L,1,0.708138064216989,44910062,20
TOMM34,1,0.468995570033664,44942130,20
STK4,1,0.4977006361571875,44966479,20
KCNS1,5,0.8454522185998641,45091214,20
SLPI,1,0.8670673422071993,45252239,20
SDC4,1,0.6550121633020047,45325288,20
SYS1,1,0.42806800688195024,45361937,20
SYS1-DBNDD2,10,0.7256337133609242,45363200,20
TP53TG5,1,0.678117016527503,45372557,20
DBNDD2,1,0.6846115038098697,45406057,20
PIGT,1,0.6347984463481096,45416084,20
WFDC2,9,0.7295372637554032,45469753,20
WFDC3,4,0.8727710249302778,45747944,20
DNTTIP1,1,0.4827457335437165,45791954,20
UBE2C,1,0.4838455921736303,45812576,20
SNX21,1,0.3668676470918999,45833799,20
ACOT8,1,0.0,45841721,20
ZSWIM3,1,0.3553628951449247,45857614,20
ZSWIM1,1,0.3065234058150952,45881227,20
SPATA25,1,0.5578329105753556,45886489,20
NEURL2,1,0.5169169819090613,45888625,20
CTSA,1,0.38743292418788744,45890144,20
PLTP,1,0.813887049118581,45898621,20
PCIF1,1,0.43465747908605323,45934683,20
ZNF335,1,0.4691226808223782,45948660,20
SLC12A5,8,0.8807297788345959,46021690,20
NCOA5,1,0.5892269680184239,46060991,20
CD40,8,0.780520539122588,46118272,20
CDH22,8,0.9295496507770743,46173733,20
SLC35C2,1,0.5110196857442617,46345980,20
ELMO2,10,0.5431509580330485,46366050,20
ZNF334,3,0.810377137845312,46499630,20
SLC13A3,10,0.7027408520865317,46557823,20
TP53RK,10,0.49611839768353927,46684365,20
SLC2A10,1,0.6905317613115922,46709649,20
EYA2,1,0.8749700907703775,46894624,20
ZMYND8,10,0.7481999611685147,47209214,20
NCOA3,1,0.5510094380435191,47501887,20
SULF2,10,0.8503622741771658,47656348,20
PREX1,5,0.8962505595953083,48624252,20
ARFGEF2,10,0.46075236196489366,48921711,20
CSE1L,10,0.327128163307707,49046246,20
STAU1,10,0.0,49113339,20
DDX27,10,0.3160861146341313,49219295,20
ZNFX1,10,0.5157493552766126,49237946,20
KCNB1,7,0.878729959258346,49293394,20
PTGIS,2,0.8533693986441622,49503874,20
B4GALT5,10,0.5736499495512368,49632945,20
SLC9A8,10,0.5494954037790476,49812713,20
SPATA2,10,0.6064051116549166,49903391,20
RNF114,10,0.5109050360833506,49936336,20
SNAI1,1,0.877401662399425,49982980,20
UBE2V1,10,0.6377521085786801,50081124,20
TMEM189,1,0.7662166499634451,50118254,20
CEBPB,6,0.75739229715021,50190734,20
PTPN1,10,0.6335446002629883,50510321,20
RIPOR3,3,0.8445835397282605,50586108,20
BCAS4,10,0.888979114100718,50794894,20
ADNP,10,0.5117218950614308,50888916,20
DPM1,10,0.5336031141415581,50934867,20
MOCS3,10,0.5067332115961924,50958826,20
KCNG1,1,0.9126824852291918,51003656,20
NFATC2,10,0.8397329867397325,51386957,20
ATP9A,10,0.6872742570305441,51596514,20
SALL4,2,0.8402611597297093,51782331,20
ZFP64,10,0.7814044779934234,52051663,20
TSHZ2,6,0.9059094419731872,52972358,20
ZNF217,2,0.8920348303997181,53567065,20
PFDN4,6,0.7081711859720639,54208087,20
FAM210B,6,0.7371811875246446,56358974,20
AURKA,6,0.5978307676177399,56369389,20
CSTF1,6,0.5955174385424788,56392371,20
CASS4,6,0.9137754118858461,56412112,20
RTF2,6,0.571003809572829,56468585,20
GCNT7,8,0.852665701915999,56491492,20
FAM209B,1,0.7736986112506554,56533246,20
TFAP2C,6,0.7243432532993134,56629306,20
BMP7,10,0.8551337073809105,57168753,20
RAE1,6,0.4155406238287226,57351223,20
RBM38,6,0.563322876776198,57391396,20
ZBP1,3,0.8799495134131322,57603846,20
PMEPA1,6,0.661712973992648,57648392,20
RAB22A,6,0.2989341970638655,58309715,20
VAPB,6,0.0,58389122,20
STX16,6,0.3574831750013011,58651253,20
STX16-NPEPL1,8,0.8858495700930388,58651434,20
NPEPL1,6,0.7352541762908709,58689131,20
GNAS,6,0.48023535728367517,58839718,20
NELFCD,6,0.35017822539147947,58981208,20
CTSZ,6,0.707622072180977,58995185,20
ATP5F1E,6,0.4694086600786528,59025475,20
PRELID3B,6,0.333527971821009,59033145,20
ZNF831,9,0.8899346634811943,59123381,20
EDN3,1,0.8598849775281124,59300443,20
SYCP2,5,0.8757772755892721,59863564,20
FAM217B,6,0.5916631368444032,59933764,20
PPP1R3D,6,0.615075423024648,59936663,20
CDH26,6,0.7803473209756727,59958427,20
CDH4,10,0.8406419955756439,61252261,20
TAF4,2,0.2939150058464579,61953469,20
LSM14B,2,0.2846873716366344,62122461,20
PSMA7,2,0.0,62136733,20
SS18L1,2,0.26713838706503723,62143769,20
MTG2,2,0.2799340996621358,62183029,20
OSBPL2,2,0.34136022121949994,62231922,20
ADRM1,2,0.40767709432369836,62302093,20
LAMA5,8,0.797259005037188,62307955,20
RPS21,2,0.4441377408200887,62387103,20
CABLES2,2,0.6172828658964906,62388632,20
RBBP8NL,5,0.8524906676391663,62410237,20
SLCO4A1,2,0.9388017103491961,62642503,20
MRGBP,4,0.4141807335840617,62796473,20
OGFR,2,0.5656565993387854,62804835,20
COL9A3,10,0.8779155247503386,62816244,20
TCFL5,4,0.5629948319540543,62841115,20
DIDO1,4,0.37073575231628,62877738,20
GID8,4,0.2993754122656682,62938147,20
SLC17A9,9,0.8455566215564047,62952707,20
YTHDF1,4,0.31473060895816285,63195429,20
ARFGAP1,4,0.41647084765726927,63272785,20
PPDPF,4,0.616040656480374,63520765,20
PTK6,4,0.7306627211829153,63528001,20
SRMS,4,0.880909206046295,63540810,20
FNDC11,2,0.7359102324809578,63547891,20
HELZ2,4,0.5290089190853219,63558086,20
GMEB2,4,0.3447948941371136,63587602,20
STMN3,5,0.882793741440382,63639705,20
RTEL1,4,0.5530170036128708,63657810,20
RTEL1-TNFRSF6B,4,0.5769625868445343,63659300,20
ARFRP1,4,0.49628258082590304,63698642,20
ZGPAT,4,0.5278567629269231,63707465,20
LIME1,4,0.6377641837624379,63736283,20
SLC2A4RG,4,0.48755410097577145,63739776,20
ZBTB46,4,0.7294714110838643,63743666,20
TPD52L2,4,0.3246490103306119,63865228,20
DNAJC5,4,0.0,63895126,20
UCKL1,4,0.41508887928675964,63939829,20
ZNF512B,4,0.27533232953863673,63956704,20
SAMD10,4,0.5554662327387262,63974116,20
PRPF6,4,0.4119423178507877,63981132,20
C20orf204,4,0.6800567140032536,64034344,20
SOX18,1,0.8409921413979307,64047582,20
TCEA2,4,0.5393194912279504,64049836,20
RGS19,4,0.4833143219473428,64073181,20
OPRL1,4,0.5898482024936842,64080082,20
PCMTD2,4,0.5166215438048458,64255695,20
