# Supplementary material for: Gene Co-Expression in Breast Cancer: A Matter of Distance
Source: Front Oncol. 2021 Nov 17;11:726493. doi: 10.3389/fonc.2021.726493 (PMC8636045; doi:10.3389/fonc.2021.726493)
Supplement: Supplementary Material S13 — Piece-wise permutation p-values of the KS statistics, calculated for all bins obtained in Supplementary Material S8 , in every chromosomal region for each phenotype. [file DataSheet_13.zip › SuppMat10/SuppMat10/Clusters/Basal/Basal-chr21-clusters.tsv]

gname,clusterid,assignmentcost,gstart,chromosome
GATD3B,2,0.7050459591139426,5079294,21
SIK1B,1,0.7820735700445645,6111134,21
U2AF1L5,1,0.8363544878224332,6484623,21
RBM11,5,0.4596735030499657,14216130,21
HSPA13,3,0.3100271453583233,14371115,21
SAMSN1,1,0.9019268990421353,14485228,21
NRIP1,3,0.8179077196617727,14961235,21
USP25,3,0.5513882947260664,15730025,21
CXADR,3,0.3280181196169297,17513043,21
BTG3,3,0.0,17593653,21
C21orf91,3,0.2519004163217968,17788974,21
CHODL,3,0.5828581746173083,17901263,21
NCAM2,5,0.8761134538279091,20998409,21
MRPL39,5,0.0,25585656,21
JAM2,5,0.4818738221933657,25639258,21
ATP5PF,5,0.147760368806513,25716503,21
GABPA,5,0.26216244881942685,25734570,21
APP,5,0.6510097864248021,25880550,21
CYYR1,4,0.5566086440479425,26466209,21
ADAMTS1,4,0.8030546563756423,26835755,21
ADAMTS5,1,0.8979291352544211,26917922,21
N6AMT1,4,0.6063836102930673,28872191,21
LTN1,4,0.5274466989902815,28928144,21
RWDD2B,5,0.5903344529339748,29004384,21
USP16,5,0.5579473058994877,29024629,21
CCT8,4,0.4469633589705091,29055805,21
MAP3K7CL,5,0.6958174200104131,29077471,21
BACH1,4,0.5962267020895696,29194071,21
TIAM1,4,0.7142415103736662,31118416,21
SOD1,4,0.5136947796685846,31659622,21
SCAF4,4,0.28568385807465624,31671033,21
HUNK,6,0.916871790718575,31873020,21
MIS18A,4,0.3190877196760393,32268228,21
URB1,4,0.265840512424538,32311018,21
EVA1C,4,0.70662568363605,32412006,21
TCP10L,4,0.7957256033610591,32573721,21
CFAP298,4,0.0,32592079,21
SYNJ1,4,0.3322744723852741,32628759,21
PAXBP1,4,0.2963558650429239,32733899,21
IFNAR2,4,0.4442892835713811,33229901,21
IL10RB,4,0.4735611288670626,33266367,21
IFNAR1,4,0.3660103037290594,33324429,21
IFNGR2,4,0.5429868204918856,33402896,21
TMEM50B,4,0.47696027310856737,33432485,21
DNAJC28,4,0.6802451728040975,33485530,21
GART,4,0.42722316765720836,33503931,21
SON,4,0.44262093249030665,33543038,21
DONSON,4,0.47983946997546745,33559542,21
CRYZL1,4,0.4854709763612356,33589341,21
ITSN1,4,0.6878103035771355,33642400,21
ATP5PO,4,0.42975241131563024,33903453,21
MRPS6,4,0.5082968441079829,34073224,21
SLC5A3,4,0.6064492586116828,34073578,21
KCNE2,1,0.7382204506530232,34364024,21
KCNE1,4,0.9467029880181128,34446688,21
RCAN1,4,0.7462185906891885,34513142,21
CLIC6,4,0.6463957778083802,34669389,21
RUNX1,1,0.8521335985365472,34787801,21
SETD4,6,0.41462274519369957,36034541,21
CBR1,1,0.6575758061897439,36069941,21
CBR3,1,0.7195626490725922,36135079,21
DOP1B,6,0.5247780824300934,36156782,21
MORC3,6,0.41828418527551137,36320189,21
CHAF1B,6,0.5339517877687263,36385392,21
SIM2,4,0.874739129279603,36699133,21
HLCS,6,0.4467686805082156,36750888,21
PIGP,6,0.36268246510953306,37059170,21
TTC3,1,0.4431601173180142,37073226,21
VPS26C,1,0.0,37223420,21
DYRK1A,1,0.284706494706945,37365573,21
KCNJ15,4,0.9286483283090817,38155549,21
ERG,4,0.8204560292969232,38380027,21
ETS2,1,0.7688798296809489,38805183,21
PSMG1,6,0.4513006666702166,39174769,21
BRWD1,6,0.0,39184176,21
HMGN1,6,0.2126247404717081,39342315,21
WRB,6,0.36289371980098983,39377698,21
LCA5L,6,0.3791550408109847,39405844,21
DSCAM,1,0.8969386020795674,40010999,21
BACE2,1,0.6670857009929707,41167801,21
MX2,6,0.8860612015150446,41361999,21
MX1,6,0.7198093916641816,41420304,21
TMPRSS2,2,0.8578220348696406,41464305,21
RIPK4,5,0.7634347548645094,41739369,21
PRDM15,1,0.6253228110201957,41798225,21
C2CD2,1,0.5675848875074325,41885112,21
ZBTB21,2,0.7262096169736333,41986831,21
ABCG1,3,0.9120586528153934,42199689,21
TMPRSS3,3,0.798539640350957,42371837,21
UBASH3A,3,0.9017952893312071,42403447,21
RSPH1,2,0.5722866912082802,42472486,21
SLC37A1,6,0.5570256023781885,42496008,21
PDE9A,2,0.7833693020166419,42653621,21
WDR4,2,0.5539207685701923,42843094,21
NDUFV3,1,0.5181050393120805,42879644,21
PKNOX1,2,0.6923601864737557,42974510,21
U2AF1,2,0.7485536045434817,43092956,21
HSF2BP,6,0.71964116347803,43529186,21
RRP1B,2,0.4691874325997577,43659560,21
PDXK,2,0.48609604023089936,43719094,21
CSTB,2,0.605798081720426,43772511,21
RRP1,2,0.43927786932239743,43789513,21
AGPAT3,2,0.45233758696718684,43865223,21
TRAPPC10,2,0.4336767691413911,44012309,21
ICOSLG,6,0.615234246781264,44217014,21
PFKL,6,0.3808868239145843,44300051,21
CFAP410,2,0.5465629868577208,44328944,21
TRPM2,2,0.7632460460081834,44350163,21
LRRC3,2,0.6868313752389137,44455510,21
TSPEAR,5,0.7154642212782479,44497893,21
UBE2G2,2,0.2797044110728597,44768580,21
SUMO3,2,0.0,44805617,21
PTTG1IP,2,0.4374579022322168,44849585,21
ITGB2,2,0.8032517747791708,44885953,21
FAM207A,2,0.43372513383294453,44940012,21
ADARB1,2,0.7046397885396412,45073853,21
POFUT2,2,0.3923189576265558,45263928,21
COL18A1,2,0.8509860041616208,45405165,21
SLC19A1,2,0.423940633359997,45493572,21
PCBP3,3,0.777596310867573,45643694,21
COL6A1,2,0.8150836953804846,45981737,21
COL6A2,2,0.7410291309664572,46098097,21
FTCD,3,0.9277309270068493,46136262,21
SPATC1L,2,0.7617143051321711,46161148,21
LSS,2,0.5180267019572384,46188141,21
MCM3AP,2,0.3878183579914851,46235133,21
YBEY,2,0.6600998932251376,46286342,21
C21orf58,2,0.5562748975164924,46300181,21
PCNT,2,0.4652610103872572,46324141,21
DIP2A,2,0.4052246455169486,46458891,21
PRMT2,2,0.384225396174798,46635595,21
