# Supplementary material for: Gene Co-Expression in Breast Cancer: A Matter of Distance
Source: Front Oncol. 2021 Nov 17;11:726493. doi: 10.3389/fonc.2021.726493 (PMC8636045; doi:10.3389/fonc.2021.726493)
Supplement: Supplementary Material S13 — Piece-wise permutation p-values of the KS statistics, calculated for all bins obtained in Supplementary Material S8 , in every chromosomal region for each phenotype. [file DataSheet_13.zip › SuppMat10/SuppMat10/Clusters/Basal/Basal-chr22-clusters.tsv]

gname,clusterid,assignmentcost,gstart,chromosome
IL17RA,2,0.754647836075146,17084954,22
TMEM121B,2,0.8987924538776108,17116299,22
HDHD5,2,0.5817243634799911,17137511,22
ADA2,4,0.830576361903111,17178790,22
SLC25A18,11,0.8346093708271419,17563450,22
ATP6V1E1,2,0.5240773000251784,17592136,22
BCL2L13,2,0.5533422401238628,17628855,22
BID,2,0.6555428421263858,17734138,22
MICAL3,2,0.5329538808840784,17787649,22
PEX26,2,0.4968009751832937,18077920,22
USP18,2,0.57243570772538,18149899,22
RIMBP3,5,0.9208926345252195,18605815,22
DGCR6,2,0.825016761571288,18906028,22
PRODH,12,0.7882181605357511,18912777,22
DGCR2,2,0.409710727757724,19036282,22
ESS2,2,0.4235693940176519,19130279,22
SLC25A1,2,0.38443766177382344,19175581,22
CLTCL1,2,0.6936529754032812,19179473,22
HIRA,2,0.3730842140492042,19330698,22
C22orf39,2,0.5360715764761432,19351368,22
MRPL40,2,0.5049341757046633,19431902,22
UFD1,2,0.5012352694291051,19449911,22
CDC45,2,0.5831050878502526,19479459,22
CLDN5,7,0.8292448129091841,19523024,22
SEPT5,2,0.6718610408998638,19714503,22
TBX1,2,0.7644338521054579,19756703,22
GNB1L,2,0.6254547424959573,19783223,22
RTL10,2,0.46442360602992194,19846138,22
TXNRD2,2,0.5062245023402286,19875517,22
COMT,2,0.5994046015701575,19941607,22
ARVCF,2,0.6023276206240444,19969896,22
TANGO2,2,0.48910421028118656,20017014,22
DGCR8,2,0.57915442072769,20080232,22
TRMT2A,2,0.44919198601127064,20111875,22
RANBP1,2,0.0,20115938,22
ZDHHC8,2,0.5371228721853885,20129456,22
CCDC188,5,0.8914621136783546,20148427,22
RTN4R,2,0.6729836329686891,20241415,22
DGCR6L,2,0.4266529241199538,20314276,22
ZNF74,2,0.40625282375269156,20394115,22
SCARF2,6,0.8821289813395624,20424815,22
KLHL22,2,0.5280760936971851,20441519,22
MED15,2,0.42906485425459007,20495913,22
PI4KA,2,0.4624535681037183,20707691,22
SNAP29,2,0.41443425570404646,20859007,22
CRKL,2,0.5169835912983813,20917407,22
AIFM3,4,0.8185157196257041,20965108,22
LZTR1,2,0.5199820032678372,20982269,22
THAP7,2,0.5668928836194196,20999104,22
SLC7A4,6,0.9107014246257275,21028718,22
HIC2,2,0.6308668237060295,21417371,22
TMEM191C,9,0.7314922889104899,21466423,22
UBE2L3,2,0.39000638636871565,21549447,22
YDJC,4,0.5598054477751622,21628089,22
CCDC116,4,0.7283731303949448,21632716,22
SDF2L1,2,0.7765576164839019,21642302,22
PPIL2,2,0.4696134156995597,21666009,22
YPEL1,3,0.7173161646727084,21697536,22
MAPK1,3,0.4318945400203644,21754500,22
PPM1F,3,0.5732498433909825,21919425,22
TOP3B,3,0.6958303207612528,21957025,22
ZNF280B,8,0.8234161516207121,22484421,22
IGLL5,5,0.9365359607607162,22887780,22
RSPH14,4,0.6774098526211434,23059415,22
GNAZ,3,0.6056017077721653,23070519,22
RAB36,4,0.7250178443010521,23145326,22
BCR,3,0.4978409646009252,23179704,22
DRICH1,6,0.8110142358795004,23608452,22
RGL4,7,0.7199544905531841,23688136,22
ZNF70,4,0.6109831412846373,23738682,22
CHCHD10,4,0.571667423311111,23765834,22
MMP11,7,0.8572184497914912,23768226,22
SMARCB1,3,0.4630069018015114,23786931,22
DERL3,4,0.8582905956855171,23834503,22
SLC2A11,4,0.6244224215650989,23856703,22
MIF,4,0.49929191269725026,23894383,22
DDTL,4,0.5933643792606538,23966888,22
DDT,4,0.0,23971365,22
CABIN1,4,0.49053562057582734,24011192,22
SUSD2,11,0.9060860339377802,24181487,22
GGT5,1,0.8517840682242501,24219654,22
SPECC1L,3,0.498362115131881,24270817,22
ADORA2A,7,0.8458811295327365,24417879,22
UPB1,11,0.9001371335376741,24494107,22
GUCD1,3,0.523732604934438,24540423,22
SNRPD3,3,0.46609940617455636,24555958,22
LRRC75B,3,0.690044186540862,24585620,22
SGSM1,3,0.7525589998131275,24806169,22
KIAA1671,3,0.5690737360317092,24952730,22
CRYBB3,4,0.6486127838275031,25199858,22
CRYBB2,4,0.6575378386147543,25212564,22
LRP5L,4,0.5200099065865318,25351418,22
GRK3,3,0.7143074329790117,25564675,22
ASPHD2,3,0.750982302923997,26429260,22
HPS4,3,0.38093684361530933,26443423,22
SRRD,3,0.27838969801166724,26483877,22
TFIP11,3,0.0,26491225,22
TPST2,3,0.5372407793935641,26521996,22
CRYBB1,7,0.860330454803282,26599278,22
MN1,3,0.7187765116877152,27748277,22
PITPNB,3,0.4101505272424122,27851669,22
TTC28,3,0.593452018181909,27978014,22
CHEK2,3,0.57467711662829,28687743,22
HSCB,3,0.6433028055910692,28742039,22
CCDC117,3,0.602626447224482,28772674,22
ZNRF3,8,0.7052129525967848,28883592,22
EMID1,9,0.8065463476549235,29205896,22
RHBDD3,9,0.5131676627731087,29259872,22
EWSR1,8,0.6717835396208818,29268009,22
GAS2L1,9,0.5190286493567274,29306582,22
RASL10A,9,0.7014212408372595,29312933,22
AP1B1,9,0.43396401317257793,29327680,22
NEFH,9,0.7672544730233097,29480230,22
THOC5,9,0.35938422554681115,29505879,22
NIPSNAP1,9,0.33911062448829965,29554808,22
NF2,9,0.2890644207776075,29603556,22
CABP7,4,0.8936547787058468,29720003,22
ZMAT5,9,0.2732010427109822,29730956,22
UQCR10,9,0.0,29767369,22
ASCC2,9,0.28727065367779536,29788609,22
MTMR3,9,0.29830208911421296,29883155,22
LIF,7,0.7170191593050248,30240453,22
OSM,2,0.8719976991410671,30262829,22
CASTOR1,9,0.7074033099540085,30285117,22
TBC1D10A,9,0.5827654461865495,30291990,22
SF3A1,9,0.4434874472406417,30331988,22
CCDC157,9,0.6374703822903743,30356635,22
RNF215,9,0.6159459448857237,30368811,22
SEC14L2,12,0.7738106732780675,30396941,22
MTFP1,9,0.5186397378166646,30425623,22
SEC14L6,5,0.9181060717388831,30522799,22
GAL3ST1,10,0.8790637544008909,30554635,22
PES1,8,0.48321147478138926,30576625,22
TCN2,9,0.7329933578496111,30606838,22
SLC35E4,8,0.7391561640145972,30635781,22
DUSP18,9,0.5302667795469735,30652051,22
OSBP2,8,0.6863729652257196,30693782,22
MORC2,8,0.5507541095784567,30925130,22
SMTN,8,0.5824604811713606,31064105,22
SELENOM,8,0.7445491239099702,31104772,22
INPP5J,8,0.8515999891468125,31122731,22
RNF185,8,0.4549372634000215,31160182,22
LIMK2,8,0.5661161781256046,31212239,22
PIK3IP1,8,0.8015136276073205,31281593,22
PATZ1,8,0.6508996140440413,31325804,22
DRG1,8,0.27254745034005257,31399523,22
EIF4ENIF1,8,0.0,31436977,22
SFI1,8,0.40114734489371673,31488688,22
PISD,8,0.5257188469785796,31618491,22
PRR14L,8,0.5035053110994027,31676256,22
DEPDC5,8,0.47434586866906103,31753867,22
YWHAH,8,0.45227519594218346,31944522,22
SLC5A1,8,0.7401607835698534,32043032,22
SLC5A4,4,0.8625102354382895,32218476,22
RTCB,8,0.3653391720406568,32387582,22
FBXO7,8,0.5499856912778773,32474676,22
SYN3,1,0.8008389136891209,32512552,22
TIMP3,2,0.8966684057045275,32801701,22
LARGE1,5,0.8678490526449647,33162226,22
HMGXB4,10,0.5499232780209407,35257452,22
TOM1,8,0.7295013624944062,35299275,22
MCM5,8,0.635338685217833,35400134,22
RASD2,8,0.8470080949638448,35540831,22
MB,8,0.9056493921251704,35606764,22
APOL6,10,0.7503553130272309,35648446,22
RBFOX2,8,0.6150526465312083,35738736,22
APOL3,11,0.7733535565074737,36140330,22
APOL4,1,0.8655928034617865,36189124,22
APOL2,11,0.7350472100742009,36226209,22
APOL1,3,0.7538634308883514,36253010,22
MYH9,8,0.7776740043595356,36281277,22
TXN2,10,0.6216903670011342,36467046,22
FOXRED2,10,0.726325201476522,36487190,22
EIF3D,8,0.574218812479625,36510855,22
IFT27,1,0.8148659017884399,36758202,22
NCF4,8,0.9305025295513135,36860988,22
CSF2RB,5,0.8541672395755868,36913628,22
TST,8,0.8281721413573349,37010859,22
MPST,8,0.7587463954981488,37019635,22
KCTD17,1,0.8002918619020098,37051736,22
IL2RB,12,0.8589496786205034,37125843,22
C1QTNF6,12,0.921480297872996,37180166,22
RAC2,2,0.8726565916965334,37225270,22
CYTH4,3,0.8507175197671494,37282027,22
MFNG,12,0.7100033650839606,37469063,22
CARD10,10,0.698811597481771,37490362,22
CDC42EP1,10,0.6619141026167049,37560480,22
LGALS2,8,0.7978456337518581,37570248,22
GGA1,10,0.5956535814126175,37608725,22
SH3BP1,12,0.7889804193682057,37634654,22
PDXP,12,0.7165801518145771,37658723,22
LGALS1,5,0.8485531006741838,37675636,22
NOL12,10,0.6427851378760159,37681673,22
TRIOBP,10,0.7371745812323028,37697048,22
H1F0,12,0.0,37805093,22
GCAT,10,0.7312756992278993,37807905,22
ANKRD54,10,0.5910949156697913,37830855,22
EIF3L,10,0.5843117272568892,37848868,22
MICALL1,10,0.6774860274250886,37905657,22
C22orf23,10,0.7092509353175581,37943050,22
POLR2F,6,0.0,37952607,22
PICK1,10,0.5918978067584777,38056311,22
SLC16A8,12,0.8795682513005327,38078134,22
BAIAP2L2,8,0.8459973147018407,38084900,22
PLA2G6,10,0.7724007216644778,38111495,22
MAFF,8,0.7553534524401846,38200767,22
TMEM184B,10,0.591783851315675,38219291,22
CSNK1E,10,0.592426370454488,38290691,22
KDELR3,11,0.7442142630471875,38468078,22
DDX17,10,0.7309376164915095,38483438,22
DMC1,10,0.7706377417651471,38518948,22
FAM227A,10,0.7092335620917458,38578120,22
CBY1,10,0.5355883188905459,38656636,22
TOMM22,10,0.0,38681957,22
JOSD1,10,0.5413395111548776,38685543,22
GTPBP1,10,0.49450182832109846,38705742,22
SUN2,10,0.5460754306133985,38734725,22
DNAL4,10,0.46592954651829865,38778508,22
NPTXR,10,0.8064920364376713,38818452,22
CBX6,10,0.6235589955040235,38861450,22
APOBEC3B,10,0.7657771480097215,38982347,22
APOBEC3C,6,0.8471435921937894,39014257,22
APOBEC3D,8,0.8556349150065765,39021113,22
APOBEC3F,10,0.7042602714299863,39040604,22
APOBEC3G,11,0.8791732939194487,39077067,22
APOBEC3H,6,0.8259504768585748,39097224,22
CBX7,10,0.6698398071487729,39120167,22
PDGFB,10,0.8205184277851411,39223359,22
RPL3,7,0.708133903431014,39312882,22
SYNGR1,7,0.7897284545941092,39349925,22
TAB1,10,0.49410543685077324,39399778,22
MGAT3,7,0.0,39457012,22
MIEF1,10,0.4030588107699523,39499432,22
ATF4,10,0.6584003196412826,39519695,22
RPS19BP1,1,0.6764610478365085,39529093,22
CACNA1I,2,0.9000682534640411,39570753,22
GRAP2,10,0.8362617662998413,39901082,22
FAM83F,10,0.7207181468226898,39994954,22
TNRC6B,10,0.5896465457548994,40044817,22
ADSL,1,0.4980439317656776,40346500,22
SGSM3,1,0.6446309559606918,40370591,22
MRTFA,10,0.6974122953300481,40410281,22
SLC25A17,10,0.6703358389108958,40769630,22
ST13,1,0.47341850523323825,40824535,22
XPNPEP3,1,0.5630259431502265,40857077,22
RBX1,1,0.5342014388459952,40951347,22
EP300,1,0.48343431070001586,41092592,22
L3MBTL2,1,0.3988511949402752,41205282,22
CHADL,11,0.8694133357630889,41229510,22
RANGAP1,1,0.5543275705851083,41245611,22
ZC3H7B,1,0.5345537156873277,41301525,22
TEF,1,0.7680116296258798,41367333,22
TOB2,1,0.602754926463697,41433494,22
PHF5A,1,0.4991740578982329,41459717,22
ACO2,1,0.5826847033781737,41469117,22
POLR3H,1,0.5069629500065794,41525799,22
CSDC2,7,0.7919610337020373,41561010,22
PMM1,1,0.5789414163526312,41576900,22
DESI1,1,0.5435255647449109,41598028,22
XRCC6,1,0.0,41621119,22
SNU13,1,0.506421465199367,41673933,22
C22orf46,1,0.6679703108358797,41688877,22
MEI1,7,0.8697095758637055,41699503,22
CCDC134,1,0.5545624086306784,41800679,22
SREBF2,1,0.5761094976218877,41833079,22
CENPM,1,0.6186197004968585,41938737,22
SEPT3,12,0.8436681001035999,41969475,22
WBP2NL,1,0.8696706903986731,41998725,22
NAGA,1,0.6458062865430346,42058354,22
PHETA2,11,0.8697268879486929,42074248,22
SMDT1,1,0.593278453144662,42079691,22
NDUFA6,1,0.5361462192253212,42085525,22
CYP2D6,12,0.7647308766532733,42126499,22
TCF20,11,0.5055390808854137,42160013,22
NFAM1,4,0.8066615474664608,42380410,22
RRP7A,11,0.6177399390959307,42508344,22
POLDIP3,1,0.4214439871242339,42583721,22
CYB5R3,11,0.5980082400315498,42617840,22
A4GALT,7,0.5730505005865179,42692121,22
ARFGAP3,11,0.5467415767784625,42796502,22
PACSIN2,11,0.6224625910000383,42835412,22
TTLL1,11,0.5537873857147491,43039516,22
BIK,8,0.7721893879375271,43110750,22
MCAT,1,0.46555919541108115,43132206,22
TSPO,1,0.6689907033057332,43151547,22
TTLL12,1,0.741806342090507,43166622,22
SCUBE1,7,0.8382130124031237,43197280,22
MPPED1,7,0.8620464170396275,43411196,22
EFCAB6,6,0.8641079219281285,43528744,22
SULT4A1,9,0.8202232497995762,43824509,22
SAMM50,11,0.48833509980796663,43955442,22
PARVB,5,0.7132589841885701,43999211,22
PARVG,12,0.831769433294709,44172956,22
SHISAL1,6,0.9139009234373308,44243665,22
RTL6,11,0.44149693461007666,44492583,22
PRR5,11,0.48042124707726785,44668547,22
PRR5-ARHGAP8,11,0.7369706215060292,44702233,22
ARHGAP8,5,0.6511140817105775,44752558,22
PHF21B,10,0.8948918716992325,44881162,22
NUP50,11,0.0,45163925,22
KIAA0930,11,0.5699181708569709,45190338,22
FAM118A,11,0.6038940246621594,45308968,22
SMC1B,11,0.8664347805319554,45344063,22
RIBC2,11,0.648043589975837,45413691,22
FBLN1,2,0.8321710393276942,45502238,22
ATXN10,11,0.4085671607375321,45671798,22
WNT7B,5,0.8504776894400349,45920366,22
PRR34,5,0.7850305880096143,46049478,22
PPARA,11,0.5508289484947727,46150521,22
CDPF1,11,0.5969915289810843,46244011,22
PKDREJ,11,0.6770745272340575,46255663,22
TTC38,5,0.7877477530365149,46267961,22
GTSE1,11,0.5203358886922902,46296870,22
TRMU,11,0.34177386101634266,46330875,22
CELSR1,11,0.6431343064622727,46360834,22
GRAMD4,5,0.5715764550811185,46576012,22
CERK,11,0.5948514272566634,46684410,22
TBC1D22A,5,0.4989365720467437,46762617,22
BRD1,5,0.34958355004466146,49773283,22
ZBED4,5,0.3558250624919377,49853844,22
ALG12,5,0.4496941537478597,49900229,22
CRELD2,5,0.6020102177490043,49918167,22
PIM3,5,0.55269974092315,49960768,22
MOV10L1,5,0.8590193761489325,50089879,22
PANX2,5,0.6679583395046649,50170731,22
TRABD,5,0.409326395783397,50185915,22
SELENOO,5,0.5362072769732281,50200979,22
TUBGCP6,5,0.46871025633997165,50217689,22
HDAC10,5,0.5466707168470359,50245183,22
MAPK12,5,0.5263494794004505,50245450,22
MAPK11,5,0.6509157254776354,50263713,22
PLXNB2,5,0.3002824651098501,50274979,22
DENND6B,5,0.4081048200029682,50309030,22
PPP6R2,5,0.0,50343304,22
SBF1,5,0.2915134738129598,50445000,22
ADM2,5,0.534981633961443,50481543,22
LMF2,5,0.44692222482161426,50502949,22
NCAPH2,5,0.4100141547709617,50508224,22
SCO2,5,0.45705905588469353,50523568,22
TYMP,5,0.634933342259159,50525752,22
ODF3B,5,0.570551564559356,50529710,22
KLHDC7B,5,0.7889269440160198,50546203,22
SYCE3,5,0.7828668365298513,50551112,22
CPT1B,5,0.5765404146605575,50568861,22
CHKB-CPT1B,5,0.6824056363330128,50568869,22
CHKB,5,0.5385151188503465,50578949,22
MAPK8IP2,11,0.8045787002972316,50600793,22
ARSA,5,0.6381934986889124,50622754,22
SHANK3,5,0.6210483295993077,50674415,22
ACR,5,0.7911453833445192,50738196,22
RABL2B,5,0.36146574954948907,50767501,22
