# Supplementary material for: Gene Co-Expression in Breast Cancer: A Matter of Distance
Source: Front Oncol. 2021 Nov 17;11:726493. doi: 10.3389/fonc.2021.726493 (PMC8636045; doi:10.3389/fonc.2021.726493)
Supplement: Supplementary Material S13 — Piece-wise permutation p-values of the KS statistics, calculated for all bins obtained in Supplementary Material S8 , in every chromosomal region for each phenotype. [file DataSheet_13.zip › SuppMat10/SuppMat10/Clusters/Basal/Basal-chrX-clusters.tsv]

gname,clusterid,assignmentcost,gstart,chromosome
PLCXD1,2,0.6748922391571313,276322,X
GTPBP6,2,0.5132696982223668,304529,X
PPP2R3B,2,0.6080055092643475,333963,X
CSF2RA,2,0.8451313917719935,1268800,X
IL3RA,2,0.8339946043156139,1336616,X
SLC25A6,2,0.5192964552870094,1386152,X
ASMTL,2,0.4937730589114756,1403139,X
P2RY8,4,0.8868336705658778,1462581,X
AKAP17A,2,0.5177618031562752,1591604,X
DHRSX,2,0.5960972233808712,2219516,X
ZBED1,2,0.4908344931096392,2486414,X
CD99,2,0.6884679725427232,2691187,X
XG,2,0.8564878963378345,2752048,X
ARSD,2,0.6291633054795913,2903972,X
ARSE,2,0.7891803343474679,2934632,X
ARSH,2,0.8205168700148908,3006613,X
MXRA5,5,0.8616174402687196,3308565,X
PRKX,2,0.5590913424801687,3604370,X
NLGN4X,6,0.871998333151999,5840637,X
PUDP,2,0.477320767893075,6667865,X
STS,2,0.7591632792542642,7147237,X
PNPLA4,2,0.6430537520455198,7898247,X
ANOS1,1,0.9074763249699022,8528874,X
TBL1X,2,0.6412095394581557,9463295,X
GPR143,2,0.7682487272182623,9725346,X
SHROOM2,9,0.8378091429369556,9786429,X
WWC3,6,0.7824230593316653,10015562,X
MID1,7,0.8429823633887001,10445310,X
HCCS,2,0.827781197836743,11111301,X
ARHGAP6,8,0.840526837077581,11117651,X
MSL3,2,0.5251650844991784,11758159,X
PRPS2,5,0.8276435318510521,12791355,X
TLR7,6,0.9235670593490557,12867072,X
TMSB4X,9,0.8302022538044599,12975110,X
TCEANC,2,0.4498288492911642,13653189,X
RAB9A,2,0.47157240509872234,13689125,X
TRAPPC2,2,0.4866019739964592,13712244,X
OFD1,2,0.41937130996210314,13734745,X
GPM6B,2,0.5795455796077409,13770939,X
GEMIN8,2,0.5568194708549137,14008279,X
FANCB,2,0.6512284956086443,14835961,X
MOSPD2,2,0.6941723099234912,14873421,X
ASB9,2,0.7284468537385074,15235288,X
PIGA,2,0.5352946059773787,15319451,X
VEGFD,9,0.8790563320251802,15345596,X
PIR,2,0.7347449916567288,15384799,X
BMX,1,0.7408875267122845,15464246,X
CLTRN,2,0.8639084543605694,15627318,X
CA5B,2,0.7327183423189547,15688830,X
ZRSR2,2,0.45612577616170835,15790472,X
AP1S2,2,0.729843189816999,15825806,X
MAGEB17,3,0.5137299249160219,16167481,X
CTPS2,2,0.23853898234980087,16587999,X
SYAP1,2,0.18651838077732175,16719612,X
TXLNG,2,0.0,16786432,X
RBBP7,2,0.32197992067298287,16839283,X
REPS2,2,0.7253982244390792,16946658,X
NHS,2,0.8164481535807842,17375420,X
SCML1,2,0.8234172563949114,17737449,X
RAI2,3,0.8571530249129569,17800049,X
SCML2,2,0.8546551421071655,18239313,X
CDKL5,2,0.6934580391650644,18425583,X
PHKA2,2,0.7414125806991754,18892300,X
PDHA1,2,0.6525126740203873,19343893,X
MAP3K15,7,0.7891512491420307,19360056,X
SH3KBP1,2,0.6902226105838386,19533977,X
BCLAF3,2,0.7667069181049544,19912860,X
MAP7D2,1,0.874106149585634,20006713,X
EIF1AX,2,0.3548116184539102,20124525,X
RPS6KA3,2,0.758098754542161,20149911,X
CNKSR2,9,0.8681157248785843,21372801,X
MBTPS2,2,0.6476342520166901,21839617,X
YY2,2,0.8150444090543456,21855987,X
SMS,2,0.7617558103279464,21940709,X
PHEX,6,0.9208993967608826,22032325,X
PTCHD1,2,0.8642093422980535,23334849,X
PRDX4,2,0.7756793364522655,23664262,X
ACOT9,2,0.7548596642385934,23701055,X
SAT1,6,0.8142837430736141,23783173,X
APOO,2,0.7772783643748321,23833353,X
KLHL15,2,0.7934898127883157,23983720,X
EIF2S3,2,0.5257984447710691,24054946,X
ZFX,2,0.6936150556942307,24149173,X
PDK3,6,0.8609928053035873,24465221,X
PCYT1B,2,0.8209491307233043,24558087,X
POLA1,2,0.7256811595202863,24693919,X
IL1RAPL1,2,0.6658568968789278,28587399,X
CXorf21,3,0.903041387988723,30558824,X
GK,9,0.9164330893224663,30653359,X
TAB3,2,0.764285032319571,30827442,X
DMD,2,0.8274461932458826,31097677,X
TMEM47,2,0.8409590407389669,34627075,X
CFAP47,2,0.7820236934013024,35919734,X
PRRG1,2,0.8569816968474653,37349275,X
LANCL3,7,0.895491859312568,37571569,X
DYNLT3,2,0.8088399693007018,37836757,X
SRPX,8,0.9207729842554645,38149336,X
RPGR,2,0.8202912014800828,38269170,X
TSPAN7,5,0.7918636790009028,38561370,X
MID1IP1,2,0.7944277765511294,38801432,X
BCOR,6,0.8776176018343366,40049815,X
ATP6AP2,4,0.8560916625331434,40579372,X
CXorf38,2,0.5961619751850669,40626921,X
MED14,2,0.5592735112223114,40648305,X
USP9X,2,0.5627011346432014,41085445,X
DDX3X,2,0.5802789880256984,41333284,X
CASK,2,0.8415026039383485,41514934,X
GPR34,1,0.6136843362953612,41688973,X
GPR82,1,0.0,41724181,X
MAOB,7,0.874425093162202,43766610,X
NDP,3,0.7996613540607033,43948776,X
EFHC2,3,0.8546453340684732,44147872,X
FUNDC1,3,0.7678994980721066,44523639,X
KDM6A,2,0.7235582921940364,44873177,X
KRBOX4,3,0.146000724380403,46447292,X
ZNF674,3,0.15576642181933176,46497727,X
CHST7,3,0.7989760378352513,46573784,X
SLC9A7,3,0.6226079183868911,46599251,X
RP2,3,0.2964514945749155,46837043,X
JADE3,3,0.21080659363725684,46912276,X
RGN,3,0.7733705465018752,47078355,X
NDUFB11,3,0.2614664966596496,47142216,X
RBM10,3,0.4019440548315165,47145221,X
UBA1,3,0.30335617168693196,47190861,X
CDK16,3,0.28932110967787317,47217860,X
USP11,3,0.43566829458688994,47232690,X
ZNF157,3,0.39438845365651787,47370583,X
ZNF41,3,0.1899499789385134,47445879,X
ARAF,3,0.19993409723165478,47561100,X
TIMP1,2,0.8822287144913569,47582408,X
ELK1,3,0.12629761368304915,47635521,X
UXT,3,0.13277392201593063,47651796,X
ZNF81,3,0.3400367155223344,47836902,X
ZNF182,3,0.2823048701160845,47974851,X
ZNF630,3,0.6617860560453892,47983356,X
SLC38A5,8,0.6768447522922464,48458537,X
FTSJ1,3,0.10981572299884379,48476021,X
PORCN,3,0.26760651929309187,48508962,X
EBP,3,0.1881386314186212,48521799,X
TBC1D25,3,0.1248645820440587,48539714,X
RBM3,3,0.34638021933050367,48574449,X
WDR13,3,0.24972150839678775,48590042,X
WAS,1,0.8881595558761272,48676596,X
SUV39H1,3,0.12163913901244972,48695554,X
GLOD5,3,0.6379043504880606,48761747,X
HDAC6,3,0.20383036557152456,48801377,X
TIMM17B,3,0.19724626098519626,48893447,X
PQBP1,3,0.1316968909470908,48890197,X
SLC35A2,3,0.12665333431101822,48903180,X
PIM2,3,0.6798142629307244,48913182,X
OTUD5,3,0.0,48922028,X
KCND1,4,0.7876556591297312,48961378,X
GRIPAP1,3,0.20333765610428478,48973720,X
TFE3,3,0.17855150467300251,49028726,X
CCDC120,3,0.31226182691205795,49053572,X
PRAF2,3,0.22698171935774714,49071161,X
WDR45,3,0.24289506737861277,49074433,X
GPKOW,3,0.11094066043764739,49113407,X
MAGIX,3,0.699918710056448,49162564,X
PLP2,3,0.483961028748348,49171898,X
PRICKLE3,3,0.3205171973657951,49174802,X
SYP,3,0.6927296905289853,49187804,X
CACNA1F,4,0.8429156659155091,49205063,X
CCDC22,3,0.14117966153424566,49235470,X
FOXP3,3,0.7863213792988397,49250436,X
PPP1R3F,3,0.4590191981657836,49269843,X
USP27X,3,0.20557780185268748,49879948,X
CLCN5,3,0.6599263829383905,49922596,X
CCNB3,1,0.8325837178513396,50202713,X
SHROOM4,1,0.8738073227433851,50591647,X
NUDT10,7,0.8661200807273347,51332231,X
NUDT11,7,0.8973642800446991,51490011,X
GSPT2,3,0.8856397338900818,51743431,X
MAGED1,1,0.7982569939883477,51803007,X
FAM156A,3,0.7689715747761785,52926402,X
GPR173,4,0.6850570903536386,53049091,X
TSPYL2,4,0.7446964812093411,53082367,X
KDM5C,4,0.7297305737540849,53191321,X
IQSEC2,4,0.7907979087722392,53225828,X
SMC1A,4,0.6863684130305824,53374149,X
RIBC1,4,0.7227369153345993,53422690,X
HSD17B10,4,0.6292355911759904,53431258,X
HUWE1,4,0.5510007766229786,53532096,X
PHF8,4,0.3463066840367842,53936676,X
FAM120C,3,0.34961573732462936,54068324,X
WNK3,4,0.5638628508785359,54192823,X
TSR2,4,0.29004093941532405,54440404,X
FGD1,4,0.33669970043097186,54445454,X
GNL3L,4,0.0,54530211,X
ITIH6,3,0.6813327221798438,54748899,X
MAGED2,4,0.5765715754741594,54807599,X
TRO,4,0.6726530232352541,54920462,X
APEX2,3,0.4084095291921984,55000363,X
FAM104B,3,0.29079841175817045,55143102,X
MAGEH1,4,0.8205159014054968,55452105,X
USP51,4,0.7765192949712171,55484616,X
RRAGB,4,0.5264457529576624,55717739,X
KLF8,4,0.7984658670472781,56232356,X
UBQLN2,3,0.7822433516831975,56563639,X
NBDY,4,0.7632809868223135,56729241,X
SPIN3,4,0.6264155333211081,56818298,X
SPIN2B,4,0.6414740296529695,57118551,X
SPIN2A,2,0.8085062416169466,57134530,X
FAAH2,4,0.7371386354908009,57286706,X
ZXDB,4,0.7168006228946915,57591652,X
ZXDA,7,0.7977279913564906,57906708,X
SPIN4,7,0.7350832179364246,63347228,X
ARHGEF9,5,0.7504868164987233,63634967,X
AMER1,6,0.7727049143687237,64185117,X
MTMR8,5,0.7550618316260751,64268081,X
ZC4H2,5,0.7747697134290725,64915802,X
ZC3H12B,7,0.7683196034792364,65366638,X
LAS1L,5,0.4916402618954768,65512582,X
MSN,7,0.7390052175979949,65588377,X
HEPH,6,0.8871575489233814,66162549,X
EDA2R,8,0.6857499126112921,66595637,X
AR,8,0.0,67544021,X
OPHN1,5,0.7340356744879727,68042344,X
YIPF6,5,0.6398402971484964,68498562,X
STARD8,8,0.9174035265763911,68647666,X
EFNB1,5,0.8329556986813245,68829021,X
PJA1,5,0.728865629876751,69160851,X
FAM155B,8,0.7070585093844948,69505241,X
EDA,7,0.9021545763650883,69616067,X
IGBP1,5,0.5735814867054846,70133447,X
P2RY4,6,0.8354917521946602,70258170,X
ARR3,5,0.7759550822480223,70268305,X
RAB41,5,0.7254838414702709,70282093,X
PDZD11,5,0.52810962723235,70286595,X
KIF4A,5,0.5877136399209362,70290104,X
DLG3,5,0.5201520837474884,70444835,X
SLC7A3,5,0.9103779498134411,70925579,X
SNX12,5,0.45798111340152137,71056332,X
FOXO4,5,0.7549843061893655,71096197,X
IL2RG,1,0.8851130530922856,71107404,X
MED12,5,0.5558751046133296,71118556,X
NLGN3,1,0.9164027315955754,71144831,X
ZMYM3,5,0.5083647077988127,71239624,X
NONO,5,0.0,71283192,X
TAF1,5,0.47299186023576756,71366239,X
OGT,5,0.6110436047130099,71533104,X
GCNA,5,0.8539659124454919,71578411,X
CXCR3,8,0.749196245688609,71615916,X
NHSL2,4,0.7712434605286618,71910818,X
RTL5,5,0.8523513388850513,72127110,X
PIN4,5,0.5802996107923868,72181353,X
ERCC6L,5,0.7110337421755382,72204657,X
RPS4X,5,0.6729560502861005,72255679,X
HDAC8,5,0.5462646643486032,72329516,X
PHKA1,5,0.6528835628874631,72578814,X
NAP1L2,9,0.9091243480394144,73212299,X
CHIC1,5,0.7850889980354985,73563200,X
SLC16A2,7,0.7120773791027208,74421493,X
RLIM,5,0.5405897486242703,74585217,X
NEXMIF,8,0.671026565300312,74732856,X
ABCB7,5,0.5271076626796415,75051048,X
UPRT,5,0.6257987851000095,75156388,X
ZDHHC15,5,0.848716490509355,75368427,X
PBDC1,5,0.6960590006563555,76172936,X
MAGEE1,5,0.6518619986779919,76427724,X
ATRX,5,0.6687661610848563,77504878,X
MAGT1,5,0.7153817588043401,77826364,X
COX7B,5,0.7398782270816586,77899440,X
ATP7A,5,0.6659622315732744,77910656,X
PGK1,9,0.828502029791746,77910739,X
TAF9B,5,0.6663929245358007,78129748,X
CYSLTR1,9,0.8287495098032207,78271468,X
RTL3,4,0.9002538314867214,78656069,X
LPAR4,9,0.8259844728132917,78747709,X
ITM2A,8,0.7874161230222054,79360384,X
BRWD3,5,0.7335767195354745,80670854,X
HMGN5,5,0.7679734804003353,81113701,X
SH3BGRL,5,0.6812444517505605,81202102,X
RPS6KA6,6,0.8161402530734948,84058346,X
HDX,5,0.7633373634197855,84317874,X
APOOL,7,0.5798633133696702,85003877,X
ZNF711,7,0.8272296607367489,85244032,X
POF1B,2,0.90309755511317,85277396,X
CHM,7,0.6224068623088553,85861180,X
KLHL4,8,0.9383823557969513,87517409,X
PABPC5,8,0.8437100779369469,91434595,X
PCDH11X,9,0.8809418047956301,91779261,X
NAP1L3,7,0.883226716142501,93670930,X
FAM133A,8,0.8455341949528851,93674013,X
DIAPH2,7,0.7363576173564006,96684663,X
PCDH19,8,0.7681371152200454,100291644,X
TSPAN6,7,0.680826978874967,100627109,X
SRPX2,9,0.8817968597481873,100644195,X
SYTL4,2,0.8735193791729644,100674491,X
CSTF2,7,0.5723872322570822,100820359,X
NOX1,7,0.6690923642472864,100843324,X
ARL13A,4,0.8499044477871212,100969708,X
TRMT2B,7,0.5934909869889656,101009346,X
CENPI,7,0.5526014826114825,101098218,X
DRP2,2,0.8446577886401703,101219769,X
TIMM8A,7,0.4867853709219061,101345661,X
BTK,3,0.8521494081623276,101349447,X
RPL36A,7,0.4761378169210042,101390824,X
GLA,7,0.6611900852899948,101397803,X
HNRNPH2,7,0.46160582246501447,101408222,X
ARMCX4,7,0.7793658955329168,101418287,X
ARMCX1,7,0.7438810489006955,101550531,X
ARMCX6,7,0.6046889020469826,101615118,X
ARMCX3,7,0.6653161806290989,101622797,X
ARMCX2,4,0.8826650072230048,101655281,X
ZMAT1,7,0.6797234873340664,101882288,X
TCEAL2,9,0.8875561593004686,102125679,X
BEX5,7,0.8295878596774734,102153708,X
TMSB15A,8,0.7129805847216424,102513682,X
ARMCX5,7,0.6269481965703418,102599168,X
GPRASP1,5,0.7622175794035753,102651092,X
GPRASP2,7,0.7173163157337139,102712176,X
BHLHB9,7,0.6834625183513547,102720688,X
BEX4,7,0.6307715079467868,103215108,X
TCEAL8,7,0.5812098580446095,103252995,X
TCEAL5,4,0.8466758176554362,103273691,X
BEX2,7,0.7378776686598711,103309346,X
TCEAL7,3,0.8500907385423635,103330229,X
TCEAL9,7,0.6974013968271313,103356489,X
BEX3,7,0.7053843214492124,103376340,X
RAB40A,7,0.8511509061413917,103499130,X
TCEAL4,7,0.5496027683283933,103576231,X
TCEAL3,7,0.6206836016688237,103607451,X
TCEAL1,7,0.5903209448296249,103628704,X
MORF4L2,7,0.5858342883664155,103675496,X
GLRA4,7,0.8094568661062614,103707224,X
TMEM31,2,0.8528966815470974,103710909,X
PLP1,5,0.8015267480786681,103773718,X
RAB9B,7,0.7351336775910373,103822327,X
SLC25A53,7,0.4923766289405016,104099214,X
ZCCHC18,7,0.6795633398403682,104112131,X
FAM199X,7,0.0,104166453,X
IL1RAPL2,1,0.8485703201445858,104566315,X
NRK,7,0.8504482742135892,105822539,X
RNF128,1,0.9081097762438302,106693794,X
TBC1D8B,6,0.7467752059775599,106802673,X
MORC4,6,0.7750598819382125,106813871,X
RBM41,7,0.6185758683550013,107064420,X
NUP62CL,7,0.8567912012691209,107123427,X
PRPS1,7,0.5928674403061908,107628424,X
TSC22D3,7,0.9187560640797977,107713221,X
MID2,7,0.8123726079742711,107825755,X
VSIG1,4,0.8057647141952616,108044970,X
PSMD10,7,0.5902624708498017,108084207,X
ATG4A,7,0.6011127332258639,108091668,X
COL4A5,2,0.8420747646035431,108439844,X
NXT2,7,0.7921364511192415,109535781,X
ACSL4,7,0.8063956754731458,109624244,X
TMEM164,6,0.7972418711103948,110002631,X
AMMECR1,7,0.7563471780606994,110194186,X
RTL9,7,0.8803098585038096,110358816,X
PAK3,1,0.8099621422297422,110944285,X
CAPN6,3,0.9274437583045393,111245099,X
ALG13,7,0.6143393182574206,111665811,X
LHFPL1,4,0.8565925546409584,112630648,X
AMOT,6,0.840040517514594,112774503,X
IL13RA2,8,0.8360374858666242,115003975,X
LRCH2,7,0.8445101417581418,115110616,X
PLS3,7,0.7449142477266079,115561174,X
SLC6A14,8,0.8688239906303992,116436606,X
KLHL13,7,0.8647853052392493,117897813,X
WDR44,6,0.5540706691323949,118346073,X
DOCK11,5,0.8866663549923104,118495898,X
IL13RA1,6,0.6094120134509831,118727133,X
ZCCHC12,1,0.8779171628485701,118823824,X
LONRF3,6,0.8258611598342764,118974614,X
KIAA1210,6,0.7627759204398289,119078635,X
PGRMC1,6,0.49230369910057903,119236245,X
SLC25A43,6,0.6434397490607735,119399336,X
SLC25A5,6,0.39317403712319743,119468422,X
CXorf56,6,0.43956783724240145,119538149,X
UBE2A,6,0.39210260777712747,119574536,X
NKRF,6,0.419172147539979,119588337,X
SEPT6,7,0.8678416891203657,119615724,X
SOWAHD,7,0.7767661468456215,119758588,X
RPL39,6,0.5229578546314371,119786504,X
UPF3B,6,0.6214016813565352,119805311,X
RNF113A,6,0.3455196765115601,119870475,X
NDUFA1,6,0.4526059736233521,119871832,X
NKAP,6,0.27435412864971076,119920672,X
RHOXF1,2,0.8369570594420689,120109053,X
ZBTB33,6,0.4610540184654984,120250752,X
TMEM255A,2,0.8286089825631587,120258650,X
LAMP2,6,0.5061539428966171,120427827,X
CUL4B,6,0.343035345567525,120524609,X
MCTS1,6,0.0,120594010,X
C1GALT1C1,6,0.4830511610627497,120625674,X
GLUD2,6,0.7894052003241044,121047588,X
GRIA3,4,0.8475297741753185,123184153,X
THOC2,6,0.5610184648648786,123600561,X
XIAP,6,0.6362444231902311,123859724,X
STAG2,6,0.59212980602189,123960212,X
TENM1,3,0.8912479763094157,124375903,X
DCAF12L2,8,0.7221648128481375,126163499,X
SMARCA1,7,0.7866623313324521,129446501,X
OCRL,6,0.5812097055338656,129539849,X
APLN,6,0.7972752225907915,129645259,X
SASH3,8,0.8710898208383389,129779949,X
ZDHHC9,6,0.5568665896071869,129803288,X
UTP14A,6,0.53876807514355,129906121,X
BCORL1,6,0.7999525227631429,129981107,X
ELF4,9,0.7610380548294245,130064874,X
AIFM1,6,0.5501373669539211,130129362,X
RAB33A,5,0.8299140770138206,130171962,X
ZNF280C,6,0.6388128105096269,130202707,X
SLC25A14,6,0.5247311765073781,130339888,X
RBMX2,6,0.5648876715983515,130401987,X
ENOX2,6,0.6024765672010753,130623369,X
STK26,6,0.6114097463819474,132023302,X
RAP2C,6,0.7074607182091182,132203024,X
MBNL3,9,0.625861956103462,132369317,X
TFDP3,3,0.6468357482569053,133216669,X
GPC4,9,0.7460293574996577,133300103,X
GPC3,5,0.8741641781063061,133535745,X
CCDC160,9,0.8710994235763952,134237047,X
PHF6,6,0.733303740837628,134373253,X
HPRT1,6,0.6412799249510401,134460165,X
FAM122B,6,0.5698117641979801,134769566,X
FAM122C,6,0.8828278312447589,134796395,X
MOSPD1,6,0.696999763744827,134887632,X
SMIM10,9,0.7742293221519256,134990991,X
RTL8B,9,0.6980698716493994,135020504,X
RTL8C,6,0.6606078726677426,135032366,X
RTL8A,9,0.5785575382977053,135050932,X
SMIM10L2B,6,0.7373760717396443,135094985,X
ZNF75D,9,0.5664021606530958,135248920,X
ZNF449,6,0.650518864137225,135344796,X
SMIM10L2A,9,0.8322280233999376,135421944,X
INTS6L,6,0.7446315806838599,135520643,X
MMGT1,6,0.6585705120702292,135962070,X
SLC9A6,9,0.7976011442331137,135973841,X
MAP7D3,9,0.8356965688977405,136213220,X
HTATSF1,9,0.6609230317378676,136497079,X
VGLL1,5,0.8768695143389236,136532215,X
ARHGEF6,2,0.9081438048698189,136665547,X
RBMX,6,0.6859880131315517,136848004,X
FGF13,9,0.8204674622769731,138614727,X
ATP11C,6,0.6589373643086336,139726346,X
LDOC1,9,0.8020505086339449,141111605,X
SLITRK4,5,0.8659570058101158,143622790,X
FMR1,9,0.5195969312382013,147911951,X
IDS,9,0.5390624679323375,149476988,X
CXorf40A,9,0.5207631464790548,149540355,X
TMEM185A,9,0.4905415472934679,149596556,X
CXorf40B,9,0.5649639121959038,149929527,X
MAMLD1,9,0.805492068392067,150361422,X
MTM1,9,0.4529383625063125,150568619,X
MTMR1,9,0.5646952215968433,150692971,X
CD99L2,9,0.7046885003889714,150766336,X
HMGB3,9,0.5952746965634417,150980509,X
VMA21,9,0.5324089907500565,151396515,X
PRRG3,1,0.8211899297049013,151694658,X
GABRE,9,0.8410132714479504,151953124,X
CETN2,9,0.3890426817612348,152826973,X
NSDHL,9,0.4089325482182383,152830967,X
ZNF185,9,0.6648034143997039,152914442,X
PNMA5,9,0.8422266736793483,152988824,X
PNMA3,9,0.7471957039536539,153056409,X
PNMA6A,8,0.8308907816104397,153072482,X
ZNF275,9,0.5829303091878157,153334147,X
ZFP92,9,0.8726100452261292,153418322,X
TREX2,9,0.8270967742293243,153444720,X
HAUS7,9,0.6386655876938243,153447666,X
BGN,8,0.8880887241801697,153494980,X
CCNQ,9,0.28907946922566896,153587925,X
PNCK,6,0.7630904205759431,153669730,X
SLC6A8,9,0.6482661712523983,153687926,X
BCAP31,9,0.3793813365136395,153700492,X
ABCD1,9,0.5794990938277833,153724856,X
PLXNB3,9,0.6003867250532189,153764196,X
IDH3G,9,0.338794165165896,153785766,X
SSR4,9,0.6479576527266773,153793516,X
PDZD4,1,0.8971916708593535,153802166,X
L1CAM,9,0.8575602249497603,153861514,X
AVPR2,7,0.9279584927638072,153902531,X
ARHGAP4,9,0.8004196529682952,153907367,X
NAA10,9,0.579006752048527,153929225,X
RENBP,9,0.8600826641043663,153935269,X
HCFC1,9,0.7808118117709688,153947557,X
TMEM187,9,0.5814111600970261,153972754,X
IRAK1,9,0.44615967631821407,154010506,X
MECP2,9,0.36477448856021133,154021573,X
TKTL1,9,0.8011514122535389,154295795,X
FLNA,9,0.6127522564110022,154348524,X
EMD,9,0.0,154379197,X
RPL10,9,0.393175469989563,154389955,X
DNASE1L1,9,0.5132611459700003,154401236,X
TAZ,9,0.39402676505338763,154411524,X
ATP6AP1,9,0.4381646420797902,154428645,X
GDI1,9,0.40702226519443196,154436913,X
FAM50A,9,0.39139795105815,154444141,X
PLXNA3,9,0.46614312215375386,154458281,X
LAGE3,9,0.43360994776963424,154477769,X
UBL4A,9,0.35711191504798867,154483717,X
SLC10A3,9,0.27680653748725725,154487306,X
FAM3A,9,0.38448282496702135,154506159,X
G6PD,9,0.5908699304898962,154531391,X
IKBKG,9,0.4371739191184788,154541199,X
GAB3,1,0.8798281705558215,154675249,X
DKC1,9,0.3111812781690445,154762742,X
MPP1,9,0.7961092008163043,154778684,X
F8,9,0.5230446279878191,154835788,X
F8A1,9,0.6101173726206541,154886349,X
FUNDC2,9,0.45179047300825137,155025980,X
MTCP1,9,0.5998744333405437,155061622,X
BRCC3,9,0.462019077204626,155071420,X
VBP1,9,0.4509019409731899,155197007,X
RAB39B,7,0.8499062013162488,155258235,X
CLIC2,9,0.8634861556978799,155276211,X
TMLHE,9,0.635816764549775,155489011,X
SPRY3,9,0.7739625034829456,155767812,X
VAMP7,9,0.5688431824612507,155881345,X
