# Supplementary material for: Gene Co-Expression in Breast Cancer: A Matter of Distance
Source: Front Oncol. 2021 Nov 17;11:726493. doi: 10.3389/fonc.2021.726493 (PMC8636045; doi:10.3389/fonc.2021.726493)
Supplement: Supplementary Material S13 — Piece-wise permutation p-values of the KS statistics, calculated for all bins obtained in Supplementary Material S8 , in every chromosomal region for each phenotype. [file DataSheet_13.zip › SuppMat10/SuppMat10/Clusters/Healthy/Healthy-all-clusters.csv]

gname	clusterid	assignmentcost	gstart	chromosome
SAMD11	14	0.7475301197766292	923928	1
NOC2L	4	0.5616430443185114	944203	1
KLHL17	7	0.7808206694192141	960584	1
PLEKHN1	25	0.7133560110955114	966497	1
PERM1	20	0.33718126676688565	975204	1
HES4	2	0.6310170382152542	998962	1
ISG15	14	0.7671108544986849	1001138	1
AGRN	18	0.6882479720471101	1020120	1
RNF223	12	0.7790447586571728	1070967	1
C1orf159	18	0.6152886118340812	1081818	1
TTLL10	10	0.7117329225617288	1173884	1
TNFRSF18	17	0.7999072503265792	1203508	1
TNFRSF4	6	0.7065437563794349	1211340	1
SDF4	16	0.7313246139708311	1216908	1
B3GALT6	7	0.7345916250570599	1232237	1
C1QTNF12	7	0.756571548069072	1242446	1
UBE2J2	7	0.6883436457703683	1253909	1
SCNN1D	6	0.7789893724758983	1280436	1
ACAP3	2	0.7469100909274954	1292390	1
PUSL1	15	0.7349587020358435	1308597	1
INTS11	14	0.6651294232158595	1311585	1
CPTP	20	0.5921050369215922	1324756	1
TAS1R3	6	0.7567129603196563	1331280	1
DVL1	20	0.4560268828988677	1335276	1
MXRA8	3	0.6604537130484001	1352689	1
AURKAIP1	8	0.6307687373086022	1373730	1
CCNL2	18	0.6434312972038752	1385711	1
MRPL20	17	0.7222150433509438	1401909	1
ANKRD65	25	0.633099555681212	1418420	1
VWA1	3	0.6959902612001432	1434861	1
ATAD3C	24	0.6501444041264557	1449689	1
ATAD3B	20	0.6387803650015662	1471769	1
ATAD3A	20	0.7544507689671947	1512151	1
TMEM240	2	0.7242261693551442	1534778	1
SSU72	17	0.6123161234589987	1541673	1
FNDC10	15	0.6412938243267661	1598012	1
MIB2	20	0.4236595097411593	1615415	1
CDK11B	24	0.6242362954219026	1635227	1
SLC35E2B	6	0.7575772097401908	1659529	1
CDK11A	5	0.7615965091426027	1702379	1
SLC35E2A	6	0.758505835397564	1724838	1
NADK	8	0.7096990999807185	1751232	1
GNB1	18	0.7271169772620039	1785285	1
GABRD	13	0.45552793497118493	2019329	1
PRKCZ	23	0.73702033309587	2050411	1
FAAP20	24	0.6716484314618626	2184461	1
SKI	2	0.7007794370318752	2228319	1
MORN1	5	0.693986057582417	2321253	1
RER1	2	0.7192498405039054	2391775	1
PEX10	16	0.16874089596667963	2403964	1
PLCH2	13	0.6689554282358303	2425980	1
PANK4	17	0.44253624110761525	2508531	1
TNFRSF14	15	0.5945892627586074	2555639	1
PRXL2B	14	0.5936004788102546	2586491	1
MMEL1	25	0.6533609922350191	2590639	1
TTC34	13	0.7480945497467555	2635976	1
PRDM16	15	0.7864791580922423	3069168	1
ARHGEF16	12	0.8010422913002848	3454665	1
MEGF6	13	0.78425786583909	3487951	1
TPRG1L	13	0.621134191247322	3625015	1
WRAP73	9	0.7267749403232915	3630767	1
TP73	20	0.753478968712326	3652516	1
SMIM1	6	0.6525520716236854	3772761	1
LRRC47	4	0.7022591649226574	3778559	1
CEP104	24	0.6313286058552362	3812086	1
DFFB	22	0.6877739720447753	3857267	1
C1orf174	21	0.6957263100550221	3889125	1
AJAP1	15	0.7368046241463126	4654732	1
NPHP4	24	0.709402944208354	5862811	1
KCNAB2	25	0.6272997376536249	5990927	1
RPL22	14	0.6665183107774195	6185020	1
RNF207	7	0.7701402253441134	6205475	1
ICMT	5	0.6393261924866785	6221193	1
GPR153	13	0.5984508848553989	6247353	1
ACOT7	17	0.6859070766601114	6264269	1
ESPN	25	0.6967842613000499	6424776	1
TNFRSF25	7	0.7221203914200209	6460786	1
PLEKHG5	22	0.7023473880334565	6466092	1
NOL9	14	0.7514571118998783	6521347	1
TAS1R1	12	0.7124682026171842	6555307	1
ZBTB48	17	0.6815663422253151	6579994	1
KLHL21	20	0.7605948116386189	6590724	1
PHF13	18	0.6025035306513479	6613731	1
THAP3	18	0.5908463603779777	6624866	1
DNAJC11	20	0.7170548671205916	6634168	1
CAMTA1	14	0.6939253388560134	6785454	1
VAMP3	20	0.6884018157443634	7771296	1
PER3	20	0.5042069715587241	7784320	1
PARK7	24	0.6546360231226043	7954291	1
ERRFI1	4	0.8132170488114651	8004404	1
SLC45A1	13	0.6571152400695501	8317826	1
RERE	20	0.5290925996793288	8352397	1
ENO1	11	0.7082319794503559	8861000	1
GPR157	17	0.6357091782012488	9100305	1
H6PD	13	0.5828822950418402	9234775	1
SPSB1	9	0.6124077352963853	9292894	1
SLC25A33	18	0.5494898661159531	9539465	1
TMEM201	20	0.5166961208091778	9588911	1
PIK3CD	9	0.7418327298034615	9651732	1
CLSTN1	11	0.699033185858482	9729026	1
CTNNBIP1	16	0.7373523536617517	9848276	1
LZIC	24	0.5044334614039199	9922113	1
NMNAT1	20	0.5430732640417355	9943428	1
RBP7	17	0.7463576918568605	9997206	1
UBE4B	6	0.5164112675073751	10032832	1
KIF1B	20	0.23742887236840748	10210805	1
PGD	16	0.5257244609075787	10398592	1
CENPS-CORT	24	0.6961021239400732	10430102	1
CENPS	24	0.7085558068689395	10430433	1
CORT	8	0.6764546051167032	10449719	1
DFFA	5	0.6136256942647378	10456522	1
PEX14	14	0.7710073460502367	10472288	1
CASZ1	20	0.36877916446101455	10636604	1
TARDBP	22	0.5587357626139757	11012344	1
MASP2	20	0.5559684641471518	11026523	1
SRM	21	0.7999101354358612	11054584	1
EXOSC10	17	0.6794592663887946	11066618	1
MTOR	24	0.6422113202049899	11106535	1
ANGPTL7	15	0.74013840705924	11189355	1
UBIAD1	9	0.6061740825106494	11273206	1
DISP3	5	0.7908091821485302	11479155	1
FBXO2	23	0.6472176325757584	11637018	1
FBXO44	13	0.6771140719712683	11654375	1
FBXO6	20	0.37477386166738225	11664200	1
MAD2L2	5	0.7267543520878482	11674480	1
DRAXIN	1	0.6855930028678082	11691710	1
AGTRAP	8	0.669779987200794	11736084	1
MTHFR	13	0.6208578724923262	11785723	1
CLCN6	4	0.7499332353773064	11806096	1
KIAA2013	14	0.7225217152598709	11919591	1
PLOD1	6	0.6152607928182089	11934205	1
MFN2	20	0.32267529558170394	11980181	1
MIIP	13	0.6021008028816703	12019466	1
TNFRSF8	17	0.741238479400447	12063303	1
TNFRSF1B	22	0.7290995135428273	12166991	1
VPS13D	25	0.7243544713495755	12230030	1
DHRS3	20	0.6100758338673207	12567910	1
PDPN	17	0.8107242818286258	13583465	1
PRDM2	9	0.7196257561210475	13700198	1
KAZN	13	0.5760124899202601	13892792	1
TMEM51	9	0.6640130959826636	15152532	1
FHAD1	14	0.7978857080059131	15247272	1
EFHD2	2	0.7328525252971116	15409888	1
CASP9	1	0.7791963288958296	15490832	1
DNAJC16	20	0.453490075612609	15526813	1
AGMAT	20	0.28505219511863744	15571699	1
DDI2	20	0.35363308304183727	15617458	1
PLEKHM2	20	0.33482744671991893	15684320	1
FBLIM1	19	0.4831461853204737	15756607	1
UQCRHL	13	0.6296466320142851	15807169	1
SPEN	22	0.664910914218088	15847707	1
ZBTB17	12	0.7452395808037813	15941869	1
SRARP	13	0.7004414266071534	16004236	1
CLCNKA	13	0.7823225152708999	16018875	1
CLCNKB	13	0.7131834286852202	16043736	1
FAM131C	22	0.5893925632140602	16057769	1
EPHA2	14	0.6780812656175912	16124337	1
ARHGEF19	4	0.876152836578226	16197854	1
CPLANE2	11	0.6840458653492212	16231692	1
FBXO42	23	0.7022520098827851	16246840	1
SZRD1	20	0.5904979627054663	16352575	1
NECAP2	20	0.6943276500002125	16440721	1
NBPF1	15	0.7555866573798865	16562319	1
CROCC	13	0.759505695200658	16740273	1
MFAP2	1	0.7125693613838963	16974502	1
ATP13A2	9	0.6315497963926948	16985958	1
SDHB	20	0.5406291737915914	17018722	1
PADI3	9	0.7046694190730003	17249098	1
RCC2	13	0.5504765282238435	17406760	1
ARHGEF10L	5	0.6391883993570804	17539698	1
IGSF21	9	0.8136787823315349	18107798	1
ALDH4A1	22	0.5482861323826083	18871430	1
IFFO2	18	0.5530377411006224	18904280	1
UBR4	24	0.7481655478656134	19074510	1
EMC1	23	0.7587102805561796	19215660	1
MRTO4	9	0.6364009002815041	19251805	1
AKR7A3	3	0.7105975072648897	19282573	1
AKR7A2	3	0.6061746870387832	19303965	1
PQLC2	15	0.6718367135158227	19312326	1
CAPZB	20	0.5168026147034505	19338775	1
NBL1	13	0.7886065586130475	19596979	1
TMCO4	17	0.6874670894005628	19682213	1
RNF186	12	0.8304154053708919	19814029	1
OTUD3	1	0.7368676626773643	19882395	1
PLA2G5	13	0.4131866519905396	20028179	1
UBXN10	8	0.7272409626306588	20186096	1
CAMK2N1	24	0.5579569869931171	20482391	1
MUL1	7	0.749875116159602	20499448	1
FAM43B	2	0.7847371656857405	20552573	1
CDA	12	0.8041896217771514	20589086	1
PINK1	20	0.248791713007933	20633458	1
DDOST	14	0.6639211881689159	20651767	1
KIF17	4	0.7002307650204314	20664014	1
SH2D5	16	0.7111951441977113	20719731	1
HP1BP3	1	0.7071120068984568	20742679	1
EIF4G3	5	0.4455026268957626	20806292	1
ECE1	13	0.6297698038765236	21217247	1
NBPF3	22	0.7699655435194652	21440128	1
ALPL	10	0.6934634358626844	21509397	1
RAP1GAP	8	0.7319844160824543	21596215	1
USP48	5	0.7082454334314994	21678298	1
LDLRAD2	22	0.7020485652921733	21812265	1
HSPG2	20	0.671922753131792	21822244	1
CDC42	24	0.7551008779097368	22025511	1
ZBTB40	24	0.7745071944434601	22428838	1
C1QA	25	0.6616720498392501	22636628	1
C1QC	6	0.7476113950796828	22643633	1
C1QB	25	0.6813830425950784	22652762	1
EPHB2	13	0.6401252821997823	22710839	1
KDM1A	16	0.686383592806161	23019443	1
LUZP1	18	0.6128619571168965	23084023	1
HNRNPR	14	0.5723514800741452	23303771	1
ZNF436	19	0.7578867712394073	23359448	1
TCEA3	20	0.23999683434066188	23381061	1
ASAP3	25	0.7236542154525856	23428563	1
E2F2	3	0.8117246681803816	23506438	1
ID3	17	0.745405937427722	23557926	1
RPL11	14	0.6483716956072876	23691742	1
ELOA	13	0.27895613078445514	23743155	1
PITHD1	12	0.5345038774360968	23778418	1
LYPLA2	2	0.5608934555764145	23791145	1
GALE	16	0.5135717201747544	23795599	1
HMGCL	20	0.42765745840056946	23801885	1
FUCA1	12	0.7596064584889742	23845077	1
PNRC2	1	0.8138203079292616	23956839	1
SRSF10	24	0.7388374919499404	23964804	1
IL22RA1	13	0.3883990849433365	24119771	1
IFNLR1	20	0.7639278765419429	24154168	1
GRHL3	21	0.762870890119309	24319322	1
STPG1	15	0.7452778057962626	24356999	1
NIPAL3	12	0.6318806273752616	24415802	1
RCAN3	18	0.727499822358725	24502351	1
NCMAP	6	0.7280168434720624	24556087	1
SRRM1	9	0.7481415180516309	24631716	1
CLIC4	23	0.6769978543603407	24745382	1
RUNX3	3	0.7069813099118604	24899511	1
SYF2	23	0.724725483776465	25222276	1
RSRP1	9	0.5887609153663861	25242249	1
RHD	14	0.7729053375851442	25272393	1
TMEM50A	14	0.7075600293232567	25338317	1
RHCE	3	0.7968338307097911	25362249	1
MACO1	20	0.7366993607849213	25430858	1
LDLRAP1	13	0.7614768415544313	25543580	1
MAN1C1	4	0.6693667726311769	25617468	1
SELENON	20	0.7107347268732873	25800176	1
MTFR1L	20	0.504281552744408	25818640	1
AUNIP	7	0.6776579627092154	25831913	1
PAQR7	12	0.6774710810082499	25861210	1
STMN1	23	0.6263149011688879	25884181	1
PAFAH2	24	0.5659662923090574	25959767	1
PDIK1L	18	0.3862532610056747	26111165	1
FAM110D	18	0.6401053937959078	26159079	1
ZNF593	9	0.6884814461090357	26169908	1
CNKSR1	20	0.0	26177484	1
CEP85	20	0.33738832521823126	26234200	1
SH3BGRL3	25	0.7303521718117381	26280086	1
UBXN11	8	0.7111669830872749	26281328	1
CRYBG2	12	0.8579063578262484	26321698	1
ZNF683	17	0.8574310640878682	26361634	1
DHDDS	22	0.5930868242267698	26432282	1
HMGN2	14	0.6740691977014036	26472440	1
RPS6KA1	24	0.5977046564921186	26529761	1
ARID1A	11	0.609692915214416	26693236	1
PIGV	16	0.6172396552551429	26787472	1
ZDHHC18	13	0.49264098358520936	26826688	1
SFN	11	0.6855917632134529	26863149	1
GPN2	12	0.652032910736873	26876132	1
GPATCH3	22	0.6376668520033381	26890488	1
NUDC	4	0.7267780596808371	26900238	1
KDF1	20	0.7409894997343323	26949562	1
TRNP1	8	0.7681979805871133	26993692	1
TENT5B	9	0.6892016847732949	27005020	1
SLC9A1	15	0.6132166238256653	27098809	1
WDTC1	20	0.3658307062449203	27234632	1
TMEM222	18	0.6201880622754714	27322145	1
SYTL1	7	0.6905340977302089	27342020	1
MAP3K6	3	0.8036005563862088	27354067	1
FCN3	17	0.7160343036898218	27369112	1
CD164L2	20	0.6425779637228666	27379176	1
GPR3	18	0.5193800725411359	27392622	1
WASF2	7	0.6120610967846392	27404230	1
AHDC1	18	0.5940149703953053	27534035	1
FGR	25	0.4780056436135177	27612064	1
FAM76A	7	0.6715987981633393	27725979	1
STX12	13	0.6085977470818507	27773219	1
PPP1R8	18	0.6590486387571342	27830782	1
THEMIS2	22	0.7411302760173115	27872543	1
RPA2	20	0.7432042829354261	27891524	1
SMPDL3B	20	0.5442147535932185	27935000	1
XKR8	22	0.6534226846996432	27959462	1
EYA3	11	0.6776534547486983	27970344	1
PTAFR	7	0.8557095423312722	28147166	1
DNAJC8	24	0.660348144224389	28199456	1
ATP5IF1	20	0.6866829479089687	28236109	1
SESN2	18	0.6563805334151513	28259518	1
MED18	7	0.6424582147435383	28329002	1
PHACTR4	17	0.5968790088019233	28369582	1
RCC1	24	0.7128007517006676	28505943	1
TRNAU1AP	17	0.689125732801001	28553085	1
TAF12	11	0.7542419658598135	28589323	1
RAB42	25	0.7536354081483496	28592200	1
GMEB1	5	0.7223760022008415	28668732	1
YTHDF2	18	0.6817525469294987	28736621	1
OPRD1	20	0.7128775563674736	28812142	1
EPB41	3	0.6629212180209387	28887091	1
TMEM200B	17	0.6039125999982435	29119429	1
SRSF4	17	0.6036968635297895	29147743	1
MECR	20	0.6504837737083019	29192873	1
PTPRU	11	0.6273039185168627	29236516	1
MATN1	18	0.6901518795248409	30711277	1
LAPTM5	21	0.7796583999306557	30732469	1
SDC3	4	0.704924205475504	30869466	1
PUM1	10	0.7012796487342163	30931506	1
SNRNP40	3	0.6082552859311443	31259568	1
ZCCHC17	23	0.8004346079060018	31296982	1
SERINC2	5	0.6053401815391433	31409565	1
TINAGL1	8	0.6077563677819717	31576485	1
PEF1	8	0.6945383467790816	31629866	1
COL16A1	4	0.6810604065848804	31652263	1
ADGRB2	23	0.5699464664441464	31727117	1
PTP4A2	17	0.6316654123001844	31906421	1
KHDRBS1	13	0.4611476699802829	32013868	1
TMEM39B	21	0.7335805148579773	32072031	1
KPNA6	20	0.6919677823144041	32108056	1
TXLNA	9	0.5875473531989942	32179675	1
CCDC28B	20	0.4937177140647957	32200386	1
IQCC	9	0.8229559404076732	32205661	1
DCDC2B	24	0.8118663549976841	32209094	1
TMEM234	15	0.7344650595565585	32214472	1
EIF3I	14	0.576148436530824	32221928	1
FAM167B	6	0.7586343802397977	32247222	1
LCK	18	0.7241132589874195	32251239	1
HDAC1	16	0.43298683244034	32292083	1
MARCKSL1	16	0.5896793334371107	32333839	1
TSSK3	8	0.7243199367200166	32351521	1
FAM229A	11	0.6789781212057491	32361270	1
BSDC1	5	0.7106368602079369	32365103	1
ZBTB8B	13	0.7980526887096572	32465072	1
ZBTB8A	9	0.646128316586839	32539427	1
ZBTB8OS	11	0.6928034399523475	32600172	1
RBBP4	13	0.5732220091444797	32651142	1
SYNC	20	0.5031541713654848	32680360	1
KIAA1522	22	0.6279408972099271	32741830	1
YARS	12	0.7015847566824238	32775237	1
S100PBP	17	0.6653380369033722	32816767	1
HPCA	8	0.7347789235553541	32885994	1
TMEM54	13	0.5908534568756858	32894594	1
RNF19B	18	0.6511203630131659	32936445	1
AK2	13	0.4673573894676082	33007940	1
AZIN2	25	0.7371323519986527	33081104	1
TRIM62	8	0.6358156041644496	33145399	1
ZNF362	19	0.684592002200015	33256492	1
PHC2	7	0.6123874638510969	33323623	1
ZSCAN20	8	0.766804047193315	33472645	1
CSMD2	3	0.6896657115493062	33513999	1
SMIM12	18	0.6217745732069889	34712737	1
GJB5	5	0.7850221743941405	34755047	1
GJB3	5	0.6172998174338511	34781214	1
GJA4	2	0.7774259109486792	34792999	1
DLGAP3	3	0.761476154952061	34865436	1
TMEM35B	14	0.718825713157613	34981535	1
ZMYM6	6	0.6943933488252128	34986165	1
ZMYM1	22	0.7128459186229315	35032172	1
SFPQ	9	0.4356920913452623	35176378	1
ZMYM4	20	0.5298451530854857	35268967	1
KIAA0319L	20	0.5578591645407345	35433492	1
NCDN	11	0.7067217582318032	35557473	1
TFAP2E	8	0.7014308734104524	35573314	1
PSMB2	20	0.7263434800187002	35599541	1
C1orf216	5	0.6733588783440627	35713877	1
CLSPN	16	0.6529212848279984	35720218	1
AGO4	20	0.5346341675246904	35808016	1
AGO1	24	0.7533322402974233	35869808	1
AGO3	6	0.6408609117802929	35930718	1
TEKT2	23	0.6290143556986594	36084094	1
ADPRHL2	15	0.6513613834229164	36088892	1
COL8A2	24	0.6480400322297044	36095239	1
TRAPPC3	11	0.6336013596160297	36136570	1
MAP7D1	22	0.5249977520448478	36155579	1
THRAP3	14	0.6372828033056377	36224432	1
SH3D21	22	0.8123140611384455	36306387	1
EVA1B	2	0.6459442308672283	36322031	1
STK40	22	0.5663816720347984	36339624	1
LSM10	20	0.6504380421097632	36391238	1
OSCP1	23	0.6703777997400879	36415827	1
MRPS15	13	0.5387708632515985	36455718	1
CSF3R	14	0.8148847395118347	36466043	1
GRIK3	22	0.6891702378078091	36795527	1
ZC3H12A	18	0.35579151053497804	37474580	1
MEAF6	13	0.8025832504586036	37492575	1
SNIP1	2	0.7362727302919234	37534449	1
DNALI1	16	0.5924204694205024	37556919	1
GNL2	11	0.5248152031963451	37566816	1
C1orf109	18	0.5212881665999569	37681570	1
CDCA8	22	0.7256480290755365	37692481	1
EPHA10	13	0.7511732374866338	37713880	1
MANEAL	18	0.7211860738819327	37793802	1
YRDC	18	0.5719909740081104	37802945	1
C1orf122	25	0.7400652042235925	37806979	1
MTF1	6	0.68981453957169	37809574	1
INPP5B	17	0.72269163123896	37860697	1
SF3A3	20	0.6683309237391304	37956975	1
FHL3	20	0.13106427676224286	37996770	1
UTP11	20	0.3459948797094151	38009258	1
POU3F1	7	0.7295493250925938	38044611	1
RRAGC	8	0.5771791935720942	38838198	1
MYCBP	3	0.5148876343857094	38862493	1
RHBDL2	14	0.678676996796838	38885807	1
AKIRIN1	18	0.38114433131533587	38991276	1
NDUFS5	11	0.7328218282603847	39026318	1
MACF1	25	0.7316616710072641	39081316	1
BMP8A	24	0.5710680717771608	39491636	1
PABPC4	20	0.4206438082531069	39560816	1
HEYL	19	0.7012081305259603	39623435	1
PPIE	15	0.6706112691190743	39692182	1
BMP8B	14	0.7700217554121044	39757182	1
TRIT1	12	0.6161826751032353	39838110	1
MYCL	20	0.5677467701761931	39895426	1
MFSD2A	24	0.7497600535182765	39955112	1
CAP1	8	0.6629176947924762	40040233	1
PPT1	8	0.6358384541307945	40071461	1
RLF	9	0.5585568316752787	40161387	1
ZMPSTE24	4	0.667440430206305	40258236	1
COL9A2	24	0.676472282732328	40300489	1
SMAP2	13	0.3834024853107102	40344850	1
ZFP69B	14	0.821666019340683	40450102	1
ZFP69	13	0.724006291914579	40477290	1
EXO5	12	0.7652723023969639	40508741	1
ZNF684	23	0.649995357625587	40531573	1
RIMS3	7	0.6020085258365144	40620680	1
NFYC	13	0.6127035295190373	40691648	1
KCNQ4	13	0.707071863579797	40783787	1
CITED4	16	0.6822460449835468	40861051	1
CTPS1	19	0.5331249244687324	40979688	1
SLFNL1	19	0.7749711683455469	41015597	1
SCMH1	13	0.5193826608985346	41027200	1
FOXO6	2	0.6984596178038938	41361922	1
EDN2	12	0.7467937198238508	41478775	1
HIVEP3	22	0.6860745951862495	41506365	1
FOXJ3	17	0.6426396714332797	42176539	1
RIMKLA	8	0.5792832956795393	42380792	1
ZMYND12	20	0.49506301724381474	42430329	1
PPCS	18	0.5925785233937422	42456117	1
CCDC30	14	0.6064860210758084	42463221	1
PPIH	13	0.7794228092439894	42658423	1
YBX1	5	0.6387473413116309	42682418	1
CLDN19	10	0.6508275954257703	42733093	1
P3H1	8	0.6833408968868333	42746335	1
C1orf50	6	0.7057776279108053	42767249	1
SVBP	20	0.4912325555719951	42807052	1
ERMAP	7	0.7160245747254271	42817122	1
ZNF691	18	0.7339762989894995	42846573	1
SLC2A1	13	0.5182423140927057	42925375	1
FAM183A	20	0.6530394442905305	43145153	1
EBNA1BP2	4	0.7219872745504587	43164175	1
CFAP57	20	0.7403591508287306	43172149	1
TMEM125	5	0.7603106494499408	43269983	1
C1orf210	8	0.7169149390942899	43281883	1
TIE1	19	0.7875592697409283	43300982	1
MPL	20	0.8060025564202824	43337849	1
CDC20	23	0.7786327297505177	43358981	1
ELOVL1	2	0.7364693131596987	43363398	1
MED8	11	0.7348234375015976	43383917	1
SZT2	23	0.7085011897678628	43389882	1
HYI	4	0.7212650277140706	43451003	1
PTPRF	20	0.5775087682619884	43525187	1
KDM4A	18	0.665312789550536	43650149	1
ST3GAL3	20	0.575583165634683	43705824	1
ARTN	8	0.6774110686019946	43933320	1
IPO13	20	0.5437554391425414	43946950	1
DPH2	13	0.7408833441879477	43970000	1
ATP6V0B	16	0.6065882839371923	43974487	1
B4GALT2	20	0.4535920629242104	43978943	1
CCDC24	18	0.7575446900075467	43991359	1
SLC6A9	17	0.7162626002576247	43991500	1
DMAP1	20	0.7179919434687094	44213455	1
ERI3	20	0.6889968543914885	44221070	1
RNF220	18	0.6765496697509789	44405194	1
TMEM53	13	0.5572736663205071	44635238	1
ARMH1	17	0.7774153221557834	44674692	1
KIF2C	12	0.7988595545917005	44739818	1
RPS8	18	0.727661377764561	44775251	1
BEST4	17	0.7451526177636091	44783585	1
PLK3	18	0.3578211536376341	44800377	1
TCTEX1D4	6	0.7936801954735788	44805913	1
BTBD19	18	0.47290031880709127	44808482	1
PTCH2	14	0.6218941039000796	44819844	1
EIF2B3	11	0.5282329937247057	44850522	1
HECTD3	16	0.5992482120132567	45002540	1
UROD	24	0.7008785550870172	45010950	1
ZSWIM5	23	0.7504598237941569	45016399	1
HPDL	20	0.5908676439961418	45326905	1
MUTYH	20	0.7156170543920655	45329163	1
TOE1	18	0.549580893522787	45340052	1
TESK2	24	0.5865731752331318	45343883	1
CCDC163	13	0.7313409058714132	45493866	1
MMACHC	20	0.7218718079954582	45500300	1
PRDX1	16	0.3190064266315452	45511036	1
AKR1A1	16	0.0871563249180638	45550543	1
NASP	13	0.6829200008701098	45583846	1
CCDC17	20	0.5810173001388077	45620044	1
GPBP1L1	22	0.6716418132786803	45627304	1
TMEM69	18	0.6890314852123589	45688181	1
IPP	24	0.5026750830692118	45694324	1
MAST2	20	0.4345269588939441	45786987	1
PIK3R3	20	0.7050188528091704	46040140	1
TSPAN1	8	0.5016966763938213	46175073	1
POMGNT1	24	0.6324894864813001	46188682	1
LURAP1	9	0.6690588911106872	46203334	1
RAD54L	20	0.6774191009064856	46246461	1
LRRC41	13	0.5744975643425199	46261196	1
UQCRH	13	0.525368711425093	46303698	1
NSUN4	22	0.5816669784786919	46340177	1
FAAH	22	0.778888526062414	46394317	1
MKNK1	13	0.6841137384607293	46557408	1
MOB3C	18	0.6434431200184221	46607715	1
ATPAF1	20	0.5218967805735524	46632737	1
EFCAB14	22	0.6488999985568067	46675159	1
PDZK1IP1	13	0.5990252372796097	47183582	1
TAL1	4	0.788528579334793	47216290	1
STIL	16	0.5657892346878046	47250139	1
CMPK1	11	0.6220717141609393	47333797	1
FOXD2	9	0.6089057466246952	47436017	1
TRABD2B	3	0.6185603435722821	47760528	1
SLC5A9	4	0.793524831989132	48222685	1
SPATA6	13	0.5778523727677148	48295373	1
AGBL4	13	0.5273007976909357	48532854	1
BEND5	23	0.7456346940274834	48727519	1
FAF1	11	0.546751104699208	50437028	1
CDKN2C	12	0.7041468900886472	50960745	1
RNF11	11	0.7284526208113651	51236273	1
TTC39A	8	0.6787988682095701	51287258	1
EPS15	4	0.6572389894182133	51354263	1
OSBPL9	24	0.7672817511399919	51577179	1
NRDC	20	0.5297207989344346	51789191	1
TXNDC12	3	0.7181758747037406	52020131	1
KTI12	11	0.7419930241765275	52032103	1
BTF3L4	13	0.5900148858700056	52056199	1
ZFYVE9	7	0.6296006230736155	52142094	1
CC2D1B	13	0.5911436676516462	52345723	1
ORC1	9	0.768212749474585	52372829	1
PRPF38A	11	0.6615866517269258	52404602	1
TUT4	4	0.6350696570348737	52408282	1
GPX7	23	0.8015145838736417	52602371	1
SHISAL2A	20	0.6365111415760791	52633168	1
COA7	9	0.610804493569381	52684449	1
ZYG11B	20	0.3192627550070032	52726453	1
ZYG11A	13	0.566798108482369	52842511	1
ECHDC2	13	0.5826380326260098	52895910	1
SCP2	16	0.07860443020487984	52927276	1
PODN	23	0.7029807015273647	53062052	1
SLC1A7	23	0.7495288706342439	53087179	1
CPT2	16	0.5899298885638444	53196792	1
MAGOH	18	0.7489756711562932	53226900	1
LRP8	19	0.6868072332554771	53242356	1
GLIS1	13	0.43708394905877723	53506237	1
NDC1	20	0.6551358638039695	53765478	1
YIPF1	23	0.6593001442870794	53851719	1
HSPB11	20	0.675908329677567	53916574	1
LRRC42	17	0.742975537460213	53946085	1
TMEM59	7	0.648331081456831	54026681	1
TCEANC2	5	0.5950157478540793	54053584	1
CYB5RL	24	0.5603345944494413	54169651	1
MRPL37	6	0.5592727160673926	54184041	1
SSBP3	4	0.6444805211008047	54225432	1
ACOT11	20	0.47075369882422424	54542257	1
MROH7	20	0.5843731229857032	54641754	1
TTC4	6	0.8042110608796855	54715861	1
PARS2	18	0.5345176244862166	54756898	1
TTC22	11	0.6773335979660025	54779712	1
DHCR24	13	0.4015354720931634	54849627	1
TMEM61	19	0.6824911389488537	54980628	1
USP24	20	0.3723311450673389	55066359	1
PLPP3	13	0.6206613417132483	56494761	1
FYB2	16	0.7110836695726673	56718789	1
DAB1	3	0.7913488546101404	56994778	1
OMA1	20	0.5908234021404309	58415384	1
TACSTD2	20	0.5014661040178864	58575423	1
MYSM1	24	0.7068816066577484	58643440	1
JUN	9	0.7592547811863926	58780788	1
FGGY	20	0.5223760862620317	59296638	1
HOOK1	25	0.5327815285077359	59814786	1
CYP2J2	20	0.2226047546578852	59893308	1
NFIA	24	0.6586185682902899	60865259	1
TM2D1	8	0.7279860005447133	61681046	1
PATJ	20	0.7032552886866895	61742406	1
KANK4	10	0.6804244751393409	62236165	1
USP1	20	0.7096875628343984	62436297	1
DOCK7	11	0.6863666259097538	62454298	1
ATG4C	7	0.7618026257897694	62784132	1
ALG6	13	0.7847931741235735	63367575	1
ITGB3BP	8	0.6653837708475235	63440770	1
EFCAB7	24	0.5796236353036437	63523372	1
PGM1	20	0.18833048938175545	63593411	1
ROR1	4	0.6951876402919082	63774017	1
CACHD1	20	0.719924483699696	64470129	1
RAVER2	5	0.6869729678368726	64745095	1
JAK1	24	0.6002807642380681	64833229	1
AK4	20	0.6343074090389178	65147549	1
DNAJC6	20	0.7198136162919169	65248219	1
LEPROT	11	0.6734090810137439	65420587	1
LEPR	5	0.7689128622695445	65420652	1
PDE4B	16	0.7181339162398139	65792514	1
SGIP1	18	0.7074690613843917	66533383	1
TCTEX1D1	15	0.8362749540459506	66752459	1
WDR78	17	0.6195553873297543	66812885	1
MIER1	5	0.6929960434541318	66924895	1
SLC35D1	9	0.6848830542163455	66999350	1
IL12RB2	20	0.5657699664191869	67307364	1
SERBP1	13	0.5300115073900533	67407810	1
GADD45A	9	0.6672257389097885	67685201	1
GNG12	20	0.6869058758025137	67701475	1
DIRAS3	16	0.7431856344680702	68045896	1
WLS	24	0.7119046005435006	68098473	1
LRRC7	16	0.8161740854404204	69568261	1
LRRC40	18	0.7259370026177967	70144805	1
SRSF11	17	0.7660926088857996	70205682	1
ANKRD13C	20	0.7265457081403404	70258999	1
HHLA3	7	0.7230840753105912	70354805	1
CTH	13	0.31023474245790916	70411218	1
ZRANB2	11	0.6941220303734925	71063291	1
NEGR1	25	0.7391554709138016	71395943	1
LRRIQ3	10	0.8225905853430564	74026015	1
FPGT	20	0.6701921093492316	74198212	1
FPGT-TNNI3K	24	0.8232502528083965	74198235	1
TNNI3K	5	0.7864752816003224	74235387	1
CRYZ	15	0.7305720400531459	74705482	1
TYW3	17	0.6397382362339668	74733152	1
SLC44A5	12	0.7977885683579286	75202131	1
ACADM	16	0.32036298167245425	75724347	1
RABGGTB	3	0.7249490601708495	75786197	1
MSH4	5	0.7376509411743348	75796882	1
ST6GALNAC3	22	0.7731610026883184	76074746	1
ST6GALNAC5	8	0.7035254187468656	76867480	1
PIGK	24	0.5803533804833161	77088989	1
AK5	22	0.6166061831528402	77282019	1
USP33	22	0.6286402083071958	77695987	1
MIGA1	16	0.1742876651265205	77779624	1
NEXN	20	0.3548957821923401	77888513	1
FUBP1	13	0.6819784368826648	77944055	1
DNAJB4	18	0.6431728219519596	77979175	1
GIPC2	9	0.7952904119029878	77979542	1
PTGFR	18	0.7358780337977884	78303884	1
IFI44	18	0.8540485197511298	78649796	1
ADGRL4	20	0.7811627425687097	78889764	1
ADGRL2	13	0.5152096605449588	81306160	1
TTLL7	19	0.624667622127178	83865024	1
PRKACB	16	0.4876677286303599	84078062	1
SAMD13	8	0.5985772551734748	84298366	1
RPF1	24	0.5389381976339437	84479259	1
GNG5	20	0.3795645623407957	84498325	1
SPATA1	18	0.7630377821388322	84506300	1
CTBS	16	0.5133214895485709	84549611	1
SSX2IP	20	0.7650302712483492	84643707	1
MCOLN2	23	0.8321422593084861	84925583	1
WDR63	18	0.7863444050973225	84999147	1
MCOLN3	25	0.7328739151607857	85018082	1
SYDE2	8	0.7567961211809471	85156889	1
C1orf52	17	0.6243540331822545	85249953	1
BCL10	18	0.6032670445139443	85265776	1
DDAH1	13	0.6622261229765252	85318481	1
ZNHIT6	14	0.6723114544884728	85649417	1
COL24A1	13	0.7243109384120388	85729233	1
ODF2L	19	0.7452749705159329	86346824	1
CLCA4	2	0.6766163918615284	86547078	1
SH3GLB1	20	0.39779910596828694	86704570	1
SELENOF	24	0.6976715245714646	86862445	1
HS2ST1	4	0.6930114479735201	86914635	1
LMO4	8	0.6189177541460196	87328880	1
PKN2	24	0.6718556349238541	88684222	1
GTF2B	18	0.29059982469231727	88852633	1
KYAT3	13	0.5799436926695609	88935773	1
RBMXL1	18	0.4581997667476615	88979456	1
GBP3	1	0.7460040842136295	89006679	1
GBP1	18	0.5977473086061448	89052319	1
GBP2	15	0.7927354441592601	89106132	1
GBP4	20	0.7018188474993818	89181144	1
GBP6	2	0.8035547548805493	89364058	1
LRRC8B	23	0.645951893768469	89524836	1
LRRC8C	23	0.6720377529186199	89633072	1
LRRC8D	24	0.670045039820975	89821014	1
ZNF326	9	0.727329094203384	89995110	1
ZNF644	9	0.7120520572053644	90915298	1
HFM1	9	0.7151406860639864	91260766	1
CDC7	25	0.7411719042411482	91500851	1
TGFBR3	3	0.5934877240837775	91680343	1
EPHX4	19	0.711598491220311	92029985	1
BTBD8	18	0.6334910543713705	92080305	1
GLMN	25	0.6663193348771325	92246402	1
RPAP2	20	0.6967222682596187	92299059	1
GFI1	18	0.704773856929536	92473043	1
EVI5	1	0.7506781249434531	92508696	1
RPL5	24	0.6119492861353711	92832013	1
MTF2	20	0.6795439895283272	93079235	1
TMED5	17	0.6486257231075508	93149742	1
CCDC18	20	0.5716830109506253	93179919	1
DR1	1	0.7197248945660696	93345907	1
FNBP1L	13	0.5390277389467834	93448131	1
BCAR3	20	0.6289170936745292	93561741	1
DNTTIP2	11	0.5846357614067357	93866284	1
GCLM	10	0.6416907848428999	93885199	1
ABCA4	22	0.7513974316360297	93992834	1
ARHGAP29	16	0.7201504791005486	94148988	1
ABCD3	24	0.5514959242648144	94418389	1
F3	8	0.6857715272326443	94529173	1
SLC44A3	5	0.765859584835971	94820342	1
CNN3	14	0.7843833593777074	94896949	1
ALG14	19	0.7189808964300655	94974405	1
TMEM56-RWDD3	9	0.6325081017712271	95117923	1
RWDD3	5	0.4850765338449411	95234210	1
PTBP2	17	0.6025064395653009	96721665	1
DPYD	7	0.7105470948516988	97077743	1
SNX7	24	0.6596998530361906	98661701	1
PLPPR4	10	0.7198159451647339	99263953	1
PALMD	20	0.46706425893147274	99646113	1
FRRS1	11	0.7287081419591859	99708632	1
SLC35A3	18	0.6183586419222977	99969351	1
MFSD14A	5	0.6195212000143391	100038095	1
SASS6	23	0.7148825349626413	100083563	1
TRMT13	20	0.5370651599300069	100133150	1
LRRC39	20	0.09454540537526979	100148449	1
DBT	13	0.4179057214100267	100186919	1
RTCA	20	0.619570684550359	100266207	1
CDC14A	25	0.795621059958955	100345001	1
VCAM1	6	0.7927715270609119	100719742	1
EXTL2	7	0.6853248753963159	100872372	1
SLC30A7	23	0.6492703383479514	100896076	1
DPH5	4	0.5488707959778971	100989623	1
S1PR1	22	0.6209400906038613	101236865	1
COL11A1	17	0.7420082675465764	102876467	1
RNPC3	22	0.7653340434459429	103525691	1
AMY2B	16	0.6805384091555592	103553815	1
PRMT6	1	0.727335971653331	107056679	1
VAV3	18	0.7548809402334475	107571161	1
SLC25A24	20	0.646988073989051	108134043	1
FAM102B	8	0.49880779818493104	108560089	1
HENMT1	24	0.7229723734769891	108648290	1
PRPF38B	9	0.5521864480096905	108692310	1
STXBP3	24	0.7121096770440121	108746674	1
AKNAD1	23	0.6546616809543664	108815898	1
GPSM2	20	0.5745824644353101	108875350	1
CLCC1	20	0.685664553487948	108929508	1
WDR47	20	0.4190844769210106	108970214	1
TAF13	18	0.6215432084169618	109062486	1
TMEM167B	11	0.7324495066809605	109089803	1
C1orf194	19	0.8056285137840161	109105951	1
KIAA1324	20	0.705547075505724	109113679	1
SARS	23	0.7608662140034372	109213918	1
CELSR2	20	0.34978141282960673	109249539	1
PSRC1	13	0.5997856582448866	109279556	1
SORT1	13	0.711167976411616	109309568	1
PSMA5	20	0.5285446928043995	109399042	1
ATXN7L2	20	0.5296030233412724	109483479	1
CYB561D1	22	0.6205156089416095	109494052	1
AMIGO1	3	0.7774922191483242	109504178	1
GPR61	20	0.2685787551135067	109539872	1
GNAI3	23	0.6194212275969775	109548615	1
AMPD2	18	0.6631239928027252	109616104	1
GSTM4	20	0.5616652158976924	109656099	1
GSTM2	16	0.6457150247992243	109668022	1
GSTM3	15	0.7852558803081324	109733932	1
CSF1	24	0.6975558515084954	109910242	1
AHCYL1	20	0.7536753272497843	109984765	1
STRIP1	2	0.7188968838711076	110031577	1
KCNC4	18	0.674161179875903	110211343	1
RBM15	18	0.46533256555625535	110338506	1
SLC16A4	24	0.6269821035144602	110362851	1
LAMTOR5	20	0.27270296248829695	110401249	1
KCNA3	18	0.7157152603074615	110672465	1
CD53	16	0.4051008173802505	110871188	1
LRIF1	20	0.5132816145429815	110947190	1
DRAM2	6	0.5735952990439175	111117333	1
CEPT1	6	0.6593168417389201	111139627	1
DENND2D	23	0.5846374856242027	111185969	1
CHI3L2	13	0.20694186507921397	111200771	1
PIFO	18	0.7455325607722805	111346600	1
OVGP1	1	0.7596592346766291	111414314	1
WDR77	20	0.4900451422613237	111439890	1
ATP5PB	20	0.4963561755220621	111448864	1
C1orf162	6	0.7548256105194385	111473792	1
TMIGD3	13	0.6538079170354615	111483348	1
RAP1A	19	0.5668829497963437	111542218	1
INKA2	18	0.633365881695635	111680630	1
DDX20	14	0.6342985380495321	111755245	1
KCND3	20	0.33170147797384464	111770662	1
CTTNBP2NL	20	0.7453741276507663	112396214	1
WNT2B	10	0.726315428025933	112466541	1
ST7L	25	0.7621454402256527	112523514	1
CAPZA1	24	0.6915573479892732	112619805	1
MOV10	24	0.7459002307817926	112673141	1
RHOC	24	0.65572834405015	112701106	1
PPM1J	20	0.4545124320478997	112709994	1
SLC16A1	16	0.6685648472379168	112911847	1
LRIG2	18	0.6220469249050675	113073198	1
MAGI3	18	0.7522719535115282	113390515	1
PHTF1	20	0.3832584664737724	113696831	1
RSBN1	20	0.4386351238111357	113761832	1
PTPN22	23	0.6130388785101955	113813811	1
BCL2L15	20	0.7984853392786357	113876816	1
AP4B1	20	0.576233553040402	113894194	1
DCLRE1B	20	0.6523101171237067	113905213	1
HIPK1	24	0.5660919924014254	113929324	1
OLFML3	16	0.3211647437531414	113979391	1
TRIM33	20	0.49931524699111385	114392790	1
BCAS2	18	0.6544918356918953	114567557	1
DENND2C	20	0.3973574539493048	114582848	1
NRAS	18	0.6972158872105171	114704469	1
CSDE1	6	0.5517186039347792	114716913	1
SIKE1	5	0.6076332672270182	114769479	1
TSPAN2	23	0.7996604882035966	115048011	1
NGF	7	0.7661053249237819	115285918	1
VANGL1	22	0.5520971435781151	115641970	1
SLC22A15	25	0.6344479020358181	115976513	1
ATP1A1	15	0.7894458465271141	116372668	1
CD58	13	0.696473013414109	116514534	1
IGSF3	18	0.6734812390555642	116574399	1
CD2	18	0.7176139212820796	116754430	1
PTGFRN	8	0.7379836878121513	116909916	1
CD101	23	0.776551450766561	117001750	1
TTF2	20	0.5542768725434398	117060326	1
TRIM45	20	0.5044391012985081	117111060	1
VTCN1	18	0.7168025507773303	117143587	1
MAN1A2	22	0.6456160708905285	117367449	1
TENT5C	20	0.34554321751565187	117606048	1
GDAP2	24	0.6326534476781134	117863485	1
WDR3	23	0.7400325969484094	117929720	1
WARS2	15	0.7108762224246694	119031216	1
ZNF697	15	0.726276318568146	119619377	1
PHGDH	4	0.6647546256616914	119648411	1
NOTCH2	4	0.6789015111310703	119911553	1
SEC22B	22	0.545148994106504	120150898	1
NBPF26	25	0.8134459410986212	120723949	1
FCGR1B	15	0.7661998849745411	121087345	1
FAM72B	5	0.7185483141488204	121167646	1
SRGAP2C	25	0.8116914082029834	121184810	1
NBPF15	20	0.6503086439461252	144421386	1
SRGAP2B	3	0.755246217726282	144887265	1
NBPF20	14	0.7818598639577525	145289900	1
GPR89A	18	0.695840888920886	145607988	1
CD160	24	0.6659642390347881	145719471	1
RNF115	20	0.42372499106483086	145738868	1
POLR3C	13	0.6790844696986803	145824088	1
NUDT17	21	0.7324081850949957	145845630	1
PIAS3	18	0.6665262845783373	145848522	1
ANKRD35	20	0.6742073827666769	145866560	1
ITGA10	13	0.7567271977984934	145891208	1
PEX11B	18	0.4879962461286782	145911350	1
RBM8A	24	0.680859585611899	145917714	1
LIX1L	13	0.44506625394903754	145933423	1
ANKRD34A	13	0.5568858979161088	145959441	1
POLR3GL	24	0.6286678541859219	145964690	1
TXNIP	18	0.7107543591670304	145992435	1
NBPF10	18	0.6608505174597543	146064699	1
NOTCH2NLA	13	0.7739292342441324	146146203	1
NBPF12	12	0.6672486516109013	146938744	1
PRKAB2	20	0.4853691181907509	147155106	1
CHD1L	16	0.3912329052904566	147242654	1
BCL9	11	0.6648270111691503	147541501	1
ACP6	16	0.20704874161671039	147629652	1
GJA5	19	0.8055980505530788	147756199	1
GPR89B	22	0.7364000809072572	147928393	1
NBPF11	13	0.7522020623620651	148102046	1
NBPF14	18	0.750469626860978	148531385	1
PDE4DIP	20	0.14795583549403846	148808181	1
NBPF9	13	0.7057812819254126	149054027	1
NBPF19	24	0.8090354175524371	149475338	1
FCGR1A	15	0.7418657816531509	149782671	1
HIST2H2BF	24	0.63641821031139	149782689	1
HIST2H2BE	24	0.6078659798747199	149884459	1
HIST2H2AC	24	0.6594809021502563	149886975	1
BOLA1	20	0.5836484599207793	149887890	1
SV2A	13	0.6416372723420265	149903318	1
SF3B4	5	0.6110319721766919	149923317	1
MTMR11	8	0.6383951769091221	149928651	1
OTUD7B	15	0.6879709982952275	149937812	1
VPS45	3	0.6086419817494533	150067279	1
PLEKHO1	18	0.5842514188112773	150149183	1
ANP32E	5	0.6954071071985617	150218417	1
APH1A	25	0.6832048168189995	150265399	1
C1orf54	4	0.7826962623969143	150268200	1
CIART	20	0.7479228051265266	150282543	1
MRPS21	20	0.6984330342861267	150293720	1
PRPF3	24	0.6731946677124693	150321479	1
RPRD2	12	0.7317849251186158	150363091	1
TARS2	24	0.7233197362112558	150487364	1
ECM1	4	0.7857716943226107	150508062	1
ADAMTSL4	13	0.6273985960028355	150549369	1
MCL1	18	0.3848207008171538	150574551	1
ENSA	24	0.6318781709289436	150600851	1
GOLPH3L	11	0.7039347500203228	150646230	1
CTSS	25	0.6719224147621932	150730188	1
CTSK	23	0.5703075820908172	150796208	1
ARNT	23	0.6498550559357172	150809713	1
SETDB1	13	0.6373469096988742	150926263	1
CERS2	8	0.6289566946840803	150960583	1
ANXA9	25	0.6530843686102936	150982249	1
MINDY1	13	0.5819586838434845	150996086	1
PRUNE1	23	0.6565533275767095	151008420	1
BNIPL	20	0.4758858647099814	151036321	1
C1orf56	13	0.7675699463281932	151047740	1
CDC42SE1	18	0.7363522045622171	151050971	1
MLLT11	5	0.7851701300423783	151057758	1
GABPB2	21	0.7340919291554004	151070578	1
SEMA6C	20	0.14813787859632088	151131685	1
TNFAIP8L2	13	0.7362396847243954	151156649	1
SCNM1	22	0.6447317908230226	151156664	1
LYSMD1	18	0.6542526965278588	151159748	1
VPS72	20	0.7234913146670543	151169987	1
PIP5K1A	4	0.6913228487853252	151197949	1
PSMD4	5	0.5544979829484145	151254703	1
ZNF687	24	0.6327014808044131	151281618	1
PI4KB	4	0.7062572268202871	151291797	1
RFX5	17	0.6887452229705333	151340640	1
SELENBP1	10	0.6856338926930501	151364304	1
PSMB4	22	0.7018154299267856	151399560	1
POGZ	17	0.6290301572767857	151402724	1
CGN	8	0.6351064938002795	151510510	1
TUFT1	23	0.6675573906598042	151540305	1
SNX27	4	0.6477181274253682	151612006	1
MRPL9	13	0.6363086245349628	151759647	1
OAZ3	13	0.3533671322706907	151762899	1
TDRKH	20	0.72277868012644	151770107	1
RORC	13	0.23580855428864622	151806071	1
C2CD4D	2	0.7577076523895009	151837819	1
THEM5	4	0.6298755547249955	151847101	1
THEM4	16	0.25625595506804055	151870866	1
S100A10	9	0.668131032668887	151982915	1
S100A11	8	0.6883792966924767	152032506	1
TCHH	3	0.679503433351426	152106317	1
HRNR	1	0.8035092227685452	152212076	1
FLG	24	0.78500739754778	152302175	1
S100A9	3	0.7160368534276176	153357854	1
S100A8	18	0.75235187798129	153390032	1
S100A6	12	0.7138580129462924	153534599	1
S100A5	12	0.8082264434335331	153537147	1
S100A4	12	0.7189950164056272	153543613	1
S100A3	19	0.7827413593859228	153547329	1
S100A2	17	0.7012872018085466	153561108	1
S100A16	5	0.6908939192827863	153606886	1
S100A14	19	0.7702883012882424	153614255	1
S100A13	23	0.6751297324224792	153618787	1
CHTOP	17	0.6222864058403723	153633982	1
SNAPIN	20	0.5493149485323486	153658654	1
ILF2	3	0.786866386577836	153661788	1
NPR1	8	0.6695110840625148	153678688	1
INTS3	3	0.7790752454880573	153728050	1
SLC27A3	25	0.7375912371743586	153774354	1
GATAD2B	21	0.7127612803413037	153789030	1
DENND4B	20	0.5670333496059005	153929501	1
CRTC2	24	0.564153263722616	153947669	1
SLC39A1	18	0.6796534043460603	153959099	1
CREB3L4	25	0.6415427370945062	153967534	1
JTB	19	0.7653994047180437	153974269	1
RAB13	5	0.6521230319824279	153981617	1
RPS27	4	0.6311636799370133	153990762	1
TPM3	20	0.143934722159626	154155304	1
C1orf43	9	0.6346125533733253	154206696	1
UBAP2L	14	0.6725128176867483	154220179	1
HAX1	20	0.6978284100729333	154272511	1
ATP8B2	24	0.7121334176840687	154325553	1
IL6R	13	0.8027364741522534	154405193	1
SHE	19	0.7768204363092832	154469772	1
TDRD10	20	0.6917250582516856	154502219	1
UBE2Q1	23	0.6739238133276511	154548577	1
CHRNB2	13	0.5898661856944426	154567781	1
ADAR	5	0.520486525690457	154582057	1
KCNN3	25	0.6220155058918	154697455	1
PMVK	22	0.6474121265773809	154924740	1
PBXIP1	20	0.589335202299774	154944076	1
PYGO2	18	0.5186647938144497	154957026	1
SHC1	13	0.803152920689242	154962298	1
CKS1B	11	0.593911819334006	154974653	1
FLAD1	18	0.7540226163455247	154983338	1
ZBTB7B	25	0.614232654721198	155002630	1
DCST2	5	0.6912820526556848	155018520	1
DCST1	5	0.7645002597680517	155033824	1
ADAM15	20	0.6157300029111936	155050566	1
EFNA4	25	0.6224051374006361	155063737	1
EFNA3	20	0.6357893867411241	155078837	1
EFNA1	18	0.5077524912989697	155127876	1
SLC50A1	16	0.3597257948159296	155135344	1
DPM3	5	0.7682149109614071	155139891	1
KRTCAP2	13	0.5780627177511455	155169408	1
TRIM46	18	0.7705588484930248	155173787	1
MUC1	18	0.656056262215235	155185824	1
THBS3	12	0.7443636531314982	155195588	1
MTX1	1	0.797064338223077	155208699	1
GBA	8	0.6308200945647346	155234452	1
FAM189B	21	0.5808553832904495	155247205	1
SCAMP3	18	0.7165695002604751	155255979	1
CLK2	18	0.516649197188985	155262868	1
HCN3	15	0.7195122427154319	155277463	1
FDPS	16	0.22951340733363135	155308748	1
RUSC1	24	0.7608658437653203	155320894	1
ASH1L	13	0.6614870570707251	155335268	1
MSTO1	11	0.6748185053356266	155610205	1
YY1AP1	24	0.7276735588228844	155659443	1
DAP3	13	0.6625552906067963	155687960	1
GON4L	17	0.5252364584164197	155749662	1
SYT11	15	0.7354295015368485	155859567	1
RIT1	20	0.7469306092600779	155897808	1
KHDC4	18	0.5674880703883234	155913045	1
ARHGEF2	18	0.6991548189849777	155946851	1
SSR2	5	0.573893497042088	156009048	1
UBQLN4	18	0.6389684375656243	156035299	1
LAMTOR2	1	0.7415139678786937	156054752	1
RAB25	24	0.7898000010343466	156061160	1
MEX3A	13	0.5235626650561118	156072013	1
LMNA	9	0.5283810821340085	156082573	1
SEMA4A	20	0.523134969006068	156147366	1
SLC25A44	18	0.5798581956369611	156193932	1
PMF1-BGLAP	7	0.7913112538919743	156212982	1
PMF1	14	0.6502062717025837	156212993	1
BGLAP	15	0.7344585756198079	156242184	1
PAQR6	19	0.0	156243320	1
SMG5	20	0.7391734528880693	156249224	1
TMEM79	19	0.4739927264962992	156282935	1
GLMP	22	0.6738795038580556	156290089	1
CCT3	15	0.664340645426658	156308968	1
TSACC	14	0.7668796632720272	156337314	1
MEF2D	20	0.6837659904301321	156463727	1
IQGAP3	23	0.7520084296054805	156525405	1
NAXE	3	0.6123258676920542	156591762	1
GPATCH4	22	0.5009267259726498	156594487	1
HAPLN2	19	0.6265048085735814	156619331	1
BCAN	13	0.25185307377615496	156641390	1
NES	15	0.789145037551406	156668763	1
CRABP2	25	0.6674117590018093	156699606	1
ISG20L2	18	0.653762313833331	156721891	1
RRNAD1	17	0.7339153866233536	156728442	1
MRPL24	8	0.7460667467123394	156737303	1
HDGF	14	0.693743712228585	156742109	1
PRCC	3	0.8068487448347501	156750610	1
SH2D2A	14	0.7863138461310631	156806243	1
INSRR	13	0.43580784950525286	156840063	1
PEAR1	18	0.7908878164294394	156893698	1
LRRC71	12	0.7622236206233932	156920632	1
ARHGEF11	2	0.70300721983101	156934840	1
ETV3	13	0.6716880472068798	157121191	1
KIRREL1	13	0.700924744010027	157993273	1
CD1D	10	0.837130252990355	158179947	1
CD1C	25	0.7411302592104847	158289923	1
MNDA	14	0.723820061129484	158831351	1
PYHIN1	4	0.7440886775494941	158930796	1
IFI16	4	0.7450208330994381	158999968	1
CADM3	19	0.678677861411051	159171609	1
ACKR1	23	0.7406158717397511	159203307	1
FCER1A	18	0.8053862166699154	159289714	1
DUSP23	23	0.772207425424131	159780932	1
FCRL6	14	0.7308206786273793	159800511	1
SLAMF8	1	0.7213346981073303	159826811	1
VSIG8	14	0.8239882856777394	159854316	1
CFAP45	9	0.6242402824247939	159872364	1
TAGLN2	4	0.6827314068093389	159918107	1
IGSF9	24	0.7887497892551781	159927039	1
PIGM	20	0.6563372480131474	160024953	1
IGSF8	16	0.5983128491395305	160091340	1
ATP1A4	5	0.8172731691236047	160151570	1
PEA15	13	0.6605161569371172	160205337	1
DCAF8	20	0.49028107678639077	160215715	1
PEX19	20	0.6686592381235263	160276812	1
COPA	13	0.7365156141330864	160288594	1
NCSTN	18	0.5663709778626027	160343316	1
NHLH1	13	0.3751416469763962	160367071	1
VANGL2	13	0.5781085833444943	160400564	1
CD48	25	0.7339490113739354	160678746	1
SLAMF7	14	0.6966502481647735	160739057	1
LY9	2	0.7145300029991197	160796074	1
CD244	23	0.7929842549070707	160830160	1
F11R	22	0.6311467220874627	160995211	1
TSTD1	3	0.6463114654018574	161037631	1
USF1	20	0.7004567400524213	161039251	1
ARHGAP30	13	0.7589445670599019	161046946	1
NECTIN4	8	0.7362423529370994	161070998	1
KLHDC9	8	0.7131726957192897	161098361	1
PFDN2	24	0.5472508011555507	161100556	1
NIT1	13	0.6131094065047679	161118086	1
DEDD	5	0.7268875196236773	161120974	1
UFC1	1	0.7554931541802616	161152776	1
USP21	20	0.49694333581690975	161159450	1
PPOX	15	0.5858214588956563	161166056	1
B4GALT3	6	0.5554396770329024	161171310	1
ADAMTS4	18	0.37627023056815556	161184302	1
NDUFS2	20	0.30019598405862025	161197104	1
FCER1G	7	0.7211026645076015	161215234	1
TOMM40L	20	0.46370557275998237	161225939	1
NR1I3	23	0.7417354762279289	161229666	1
PCP4L1	4	0.6455798346329191	161258745	1
SDHC	20	0.39638091441072454	161314257	1
FCGR2A	25	0.721364213255832	161505430	1
FCGR3A	2	0.7816386872603275	161541759	1
FCGR2B	7	0.7360777785337491	161663147	1
DUSP12	18	0.6082708410713377	161749758	1
ATF6	1	0.7314151047501685	161766320	1
OLFML2B	6	0.742540306241174	161983192	1
NOS1AP	4	0.6407710711922374	162069691	1
C1orf226	4	0.654327947906457	162378841	1
SH2D1B	4	0.6972662007874373	162395268	1
UHMK1	9	0.7149599682487001	162497251	1
UAP1	6	0.7626249953276867	162561506	1
DDR2	22	0.5707356527550551	162631373	1
HSD17B7	16	0.41037250843000017	162790702	1
RGS5	22	0.728807723087488	163111121	1
NUF2	17	0.7428061060414173	163266576	1
PBX1	7	0.6785549283054784	164555584	1
MGST3	20	0.420275964344318	165631213	1
ALDH9A1	7	0.7083773533286881	165662216	1
TMCO1	9	0.6510290156680347	165724293	1
UCK2	18	0.7969523721955305	165827614	1
FAM78B	13	0.2979684527718238	166057426	1
POGK	20	0.6356670928641934	166839447	1
TADA1	18	0.400832084023131	166856510	1
ILDR2	12	0.7237059882058409	166895711	1
POU2F1	20	0.7036924896377879	167220876	1
CD247	17	0.7770724119716318	167430640	1
CREG1	15	0.7442148125624743	167529117	1
RCSD1	20	0.6149595066950897	167630093	1
MPZL1	24	0.7496776056367193	167721192	1
MPC2	16	0.26081707355618633	167916675	1
DCAF6	20	0.1472398658266908	167935783	1
GPR161	8	0.6055671709584552	168079543	1
TIPRL	20	0.7356042215519344	168178962	1
SFT2D2	24	0.6853522466914064	168225938	1
TBX19	25	0.6560175613434633	168280877	1
XCL2	5	0.7779544552882603	168540768	1
XCL1	8	0.6633697818868785	168576605	1
ATP1B1	4	0.6656500284164015	169105697	1
NME7	17	0.8394030118535729	169132531	1
BLZF1	4	0.6472279426878825	169367970	1
CCDC181	13	0.8034115394211807	169394870	1
SLC19A2	13	0.5586357220359957	169463909	1
SELP	8	0.721758921954483	169588849	1
C1orf112	14	0.6862734406774527	169662007	1
METTL18	24	0.6556386396338052	169792529	1
SCYL3	12	0.6671585026170788	169849631	1
KIFAP3	24	0.6366025294800309	169921326	1
GORAB	18	0.5720822356082316	170532129	1
PRRX1	20	0.5249879595774029	170662728	1
FMO3	15	0.6633974005074077	171090901	1
FMO2	8	0.7321183779570852	171185249	1
FMO1	25	0.7354501759208658	171248471	1
FMO4	7	0.8170106843466867	171314183	1
PRRC2C	18	0.7731309556774111	171485551	1
VAMP4	11	0.7485733376371795	171700160	1
DNM3	17	0.7134010974136169	171841498	1
PIGC	7	0.774907670205126	172370189	1
SUCO	13	0.5811628555505242	172532349	1
FASLG	9	0.7093898639264223	172659103	1
TNFSF4	9	0.7258594698740446	173183731	1
PRDX6	20	0.6181249753448601	173477330	1
ANKRD45	17	0.782879886032609	173609561	1
KLHL20	25	0.6848271502516867	173714941	1
CENPL	24	0.7122627741252927	173799550	1
DARS2	16	0.6695060574893152	173824653	1
ZBTB37	24	0.6630538786707909	173868082	1
RC3H1	18	0.5364395017174222	173931214	1
RABGAP1L	9	0.7192928733835244	174159410	1
CACYBP	15	0.6568446581396924	174999163	1
MRPS14	24	0.6924719192500537	175010789	1
TNN	14	0.7186865016545347	175067858	1
KIAA0040	18	0.6708817236503977	175156986	1
COP1	24	0.7189343005937272	175944831	1
SEC16B	7	0.7259323098021924	177923956	1
RASAL2	20	0.7119583353973304	178094141	1
RALGPS2	20	0.53279324107701	178725147	1
ANGPTL1	9	0.75561217088845	178849535	1
FAM20B	24	0.6900832066446749	179025804	1
TOR3A	18	0.7347720529344792	179082070	1
ABL2	18	0.6596972554305318	179099330	1
SOAT1	13	0.39114215434018906	179293714	1
TDRD5	13	0.38413142753676965	179591613	1
TOR1AIP2	9	0.6990609968056463	179839967	1
TOR1AIP1	24	0.6560343047081315	179882042	1
CEP350	24	0.7465682753781199	179954773	1
QSOX1	13	0.6347717217654179	180154869	1
LHX4	18	0.7353759792993506	180230264	1
ACBD6	25	0.6959856086653151	180269653	1
XPR1	11	0.6753102006169758	180632004	1
KIAA1614	13	0.6381117727054904	180912897	1
STX6	9	0.5932486948740097	180972712	1
MR1	11	0.7264199986140575	181033425	1
IER5	20	0.5762341365351871	181088712	1
CACNA1E	24	0.7036448222446607	181317690	1
ZNF648	20	0.2934936460002886	182054570	1
GLUL	13	0.1963139645177836	182381704	1
RNASEL	8	0.8431484949971791	182573634	1
RGS16	18	0.49659790095405854	182598623	1
NPL	1	0.735854351314284	182789293	1
DHX9	20	0.7136315533016153	182839347	1
LAMC1	13	0.6261044815203697	183023420	1
LAMC2	13	0.625290060296543	183186238	1
NMNAT2	20	0.484868517462939	183248237	1
SMG7	13	0.6959992062821408	183472216	1
NCF2	1	0.6614758148483988	183555563	1
ARPC5	20	0.5919390021132158	183620846	1
RGL1	13	0.7233110628525021	183636085	1
TSEN15	14	0.6938240260282205	184051651	1
C1orf21	20	0.6410552765410344	184387029	1
EDEM3	7	0.712703682172344	184690237	1
FAM129A	3	0.6679875730349155	184790724	1
RNF2	5	0.6502088789420815	185045526	1
TRMT1L	20	0.4131463958782219	185118101	1
SWT1	6	0.7431333750818185	185157080	1
IVNS1ABP	22	0.6957567711728658	185296388	1
HMCN1	20	0.5480079167270717	185734391	1
TPR	5	0.5185816500595565	186311652	1
ODR4	16	0.6939492495817475	186375838	1
OCLM	9	0.7901616517586441	186401046	1
PLA2G4A	24	0.5663380020859061	186828949	1
RGS18	19	0.4567075307541927	192158462	1
UCHL5	13	0.7007775771416693	193012250	1
GLRX2	16	0.6564520006931285	193090866	1
CDC73	24	0.6400200801774135	193121958	1
B3GALT2	19	0.800191265811507	193179045	1
KCNT2	9	0.8227113187232968	196225779	1
CFH	25	0.718009265425851	196651878	1
CFHR3	25	0.7902930576896778	196774795	1
ASPM	11	0.7481832494677993	197084127	1
ZBTB41	23	0.7354442715714122	197153680	1
CRB1	3	0.8036200034796378	197268204	1
DENND1B	18	0.683126689492305	197504748	1
C1orf53	17	0.7623015479479427	197902630	1
NEK7	20	0.6806199956380152	198156994	1
NR5A2	20	0.7355840570334076	200027614	1
ZNF281	6	0.6840077196011991	200404940	1
DDX59	5	0.6529044850751968	200623896	1
CAMSAP2	5	0.6745991579731945	200739558	1
INAVA	11	0.785115203593666	200891048	1
KIF21B	20	0.7610593436576004	200969390	1
TMEM9	9	0.6040509861932086	201134772	1
PKP1	8	0.6241538796529029	201283452	1
TNNT2	8	0.7370661825640294	201359008	1
LAD1	20	0.5774290618713933	201380838	1
PHLDA3	23	0.5423868722392535	201464383	1
CSRP1	19	0.3523904177145273	201483530	1
NAV1	7	0.6884748464012362	201622885	1
IPO9	8	0.7764332995363827	201829149	1
SHISA4	20	0.27325073918956067	201888680	1
LMOD1	19	0.567365408699717	201896456	1
TIMM17A	13	0.533492729499659	201955503	1
RNPEP	18	0.6354243397663342	201982372	1
ELF3	22	0.7866021640630224	202007945	1
GPR37L1	19	0.5371104487845482	202122917	1
ARL8A	9	0.7404080033978769	202133404	1
PTPN7	25	0.7648727531500015	202147013	1
LGR6	23	0.822152124718021	202193901	1
UBE2T	20	0.5571895119510024	202331657	1
PPP1R12B	19	0.5366726003054734	202348699	1
SYT2	23	0.7042462712071651	202590596	1
KDM5B	13	0.6213348479214713	202724495	1
RABIF	9	0.6889881250051562	202878957	1
KLHL12	14	0.7717724303688585	202891116	1
ADIPOR1	6	0.675542495338272	202940826	1
CYB5R1	20	0.3537823378694841	202961873	1
TMEM183A	20	0.5526363516616609	203007374	1
ADORA1	25	0.694185292772449	203090654	1
CHI3L1	3	0.6318442807585003	203178931	1
BTG2	18	0.6297170475291175	203305491	1
FMOD	13	0.6360693122009886	203340628	1
PRELP	3	0.7581863382886165	203475806	1
ATP2B4	22	0.617907162419108	203626561	1
LAX1	5	0.7716800339561524	203765176	1
ZC3H11A	5	0.7079530145675219	203795654	1
ZBED6	24	0.7117075283530556	203795714	1
SNRPE	9	0.6785670151649741	203861599	1
SOX13	24	0.6677867305944091	204073115	1
ETNK2	13	0.5194093985997115	204131062	1
GOLT1A	13	0.723829443271367	204198163	1
PLEKHA6	20	0.7338400719180356	204218853	1
PPP1R15B	18	0.19252750322028378	204403381	1
PIK3C2B	18	0.7056946139987417	204422628	1
MDM4	15	0.8176994601216445	204516379	1
LRRN2	23	0.7749413003433793	204617170	1
NFASC	22	0.7407710585755409	204828651	1
CNTN2	23	0.6633155546069817	205042937	1
TMEM81	25	0.828613069370813	205083129	1
RBBP5	25	0.6791547656680859	205086142	1
DSTYK	22	0.7123268139218326	205142505	1
TMCC2	24	0.7031972841759457	205227946	1
NUAK2	15	0.7593993836907912	205302059	1
KLHDC8A	19	0.40300274183810747	205336065	1
LEMD1	20	0.6889228297658211	205381378	1
CDK18	13	0.3059184460319868	205504595	1
MFSD4A	20	0.69234332723516	205568885	1
ELK4	20	0.7909498112478413	205597556	1
SLC45A3	23	0.6499221559617487	205657851	1
NUCKS1	24	0.5819240731016968	205712822	1
RAB29	20	0.6721229633428742	205767986	1
SLC41A1	8	0.7353763693976316	205789094	1
PM20D1	4	0.7765985604965147	205828025	1
RAB7B	25	0.6616906998843934	205976740	1
RHEX	22	0.6284193218420118	206053173	1
FAM72A	18	0.5952281563757396	206186179	1
SRGAP2	24	0.7521235270487998	206203345	1
IKBKE	20	0.6633982024378434	206470476	1
RASSF5	20	0.705322725445565	206507530	1
EIF2D	14	0.520864193877723	206571292	1
DYRK3	18	0.3428385019779939	206635536	1
MAPKAPK2	5	0.6410626660980245	206684944	1
IL10	13	0.6632031732992678	206767602	1
IL24	25	0.7241862250022376	206897443	1
FCMR	25	0.6366321219820781	206903317	1
PIGR	13	0.6379412423357642	206928522	1
C1orf116	18	0.6216602805229323	207018522	1
PFKFB2	24	0.6516732540273567	207034366	1
YOD1	4	0.636681771641681	207043849	1
CD55	24	0.6975665247122398	207321376	1
CD46	18	0.6921879768479804	207752057	1
CD34	3	0.6992531870172958	207880972	1
PLXNA2	12	0.6731474760005429	208022242	1
LAMB3	4	0.6997071610608099	209614870	1
TRAF3IP3	2	0.7080945358359549	209756032	1
C1orf74	18	0.7636735276598784	209779208	1
IRF6	8	0.7703998953346902	209785617	1
UTP25	13	0.7290285396292195	209827972	1
SERTAD4	8	0.7236941133151541	210232796	1
HHAT	10	0.7489034398336121	210328252	1
KCNH1	13	0.5631734185698127	210676823	1
RCOR3	20	0.6130191438383648	211258377	1
TRAF5	8	0.6515770711157455	211326615	1
SLC30A1	18	0.6564971569287229	211571568	1
NEK2	23	0.7806974586751634	211658657	1
LPGAT1	11	0.7395498622779274	211743457	1
INTS7	13	0.585983630242255	211940399	1
DTL	3	0.8348454503027343	212035553	1
PPP2R5A	12	0.759397520298907	212285410	1
TMEM206	25	0.6771745764846904	212363931	1
NENF	14	0.6768824395306117	212432920	1
ATF3	18	0.6516102202430845	212565334	1
BATF3	22	0.6633025359839293	212686417	1
NSL1	5	0.8179647506780404	212726153	1
TATDN3	13	0.6829169489670752	212791828	1
FLVCR1	20	0.6696776573429166	212858275	1
VASH2	3	0.6892694014507291	212950520	1
ANGEL2	2	0.7308229654796963	212992182	1
RPS6KC1	17	0.5626184041701044	213051233	1
PROX1	24	0.8041094991279024	213983181	1
SMYD2	20	0.6431987423320198	214281102	1
PTPN14	20	0.7072897793089382	214348700	1
CENPF	14	0.7033890111597674	214603195	1
KCNK2	16	0.7361857261719434	215005775	1
KCTD3	6	0.7369410097030057	215567304	1
USH2A	13	0.4313117988300076	215622891	1
ESRRG	13	0.6593757735142143	216503246	1
GPATCH2	22	0.5597856806539729	217426992	1
SPATA17	18	0.6304577697672079	217631324	1
RRP15	9	0.6701432349436809	218285293	1
TGFB2	22	0.755833822574249	218345336	1
LYPLAL1	20	0.6764936413102808	219173869	1
EPRS	5	0.6188644043345042	219968600	1
BPNT1	14	0.6848639266638303	220057482	1
IARS2	4	0.5431547010811968	220094132	1
RAB3GAP2	12	0.7840668925859242	220148293	1
MARK1	6	0.5913330168864541	220528183	1
C1orf115	5	0.7147671646438343	220690363	1
MARC2	13	0.6891704228940876	220748225	1
MARC1	11	0.6986288406778702	220786913	1
HLX	6	0.7115772127494169	220879431	1
DUSP10	18	0.5192095312491565	221701424	1
TAF1A	25	0.7747274290147763	222557902	1
MIA3	23	0.6801745947376405	222618097	1
AIDA	20	0.5559010489792728	222668013	1
BROX	5	0.6985574992675594	222712553	1
FAM177B	24	0.8036494880742859	222737207	1
DISP1	3	0.6786514441619411	222872271	1
TLR5	8	0.614929903479881	223109404	1
SUSD4	20	0.5161201147561223	223220819	1
CAPN8	20	0.7286087261079338	223538007	1
CAPN2	18	0.7529082253263828	223701593	1
TP53BP2	24	0.6158112513581455	223779893	1
FBXO28	15	0.7319949225459439	224114111	1
DEGS1	22	0.6401538125127447	224175756	1
NVL	3	0.7337675407597638	224227334	1
CNIH4	13	0.7478183831933229	224356858	1
WDR26	5	0.6603733073320687	224385143	1
CNIH3	6	0.634219511119157	224434660	1
DNAH14	20	0.5838762139284274	224896262	1
LBR	20	0.6494024350116986	225401502	1
ENAH	22	0.7603725543812285	225486835	1
SRP9	3	0.5706879490177114	225777813	1
EPHX1	7	0.6921580956547269	225810092	1
TMEM63A	17	0.7396674032763308	225845536	1
LEFTY1	21	0.7268598747966231	225886282	1
PYCR2	5	0.5902289012388897	225919877	1
SDE2	18	0.45704885468217493	225982702	1
H3F3A	2	0.7745409960157938	226061851	1
ACBD3	9	0.6248331386408552	226144679	1
LIN9	3	0.697908622494539	226231149	1
PARP1	22	0.6744607005574011	226360691	1
STUM	19	0.5703109923813163	226548764	1
ITPKB	5	0.6515491073641109	226631690	1
PSEN2	12	0.7558155298947679	226870184	1
COQ8A	20	0.433650534350965	226897536	1
CDC42BPA	9	0.6911008845694788	226989865	1
ZNF678	5	0.7569038433677889	227563543	1
SNAP47	13	0.6828278882407315	227728539	1
JMJD4	23	0.6561430939080801	227730425	1
WNT9A	10	0.7324269879146535	227918656	1
ARF1	3	0.6666810102284044	228082660	1
C1orf35	14	0.7374774004848532	228100726	1
MRPL55	14	0.7186682816190708	228106679	1
GUK1	17	0.5313539694692377	228139962	1
GJC2	5	0.6510230398463179	228149930	1
IBA57	18	0.6214398324104679	228165804	1
OBSCN	20	0.11353401336941238	228208063	1
TRIM11	20	0.5889767696888695	228393673	1
TRIM17	24	0.7430209863517057	228407935	1
HIST3H2A	24	0.6366334509300955	228456979	1
HIST3H2BB	8	0.5805463677577869	228458107	1
RNF187	13	0.7096769871002455	228487382	1
RHOU	23	0.7157621713401239	228735479	1
RAB4A	20	0.6686194337721214	229271062	1
CCSAP	24	0.5763357968423146	229321011	1
NUP133	24	0.6384843709415716	229440259	1
ABCB10	24	0.670034915950295	229516582	1
TAF5L	23	0.6803185140321621	229593111	1
URB2	22	0.49141914023253364	229626247	1
GALNT2	13	0.6112438098813922	230057990	1
PGBD5	20	0.6944739564663093	230314490	1
COG2	22	0.6585059665863393	230642481	1
CAPN9	6	0.6220257761469192	230747384	1
C1orf198	13	0.6338862129060123	230837119	1
TTC13	22	0.756408596407597	230906243	1
ARV1	17	0.8175961152549728	230978981	1
C1orf131	4	0.7032592483644744	231223763	1
GNPAT	13	0.6693186444319291	231241207	1
EXOC8	11	0.8142929535107739	231332753	1
SPRTN	4	0.7359619811419342	231337104	1
EGLN1	24	0.5048046238209087	231363751	1
TSNAX	12	0.7803958102655424	231528541	1
DISC1	12	0.7340415819811292	231626815	1
SIPA1L2	15	0.7458987626438129	232397965	1
MAP10	23	0.6912079301405752	232804892	1
NTPCR	20	0.5550114826016899	232950605	1
PCNX2	24	0.6043777844100476	232983435	1
MAP3K21	22	0.7323429771284278	233327724	1
KCNK1	10	0.7366945015957835	233614004	1
SLC35F3	20	0.30099871860577354	233904676	1
COA6	7	0.6420158643497893	234373456	1
TARBP1	13	0.6192306745790604	234391313	1
IRF2BP2	14	0.740912441798294	234604269	1
TOMM20	11	0.6238940772887399	235109341	1
RBM34	7	0.8582901459108384	235131183	1
ARID4B	20	0.7114997981227149	235131634	1
GGPS1	16	0.6352997252778589	235327350	1
B3GALNT2	17	0.7650798326956807	235447190	1
LYST	20	0.6643702477337992	235661041	1
NID1	13	0.6104505346356965	235975830	1
GPR137B	24	0.5434045710196949	236142505	1
ERO1B	18	0.6050752086803342	236215555	1
EDARADD	20	0.27147952433819167	236348257	1
LGALS8	8	0.6800994230918458	236518000	1
HEATR1	8	0.7080452812625435	236549005	1
MTR	5	0.5534880985843345	236795292	1
FMN2	10	0.8387359582811449	240014348	1
FH	19	0.7191804324058824	241497603	1
OPN3	25	0.562569431934068	241590102	1
CHML	4	0.6948224554655181	241628853	1
MAP1LC3C	13	0.6290927511484025	241995490	1
PLD5	11	0.7394520857375138	242082986	1
CEP170	20	0.540743383598697	243124428	1
SDCCAG8	17	0.5040965137461532	243256034	1
AKT3	9	0.7454507575845606	243488233	1
ZBTB18	11	0.7586860598558371	244048939	1
ADSS	20	0.5480379900170245	244408494	1
CATSPERE	24	0.714320730282059	244454377	1
DESI2	20	0.697329355621392	244653103	1
COX20	24	0.6593866989017894	244835616	1
HNRNPU	13	0.7087129800539483	244840638	1
EFCAB2	18	0.7569268616436726	244969705	1
KIF26B	6	0.6486174895234849	245154985	1
SMYD3	23	0.5837571285465298	245749342	1
TFB2M	2	0.6809348119059748	246540561	1
CNST	22	0.7077593586778427	246566444	1
SCCPDH	3	0.688099006728035	246724409	1
AHCTF1	3	0.7355200999799858	246839098	1
ZNF695	19	0.5704180755673237	246945547	1
ZNF670	2	0.7582305279155703	247034637	1
ZNF669	13	0.7249253298609303	247099962	1
ZNF124	24	0.715866723647874	247121975	1
ZNF496	23	0.5683434466115196	247297412	1
NLRP3	19	0.7003648949516056	247416156	1
GCSAML	22	0.7172990683643041	247507058	1
TRIM58	19	0.6909088597005613	247857187	1
OR2W3	19	0.8187521640748217	247895587	1
SH3BP5L	18	0.6034083914824263	248810446	1
ZNF672	22	0.641237369639621	248838210	1
ZNF692	15	0.6112920926026426	248850006	1
PGBD2	24	0.6679662696196704	248906196	1
FAM110C	24	0.7149174216305135	38814	2
SH3YL1	1	0.7767956676090251	217730	2
ACP1	18	0.507336780292459	264140	2
ALKAL2	10	0.7060771089281641	279558	2
TMEM18	11	0.6405913642049621	663877	2
SNTG2	13	0.7646481535682657	950849	2
TPO	17	0.7793320594554036	1374066	2
PXDN	20	0.4623004002144896	1631887	2
EIPR1	15	0.7042175584843513	3188925	2
TRAPPC12	2	0.7510124031574685	3379675	2
ADI1	6	0.6947186797412201	3497366	2
RNASEH1	24	0.39898083986904676	3541430	2
RPS7	13	0.616011331700378	3575260	2
CMPK2	13	0.7619297158766811	6840570	2
RSAD2	25	0.7868930630213555	6865806	2
RNF144A	5	0.7549852979189628	6917412	2
ID2	3	0.7523430730693379	8678845	2
KIDINS220	24	0.5791831232577569	8721081	2
MBOAT2	16	0.3961318136104647	8852690	2
ASAP2	6	0.6692453895806227	9206765	2
ITGB1BP1	20	0.6468819916443045	9403475	2
CPSF3	17	0.7901518762847095	9423651	2
IAH1	20	0.47773199844494396	9473658	2
ADAM17	9	0.714563694828365	9488486	2
YWHAQ	24	0.6680467433131734	9583967	2
TAF1B	9	0.5790219232133853	9843443	2
GRHL1	7	0.7134540688241406	9951693	2
KLF11	11	0.5688669650419684	10042849	2
CYS1	20	0.7072718084776957	10056780	2
RRM2	16	0.4742131485170642	10120698	2
HPCAL1	16	0.5674320133499718	10302889	2
ODC1	18	0.6294848155132591	10439968	2
NOL10	4	0.731781908745969	10570754	2
ATP6V1C2	16	0.718420618348491	10721100	2
PDIA6	16	0.6676807184109955	10783391	2
PQLC3	8	0.5641934518841967	11155198	2
ROCK2	5	0.7521976266594662	11179759	2
E2F6	9	0.6321513185361187	11444375	2
GREB1	3	0.7823215712401633	11482341	2
LPIN1	13	0.2986749771338112	11677595	2
TRIB2	20	0.5973764475086756	12716889	2
NBAS	9	0.7370019378794024	15166914	2
DDX1	11	0.682207038676261	15591178	2
MYCN	20	0.4384899837635198	15940550	2
FAM49A	13	0.73399137869316	16549459	2
VSNL1	20	0.5033159492195668	17539126	2
SMC6	24	0.7366773068242656	17663812	2
GEN1	20	0.8396296454640416	17753858	2
KCNS3	20	0.332051343525658	17877847	2
RDH14	9	0.6033508257666234	18554723	2
NT5C1B	19	0.6292995218094695	18562872	2
OSR1	8	0.6398367924967148	19351485	2
TTC32	9	0.6141204853706989	19896631	2
WDR35	9	0.6181094048726907	19910260	2
MATN3	13	0.2619623580554473	19992052	2
LAPTM4A	24	0.7711554730842985	20032650	2
SDC1	13	0.706485391736412	20200797	2
PUM2	18	0.742585051095829	20248691	2
RHOB	13	0.7347794863634036	20447074	2
HS1BP3	14	0.6849216663214011	20560448	2
LDAH	16	0.6710541364712062	20684014	2
KLHL29	25	0.7630378764495377	23385179	2
ATAD2B	1	0.6880903424299154	23748664	2
UBXN2A	20	0.5631428298644852	23927285	2
MFSD2B	22	0.7126705224270433	24010081	2
WDCP	12	0.7363852565744822	24029347	2
FKBP1B	14	0.7236302607522171	24049701	2
SF3B6	8	0.6187907058972917	24067586	2
FAM228B	5	0.6994318462570397	24076526	2
TP53I3	23	0.7384459324161146	24077433	2
PFN4	18	0.7764955381453702	24115371	2
ITSN2	22	0.652062178069303	24202864	2
NCOA1	9	0.6020957375120597	24491914	2
PTRHD1	4	0.7311785288129434	24789734	2
CENPO	20	0.6610292145156296	24793136	2
ADCY3	15	0.7074837899487721	24819169	2
DNAJC27	20	0.627785995288946	24943636	2
EFR3B	6	0.774066181983515	25042076	2
POMC	20	0.6263871821739764	25160853	2
DNMT3A	20	0.3979186480764224	25227855	2
DTNB	15	0.6736276465057234	25377198	2
ASXL2	24	0.6450509090960125	25733753	2
KIF3C	16	0.7139465155200354	25926598	2
RAB10	20	0.5990344291374592	26034084	2
GAREM2	20	0.6627038613545255	26173088	2
HADHA	20	0.5434445276808891	26190635	2
HADHB	20	0.33160137438146453	26243170	2
ADGRF3	14	0.8218053723078558	26308173	2
SELENOI	22	0.7414937889717992	26308547	2
DRC1	10	0.7438848011577323	26401920	2
C2orf70	5	0.8331034204392219	26562585	2
KCNK3	14	0.6865298474269259	26692690	2
SLC35F6	10	0.6848716243933115	26764284	2
CENPA	13	0.6635564042109938	26764289	2
MAPRE3	20	0.418073835887094	26970612	2
TMEM214	22	0.5810223493438125	27032910	2
AGBL5	17	0.743344847157539	27042364	2
OST4	4	0.4961994489680749	27070472	2
EMILIN1	2	0.7385715690386856	27078567	2
KHK	5	0.7794619677342945	27086747	2
CGREF1	3	0.7363647196756911	27098889	2
ABHD1	24	0.7636181023023693	27123789	2
PREB	20	0.5853295520582179	27130756	2
TCF23	5	0.7833147142533954	27149004	2
SLC5A6	23	0.5838131795038883	27199587	2
ATRAID	4	0.6611298093924405	27212027	2
CAD	1	0.6691285357229453	27217369	2
UCN	6	0.7954904821592167	27307400	2
MPV17	5	0.6215889339686855	27309492	2
GTF3C2	5	0.6667011463317299	27325849	2
EIF2B4	1	0.7198444575169298	27364352	2
SNX17	22	0.7203035618033264	27370496	2
ZNF513	14	0.6899676064895519	27377235	2
PPM1G	22	0.6335387208129792	27381195	2
NRBP1	17	0.6954368441173759	27427790	2
KRTCAP3	8	0.4996665032610549	27442366	2
IFT172	4	0.7497099808878197	27444377	2
FNDC4	24	0.6544592319902909	27491883	2
C2orf16	23	0.688302446012551	27537386	2
ZNF512	5	0.7153686002572589	27582969	2
CCDC121	15	0.653978557371266	27625639	2
GPN1	24	0.7247013077688735	27628247	2
SUPT7L	22	0.6893319091620875	27650809	2
SLC4A1AP	5	0.6672434426430975	27663471	2
MRPL33	4	0.672330332001031	27771717	2
RBKS	18	0.5268131168630716	27781379	2
BABAM2	20	0.572592959928884	27889941	2
FOSL2	18	0.40102380029131646	28392448	2
PLB1	18	0.7516240643611936	28457145	2
PPP1CB	9	0.6246042162722129	28751640	2
SPDYA	22	0.6858034299978046	28782517	2
TRMT61B	13	0.7420219643527339	28849821	2
WDR43	9	0.49017463094817726	28894667	2
TOGARAM2	13	0.8173703647592165	28956611	2
PCARE	11	0.7183156328061844	29060976	2
CLIP4	16	0.6543920926597578	29097705	2
ALK	5	0.6630663666071388	29192774	2
YPEL5	13	0.6007665185443541	30146941	2
LBH	4	0.7564473852537722	30231534	2
LCLAT1	12	0.770221787360775	30447226	2
CAPN13	16	0.6369728550201557	30722771	2
GALNT14	20	0.5580520668894479	30910467	2
CAPN14	15	0.7619407509352278	31173056	2
EHD3	22	0.7627299545664347	31234152	2
MEMO1	17	0.7625869905660323	31865060	2
DPY30	9	0.7106859268070578	31867809	2
SPAST	8	0.7590292668118795	32063547	2
SLC30A6	18	0.6793606342038742	32165841	2
NLRC4	25	0.6726352355993248	32224453	2
YIPF4	14	0.6175226530305866	32277904	2
BIRC6	19	0.7263620284070544	32357028	2
TTC27	9	0.6998640435352727	32628032	2
LTBP1	22	0.7430782472533719	32946953	2
RASGRP3	6	0.6117390459590393	33436324	2
FAM98A	22	0.5886571801824229	33583660	2
CRIM1	1	0.7864047654790373	36355778	2
FEZ2	20	0.25215061818986073	36531805	2
VIT	8	0.6901111289282544	36696690	2
STRN	11	0.8103886682696567	36837698	2
HEATR5B	13	0.44092345047315984	36968383	2
GPATCH11	13	0.6327939593950395	37084451	2
EIF2AK2	24	0.7415836581226269	37099210	2
CEBPZOS	8	0.7291926096548786	37196488	2
CEBPZ	18	0.5203789112276724	37201612	2
NDUFAF7	20	0.6435030876406028	37231631	2
PRKD3	16	0.6517230209827677	37250502	2
QPCT	17	0.7092516384521315	37342827	2
CDC42EP3	23	0.7364878993904442	37641882	2
RMDN2	13	0.6041875117781892	37923187	2
CYP1B1	3	0.7627443610476632	38066973	2
ATL2	6	0.7530480076959263	38293954	2
HNRNPLL	18	0.7047767859041938	38561969	2
GALM	16	0.2518396539231226	38666081	2
SRSF7	18	0.42526202728306295	38743599	2
GEMIN6	23	0.6866377216369122	38751534	2
DHX57	16	0.7163811152813832	38797729	2
MORN2	16	0.6840265663836962	38875962	2
ARHGEF33	5	0.7586799218795122	38889841	2
SOS1	18	0.6444555841954606	38981396	2
MAP4K3	18	0.7141542315884599	39249266	2
THUMPD2	9	0.6559502584647845	39736060	2
SLC8A1	19	0.7639797568551424	40097270	2
PKDCC	20	0.5646013630582639	42048021	2
EML4	20	0.7192108835385508	42169353	2
COX7A2L	3	0.580218540821702	42333546	2
MTA3	25	0.6375591149360569	42494569	2
OXER1	16	0.47645965431748205	42762481	2
HAAO	16	0.23143506257948	42767089	2
ZFP36L2	24	0.7629675327391015	43222402	2
THADA	17	0.7625382428116199	43230836	2
PLEKHH2	24	0.7340172502368278	43637260	2
C1GALT1C1L	4	0.7259898157079419	43675151	2
DYNC2LI1	20	0.6644727425745643	43774039	2
ABCG5	13	0.7584661195381804	43812560	2
LRPPRC	13	0.7311811842670755	43886224	2
PPM1B	22	0.6483187196296554	44167969	2
SLC3A1	24	0.7521036977325054	44275458	2
PREPL	8	0.7066100916757718	44316281	2
CAMKMT	20	0.5665601962338851	44361947	2
SRBD1	24	0.6269153691589873	45388680	2
PRKCE	5	0.6744097672753109	45651345	2
EPAS1	19	0.7590744269954216	46293667	2
ATP6V1E2	21	0.7250772605606166	46490750	2
RHOQ	22	0.6148361853208023	46541806	2
PIGF	11	0.7482495715466073	46580937	2
CRIPT	11	0.7497418797916812	46616416	2
SOCS5	5	0.6551131887903859	46698952	2
MCFD2	20	0.5354889402209736	46901870	2
TTC7A	9	0.557139163372108	46916157	2
CALM2	9	0.7144512554737164	47160083	2
EPCAM	5	0.7458208957409842	47345158	2
MSH2	12	0.7121222220358592	47402969	2
KCNK12	24	0.6328882230342481	47516581	2
MSH6	10	0.6551111655647428	47695530	2
FBXO11	13	0.6383725865218205	47789316	2
FOXN2	18	0.6849208576926216	48314637	2
PPP1R21	17	0.6835700008129939	48440598	2
STON1	13	0.46005712518345354	48529383	2
NRXN1	1	0.822996184244059	49918503	2
ASB3	18	0.7009291174063432	53532672	2
CHAC2	13	0.6690420808003305	53767804	2
ERLEC1	5	0.690994237207156	53787044	2
GPR75	24	0.7133872136877215	53852913	2
PSME4	22	0.6334521127585082	53864069	2
ACYP2	20	0.37107464220710207	53970838	2
C2orf73	21	0.8126842086589142	54330034	2
SPTBN1	8	0.6816898641909356	54456317	2
EML6	16	0.7896790968290077	54723499	2
RTN4	22	0.7480188606699351	54972187	2
CLHC1	12	0.7608142588979261	55172547	2
RPS27A	9	0.7678825193936313	55231903	2
MTIF2	5	0.5853093367932907	55236595	2
CCDC88A	25	0.6678828484392696	55287842	2
CFAP36	20	0.6388930018168495	55519604	2
PPP4R3B	4	0.6679147425563924	55547292	2
PNPT1	9	0.7652548174612651	55634061	2
EFEMP1	10	0.6717928591461914	55865967	2
CCDC85A	20	0.6724875717488076	56183990	2
VRK2	18	0.7217563012815258	57907629	2
FANCL	18	0.6137521595738908	58159243	2
BCL11A	19	0.6586752948500492	60450520	2
PAPOLG	11	0.7090867454105922	60756253	2
REL	18	0.6593272140663913	60881521	2
PUS10	16	0.6387853652028727	60940222	2
PEX13	16	0.493946172641906	61017225	2
KIAA1841	9	0.7200848017754304	61065871	2
C2orf74	1	0.7898552220603288	61145068	2
USP34	11	0.6184562604771218	61187463	2
XPO1	12	0.7947303235559388	61477849	2
FAM161A	13	0.27435071306642844	61824848	2
CCT4	24	0.6702225316409616	61868085	2
COMMD1	16	0.5616276191133183	61888724	2
B3GNT2	7	0.6208299854601733	62196115	2
TMEM17	5	0.6097308999899428	62500218	2
EHBP1	25	0.6821511724691074	62673851	2
WDPCP	13	0.6300202062197212	63119559	2
MDH1	20	0.6104271411666814	63588609	2
UGP2	20	0.27505172304386216	63840940	2
VPS54	15	0.753385336130562	63892146	2
PELI1	18	0.5478288390419759	64092652	2
LGALSL	20	0.33912390337199216	64453969	2
AFTPH	4	0.652898405501162	64524305	2
SERTAD2	11	0.6694010785061562	64631621	2
SLC1A4	20	0.6036583885117133	64988477	2
CEP68	24	0.6366331553999633	65056366	2
RAB1A	6	0.8403932339277238	65070696	2
ACTR2	24	0.643409642632699	65227753	2
SPRED2	16	0.48351273615446444	65310851	2
MEIS1	20	0.7161291587546176	66433452	2
ETAA1	18	0.6262894525922904	67397319	2
C1D	3	0.7157808918061399	68041130	2
WDR92	11	0.8299993925263973	68122936	2
PNO1	22	0.6147332776436021	68157888	2
PPP3R1	8	0.6831125541039053	68178857	2
CNRIP1	6	0.7808236663847413	68284171	2
PLEK	7	0.6445274553427294	68365282	2
FBXO48	23	0.7224423492198774	68459422	2
APLF	13	0.5555962951374573	68467572	2
ARHGAP25	25	0.6743349239844662	68679601	2
ANTXR1	7	0.7717622059141914	69013178	2
GFPT1	13	0.6923152645708779	69319769	2
NFU1	20	0.5337660758937	69395750	2
AAK1	23	0.7353614239656541	69457997	2
ANXA4	18	0.6804174386362751	69644425	2
GMCL1	13	0.18745914366294913	69829660	2
SNRNP27	20	0.6227724566329538	69893956	2
MXD1	6	0.7274363651411635	69897688	2
ASPRV1	7	0.7685554117200307	69960089	2
PCBP1	20	0.6332405884007349	70087454	2
C2orf42	11	0.620706953902453	70149880	2
TIA1	24	0.7332354168095674	70209444	2
PCYOX1	20	0.42717816278468523	70257386	2
SNRPG	6	0.7650976648767748	70281362	2
FAM136A	5	0.6029819973968131	70295975	2
ADD2	11	0.7831311867235922	70607618	2
CLEC4F	6	0.6954035687637306	70808643	2
CD207	16	0.7008616634544554	70830211	2
VAX2	11	0.8013669093703624	70900576	2
ATP6V1B1	22	0.6513253961556983	70935900	2
ANKRD53	13	0.5323119140347161	70978380	2
TEX261	6	0.7251808588895232	70985942	2
NAGK	16	0.5613052151971156	71064344	2
MCEE	16	0.71579670704319	71109684	2
MPHOSPH10	9	0.5715918383223431	71130632	2
PAIP2B	13	0.4949865579505439	71182738	2
ZNF638	18	0.6938114083667719	71276561	2
DYSF	20	0.49574197046070045	71453722	2
CYP26B1	22	0.7916318382747523	72129238	2
EXOC6B	13	0.7035712176621496	72175984	2
SPR	16	0.6599743854025718	72887382	2
SFXN5	3	0.809368627979029	72942036	2
RAB11FIP5	20	0.7059290945788222	73073382	2
SMYD5	18	0.5777056379617898	73214222	2
PRADC1	22	0.6654841188401194	73228010	2
CCT7	11	0.7469709955239754	73233420	2
FBXO41	5	0.5953811672713195	73254682	2
ALMS1	11	0.6754113381282496	73385758	2
NAT8	10	0.8055217273040531	73640832	2
TPRKB	7	0.6821505683094495	73729104	2
DUSP11	17	0.7410560940214665	73762184	2
STAMBP	16	0.6114273044404523	73828916	2
ACTG2	19	0.7013930727332447	73892314	2
DGUOK	18	0.6489458035500345	73926826	2
TET3	14	0.711912852405682	73986404	2
BOLA3	2	0.6536855250010385	74135400	2
MOB1A	4	0.5685626169968607	74152528	2
MTHFD2	11	0.7234149228450403	74198610	2
SLC4A5	9	0.7488227208419537	74216242	2
DCTN1	20	0.7494470470350876	74361154	2
WDR54	5	0.8058732849306014	74421678	2
RTKN	15	0.686543519893201	74425836	2
INO80B	7	0.5661113367486217	74455087	2
WBP1	17	0.7348651736968885	74458400	2
MOGS	11	0.7277647317128099	74461057	2
MRPL53	14	0.6690525514352381	74471982	2
CCDC142	11	0.8036463211469775	74471986	2
TTC31	22	0.7496060588346274	74483073	2
LBX2	6	0.7277286511782808	74497517	2
PCGF1	23	0.7048982645337386	74505043	2
AUP1	4	0.6604834647372448	74526645	2
HTRA2	17	0.7594489276218576	74529377	2
LOXL3	20	0.5829139867702706	74532258	2
DOK1	18	0.7252010471545167	74549026	2
M1AP	25	0.682000065107524	74557883	2
SEMA4F	16	0.7742949144184266	74654228	2
HK2	5	0.6708352558891963	74833981	2
POLE4	14	0.6685946322903005	74958492	2
TACR1	8	0.6538251750642201	75046463	2
EVA1A	9	0.7022137054717946	75469302	2
MRPL19	24	0.6218032537674096	75646783	2
GCFC2	9	0.6160176151714509	75652000	2
SUCLG1	13	0.579793244487137	84423528	2
DNAH6	19	0.8307958832742324	84516455	2
TRABD2A	13	0.6472695549015198	84821650	2
TMSB10	1	0.7107896542111635	84905656	2
KCMF1	20	0.6056154000303429	84971093	2
TCF7L1	20	0.6650912363093793	85133392	2
TGOLN2	13	0.6716753863060203	85318020	2
RETSAT	22	0.6600897138010386	85341955	2
ELMOD3	22	0.6538301371046853	85354394	2
CAPG	16	0.6685516589297691	85394753	2
SH2D6	3	0.6795410253261748	85418931	2
MAT2A	18	0.7026766164631304	85539168	2
GGCX	16	0.6596551812589553	85544720	2
VAMP8	1	0.6448075994155726	85561562	2
VAMP5	16	0.5705051121374369	85584431	2
RNF181	11	0.7333579828355377	85595725	2
TMEM150A	16	0.5029699411308952	85598547	2
USP39	18	0.528390062154819	85602856	2
C2orf68	18	0.6406906613009753	85605254	2
GNLY	9	0.8135760778553058	85685175	2
ATOH8	18	0.7092191852850386	85751344	2
ST3GAL5	3	0.5235879325951165	85837120	2
POLR1A	9	0.8191083962913077	86020216	2
PTCD3	20	0.4218466473062882	86106223	2
IMMT	20	0.5630007704804342	86143932	2
MRPL35	24	0.6591004150449046	86199355	2
REEP1	20	0.7862105592919266	86213993	2
KDM3A	1	0.7035079414705652	86440647	2
CHMP3	2	0.6860073334208492	86503430	2
RNF103	16	0.6279495505290528	86603398	2
RMND5A	16	0.6273269122335821	86720291	2
CD8A	18	0.7526076797323551	86784610	2
CD8B	13	0.7929961420218314	86815339	2
PLGLB1	11	0.7438033357596321	87002559	2
KRCC1	13	0.542641636864768	88027205	2
THNSL2	25	0.7791159022056312	88170295	2
EIF2AK3	24	0.7728741802727922	88556740	2
RPIA	3	0.7551687883297654	88691673	2
TEKT4	1	0.7823687754541991	94871430	2
MAL	19	0.5946183856509487	95025677	2
MRPS5	24	0.5753872198678447	95085369	2
ZNF514	17	0.677701221951136	95145000	2
ZNF2	18	0.5369915712650615	95165432	2
PROM2	8	0.6467869613288295	95274449	2
KCNIP3	19	0.6949680220906398	95297327	2
FAHD2A	4	0.7795050649340398	95402708	2
ANKRD36C	9	0.618052268481381	95836919	2
GPAT2	2	0.700490259135631	96021946	2
ADRA2B	14	0.7664058865920222	96112876	2
DUSP2	18	0.6913240997844164	96143169	2
STARD7	5	0.6807445160071253	96184859	2
TMEM127	20	0.712237405345931	96248516	2
CIAO1	12	0.5998981003765405	96266132	2
SNRNP200	11	0.6206037566823742	96274338	2
ITPRIPL1	23	0.7502193359858884	96325331	2
NCAPH	25	0.7609379028732087	96335766	2
NEURL3	15	0.7170699049312199	96497646	2
ARID5A	18	0.6140790286834807	96536743	2
KANSL3	20	0.33205795377666447	96593170	2
FER1L5	23	0.8123560848384028	96642737	2
LMAN2L	12	0.7007051897065723	96705929	2
CNNM4	20	0.3793376341287371	96760902	2
CNNM3	3	0.7230289451237668	96816245	2
ANKRD23	20	0.171265946103344	96824526	2
ANKRD39	20	0.25094793861936604	96836611	2
SEMA4C	6	0.7778242261484004	96859718	2
FAM178B	1	0.7809275758528011	96875882	2
FAHD2B	9	0.7194536250854284	97083583	2
ANKRD36	8	0.7800160076760275	97113218	2
ANKRD36B	18	0.769931908124092	97492663	2
COX5B	2	0.5037733400489892	97646040	2
ACTR1B	18	0.699973035567701	97655963	2
C2orf92	17	0.7447766250610244	97664217	2
ZAP70	24	0.7452884676540792	97713560	2
TMEM131	20	0.7591493988635383	97756333	2
VWA3B	20	0.5300639703636896	98087116	2
INPP4A	6	0.7503980066637436	98444854	2
COA5	18	0.49623075389907756	98599314	2
UNC50	1	0.7724818890296237	98608579	2
MGAT4A	17	0.7767950135438914	98619106	2
KIAA1211L	9	0.7905600698618522	98793846	2
TSGA10	23	0.6500325736548851	98997261	2
C2orf15	4	0.7795524139808053	99141485	2
LIPT1	24	0.8074722168658037	99154955	2
MITD1	3	0.7574060947304087	99161427	2
MRPL30	20	0.6128096678659753	99181152	2
LYG1	4	0.7296626990059789	99284238	2
TXNDC9	8	0.7144494221005206	99318982	2
EIF5B	5	0.5802662267574398	99337371	2
REV1	4	0.5431960342688478	99400475	2
AFF3	4	0.7295951539043787	99545419	2
LONRF2	23	0.7831435501669812	100273291	2
CHST10	12	0.7008953849646951	100391860	2
PDCL3	18	0.6621820302390221	100562993	2
NPAS2	15	0.7564961751743204	100820139	2
RPL31	4	0.7327363346203434	101002229	2
TBC1D8	24	0.6041672178246912	101007617	2
CNOT11	11	0.7899561439972498	101252886	2
RNF149	14	0.7298725214104027	101271219	2
RFX8	13	0.8455452296494907	101397359	2
MAP4K4	24	0.6722432474807637	101696850	2
IL1R2	19	0.7234192434193685	101991960	2
IL1R1	23	0.7349774140808585	102064544	2
IL1RL2	3	0.733807402798949	102187006	2
IL1RL1	3	0.729913407199615	102311502	2
IL18R1	23	0.7748349572084385	102311529	2
IL18RAP	18	0.7803024443683749	102418689	2
MFSD9	14	0.7640422644339222	102714630	2
TMEM182	20	0.23271097799447993	102736905	2
MRPS9	20	0.42981116989212553	105038069	2
TGFBRAP1	13	0.7503854224974735	105264391	2
C2orf49	23	0.7250595718206372	105337532	2
FHL2	20	0.36576702336806677	105357712	2
NCK2	18	0.7137486019521141	105744912	2
C2orf40	8	0.5950987865582476	106063246	2
UXS1	5	0.6391492695704423	106093303	2
CD8B2	17	0.7204999208047121	106487364	2
ST6GAL2	19	0.46667564530207684	106801600	2
SULT1C4	16	0.5425670272575034	108377911	2
GCC2	9	0.7199765657048278	108448561	2
LIMS1	24	0.6413279345603909	108534355	2
RANBP2	9	0.6495398539642455	108719482	2
CCDC138	16	0.7121633697822076	108786757	2
EDAR	20	0.7200276889321457	108894471	2
SH3RF3	20	0.619678125989212	109129348	2
SEPT10	24	0.6908508733382024	109542799	2
SOWAHC	13	0.6561573797198967	109614364	2
MALL	18	0.7378126604950638	110083870	2
NPHP1	20	0.40518339726791097	110122311	2
ACOXL	16	0.7259211636906527	110732573	2
BCL2L11	16	0.5790455795637294	111119378	2
ANAPC1	11	0.8234173550120224	111611639	2
MERTK	7	0.6242230968950014	111898479	2
TMEM87B	16	0.6175344054288311	112055269	2
FBLN7	13	0.6393904802529118	112138385	2
ZC3H8	20	0.5277236859907746	112211529	2
ZC3H6	20	0.5846503372151899	112275597	2
RGPD8	22	0.7665734345147058	112370092	2
TTL	5	0.6778359891579189	112482156	2
POLR1B	18	0.6174959977657205	112541915	2
CHCHD5	13	0.6439183961915654	112584240	2
SLC20A1	18	0.67161886519238	112645939	2
CKAP2L	11	0.7343158905916995	112736349	2
PSD4	24	0.7286905582928971	113157325	2
PAX8	12	0.7262287809759942	113215997	2
CBWD2	6	0.7332781327064055	113437691	2
RABL2A	18	0.7137840065435425	113627229	2
SLC35F5	20	0.6773705001723789	113705011	2
ACTR3	22	0.7004903824083882	113889960	2
DDX18	11	0.6747118783161096	117814691	2
CCDC93	23	0.6527334966989795	117915478	2
INSIG2	8	0.5640700027194896	118088452	2
EN1	15	0.6433773498328467	118842171	2
C1QL2	12	0.7989644105698562	119156243	2
STEAP3	17	0.7077403225451029	119223831	2
C2orf76	16	0.4083281523014002	119302225	2
DBI	16	0.35603543852245334	119366921	2
TMEM37	20	0.7067316557490787	119429901	2
CFAP221	16	0.7597361503281183	119544432	2
[truncated: 12,294 more rows]
