# Supplementary material for: Gene Co-Expression in Breast Cancer: A Matter of Distance
Source: Front Oncol. 2021 Nov 17;11:726493. doi: 10.3389/fonc.2021.726493 (PMC8636045; doi:10.3389/fonc.2021.726493)
Supplement: Supplementary Material S13 — Piece-wise permutation p-values of the KS statistics, calculated for all bins obtained in Supplementary Material S8 , in every chromosomal region for each phenotype. [file DataSheet_13.zip › SuppMat10/SuppMat10/Clusters/Healthy/Healthy-chr1-clusters.tsv]

gname,clusterid,assignmentcost,gstart,chromosome
SAMD11,2,0.6691307018592361,923928,1
NOC2L,3,0.7619065861394914,944203,1
KLHL17,15,0.7288557154638864,960584,1
PLEKHN1,4,0.7420422990099005,966497,1
PERM1,12,0.2856608098546448,975204,1
HES4,3,0.6755786666594146,998962,1
ISG15,15,0.8310181601649719,1001138,1
AGRN,9,0.6564990918310478,1020120,1
RNF223,10,0.6507728491823784,1070967,1
C1orf159,15,0.7162568070711263,1081818,1
TTLL10,15,0.7416774814352882,1173884,1
TNFRSF18,14,0.5952776309419578,1203508,1
TNFRSF4,5,0.7348807912232023,1211340,1
SDF4,13,0.621963425225318,1216908,1
B3GALT6,8,0.762784912735142,1232237,1
C1QTNF12,3,0.7693675871824699,1242446,1
UBE2J2,17,0.6647543561790485,1253909,1
SCNN1D,15,0.7823634621248445,1280436,1
ACAP3,6,0.6675950405420996,1292390,1
PUSL1,5,0.7400679263428549,1308597,1
INTS11,8,0.7553939791444063,1311585,1
CPTP,12,0.6546693833595245,1324756,1
TAS1R3,4,0.7386984709016391,1331280,1
DVL1,12,0.5163223419886254,1335276,1
MXRA8,17,0.6197309386006957,1352689,1
AURKAIP1,15,0.6429994491156996,1373730,1
CCNL2,10,0.6463173679330575,1385711,1
MRPL20,20,0.7447955987820589,1401909,1
ANKRD65,4,0.6317045435586417,1418420,1
VWA1,2,0.6219595616929787,1434861,1
ATAD3C,2,0.7311422300633017,1449689,1
ATAD3B,12,0.6868331424206988,1471769,1
ATAD3A,3,0.7788862270390386,1512151,1
TMEM240,20,0.7876162929845503,1534778,1
SSU72,6,0.7370336370364111,1541673,1
FNDC10,20,0.5533612283258292,1598012,1
MIB2,12,0.45069736437568264,1615415,1
CDK11B,5,0.7327252589163237,1635227,1
SLC35E2B,2,0.7885149360323047,1659529,1
CDK11A,2,0.8246137567790114,1702379,1
SLC35E2A,5,0.7611701638440125,1724838,1
NADK,12,0.6360051835110372,1751232,1
GNB1,12,0.763364241935828,1785285,1
GABRD,19,0.5055754701136179,2019329,1
PRKCZ,5,0.6399375433407803,2050411,1
FAAP20,8,0.7430504335372905,2184461,1
SKI,15,0.7580519550973898,2228319,1
MORN1,20,0.697207626329469,2321253,1
RER1,5,0.5439673087786836,2391775,1
PEX10,16,0.27968070409524515,2403964,1
PLCH2,20,0.6339986624240801,2425980,1
PANK4,7,0.5871015217997128,2508531,1
TNFRSF14,12,0.6692725522558443,2555639,1
PRXL2B,2,0.0,2586491,1
MMEL1,15,0.6392755231079809,2590639,1
TTC34,7,0.7696986149335929,2635976,1
PRDM16,20,0.7480197676783378,3069168,1
ARHGEF16,4,0.6315193662015299,3454665,1
MEGF6,4,0.7281410935780214,3487951,1
TPRG1L,20,0.6440852237969547,3625015,1
WRAP73,7,0.7873625941195732,3630767,1
TP73,5,0.5912707938802154,3652516,1
SMIM1,6,0.7460040265723284,3772761,1
LRRC47,10,0.6286937181409361,3778559,1
CEP104,3,0.6948533586840955,3812086,1
DFFB,12,0.7913359653992063,3857267,1
C1orf174,18,0.6112309156660117,3889125,1
AJAP1,9,0.0,4654732,1
NPHP4,9,0.7432351810566848,5862811,1
KCNAB2,14,0.7569273548097216,5990927,1
RPL22,5,0.6183908810981653,6185020,1
RNF207,6,0.7717561368383969,6205475,1
ICMT,5,0.6554314477114771,6221193,1
GPR153,2,0.677772227734103,6247353,1
ACOT7,9,0.7183364294599288,6264269,1
ESPN,20,0.6856867481931703,6424776,1
TNFRSF25,20,0.7836497992999714,6460786,1
PLEKHG5,15,0.7045878371189218,6466092,1
NOL9,13,0.7436648237769106,6521347,1
TAS1R1,19,0.82313103521675,6555307,1
ZBTB48,10,0.6296391241097488,6579994,1
KLHL21,17,0.6779100431342653,6590724,1
PHF13,10,0.6872255049983735,6613731,1
THAP3,10,0.5354520075826638,6624866,1
DNAJC11,5,0.6397990409111132,6634168,1
CAMTA1,12,0.7392541390985273,6785454,1
VAMP3,5,0.599752264865548,7771296,1
PER3,12,0.568974588305501,7784320,1
PARK7,5,0.5789183871504973,7954291,1
ERRFI1,18,0.43287546425290735,8004404,1
SLC45A1,11,0.7290769951392468,8317826,1
RERE,12,0.5653272844990687,8352397,1
ENO1,3,0.7182922542244514,8861000,1
GPR157,19,0.6040918861003264,9100305,1
H6PD,12,0.6004267482278263,9234775,1
SPSB1,18,0.5855165070735948,9292894,1
SLC25A33,10,0.45165079029652433,9539465,1
TMEM201,12,0.4783612739355506,9588911,1
PIK3CD,6,0.7171500218442671,9651732,1
CLSTN1,20,0.7131039744195868,9729026,1
CTNNBIP1,16,0.6493449414284984,9848276,1
LZIC,14,0.6359623891245794,9922113,1
NMNAT1,12,0.6415178403694897,9943428,1
RBP7,18,0.803933754134836,9997206,1
UBE4B,19,0.5057920418054394,10032832,1
KIF1B,12,0.23129179002698597,10210805,1
PGD,16,0.4481519047671272,10398592,1
CENPS-CORT,12,0.8092571158376418,10430102,1
CENPS,19,0.7595074576264472,10430433,1
CORT,14,0.7542968585038531,10449719,1
DFFA,20,0.6545415844388125,10456522,1
PEX14,17,0.743178794346182,10472288,1
CASZ1,12,0.28021920759883034,10636604,1
TARDBP,7,0.6631360257746509,11012344,1
MASP2,12,0.5333648559471456,11026523,1
SRM,17,0.5314893312037495,11054584,1
EXOSC10,17,0.0,11066618,1
MTOR,17,0.6812865064604836,11106535,1
ANGPTL7,7,0.5212930072532247,11189355,1
UBIAD1,14,0.5473757324218425,11273206,1
DISP3,20,0.6604983920990111,11479155,1
FBXO2,5,0.6435276269732,11637018,1
FBXO44,19,0.7159636965068923,11654375,1
FBXO6,12,0.49373795640521,11664200,1
MAD2L2,16,0.8009279919811234,11674480,1
DRAXIN,14,0.7455165804926943,11691710,1
AGTRAP,15,0.6862189152080878,11736084,1
MTHFR,19,0.6868583242880759,11785723,1
CLCN6,14,0.6861940869148193,11806096,1
KIAA2013,8,0.8069085370410854,11919591,1
PLOD1,19,0.7385303678605113,11934205,1
MFN2,12,0.46509874248325667,11980181,1
MIIP,5,0.537282200342643,12019466,1
TNFRSF8,1,0.7225138378760243,12063303,1
TNFRSF1B,1,0.6826534708662868,12166991,1
VPS13D,16,0.7289385618956286,12230030,1
DHRS3,5,0.5481763421260277,12567910,1
PDPN,17,0.7600839519425563,13583465,1
PRDM2,19,0.6625240272191273,13700198,1
KAZN,20,0.7569749050184045,13892792,1
TMEM51,10,0.7272776341631544,15152532,1
FHAD1,15,0.7636212773162411,15247272,1
EFHD2,17,0.7126893777017427,15409888,1
CASP9,2,0.7286172748923043,15490832,1
DNAJC16,12,0.3640426532363812,15526813,1
AGMAT,12,0.25902335861919923,15571699,1
DDI2,12,0.4130078680260444,15617458,1
PLEKHM2,12,0.43885911132534794,15684320,1
FBLIM1,7,0.799309957554601,15756607,1
UQCRHL,20,0.6562415574763014,15807169,1
SPEN,7,0.6348140405314302,15847707,1
ZBTB17,20,0.6730309078648391,15941869,1
SRARP,13,0.7932360431053302,16004236,1
CLCNKA,19,0.7298333435959006,16018875,1
CLCNKB,5,0.7307850992068463,16043736,1
FAM131C,20,0.5053232007322217,16057769,1
EPHA2,20,0.6717556433706592,16124337,1
ARHGEF19,20,0.7937744890413239,16197854,1
CPLANE2,14,0.6711305178525737,16231692,1
FBXO42,15,0.7425777010593513,16246840,1
SZRD1,12,0.6163534053994248,16352575,1
NECAP2,12,0.6286241685850229,16440721,1
NBPF1,8,0.7345840286988807,16562319,1
CROCC,8,0.6999417279734527,16740273,1
MFAP2,4,0.6965166503660625,16974502,1
ATP13A2,15,0.685254667466372,16985958,1
SDHB,5,0.4999625453842411,17018722,1
PADI3,7,0.7065855694305203,17249098,1
RCC2,19,0.3806634792055543,17406760,1
ARHGEF10L,20,0.5739233839498116,17539698,1
IGSF21,18,0.774530199324476,18107798,1
ALDH4A1,15,0.6617824700693261,18871430,1
IFFO2,10,0.4939730987213803,18904280,1
UBR4,18,0.6860270228204379,19074510,1
EMC1,16,0.7004402935918669,19215660,1
MRTO4,8,0.6807870009679267,19251805,1
AKR7A3,1,0.8346943063360066,19282573,1
AKR7A2,5,0.7746290659560434,19303965,1
PQLC2,15,0.7269760159826131,19312326,1
CAPZB,12,0.5011912258880569,19338775,1
NBL1,16,0.7435351542546818,19596979,1
TMCO4,19,0.6169579040674065,19682213,1
RNF186,1,0.8340188167465051,19814029,1
OTUD3,19,0.741422622443217,19882395,1
PLA2G5,19,0.48418070129454405,20028179,1
UBXN10,10,0.6563109327091854,20186096,1
CAMK2N1,9,0.6810784143560031,20482391,1
MUL1,10,0.6209833145354804,20499448,1
FAM43B,11,0.7135619803935688,20552573,1
CDA,6,0.726130037694996,20589086,1
PINK1,12,0.30264560572472776,20633458,1
DDOST,20,0.607363157767774,20651767,1
KIF17,5,0.7141626458289072,20664014,1
SH2D5,4,0.7983917856742109,20719731,1
HP1BP3,14,0.658086884958671,20742679,1
EIF4G3,12,0.5422035151623497,20806292,1
ECE1,19,0.7036877855991207,21217247,1
NBPF3,11,0.7967508612734124,21440128,1
ALPL,16,0.7707456038689223,21509397,1
RAP1GAP,9,0.6938378979197788,21596215,1
USP48,13,0.7794950700086781,21678298,1
LDLRAD2,15,0.7004684355797144,21812265,1
HSPG2,5,0.6541606391637005,21822244,1
CDC42,9,0.7634896922131265,22025511,1
ZBTB40,14,0.6694480626596556,22428838,1
C1QA,4,0.803771299543723,22636628,1
C1QC,6,0.7238907189984924,22643633,1
C1QB,4,0.7412636243755353,22652762,1
EPHB2,19,0.6658081860571845,22710839,1
KDM1A,16,0.724082426129206,23019443,1
LUZP1,10,0.42608639835100903,23084023,1
HNRNPR,2,0.4691586179580596,23303771,1
ZNF436,18,0.7897908169621165,23359448,1
TCEA3,12,0.23782254988876272,23381061,1
ASAP3,4,0.6691147986080632,23428563,1
E2F2,14,0.8083295987647846,23506438,1
ID3,3,0.616054892799317,23557926,1
RPL11,5,0.7762473614300404,23691742,1
ELOA,19,0.35929834716469855,23743155,1
PITHD1,18,0.6619252455008613,23778418,1
LYPLA2,20,0.7437499533857095,23791145,1
GALE,20,0.6653355859430152,23795599,1
HMGCL,12,0.538276532674196,23801885,1
FUCA1,15,0.7942409410820652,23845077,1
PNRC2,1,0.8075145976441093,23956839,1
SRSF10,13,0.6857073020548149,23964804,1
IL22RA1,19,0.4163838669648534,24119771,1
IFNLR1,5,0.632818732655891,24154168,1
GRHL3,13,0.7864941389809046,24319322,1
STPG1,2,0.7363826542204883,24356999,1
NIPAL3,10,0.7364853294618787,24415802,1
RCAN3,5,0.6491043680976402,24502351,1
NCMAP,4,0.5741697554447269,24556087,1
SRRM1,13,0.0,24631716,1
CLIC4,2,0.7595361664273197,24745382,1
RUNX3,4,0.6662246834729286,24899511,1
SYF2,10,0.5548950132150756,25222276,1
RSRP1,10,0.6565303835752876,25242249,1
RHD,13,0.8134483124502545,25272393,1
TMEM50A,15,0.7433350761618651,25338317,1
RHCE,14,0.8008050957550668,25362249,1
MACO1,11,0.606697566125618,25430858,1
LDLRAP1,20,0.8088820909602382,25543580,1
MAN1C1,4,0.7055614785816782,25617468,1
SELENON,12,0.7499064706337939,25800176,1
MTFR1L,16,0.44470504547064915,25818640,1
AUNIP,8,0.7714669702326172,25831913,1
PAQR7,20,0.5590109060123685,25861210,1
STMN1,10,0.7515964617959819,25884181,1
PAFAH2,13,0.6345611250074068,25959767,1
PDIK1L,15,0.5192673878697441,26111165,1
FAM110D,10,0.5109985986719059,26159079,1
ZNF593,10,0.5789460592346688,26169908,1
CNKSR1,12,0.11353401336941238,26177484,1
CEP85,12,0.3254815429568544,26234200,1
SH3BGRL3,20,0.7261397007574629,26280086,1
UBXN11,6,0.745387521040507,26281328,1
CRYBG2,16,0.8099901366844551,26321698,1
ZNF683,14,0.7586995581852206,26361634,1
DHDDS,6,0.7027016985105146,26432282,1
HMGN2,14,0.7287617659239238,26472440,1
RPS6KA1,14,0.6447537239637211,26529761,1
ARID1A,2,0.6552028005158286,26693236,1
PIGV,16,0.6534064544327481,26787472,1
ZDHHC18,19,0.5307685113892926,26826688,1
SFN,6,0.7279727333937349,26863149,1
GPN2,10,0.7484139206671758,26876132,1
GPATCH3,14,0.7183639507010615,26890488,1
NUDC,3,0.790868853351256,26900238,1
KDF1,5,0.6061413753879841,26949562,1
TRNP1,17,0.6847324754677444,26993692,1
TENT5B,18,0.580368736593112,27005020,1
SLC9A1,4,0.7673061235469919,27098809,1
WDTC1,12,0.3207026122730524,27234632,1
TMEM222,15,0.6216122020323697,27322145,1
SYTL1,19,0.659434113043563,27342020,1
MAP3K6,1,0.8539810376353193,27354067,1
FCN3,3,0.7441890067767347,27369112,1
CD164L2,5,0.5893258910728543,27379176,1
GPR3,10,0.48945804560679584,27392622,1
WASF2,12,0.7074964438454541,27404230,1
AHDC1,10,0.7266537189637974,27534035,1
FGR,1,0.8090141001899681,27612064,1
FAM76A,13,0.7742767725123534,27725979,1
STX12,3,0.5483923269055657,27773219,1
PPP1R8,1,0.7159551536749307,27830782,1
THEMIS2,18,0.5898682119569489,27872543,1
RPA2,17,0.7987125676745056,27891524,1
SMPDL3B,12,0.6328377900740132,27935000,1
XKR8,10,0.550721940362723,27959462,1
EYA3,14,0.5915596357225161,27970344,1
PTAFR,1,0.0,28147166,1
DNAJC8,5,0.666589328060722,28199456,1
ATP5IF1,10,0.5908888683763047,28236109,1
SESN2,6,0.6123810948874574,28259518,1
MED18,5,0.6788672393915947,28329002,1
PHACTR4,13,0.6523197906153659,28369582,1
RCC1,14,0.6639838931037818,28505943,1
TRNAU1AP,20,0.7650263537822304,28553085,1
TAF12,5,0.6826247273595738,28589323,1
RAB42,4,0.6833923334567864,28592200,1
GMEB1,10,0.699828358011366,28668732,1
YTHDF2,10,0.43245494043852006,28736621,1
OPRD1,12,0.6265900019046906,28812142,1
EPB41,3,0.5521962779868048,28887091,1
TMEM200B,19,0.7159874223197584,29119429,1
SRSF4,19,0.6746020526152269,29147743,1
MECR,6,0.7011705530838996,29192873,1
PTPRU,15,0.7319573551267402,29236516,1
MATN1,10,0.7346818773880935,30711277,1
LAPTM5,4,0.8159967377372933,30732469,1
SDC3,4,0.5830808190730361,30869466,1
PUM1,6,0.6021255288433877,30931506,1
SNRNP40,2,0.6036569414764195,31259568,1
ZCCHC17,20,0.7861997777267741,31296982,1
SERINC2,7,0.6926337960613964,31409565,1
TINAGL1,15,0.5634859917046975,31576485,1
PEF1,12,0.653596900778546,31629866,1
COL16A1,5,0.6856276895438228,31652263,1
ADGRB2,19,0.6419267762517237,31727117,1
PTP4A2,17,0.7078734182148849,31906421,1
KHDRBS1,19,0.6855108618853374,32013868,1
TMEM39B,3,0.7096471625668694,32072031,1
KPNA6,12,0.6856255026613536,32108056,1
TXLNA,13,0.6770969799070912,32179675,1
CCDC28B,12,0.49268950692619395,32200386,1
IQCC,2,0.7871833046398015,32205661,1
DCDC2B,2,0.8554107485121184,32209094,1
TMEM234,6,0.6509935369919908,32214472,1
EIF3I,2,0.49751451438895555,32221928,1
FAM167B,14,0.6851792125259802,32247222,1
LCK,15,0.7138538780430284,32251239,1
HDAC1,16,0.5805526855419834,32292083,1
MARCKSL1,16,0.6015901198983478,32333839,1
TSSK3,9,0.7937540161880279,32351521,1
FAM229A,17,0.6758502845960364,32361270,1
BSDC1,4,0.5715077745428763,32365103,1
ZBTB8B,20,0.6614462503824321,32465072,1
ZBTB8A,11,0.7830975233617088,32539427,1
ZBTB8OS,5,0.7380779485688166,32600172,1
RBBP4,19,0.7081352876126776,32651142,1
SYNC,12,0.5124391735979696,32680360,1
KIAA1522,15,0.5316933196854579,32741830,1
YARS,14,0.5718138070125791,32775237,1
S100PBP,13,0.7356189350742518,32816767,1
HPCA,12,0.7523416310046233,32885994,1
TMEM54,20,0.6325498555052864,32894594,1
RNF19B,10,0.6850270640373074,32936445,1
AK2,19,0.49355333180472405,33007940,1
AZIN2,15,0.7577776427828854,33081104,1
TRIM62,14,0.6187049690491331,33145399,1
ZNF362,1,0.7304815843293998,33256492,1
PHC2,19,0.7499467438571716,33323623,1
ZSCAN20,20,0.6044102400158078,33472645,1
CSMD2,20,0.7804634219545201,33513999,1
SMIM12,10,0.5620097353659586,34712737,1
GJB5,15,0.8261447240821452,34755047,1
GJB3,12,0.7251493614052638,34781214,1
GJA4,6,0.748027686811485,34792999,1
DLGAP3,3,0.7498974742694513,34865436,1
TMEM35B,2,0.528379846848962,34981535,1
ZMYM6,11,0.814245279525192,34986165,1
ZMYM1,13,0.5913121041952858,35032172,1
SFPQ,10,0.4962169539788851,35176378,1
ZMYM4,12,0.5675481992535529,35268967,1
KIAA0319L,12,0.431931467693217,35433492,1
NCDN,13,0.7811241403340513,35557473,1
TFAP2E,14,0.7501075306000771,35573314,1
PSMB2,14,0.5615312676880804,35599541,1
C1orf216,8,0.7263605170211525,35713877,1
CLSPN,16,0.7076760685948617,35720218,1
AGO4,12,0.4443259334745483,35808016,1
AGO1,3,0.7307112181235278,35869808,1
AGO3,19,0.7087594666589158,35930718,1
TEKT2,10,0.6622147902822628,36084094,1
ADPRHL2,20,0.6565039547244136,36088892,1
COL8A2,14,0.7095533755321373,36095239,1
TRAPPC3,4,0.7327387601516808,36136570,1
MAP7D1,15,0.6208481330611544,36155579,1
THRAP3,12,0.7041320499341126,36224432,1
SH3D21,2,0.7641433953553348,36306387,1
EVA1B,9,0.7162307866367761,36322031,1
STK40,15,0.6743723630395559,36339624,1
LSM10,5,0.6905759920261816,36391238,1
OSCP1,4,0.7151662293083686,36415827,1
MRPS15,16,0.49408172007470774,36455718,1
CSF3R,6,0.8300673477141447,36466043,1
GRIK3,20,0.7691552967099632,36795527,1
ZC3H12A,10,0.6186845443049345,37474580,1
MEAF6,7,0.7158548541883132,37492575,1
SNIP1,10,0.75689023839396,37534449,1
DNALI1,14,0.7263370401084542,37556919,1
GNL2,10,0.6574922308911382,37566816,1
C1orf109,10,0.5603527506766139,37681570,1
CDCA8,20,0.7108077889885405,37692481,1
EPHA10,20,0.7738683991462689,37713880,1
MANEAL,20,0.0,37793802,1
YRDC,10,0.4888102392152174,37802945,1
C1orf122,3,0.7339502823892821,37806979,1
MTF1,10,0.5246440786873737,37809574,1
INPP5B,20,0.7198172156338791,37860697,1
SF3A3,16,0.7180829098930579,37956975,1
FHL3,12,0.10404927719190549,37996770,1
UTP11,12,0.29055390373851075,38009258,1
POU3F1,18,0.819715464339179,38044611,1
RRAGC,3,0.6861819767922397,38838198,1
MYCBP,2,0.6908501591419889,38862493,1
RHBDL2,2,0.6726468054560673,38885807,1
AKIRIN1,10,0.34531624866733746,38991276,1
NDUFS5,14,0.6540801887681849,39026318,1
MACF1,6,0.7142797198495948,39081316,1
BMP8A,2,0.7442422693062641,39491636,1
PABPC4,12,0.3882458870426787,39560816,1
HEYL,17,0.7690842743282851,39623435,1
PPIE,2,0.6544587912990529,39692182,1
BMP8B,9,0.6145027021959395,39757182,1
TRIT1,15,0.7839944828475116,39838110,1
MYCL,12,0.5255471643393526,39895426,1
MFSD2A,18,0.6369137598228591,39955112,1
CAP1,17,0.7076668600641861,40040233,1
PPT1,5,0.6746164911791148,40071461,1
RLF,10,0.5505244638143121,40161387,1
ZMPSTE24,3,0.7025402638762233,40258236,1
COL9A2,9,0.8117400045142315,40300489,1
SMAP2,19,0.4584090775974775,40344850,1
ZFP69B,14,0.5954092324176793,40450102,1
ZFP69,14,0.713032721663555,40477290,1
EXO5,5,0.7220668850714641,40508741,1
ZNF684,13,0.6315992691668069,40531573,1
RIMS3,13,0.7449299278127489,40620680,1
NFYC,19,0.5776086329567981,40691648,1
KCNQ4,3,0.639319659587914,40783787,1
CITED4,18,0.5348341221713327,40861051,1
CTPS1,18,0.7345545439630993,40979688,1
SLFNL1,6,0.7189826144062527,41015597,1
SCMH1,19,0.5780103479331411,41027200,1
FOXO6,12,0.6936770574019969,41361922,1
EDN2,14,0.7456119130889476,41478775,1
HIVEP3,2,0.7896481831536938,41506365,1
FOXJ3,17,0.6070297286501471,42176539,1
RIMKLA,5,0.6651224634694743,42380792,1
ZMYND12,12,0.4947350963052499,42430329,1
PPCS,20,0.6417261876141755,42456117,1
CCDC30,3,0.6450722040294722,42463221,1
PPIH,3,0.7234680080346306,42658423,1
YBX1,12,0.6779816193086581,42682418,1
CLDN19,4,0.6923587497642273,42733093,1
P3H1,19,0.759901862656456,42746335,1
C1orf50,5,0.6228801998460054,42767249,1
SVBP,12,0.5148365373188075,42807052,1
ERMAP,4,0.6886297295291128,42817122,1
ZNF691,13,0.634201494877142,42846573,1
SLC2A1,19,0.5418132582566658,42925375,1
FAM183A,7,0.7177517877489246,43145153,1
EBNA1BP2,20,0.7312065690538199,43164175,1
CFAP57,12,0.8123459131047446,43172149,1
TMEM125,2,0.6873254972996428,43269983,1
C1orf210,2,0.6588275360793993,43281883,1
TIE1,11,0.7516696686699348,43300982,1
MPL,12,0.8043721271214884,43337849,1
CDC20,13,0.7155087977363999,43358981,1
ELOVL1,3,0.6227644472032517,43363398,1
MED8,3,0.608458278863487,43383917,1
SZT2,12,0.7181669087675042,43389882,1
HYI,15,0.6877413100709318,43451003,1
PTPRF,12,0.6117929690028828,43525187,1
KDM4A,2,0.7564456219040936,43650149,1
ST3GAL3,5,0.5657272552823831,43705824,1
ARTN,14,0.5768675447487105,43933320,1
IPO13,12,0.5490999756287662,43946950,1
DPH2,20,0.6848193919270775,43970000,1
ATP6V0B,13,0.6821437747052465,43974487,1
B4GALT2,12,0.5410430455343639,43978943,1
CCDC24,15,0.7262616250517878,43991359,1
SLC6A9,17,0.7147910782559823,43991500,1
DMAP1,12,0.7237401431341282,44213455,1
ERI3,12,0.6516797743391624,44221070,1
RNF220,10,0.6057928262588355,44405194,1
TMEM53,19,0.6226720232654909,44635238,1
ARMH1,2,0.8055930186164997,44674692,1
KIF2C,6,0.7756172275198812,44739818,1
RPS8,15,0.7078866314756764,44775251,1
BEST4,7,0.8147887195523013,44783585,1
PLK3,10,0.0,44800377,1
TCTEX1D4,15,0.7753632899460217,44805913,1
BTBD19,10,0.3190862510116851,44808482,1
PTCH2,12,0.7784607700832433,44819844,1
EIF2B3,2,0.6508179649899675,44850522,1
HECTD3,16,0.49090605205133997,45002540,1
UROD,4,0.6613291712240492,45010950,1
ZSWIM5,18,0.7138191924495961,45016399,1
HPDL,12,0.6057697635756629,45326905,1
MUTYH,12,0.7253875829842679,45329163,1
TOE1,10,0.4046254970867914,45340052,1
TESK2,5,0.715101398809152,45343883,1
CCDC163,19,0.6743820289776394,45493866,1
MMACHC,12,0.7110375205046602,45500300,1
PRDX1,16,0.6190046761191978,45511036,1
AKR1A1,16,0.2971371605880401,45550543,1
NASP,1,0.743425482691777,45583846,1
CCDC17,12,0.5490682112620875,45620044,1
GPBP1L1,17,0.7155949082986495,45627304,1
TMEM69,6,0.6509241256861795,45688181,1
IPP,7,0.6953595747908492,45694324,1
MAST2,12,0.43886918425977384,45786987,1
PIK3R3,14,0.5255520240625285,46040140,1
TSPAN1,9,0.5879680710036551,46175073,1
POMGNT1,16,0.7620862089828877,46188682,1
LURAP1,14,0.6335627591579684,46203334,1
RAD54L,20,0.6246270462840038,46246461,1
LRRC41,19,0.6521865898436997,46261196,1
UQCRH,5,0.6075372888483721,46303698,1
NSUN4,10,0.6698080293269972,46340177,1
FAAH,7,0.7350918616580784,46394317,1
MKNK1,14,0.6790256727358047,46557408,1
MOB3C,10,0.595902169878942,46607715,1
ATPAF1,5,0.49301265957461904,46632737,1
EFCAB14,15,0.6816614096323708,46675159,1
PDZK1IP1,19,0.4819884369965428,47183582,1
TAL1,4,0.6884149867333487,47216290,1
STIL,16,0.5798849611828263,47250139,1
CMPK1,3,0.5551382224316401,47333797,1
FOXD2,15,0.7491916352120345,47436017,1
TRABD2B,16,0.7252227519418837,47760528,1
SLC5A9,19,0.8002787076437385,48222685,1
SPATA6,10,0.6869567967203603,48295373,1
AGBL4,19,0.5114129175908848,48532854,1
BEND5,4,0.7634517748989802,48727519,1
FAF1,8,0.7104264187668368,50437028,1
CDKN2C,5,0.6302120093649315,50960745,1
RNF11,4,0.5662070495254036,51236273,1
TTC39A,15,0.7805976046001729,51287258,1
EPS15,15,0.6707539609326159,51354263,1
OSBPL9,1,0.5783564267610595,51577179,1
NRDC,12,0.5726941681662543,51789191,1
TXNDC12,19,0.7863368916425768,52020131,1
KTI12,7,0.7978091149550295,52032103,1
BTF3L4,4,0.6717809132439427,52056199,1
ZFYVE9,3,0.4856574722566245,52142094,1
CC2D1B,19,0.661887604473665,52345723,1
ORC1,15,0.8425686160631779,52372829,1
PRPF38A,10,0.6245299709800323,52404602,1
TUT4,3,0.0,52408282,1
GPX7,20,0.8376802018595056,52602371,1
SHISAL2A,12,0.6711483784004963,52633168,1
COA7,10,0.7464472574305152,52684449,1
ZYG11B,12,0.32257996206669615,52726453,1
ZYG11A,19,0.5864332105840826,52842511,1
ECHDC2,19,0.650939529634549,52895910,1
SCP2,16,0.2256802645689242,52927276,1
PODN,6,0.6686650341413969,53062052,1
SLC1A7,20,0.7401790753352828,53087179,1
CPT2,16,0.37297237158667707,53196792,1
MAGOH,8,0.6483609349426269,53226900,1
LRP8,14,0.6814700928299016,53242356,1
GLIS1,19,0.4827699150630582,53506237,1
NDC1,2,0.7466178580202268,53765478,1
YIPF1,5,0.545396969127534,53851719,1
HSPB11,12,0.7300169940688324,53916574,1
LRRC42,14,0.6940494847543168,53946085,1
TMEM59,7,0.7200142973771819,54026681,1
TCEANC2,18,0.7835778532328257,54053584,1
CYB5RL,11,0.7021925904053057,54169651,1
MRPL37,4,0.7495486095727009,54184041,1
SSBP3,17,0.6067194752065993,54225432,1
ACOT11,12,0.3727483612112379,54542257,1
MROH7,12,0.4519538985172843,54641754,1
TTC4,19,0.7853001543726157,54715861,1
PARS2,10,0.501031842174336,54756898,1
TTC22,20,0.7076423593822874,54779712,1
DHCR24,19,0.41682361936278545,54849627,1
TMEM61,15,0.8317969740344673,54980628,1
USP24,12,0.423101871145523,55066359,1
PLPP3,13,0.7470248096312255,56494761,1
FYB2,14,0.7491038246578257,56718789,1
DAB1,14,0.8514155507780852,56994778,1
OMA1,12,0.45715733676753534,58415384,1
TACSTD2,12,0.5033417270388851,58575423,1
MYSM1,3,0.7644791785341768,58643440,1
JUN,14,0.6814165632509471,58780788,1
FGGY,12,0.4611859964366414,59296638,1
HOOK1,20,0.688016853811939,59814786,1
CYP2J2,12,0.20075929539602833,59893308,1
NFIA,3,0.723810364123895,60865259,1
TM2D1,3,0.7342799469099225,61681046,1
PATJ,12,0.6611979702978071,61742406,1
KANK4,4,0.7034040437462491,62236165,1
USP1,13,0.6062723842920243,62436297,1
DOCK7,5,0.6886638907295615,62454298,1
ATG4C,18,0.7944249644079873,62784132,1
ALG6,10,0.597715532203561,63367575,1
ITGB3BP,13,0.7842258292301435,63440770,1
EFCAB7,17,0.6720076060114692,63523372,1
PGM1,12,0.17627315423850476,63593411,1
ROR1,12,0.6782511622433584,63774017,1
CACHD1,14,0.6167838092538735,64470129,1
RAVER2,3,0.7198084120860406,64745095,1
JAK1,8,0.7768065426760062,64833229,1
AK4,14,0.6500230234264952,65147549,1
DNAJC6,9,0.6792238570914348,65248219,1
LEPROT,20,0.6847370563030818,65420587,1
LEPR,4,0.7479713915797735,65420652,1
PDE4B,5,0.7433492431634452,65792514,1
SGIP1,9,0.6309765963172582,66533383,1
TCTEX1D1,17,0.8126693197238833,66752459,1
WDR78,15,0.7189650383377141,66812885,1
MIER1,2,0.76140158717519,66924895,1
SLC35D1,19,0.7309365649993944,66999350,1
IL12RB2,12,0.6714574050200028,67307364,1
SERBP1,19,0.43918478266740113,67407810,1
GADD45A,18,0.4228591874994796,67685201,1
GNG12,12,0.6416304624562927,67701475,1
DIRAS3,16,0.7911258233955456,68045896,1
WLS,17,0.6332672412060835,68098473,1
LRRC7,15,0.8271415313863013,69568261,1
LRRC40,10,0.7760320851475626,70144805,1
SRSF11,2,0.6908139130049347,70205682,1
ANKRD13C,4,0.6276625045061575,70258999,1
HHLA3,2,0.766988161299893,70354805,1
CTH,19,0.4278834893306127,70411218,1
ZRANB2,14,0.6387323929536903,71063291,1
NEGR1,4,0.693741488973311,71395943,1
LRRIQ3,6,0.8159551296540675,74026015,1
FPGT,5,0.6991085318111223,74198212,1
FPGT-TNNI3K,19,0.8405802397107057,74198235,1
TNNI3K,16,0.7877353226652868,74235387,1
CRYZ,17,0.8180084202203006,74705482,1
TYW3,8,0.7445217837913657,74733152,1
SLC44A5,16,0.6845772225805703,75202131,1
ACADM,16,0.0,75724347,1
RABGGTB,16,0.6047005218341119,75786197,1
MSH4,13,0.7431949542950648,75796882,1
ST6GALNAC3,20,0.6737003050384593,76074746,1
ST6GALNAC5,5,0.6955531385764191,76867480,1
PIGK,5,0.7941028846232101,77088989,1
AK5,16,0.5397436527854782,77282019,1
USP33,16,0.6337334061713643,77695987,1
MIGA1,16,0.2917150399411259,77779624,1
NEXN,12,0.3248975433505983,77888513,1
FUBP1,13,0.6773300638092015,77944055,1
DNAJB4,15,0.788579035010634,77979175,1
GIPC2,2,0.7324807705702079,77979542,1
PTGFR,10,0.7451500568664093,78303884,1
IFI44,1,0.8604401111898806,78649796,1
ADGRL4,16,0.7142729004590109,78889764,1
ADGRL2,19,0.5370128397142265,81306160,1
TTLL7,18,0.7488493747006896,83865024,1
PRKACB,16,0.6132437034278895,84078062,1
SAMD13,20,0.6581567822841161,84298366,1
RPF1,17,0.6841755287335496,84479259,1
GNG5,12,0.3245087425169836,84498325,1
SPATA1,6,0.795319602626122,84506300,1
CTBS,16,0.5280495494415177,84549611,1
SSX2IP,8,0.7849120637952905,84643707,1
MCOLN2,8,0.7985518474028264,84925583,1
WDR63,10,0.7618831347080551,84999147,1
MCOLN3,11,0.7771116189490449,85018082,1
SYDE2,20,0.6956433066051004,85156889,1
C1orf52,3,0.7330966866528961,85249953,1
BCL10,10,0.6622600323482635,85265776,1
DDAH1,12,0.6791892465421596,85318481,1
ZNHIT6,2,0.6367453724040271,85649417,1
COL24A1,19,0.7780841143278667,85729233,1
ODF2L,9,0.7879117731446689,86346824,1
CLCA4,10,0.8010156402494683,86547078,1
SH3GLB1,12,0.5255806660150708,86704570,1
SELENOF,7,0.728202440126953,86862445,1
HS2ST1,4,0.6810666791961579,86914635,1
LMO4,3,0.6842137200137466,87328880,1
PKN2,4,0.6984973679000692,88684222,1
GTF2B,10,0.3649625405426873,88852633,1
KYAT3,19,0.5749077649698553,88935773,1
RBMXL1,10,0.48113128655349824,88979456,1
GBP3,13,0.7921984633782863,89006679,1
GBP1,10,0.5759576764116786,89052319,1
GBP2,19,0.7924181814128232,89106132,1
GBP4,5,0.6280178830117935,89181144,1
GBP6,13,0.7425727410745024,89364058,1
LRRC8B,10,0.7668808452616557,89524836,1
LRRC8C,10,0.6049581764566394,89633072,1
LRRC8D,11,0.6839213730182324,89821014,1
ZNF326,5,0.7004255051032884,89995110,1
ZNF644,18,0.6431608105956144,90915298,1
HFM1,4,0.8265590366802348,91260766,1
CDC7,10,0.819482559562152,91500851,1
TGFBR3,16,0.6915718993489323,91680343,1
EPHX4,14,0.7065440406824401,92029985,1
BTBD8,2,0.5846755408988907,92080305,1
GLMN,15,0.6877819170855345,92246402,1
RPAP2,8,0.6949846177540149,92299059,1
GFI1,3,0.7894148969320037,92473043,1
EVI5,11,0.6955209248940446,92508696,1
RPL5,2,0.7458392145269732,92832013,1
MTF2,12,0.6542140282848046,93079235,1
TMED5,2,0.6777664430803604,93149742,1
CCDC18,5,0.6607192492308536,93179919,1
DR1,11,0.6373646308698986,93345907,1
FNBP1L,19,0.5305571983437886,93448131,1
BCAR3,12,0.6093721588680929,93561741,1
DNTTIP2,10,0.6420673687715415,93866284,1
GCLM,8,0.7956209030573226,93885199,1
ABCA4,7,0.7836675700609652,93992834,1
ARHGAP29,10,0.7943366781509521,94148988,1
ABCD3,13,0.7401542681697862,94418389,1
F3,18,0.7150189333183941,94529173,1
SLC44A3,5,0.8134090993408387,94820342,1
CNN3,2,0.7875719496185672,94896949,1
ALG14,15,0.6632952753921396,94974405,1
TMEM56-RWDD3,11,0.786856365274923,95117923,1
RWDD3,12,0.5538474414657895,95234210,1
PTBP2,18,0.5661821921266044,96721665,1
DPYD,12,0.6425235125179689,97077743,1
SNX7,12,0.6479605353416948,98661701,1
PLPPR4,5,0.8192136324238263,99263953,1
PALMD,12,0.5081229458524447,99646113,1
FRRS1,1,0.7041709581764398,99708632,1
SLC35A3,15,0.6673229527436872,99969351,1
MFSD14A,19,0.7097701282208404,100038095,1
SASS6,12,0.7443438404447886,100083563,1
TRMT13,7,0.5456889494059916,100133150,1
LRRC39,12,0.08417868279811858,100148449,1
DBT,5,0.5567618844228628,100186919,1
RTCA,16,0.6414261683993249,100266207,1
CDC14A,1,0.7449008477705177,100345001,1
VCAM1,6,0.8070102406522044,100719742,1
EXTL2,11,0.7216811939282917,100872372,1
SLC30A7,11,0.0,100896076,1
DPH5,12,0.5842996827614504,100989623,1
S1PR1,18,0.4936843361592458,101236865,1
COL11A1,3,0.6640921958069533,102876467,1
RNPC3,7,0.6135743173695634,103525691,1
AMY2B,16,0.6821937601127761,103553815,1
PRMT6,7,0.6705887330472433,107056679,1
VAV3,11,0.6795439074955665,107571161,1
SLC25A24,12,0.5212940277570024,108134043,1
FAM102B,9,0.5953956156745098,108560089,1
HENMT1,5,0.7272541533421897,108648290,1
PRPF38B,3,0.7244932174932133,108692310,1
STXBP3,16,0.6382362236087988,108746674,1
AKNAD1,4,0.61017192047559,108815898,1
GPSM2,12,0.5511877676206214,108875350,1
CLCC1,2,0.624373365634524,108929508,1
WDR47,12,0.45784390106252504,108970214,1
TAF13,10,0.624711996519966,109062486,1
TMEM167B,8,0.6620730906913914,109089803,1
C1orf194,1,0.7705904259359897,109105951,1
KIAA1324,2,0.6992497587059847,109113679,1
SARS,15,0.7185877224999468,109213918,1
CELSR2,12,0.3953702438336738,109249539,1
PSRC1,19,0.6187309825881162,109279556,1
SORT1,4,0.6935278025824088,109309568,1
PSMA5,12,0.4771013950557934,109399042,1
ATXN7L2,12,0.43117768388488054,109483479,1
CYB561D1,7,0.7315089568286215,109494052,1
AMIGO1,19,0.7765747740881468,109504178,1
GPR61,12,0.30901794968014507,109539872,1
GNAI3,10,0.6556922127198926,109548615,1
AMPD2,10,0.7301295648472498,109616104,1
GSTM4,12,0.5047693509228521,109656099,1
GSTM2,7,0.7002112569399526,109668022,1
GSTM3,12,0.6985206635052545,109733932,1
CSF1,18,0.791790716863452,109910242,1
AHCYL1,12,0.7313632396504108,109984765,1
STRIP1,17,0.6124026295683396,110031577,1
KCNC4,9,0.7195005630532558,110211343,1
RBM15,6,0.600904453209124,110338506,1
SLC16A4,13,0.7642371790214445,110362851,1
LAMTOR5,12,0.25884077907870284,110401249,1
KCNA3,10,0.669038588518666,110672465,1
CD53,16,0.5675723328229595,110871188,1
LRIF1,12,0.44977766500470295,110947190,1
DRAM2,5,0.7006310514430414,111117333,1
CEPT1,19,0.6996699353553673,111139627,1
DENND2D,19,0.5821560139070779,111185969,1
CHI3L2,19,0.19869764399382162,111200771,1
PIFO,20,0.5336290851298204,111346600,1
OVGP1,7,0.686978031253356,111414314,1
WDR77,12,0.5501051861889839,111439890,1
ATP5PB,12,0.5543268610593299,111448864,1
C1orf162,10,0.8049646966634788,111473792,1
TMIGD3,6,0.6976723360804848,111483348,1
RAP1A,5,0.6460577085673682,111542218,1
INKA2,6,0.0,111680630,1
DDX20,12,0.6025018595421927,111755245,1
KCND3,12,0.3330718949361079,111770662,1
CTTNBP2NL,14,0.7319507370329342,112396214,1
WNT2B,19,0.6933451809484941,112466541,1
ST7L,2,0.7756096273685393,112523514,1
CAPZA1,11,0.4906555148239786,112619805,1
MOV10,16,0.7616829669998502,112673141,1
RHOC,2,0.6450984334119225,112701106,1
PPM1J,12,0.43444241446779597,112709994,1
SLC16A1,16,0.5746665325380599,112911847,1
LRIG2,10,0.6489442009895583,113073198,1
MAGI3,15,0.6959475846482969,113390515,1
PHTF1,12,0.3935985522251434,113696831,1
RSBN1,12,0.3847998669216882,113761832,1
PTPN22,10,0.7739999129008379,113813811,1
BCL2L15,4,0.7524707104402046,113876816,1
AP4B1,7,0.0,113894194,1
DCLRE1B,12,0.6934705765108251,113905213,1
HIPK1,14,0.5251381340884242,113929324,1
OLFML3,16,0.4885212109626501,113979391,1
TRIM33,12,0.43054375436526005,114392790,1
BCAS2,14,0.617411119910541,114567557,1
DENND2C,12,0.35040709458795927,114582848,1
NRAS,10,0.7179007964477371,114704469,1
CSDE1,12,0.6437987409386167,114716913,1
SIKE1,5,0.5759280293650126,114769479,1
TSPAN2,13,0.7246771185359626,115048011,1
NGF,12,0.77959334803886,115285918,1
VANGL1,18,0.7671967582867572,115641970,1
SLC22A15,19,0.6164641548570846,115976513,1
ATP1A1,9,0.7596337003558292,116372668,1
CD58,3,0.610003384696996,116514534,1
IGSF3,10,0.8365582918127847,116574399,1
CD2,18,0.6951076308911385,116754430,1
PTGFRN,16,0.7294785241041439,116909916,1
CD101,8,0.7574506110064609,117001750,1
TTF2,12,0.5026390429610315,117060326,1
TRIM45,12,0.5716705228598812,117111060,1
VTCN1,1,0.8333495334581921,117143587,1
MAN1A2,15,0.7150146252947474,117367449,1
TENT5C,12,0.33552632053945686,117606048,1
GDAP2,14,0.46096398587489706,117863485,1
WDR3,5,0.7329786574465048,117929720,1
WARS2,11,0.531132662827025,119031216,1
ZNF697,18,0.6338765004870606,119619377,1
PHGDH,4,0.6930326409031492,119648411,1
NOTCH2,3,0.6264061519367063,119911553,1
SEC22B,16,0.6882343825402248,120150898,1
NBPF26,13,0.7202768726242146,120723949,1
FCGR1B,9,0.8337212823317144,121087345,1
FAM72B,15,0.7471423146628349,121167646,1
SRGAP2C,4,0.7133817673274596,121184810,1
NBPF15,12,0.5369055926847708,144421386,1
SRGAP2B,14,0.7897719871341193,144887265,1
NBPF20,7,0.7721492613591295,145289900,1
GPR89A,13,0.8217436171485197,145607988,1
CD160,3,0.710474371298349,145719471,1
RNF115,12,0.5111752741781118,145738868,1
POLR3C,18,0.5668626356156947,145824088,1
NUDT17,14,0.712420104762761,145845630,1
PIAS3,17,0.6901049824843232,145848522,1
ANKRD35,5,0.6611488735468833,145866560,1
ITGA10,8,0.8114167283682234,145891208,1
PEX11B,10,0.5911232871467313,145911350,1
RBM8A,13,0.7284634139088686,145917714,1
LIX1L,19,0.5807055649092464,145933423,1
ANKRD34A,19,0.574879672898982,145959441,1
POLR3GL,15,0.6206380431279405,145964690,1
TXNIP,12,0.7351935328812264,145992435,1
NBPF10,8,0.7469080789866605,146064699,1
NOTCH2NLA,12,0.7737571873040421,146146203,1
NBPF12,7,0.7405035740579125,146938744,1
PRKAB2,12,0.5000765329013801,147155106,1
CHD1L,16,0.5585459048913228,147242654,1
BCL9,9,0.7779895107076211,147541501,1
ACP6,16,0.2702308642723259,147629652,1
GJA5,1,0.7161232679826715,147756199,1
GPR89B,3,0.7057340040777693,147928393,1
NBPF11,7,0.7674940477501584,148102046,1
NBPF14,20,0.6772504334578291,148531385,1
PDE4DIP,12,0.17594655154495442,148808181,1
NBPF9,13,0.7427568677219268,149054027,1
NBPF19,7,0.7235378204502475,149475338,1
FCGR1A,9,0.7658101703615331,149782671,1
HIST2H2BF,19,0.7229731217020505,149782689,1
HIST2H2BE,19,0.5921578567501413,149884459,1
HIST2H2AC,2,0.6905576252142174,149886975,1
BOLA1,12,0.573701380455464,149887890,1
SV2A,20,0.7094529457159657,149903318,1
SF3B4,13,0.5529184383272836,149923317,1
MTMR11,17,0.615562890170813,149928651,1
OTUD7B,8,0.7177322157143993,149937812,1
VPS45,5,0.752740904371846,150067279,1
PLEKHO1,10,0.583495388421156,150149183,1
ANP32E,13,0.7573869293505349,150218417,1
APH1A,15,0.6401504586356536,150265399,1
C1orf54,13,0.6945808741480326,150268200,1
CIART,2,0.7562046362798613,150282543,1
MRPS21,8,0.6007878413803134,150293720,1
PRPF3,17,0.6537661765958782,150321479,1
RPRD2,17,0.6886725354922898,150363091,1
TARS2,2,0.7627690828820344,150487364,1
ECM1,6,0.650061345668786,150508062,1
ADAMTSL4,14,0.6321219136450276,150549369,1
MCL1,15,0.4792304924193025,150574551,1
ENSA,8,0.7148215490886718,150600851,1
GOLPH3L,19,0.7429600471156524,150646230,1
CTSS,6,0.7364840520580866,150730188,1
CTSK,4,0.6361158632256968,150796208,1
ARNT,5,0.6899724702353893,150809713,1
SETDB1,19,0.5780471459091774,150926263,1
CERS2,7,0.535534268771901,150960583,1
ANXA9,19,0.7402004252605947,150982249,1
MINDY1,19,0.5992351741542311,150996086,1
PRUNE1,12,0.6334393059029382,151008420,1
BNIPL,12,0.48642315524460755,151036321,1
C1orf56,1,0.7627695373658949,151047740,1
CDC42SE1,10,0.5689070678449155,151050971,1
MLLT11,11,0.6870617906641889,151057758,1
GABPB2,13,0.6726902671996406,151070578,1
SEMA6C,12,0.1406604230126386,151131685,1
TNFAIP8L2,19,0.7235809756688615,151156649,1
SCNM1,15,0.5967676397640707,151156664,1
LYSMD1,10,0.49609359983502677,151159748,1
VPS72,12,0.7434295752294138,151169987,1
PIP5K1A,3,0.5932677339402537,151197949,1
PSMD4,2,0.624612127946682,151254703,1
ZNF687,2,0.7439361637750628,151281618,1
PI4KB,10,0.732273888368311,151291797,1
RFX5,15,0.705468870371359,151340640,1
SELENBP1,4,0.6717056255071671,151364304,1
PSMB4,14,0.5280804165706325,151399560,1
POGZ,12,0.6392689859486653,151402724,1
CGN,20,0.6101155373770973,151510510,1
TUFT1,10,0.6292634111868427,151540305,1
SNX27,3,0.6508426622971035,151612006,1
MRPL9,19,0.6113702169716042,151759647,1
OAZ3,19,0.3488554545443303,151762899,1
TDRKH,7,0.7014666046165523,151770107,1
RORC,19,0.0,151806071,1
C2CD4D,9,0.7549810366519384,151837819,1
THEM5,3,0.7879034910059282,151847101,1
THEM4,16,0.4247959422478693,151870866,1
S100A10,4,0.7256478692564383,151982915,1
S100A11,20,0.6782378671132107,152032506,1
TCHH,1,0.7746428576527498,152106317,1
HRNR,17,0.7488874743942525,152212076,1
FLG,17,0.7634567526878506,152302175,1
S100A9,10,0.6931362087169781,153357854,1
S100A8,10,0.7028833400546457,153390032,1
S100A6,7,0.7688647223050242,153534599,1
S100A5,11,0.8107723089941266,153537147,1
S100A4,4,0.6868730268309597,153543613,1
S100A3,6,0.7822510208365854,153547329,1
S100A2,17,0.7695114922455617,153561108,1
S100A16,9,0.6524021450486149,153606886,1
S100A14,20,0.7245795340966444,153614255,1
S100A13,17,0.7752885050711362,153618787,1
CHTOP,6,0.7304706541979659,153633982,1
SNAPIN,10,0.6047782915096458,153658654,1
ILF2,7,0.8291143360521682,153661788,1
NPR1,5,0.5750593969117817,153678688,1
INTS3,1,0.7288141146124554,153728050,1
SLC27A3,20,0.658022987778782,153774354,1
GATAD2B,10,0.6311803361640838,153789030,1
DENND4B,12,0.6374629493329816,153929501,1
CRTC2,3,0.6851358950277717,153947669,1
SLC39A1,7,0.6270113477487871,153959099,1
CREB3L4,15,0.6645782583509305,153967534,1
JTB,19,0.6657731916509873,153974269,1
RAB13,8,0.8758717344451482,153981617,1
RPS27,2,0.6906160865429787,153990762,1
TPM3,12,0.10482107343544278,154155304,1
C1orf43,13,0.6629709893495443,154206696,1
UBAP2L,2,0.7111273491921386,154220179,1
HAX1,2,0.710473510072432,154272511,1
ATP8B2,12,0.7315574335757634,154325553,1
IL6R,5,0.7753277118416281,154405193,1
SHE,1,0.6188382791975754,154469772,1
TDRD10,20,0.6096377562134769,154502219,1
UBE2Q1,15,0.6496953587926305,154548577,1
CHRNB2,19,0.6767634281287431,154567781,1
ADAR,12,0.613151861883329,154582057,1
KCNN3,15,0.728591750855504,154697455,1
PMVK,3,0.7159900258543863,154924740,1
PBXIP1,8,0.5740027957006638,154944076,1
PYGO2,15,0.5888791945225641,154957026,1
SHC1,19,0.7044899005453858,154962298,1
CKS1B,13,0.5978386957016638,154974653,1
FLAD1,3,0.6857364877358029,154983338,1
ZBTB7B,15,0.5688424885806382,155002630,1
DCST2,19,0.6914403245751528,155018520,1
DCST1,16,0.7967482538764313,155033824,1
ADAM15,15,0.676415845627468,155050566,1
EFNA4,15,0.5958621540565002,155063737,1
EFNA3,15,0.5943592540134028,155078837,1
EFNA1,15,0.0,155127876,1
SLC50A1,16,0.5068246915058667,155135344,1
DPM3,8,0.0,155139891,1
KRTCAP2,8,0.5883610822900038,155169408,1
TRIM46,20,0.6929001075937815,155173787,1
MUC1,15,0.6568077588073857,155185824,1
THBS3,4,0.7314968562211505,155195588,1
MTX1,7,0.7560459271465181,155208699,1
GBA,13,0.6788941981612275,155234452,1
FAM189B,12,0.577568906209697,155247205,1
SCAMP3,16,0.7727032169694332,155255979,1
CLK2,10,0.6038424572186238,155262868,1
HCN3,3,0.627366633766117,155277463,1
FDPS,16,0.38841657164135723,155308748,1
RUSC1,9,0.752714221158072,155320894,1
ASH1L,14,0.5560111433901055,155335268,1
MSTO1,3,0.6981553826373056,155610205,1
YY1AP1,17,0.5613953689436424,155659443,1
DAP3,10,0.7305365613360355,155687960,1
GON4L,17,0.7010742719125498,155749662,1
SYT11,9,0.7474605161963315,155859567,1
RIT1,1,0.6909135951659557,155897808,1
KHDC4,13,0.6285680680896165,155913045,1
ARHGEF2,6,0.6611950000617359,155946851,1
SSR2,11,0.8147729324301412,156009048,1
UBQLN4,12,0.6315497146024078,156035299,1
LAMTOR2,13,0.7929478000335584,156054752,1
RAB25,2,0.7259581462361786,156061160,1
MEX3A,19,0.53545932222455,156072013,1
LMNA,10,0.32945302175813806,156082573,1
SEMA4A,12,0.525919090896636,156147366,1
SLC25A44,10,0.491360358478355,156193932,1
PMF1-BGLAP,1,0.8066537069934294,156212982,1
PMF1,14,0.6579470760413655,156212993,1
BGLAP,7,0.7427138980824397,156242184,1
PAQR6,7,0.7072884727916151,156243320,1
SMG5,12,0.7414124680245682,156249224,1
TMEM79,14,0.7032295643434301,156282935,1
GLMP,6,0.7378584937736836,156290089,1
CCT3,20,0.6742880452592921,156308968,1
TSACC,20,0.8194513486920019,156337314,1
MEF2D,12,0.6509061587953873,156463727,1
IQGAP3,17,0.7400858707304063,156525405,1
NAXE,19,0.6327297588711673,156591762,1
GPATCH4,2,0.6588265835029188,156594487,1
HAPLN2,18,0.7176080007175338,156619331,1
BCAN,19,0.37058997706007646,156641390,1
NES,5,0.7451266611570055,156668763,1
CRABP2,20,0.70422109998705,156699606,1
ISG20L2,10,0.5003381719363469,156721891,1
RRNAD1,14,0.6994319325176623,156728442,1
MRPL24,15,0.6779575622863034,156737303,1
HDGF,2,0.6238218318214785,156742109,1
PRCC,17,0.718712140090205,156750610,1
SH2D2A,3,0.6779081487838636,156806243,1
INSRR,19,0.5476193500825542,156840063,1
PEAR1,10,0.7227772172980853,156893698,1
LRRC71,19,0.8012749827818311,156920632,1
ARHGEF11,20,0.6843591727168221,156934840,1
ETV3,4,0.6726117770059767,157121191,1
KIRREL1,19,0.7324671584714536,157993273,1
CD1D,19,0.7580343318461391,158179947,1
CD1C,8,0.7954265899824695,158289923,1
MNDA,20,0.7975352502312995,158831351,1
PYHIN1,13,0.7733246643299696,158930796,1
IFI16,12,0.6891542786505742,158999968,1
CADM3,19,0.7389716852896229,159171609,1
ACKR1,9,0.5934497459852528,159203307,1
FCER1A,18,0.8137779058453405,159289714,1
DUSP23,6,0.6608686694423752,159780932,1
FCRL6,19,0.8544732955301904,159800511,1
SLAMF8,6,0.6536873388322324,159826811,1
VSIG8,1,0.6716007204876939,159854316,1
CFAP45,5,0.7239002460631496,159872364,1
TAGLN2,9,0.5336468030752157,159918107,1
IGSF9,5,0.7228614915561764,159927039,1
PIGM,10,0.6143894981684555,160024953,1
IGSF8,16,0.6584353887186019,160091340,1
ATP1A4,7,0.7974877648043825,160151570,1
PEA15,19,0.7257341022620811,160205337,1
DCAF8,12,0.4706724409572225,160215715,1
PEX19,5,0.5840871419887418,160276812,1
COPA,16,0.6843488389105712,160288594,1
NCSTN,14,0.6868299837295613,160343316,1
NHLH1,19,0.4845587203851427,160367071,1
VANGL2,16,0.5439580442175886,160400564,1
CD48,4,0.7551964582080322,160678746,1
SLAMF7,2,0.7506698034568119,160739057,1
LY9,20,0.7646448710176921,160796074,1
CD244,18,0.7058600224824207,160830160,1
F11R,20,0.5517198891470201,160995211,1
TSTD1,4,0.6967024177455411,161037631,1
USF1,10,0.7373979527493918,161039251,1
ARHGAP30,8,0.6919734846949663,161046946,1
NECTIN4,5,0.7172001526554088,161070998,1
KLHDC9,8,0.6772015165244569,161098361,1
PFDN2,5,0.6480264760333911,161100556,1
NIT1,5,0.6781135568784291,161118086,1
DEDD,12,0.6758290350653802,161120974,1
UFC1,6,0.752804138925583,161152776,1
USP21,12,0.5074528262249867,161159450,1
PPOX,2,0.7220509731501984,161166056,1
B4GALT3,15,0.7186739892527723,161171310,1
ADAMTS4,10,0.4460782520856079,161184302,1
NDUFS2,12,0.38017654719744387,161197104,1
FCER1G,10,0.7899642408744658,161215234,1
TOMM40L,12,0.4854255623431911,161225939,1
NR1I3,4,0.7937337387846617,161229666,1
PCP4L1,17,0.7420861654615794,161258745,1
SDHC,12,0.4231285815326232,161314257,1
FCGR2A,16,0.7981094175352073,161505430,1
FCGR3A,16,0.7257382731764448,161541759,1
FCGR2B,13,0.7758748766675979,161663147,1
DUSP12,7,0.6365882620540919,161749758,1
ATF6,19,0.712824173015705,161766320,1
OLFML2B,10,0.7684425762861327,161983192,1
NOS1AP,3,0.7060129611588476,162069691,1
C1orf226,3,0.6762819791656751,162378841,1
SH2D1B,12,0.7940760315632711,162395268,1
UHMK1,12,0.7616554618039314,162497251,1
UAP1,5,0.7186930238759632,162561506,1
DDR2,15,0.6799010597846588,162631373,1
HSD17B7,14,0.7115377534846061,162790702,1
RGS5,9,0.8306614536657083,163111121,1
NUF2,13,0.7316861521661024,163266576,1
PBX1,12,0.7702396851420792,164555584,1
MGST3,12,0.48434911338425135,165631213,1
ALDH9A1,4,0.7405462346229025,165662216,1
TMCO1,7,0.6812646675630737,165724293,1
UCK2,15,0.6397254976125952,165827614,1
FAM78B,19,0.41256221335054655,166057426,1
POGK,7,0.6922884691337764,166839447,1
TADA1,10,0.5560289483394651,166856510,1
ILDR2,4,0.6673635262333865,166895711,1
POU2F1,10,0.6531474600680828,167220876,1
CD247,11,0.8202052488613211,167430640,1
CREG1,3,0.7712419598210298,167529117,1
RCSD1,12,0.543176823760399,167630093,1
MPZL1,8,0.8085632854271341,167721192,1
MPC2,16,0.2521044868750384,167916675,1
DCAF6,12,0.08713110030308313,167935783,1
GPR161,16,0.7623649607469543,168079543,1
TIPRL,12,0.7524776173987786,168178962,1
SFT2D2,7,0.6812412806236695,168225938,1
TBX19,18,0.7376692666417363,168280877,1
XCL2,8,0.815562576111504,168540768,1
XCL1,19,0.7891974203820847,168576605,1
ATP1B1,5,0.6841251118279202,169105697,1
NME7,10,0.734714437649971,169132531,1
BLZF1,19,0.72792105043582,169367970,1
CCDC181,7,0.7875690661399142,169394870,1
SLC19A2,18,0.6207155417048118,169463909,1
SELP,9,0.6756209109832438,169588849,1
C1orf112,2,0.7077846777234738,169662007,1
METTL18,4,0.7102651269709298,169792529,1
SCYL3,13,0.7819372998828913,169849631,1
KIFAP3,12,0.6893139022656345,169921326,1
GORAB,15,0.6237388384083595,170532129,1
PRRX1,12,0.5463728568323816,170662728,1
FMO3,6,0.7863135585119385,171090901,1
FMO2,9,0.607673120502135,171185249,1
FMO1,4,0.7856496465331138,171248471,1
FMO4,2,0.7745135080252012,171314183,1
PRRC2C,10,0.6809067079513516,171485551,1
VAMP4,3,0.6329884005294971,171700160,1
DNM3,12,0.7587108054660638,171841498,1
PIGC,9,0.7926149407986063,172370189,1
SUCO,19,0.652645463431341,172532349,1
FASLG,18,0.0,172659103,1
TNFSF4,18,0.7385883235415993,173183731,1
PRDX6,5,0.47461618544961526,173477330,1
ANKRD45,7,0.7558239640252282,173609561,1
KLHL20,5,0.7252543931299827,173714941,1
CENPL,14,0.7518696977678022,173799550,1
DARS2,16,0.48531940040357546,173824653,1
ZBTB37,4,0.6315960260581375,173868082,1
RC3H1,3,0.6840960881083262,173931214,1
RABGAP1L,13,0.7534215134484569,174159410,1
CACYBP,5,0.7499785784319662,174999163,1
MRPS14,8,0.7504935479452606,175010789,1
TNN,13,0.6718942686345328,175067858,1
KIAA0040,10,0.5931066410675504,175156986,1
COP1,7,0.7496450350896968,175944831,1
SEC16B,4,0.7067856068258015,177923956,1
RASAL2,12,0.6735021190224858,178094141,1
RALGPS2,12,0.5335599727793692,178725147,1
ANGPTL1,1,0.7551411402491026,178849535,1
FAM20B,14,0.6954970043153526,179025804,1
TOR3A,5,0.7717822660752662,179082070,1
ABL2,10,0.5946194333163562,179099330,1
SOAT1,19,0.42720746228170603,179293714,1
TDRD5,19,0.35776603306803845,179591613,1
TOR1AIP2,3,0.610570711840518,179839967,1
TOR1AIP1,14,0.5431454046285592,179882042,1
CEP350,5,0.7194300327356382,179954773,1
QSOX1,19,0.717570558903642,180154869,1
LHX4,15,0.8001176401602739,180230264,1
ACBD6,15,0.7165695728877985,180269653,1
XPR1,9,0.6727194998110573,180632004,1
KIAA1614,19,0.7101804689161499,180912897,1
STX6,14,0.5181116648789407,180972712,1
MR1,3,0.7195449255690749,181033425,1
IER5,12,0.5322425771072596,181088712,1
CACNA1E,15,0.780391983590935,181317690,1
ZNF648,12,0.2558573888475094,182054570,1
GLUL,19,0.4303649900887764,182381704,1
RNASEL,11,0.8043193414611846,182573634,1
RGS16,6,0.6159710856930718,182598623,1
NPL,17,0.7825690798994145,182789293,1
DHX9,5,0.7486695576464111,182839347,1
LAMC1,5,0.6056426972327331,183023420,1
LAMC2,5,0.6209721975795419,183186238,1
NMNAT2,12,0.5267991942654602,183248237,1
SMG7,15,0.645348477496652,183472216,1
NCF2,2,0.820498515143979,183555563,1
ARPC5,12,0.664694267147349,183620846,1
RGL1,5,0.6857916555755753,183636085,1
TSEN15,2,0.6491086880114192,184051651,1
C1orf21,12,0.5253721537263698,184387029,1
EDEM3,19,0.7087682280078442,184690237,1
FAM129A,16,0.807216984886749,184790724,1
RNF2,20,0.6825349776449081,185045526,1
TRMT1L,12,0.38443160243562635,185118101,1
SWT1,18,0.7133761808486494,185157080,1
IVNS1ABP,10,0.717706888500806,185296388,1
HMCN1,12,0.6368146260347118,185734391,1
TPR,17,0.7460392598974671,186311652,1
ODR4,13,0.7576011422518123,186375838,1
OCLM,1,0.7742055036527244,186401046,1
PLA2G4A,17,0.7199024133594802,186828949,1
RGS18,10,0.7494836008382013,192158462,1
UCHL5,20,0.7177995649190616,193012250,1
GLRX2,16,0.5892692601186955,193090866,1
CDC73,3,0.4571276402521043,193121958,1
B3GALT2,2,0.768488933968129,193179045,1
KCNT2,4,0.7876563350016782,196225779,1
CFH,4,0.7826813603356209,196651878,1
CFHR3,2,0.8393602123780002,196774795,1
ASPM,13,0.7767449161316899,197084127,1
ZBTB41,3,0.7100878901784776,197153680,1
CRB1,11,0.858708391097414,197268204,1
DENND1B,19,0.6935730053225291,197504748,1
C1orf53,16,0.7050646222503031,197902630,1
NEK7,19,0.8028182679045083,198156994,1
NR5A2,14,0.7448581661207315,200027614,1
ZNF281,11,0.7583917014193742,200404940,1
DDX59,12,0.6347947322716975,200623896,1
CAMSAP2,3,0.5727706138158153,200739558,1
INAVA,20,0.7576897889320413,200891048,1
KIF21B,5,0.7614246389142881,200969390,1
TMEM9,9,0.6770545356720635,201134772,1
PKP1,20,0.5115464314551803,201283452,1
TNNT2,4,0.7239324947441488,201359008,1
LAD1,12,0.6452014652432576,201380838,1
PHLDA3,3,0.6345376692164153,201464383,1
CSRP1,7,0.7961722013850929,201483530,1
NAV1,7,0.661062444595882,201622885,1
IPO9,17,0.6201695524000638,201829149,1
SHISA4,12,0.243296795148097,201888680,1
LMOD1,7,0.8042504546099587,201896456,1
TIMM17A,19,0.6077947557321421,201955503,1
RNPEP,17,0.6947927492209038,201982372,1
ELF3,20,0.7489539733027806,202007945,1
GPR37L1,4,0.8203655815548425,202122917,1
ARL8A,3,0.6679555056945634,202133404,1
PTPN7,2,0.7224842169578184,202147013,1
LGR6,13,0.7560302946588352,202193901,1
UBE2T,12,0.5118054030355645,202331657,1
PPP1R12B,1,0.750404230972298,202348699,1
SYT2,10,0.7068475094836084,202590596,1
KDM5B,19,0.5861215217102687,202724495,1
RABIF,5,0.705094474133316,202878957,1
KLHL12,20,0.6665252230521066,202891116,1
ADIPOR1,13,0.6985087420191565,202940826,1
CYB5R1,12,0.4187101512189073,202961873,1
TMEM183A,12,0.597319373717152,203007374,1
ADORA1,19,0.6432503012954792,203090654,1
CHI3L1,16,0.7544233959012846,203178931,1
BTG2,14,0.719135052614157,203305491,1
FMOD,4,0.7297744448626509,203340628,1
PRELP,19,0.712263161450193,203475806,1
ATP2B4,9,0.588610996470099,203626561,1
LAX1,11,0.8170138295858282,203765176,1
ZC3H11A,2,0.7112038937038124,203795654,1
ZBED6,14,0.6177522457942051,203795714,1
SNRPE,13,0.7455024272554579,203861599,1
SOX13,14,0.6550782466198586,204073115,1
ETNK2,19,0.6370306677531697,204131062,1
GOLT1A,19,0.617632479472352,204198163,1
PLEKHA6,20,0.6805905370716687,204218853,1
PPP1R15B,10,0.4310090438827745,204403381,1
PIK3C2B,6,0.6616166289096007,204422628,1
MDM4,11,0.7425992500087784,204516379,1
LRRN2,4,0.6428860228587083,204617170,1
NFASC,9,0.6527990304551441,204828651,1
CNTN2,4,0.0,205042937,1
TMEM81,4,0.7850963657059261,205083129,1
RBBP5,8,0.7385283776012271,205086142,1
DSTYK,2,0.6827334463500931,205142505,1
TMCC2,14,0.6973335002781,205227946,1
NUAK2,15,0.6513507762534088,205302059,1
KLHDC8A,15,0.6967642878643524,205336065,1
LEMD1,12,0.6818128420094647,205381378,1
CDK18,19,0.3710421853656226,205504595,1
MFSD4A,17,0.5704281598830029,205568885,1
ELK4,1,0.8083680624007595,205597556,1
SLC45A3,17,0.7111818079557284,205657851,1
NUCKS1,13,0.6200078682256913,205712822,1
RAB29,5,0.7007193497617112,205767986,1
SLC41A1,16,0.5979703867689444,205789094,1
PM20D1,6,0.8143254628184359,205828025,1
RAB7B,20,0.7169927378219723,205976740,1
RHEX,3,0.7230299192516791,206053173,1
FAM72A,5,0.7425201405422679,206186179,1
SRGAP2,1,0.694075311038405,206203345,1
IKBKE,20,0.6719252986457115,206470476,1
RASSF5,7,0.6500761016678336,206507530,1
EIF2D,2,0.6444097855009181,206571292,1
DYRK3,10,0.3062493674352762,206635536,1
MAPKAPK2,10,0.5776644111989435,206684944,1
IL10,3,0.6626755009721321,206767602,1
IL24,14,0.7095542730449047,206897443,1
FCMR,14,0.7762212971965528,206903317,1
PIGR,2,0.6293408146201906,206928522,1
C1orf116,5,0.7152927615086031,207018522,1
PFKFB2,16,0.5827972798270102,207034366,1
YOD1,4,0.6851518944650516,207043849,1
CD55,5,0.7063823132503383,207321376,1
CD46,15,0.7278913559905956,207752057,1
CD34,18,0.7452211622825392,207880972,1
PLXNA2,16,0.7495918732375593,208022242,1
LAMB3,20,0.6695760757548056,209614870,1
TRAF3IP3,19,0.7765626193092536,209756032,1
C1orf74,10,0.6479564695215676,209779208,1
IRF6,15,0.7701081156233316,209785617,1
UTP25,20,0.6645267834199,209827972,1
SERTAD4,2,0.6913336787818731,210232796,1
HHAT,3,0.7083703359996293,210328252,1
KCNH1,19,0.5404485189607047,210676823,1
RCOR3,12,0.5893515150629516,211258377,1
TRAF5,14,0.7789279100328074,211326615,1
SLC30A1,15,0.6294253037120838,211571568,1
NEK2,17,0.8011747049186018,211658657,1
LPGAT1,4,0.6160032980483676,211743457,1
INTS7,19,0.6116065058785445,211940399,1
DTL,17,0.7269892082226014,212035553,1
PPP2R5A,5,0.5897998829056887,212285410,1
TMEM206,14,0.6926892986286548,212363931,1
NENF,16,0.6667114155986649,212432920,1
ATF3,6,0.6109290446856896,212565334,1
BATF3,10,0.7637250935902438,212686417,1
NSL1,13,0.7439515795800107,212726153,1
TATDN3,5,0.6679921941509461,212791828,1
FLVCR1,12,0.6734848962422103,212858275,1
VASH2,9,0.7075484020323273,212950520,1
ANGEL2,19,0.797496723316455,212992182,1
RPS6KC1,17,0.6328681157440833,213051233,1
PROX1,5,0.8149512224238905,213983181,1
SMYD2,12,0.5581477191686954,214281102,1
PTPN14,12,0.6066212662571274,214348700,1
CENPF,7,0.7988292638066603,214603195,1
KCNK2,3,0.7376957285953631,215005775,1
KCTD3,7,0.730439588747402,215567304,1
USH2A,19,0.45547686052334835,215622891,1
ESRRG,20,0.6468127241519251,216503246,1
GPATCH2,7,0.7269290806095637,217426992,1
SPATA17,10,0.6567713607821429,217631324,1
RRP15,2,0.7363945688326881,218285293,1
TGFB2,3,0.7430407488036319,218345336,1
LYPLAL1,20,0.6358988740495678,219173869,1
EPRS,13,0.6856400268823071,219968600,1
BPNT1,14,0.761519880751665,220057482,1
IARS2,5,0.5976990379547877,220094132,1
RAB3GAP2,15,0.7790894519047222,220148293,1
MARK1,20,0.7670027871793867,220528183,1
C1orf115,20,0.6386849792901637,220690363,1
MARC2,2,0.7927968119373687,220748225,1
MARC1,5,0.6628229637621775,220786913,1
HLX,6,0.6313604772184381,220879431,1
DUSP10,10,0.556086736407233,221701424,1
TAF1A,14,0.5708379477263366,222557902,1
MIA3,5,0.6771641252807263,222618097,1
AIDA,5,0.0,222668013,1
BROX,10,0.6905705807948022,222712553,1
FAM177B,11,0.76809507848123,222737207,1
DISP1,6,0.7718545516606983,222872271,1
TLR5,20,0.5800656547739418,223109404,1
SUSD4,12,0.505931150644298,223220819,1
CAPN8,17,0.8225713358359991,223538007,1
CAPN2,2,0.7377884045105694,223701593,1
TP53BP2,5,0.6305920277687151,223779893,1
FBXO28,3,0.5432422782190625,224114111,1
DEGS1,3,0.7516847101727429,224175756,1
NVL,20,0.7640310958067604,224227334,1
CNIH4,8,0.6417577401549599,224356858,1
WDR26,8,0.6243562440703152,224385143,1
CNIH3,15,0.7044429293478269,224434660,1
DNAH14,12,0.5554571734681919,224896262,1
LBR,12,0.6330694714755258,225401502,1
ENAH,2,0.7279302361691533,225486835,1
SRP9,11,0.6037235066635129,225777813,1
EPHX1,7,0.7660730289145244,225810092,1
TMEM63A,10,0.6814548004912246,225845536,1
LEFTY1,12,0.7681327147328111,225886282,1
PYCR2,12,0.6595677382190843,225919877,1
SDE2,10,0.40394482835933354,225982702,1
H3F3A,20,0.8095867780885716,226061851,1
ACBD3,10,0.709584981237898,226144679,1
LIN9,3,0.7434667167911533,226231149,1
PARP1,11,0.6583489311151561,226360691,1
STUM,17,0.6789774440036923,226548764,1
ITPKB,9,0.671316641681496,226631690,1
PSEN2,17,0.7950024101457991,226870184,1
COQ8A,5,0.4403972428309616,226897536,1
CDC42BPA,16,0.6635445930977024,226989865,1
ZNF678,14,0.7703310618911445,227563543,1
SNAP47,3,0.6954226978750804,227728539,1
JMJD4,10,0.5265314435852317,227730425,1
WNT9A,4,0.6974910082871406,227918656,1
ARF1,15,0.8138047718181184,228082660,1
C1orf35,14,0.6393596827008946,228100726,1
MRPL55,12,0.6832027524689422,228106679,1
GUK1,12,0.6655233963524572,228139962,1
GJC2,4,0.6561203901333211,228149930,1
IBA57,15,0.6669505206163692,228165804,1
OBSCN,12,0.0,228208063,1
TRIM11,14,0.0,228393673,1
TRIM17,3,0.7869036753461892,228407935,1
HIST3H2A,14,0.5939623895033147,228456979,1
HIST3H2BB,14,0.6554144133573396,228458107,1
RNF187,10,0.6841824364772093,228487382,1
RHOU,18,0.49972242188529004,228735479,1
RAB4A,12,0.6545781219119133,229271062,1
CCSAP,17,0.7554581021186078,229321011,1
NUP133,20,0.6919767665848309,229440259,1
ABCB10,5,0.6982091493316605,229516582,1
TAF5L,10,0.6802847158572031,229593111,1
URB2,10,0.5011357458551301,229626247,1
GALNT2,19,0.619645297268701,230057990,1
PGBD5,12,0.7056801757060918,230314490,1
COG2,16,0.7651655708101959,230642481,1
CAPN9,17,0.7811264964409251,230747384,1
C1orf198,19,0.7686758569413518,230837119,1
TTC13,1,0.6795410742874028,230906243,1
ARV1,7,0.6439463840376718,230978981,1
C1orf131,3,0.734871688070069,231223763,1
GNPAT,5,0.47237516636264254,231241207,1
EXOC8,14,0.732872858690419,231332753,1
SPRTN,10,0.5991276892463147,231337104,1
EGLN1,5,0.6772011501743864,231363751,1
TSNAX,1,0.777554391271887,231528541,1
DISC1,8,0.6996603272513487,231626815,1
SIPA1L2,13,0.7097767135891834,232397965,1
MAP10,5,0.5174968169205918,232804892,1
NTPCR,12,0.6196469510551651,232950605,1
PCNX2,12,0.6720559357352365,232983435,1
MAP3K21,15,0.7087446735171283,233327724,1
KCNK1,14,0.6755790109984295,233614004,1
SLC35F3,12,0.3900365954776107,233904676,1
COA6,10,0.7459588842690664,234373456,1
TARBP1,19,0.7035883241044023,234391313,1
IRF2BP2,6,0.6811507614328557,234604269,1
TOMM20,7,0.7873531488252669,235109341,1
RBM34,1,0.8250074560276238,235131183,1
ARID4B,14,0.734121193962169,235131634,1
GGPS1,19,0.6619646855573359,235327350,1
B3GALNT2,11,0.7832284005673422,235447190,1
LYST,16,0.6171442498586599,235661041,1
NID1,19,0.6564563526270659,235975830,1
GPR137B,14,0.5767722072677884,236142505,1
ERO1B,10,0.6526947946893422,236215555,1
EDARADD,12,0.25996670779233844,236348257,1
LGALS8,19,0.6859126706183587,236518000,1
HEATR1,16,0.6457510796190469,236549005,1
MTR,12,0.6753287449897016,236795292,1
FMN2,18,0.8195172112661132,240014348,1
FH,20,0.6502962827098744,241497603,1
OPN3,15,0.7072775383099752,241590102,1
CHML,3,0.6854972178222016,241628853,1
MAP1LC3C,4,0.6811043702603221,241995490,1
PLD5,16,0.8188502898355571,242082986,1
CEP170,5,0.6398880569241385,243124428,1
SDCCAG8,17,0.6548504236335184,243256034,1
AKT3,12,0.7255578639939906,243488233,1
ZBTB18,7,0.776756697624596,244048939,1
ADSS,7,0.5721425519826098,244408494,1
CATSPERE,20,0.7281061493671613,244454377,1
DESI2,6,0.654292559766738,244653103,1
COX20,8,0.7334224701418566,244835616,1
HNRNPU,10,0.6882461346655393,244840638,1
EFCAB2,20,0.6662575494862899,244969705,1
KIF26B,5,0.7380312501205397,245154985,1
SMYD3,19,0.7431030691957605,245749342,1
TFB2M,19,0.764456438530933,246540561,1
CNST,18,0.5933282423356834,246566444,1
SCCPDH,16,0.6280596984373483,246724409,1
AHCTF1,13,0.7690616024306373,246839098,1
ZNF695,19,0.8138347459161819,246945547,1
ZNF670,16,0.7756569724190733,247034637,1
ZNF669,13,0.6642496974693762,247099962,1
ZNF124,3,0.6337372791204232,247121975,1
ZNF496,5,0.7090835262161514,247297412,1
NLRP3,15,0.6446569931865073,247416156,1
GCSAML,2,0.7487097432856832,247507058,1
TRIM58,1,0.7837695585254253,247857187,1
OR2W3,1,0.5963457826212436,247895587,1
SH3BP5L,10,0.6000375235537464,248810446,1
ZNF672,10,0.6302329584865661,248838210,1
ZNF692,6,0.7334790906625912,248850006,1
PGBD2,14,0.5595966107714964,248906196,1
