# Supplementary material for: Gene Co-Expression in Breast Cancer: A Matter of Distance
Source: Front Oncol. 2021 Nov 17;11:726493. doi: 10.3389/fonc.2021.726493 (PMC8636045; doi:10.3389/fonc.2021.726493)
Supplement: Supplementary Material S13 — Piece-wise permutation p-values of the KS statistics, calculated for all bins obtained in Supplementary Material S8 , in every chromosomal region for each phenotype. [file DataSheet_13.zip › SuppMat10/SuppMat10/Clusters/Healthy/Healthy-chr2-clusters.tsv]

gname,clusterid,assignmentcost,gstart,chromosome
FAM110C,1,0.7066054029084439,38814,2
SH3YL1,4,0.7866179703263946,217730,2
ACP1,1,0.5162351404272048,264140,2
ALKAL2,7,0.6947405891059713,279558,2
TMEM18,4,0.6207483970092003,663877,2
SNTG2,7,0.7640980874045139,950849,2
TPO,4,0.7778775643806077,1374066,2
PXDN,12,0.5667123277973364,1631887,2
EIPR1,10,0.784392865010394,3188925,2
TRAPPC12,15,0.7458853012476492,3379675,2
ADI1,15,0.7812083299885775,3497366,2
RNASEH1,6,0.6240774886000918,3541430,2
RPS7,10,0.616011331700378,3575260,2
CMPK2,8,0.7004478742268327,6840570,2
RSAD2,13,0.7495233329241933,6865806,2
RNF144A,13,0.69752363132272,6917412,2
ID2,15,0.7536101663474929,8678845,2
KIDINS220,11,0.6725777825801269,8721081,2
MBOAT2,13,0.6640852386219557,8852690,2
ASAP2,7,0.0,9206765,2
ITGB1BP1,12,0.6579684004554869,9403475,2
CPSF3,1,0.6370190641797576,9423651,2
IAH1,12,0.5135740566074396,9473658,2
ADAM17,13,0.6855554045124683,9488486,2
YWHAQ,16,0.6920184023290399,9583967,2
TAF1B,13,0.7925318587078476,9843443,2
GRHL1,13,0.7982565272778659,9951693,2
KLF11,4,0.7758384883882594,10042849,2
CYS1,9,0.6645047014811387,10056780,2
RRM2,13,0.7299752705148108,10120698,2
HPCAL1,13,0.6554647612734116,10302889,2
ODC1,1,0.5600993466073321,10439968,2
NOL10,11,0.8011647761526044,10570754,2
ATP6V1C2,17,0.7023989340214303,10721100,2
PDIA6,13,0.6255548382421847,10783391,2
PQLC3,16,0.7206714051829,11155198,2
ROCK2,15,0.7505634562311325,11179759,2
E2F6,15,0.0,11444375,2
GREB1,1,0.7459735798384974,11482341,2
LPIN1,10,0.2986749771338112,11677595,2
TRIB2,14,0.642014191411545,12716889,2
NBAS,6,0.6756542611731811,15166914,2
DDX1,9,0.6415685686127277,15591178,2
MYCN,9,0.3502174206533726,15940550,2
FAM49A,14,0.6666734063822963,16549459,2
VSNL1,12,0.5617295684337563,17539126,2
SMC6,7,0.7242897772336458,17663812,2
GEN1,9,0.7929692581480001,17753858,2
KCNS3,9,0.3434225680252597,17877847,2
RDH14,1,0.6428098522375305,18554723,2
NT5C1B,1,0.7736540204012751,18562872,2
OSR1,13,0.5491663340966606,19351485,2
TTC32,4,0.7504501376032093,19896631,2
WDR35,2,0.666422408747098,19910260,2
MATN3,10,0.2619623580554473,19992052,2
LAPTM4A,15,0.6106732192773183,20032650,2
SDC1,10,0.706485391736412,20200797,2
PUM2,13,0.7083439755092509,20248691,2
RHOB,10,0.7347794863634036,20447074,2
HS1BP3,5,0.637931756389658,20560448,2
LDAH,17,0.7578335277395223,20684014,2
KLHL29,11,0.7990710643930049,23385179,2
ATAD2B,8,0.6933498129328819,23748664,2
UBXN2A,12,0.5962897452225777,23927285,2
MFSD2B,8,0.761998874472245,24010081,2
WDCP,8,0.6157577770105583,24029347,2
FKBP1B,9,0.6795560489332986,24049701,2
SF3B6,16,0.0,24067586,2
FAM228B,12,0.7545424772118374,24076526,2
TP53I3,5,0.7946772230310197,24077433,2
PFN4,11,0.7641297059515803,24115371,2
ITSN2,16,0.6382868888582582,24202864,2
NCOA1,16,0.7373047602573701,24491914,2
PTRHD1,9,0.7243122778007232,24789734,2
CENPO,9,0.6109763270604549,24793136,2
ADCY3,4,0.7213518939393019,24819169,2
DNAJC27,12,0.616225450118433,24943636,2
EFR3B,7,0.7726579895054992,25042076,2
POMC,9,0.7201363456953362,25160853,2
DNMT3A,12,0.4195911519823391,25227855,2
DTNB,7,0.7167393331788905,25377198,2
ASXL2,6,0.7307217128198331,25733753,2
KIF3C,8,0.6897509873542502,25926598,2
RAB10,9,0.7342880456368627,26034084,2
GAREM2,12,0.6800633847973498,26173088,2
HADHA,6,0.5937648547906541,26190635,2
HADHB,12,0.4653743832973739,26243170,2
ADGRF3,6,0.7875762447088515,26308173,2
SELENOI,17,0.7573330224391853,26308547,2
DRC1,2,0.8046948398573709,26401920,2
C2orf70,8,0.8385538255329392,26562585,2
KCNK3,9,0.6967868653942986,26692690,2
SLC35F6,5,0.5605064324226028,26764284,2
CENPA,10,0.6635564042109938,26764289,2
MAPRE3,9,0.5767315023366376,26970612,2
TMEM214,15,0.6077452667384655,27032910,2
AGBL5,13,0.6288099941152572,27042364,2
OST4,12,0.6821353308863155,27070472,2
EMILIN1,14,0.6970731170402035,27078567,2
KHK,17,0.6916533906895872,27086747,2
CGREF1,9,0.7567384389601618,27098889,2
ABHD1,16,0.7522180777084077,27123789,2
PREB,10,0.6443906334476401,27130756,2
TCF23,10,0.7852257107279939,27149004,2
SLC5A6,7,0.7102782032131697,27199587,2
ATRAID,9,0.616180596904361,27212027,2
CAD,17,0.6912979444023504,27217369,2
UCN,8,0.7717304761219642,27307400,2
MPV17,10,0.707174811332616,27309492,2
GTF3C2,16,0.7520503700054751,27325849,2
EIF2B4,5,0.6920188568008787,27364352,2
SNX17,15,0.7293315847304365,27370496,2
ZNF513,3,0.8353962007762281,27377235,2
PPM1G,9,0.8391038334807233,27381195,2
NRBP1,8,0.7765886850193472,27427790,2
KRTCAP3,13,0.5019643276162367,27442366,2
IFT172,17,0.6562647150346578,27444377,2
FNDC4,13,0.7438275313286284,27491883,2
C2orf16,7,0.6203169227353773,27537386,2
ZNF512,13,0.7378603316248145,27582969,2
CCDC121,8,0.7066983732917573,27625639,2
GPN1,1,0.7018515901242071,27628247,2
SUPT7L,16,0.7987704920308404,27650809,2
SLC4A1AP,6,0.576020814659766,27663471,2
MRPL33,16,0.5353761361905447,27771717,2
RBKS,1,0.5834687891118154,27781379,2
BABAM2,9,0.5833056189162116,27889941,2
FOSL2,1,0.4780407350149253,28392448,2
PLB1,4,0.6496445490854181,28457145,2
PPP1CB,15,0.6840421954867395,28751640,2
SPDYA,14,0.8325354623147433,28782517,2
TRMT61B,1,0.7260136568372183,28849821,2
WDR43,15,0.6412294317756899,28894667,2
TOGARAM2,10,0.8173703647592165,28956611,2
PCARE,10,0.7648224688789471,29060976,2
CLIP4,10,0.7226587319715428,29097705,2
ALK,10,0.6757515508108312,29192774,2
YPEL5,10,0.6007665185443541,30146941,2
LBH,12,0.7765053843644261,30231534,2
LCLAT1,10,0.7821532547713844,30447226,2
CAPN13,14,0.7084805289784131,30722771,2
GALNT14,9,0.5539798659659512,30910467,2
CAPN14,17,0.7832390712297499,31173056,2
EHD3,17,0.7476877782221911,31234152,2
MEMO1,7,0.7750826450415784,31865060,2
DPY30,8,0.6938110384215456,31867809,2
SPAST,16,0.4530252171338892,32063547,2
SLC30A6,1,0.6005367473528436,32165841,2
NLRC4,6,0.6989874190849092,32224453,2
YIPF4,11,0.6815855665665663,32277904,2
BIRC6,8,0.6846446341417571,32357028,2
TTC27,4,0.7061018576002016,32628032,2
LTBP1,12,0.6803015780179489,32946953,2
RASGRP3,13,0.6812030692687558,33436324,2
FAM98A,10,0.5911207406874932,33583660,2
CRIM1,12,0.7574682077247747,36355778,2
FEZ2,9,0.3568910713925316,36531805,2
VIT,13,0.6051128710177945,36696690,2
STRN,13,0.7667608387311717,36837698,2
HEATR5B,10,0.44092345047315984,36968383,2
GPATCH11,10,0.6327939593950395,37084451,2
EIF2AK2,11,0.6242525951615359,37099210,2
CEBPZOS,10,0.7475899013406976,37196488,2
CEBPZ,1,0.579130759585059,37201612,2
NDUFAF7,3,0.6945606022083033,37231631,2
PRKD3,9,0.817134331000801,37250502,2
QPCT,4,0.656612830926288,37342827,2
CDC42EP3,3,0.7076540972688212,37641882,2
RMDN2,10,0.6041875117781892,37923187,2
CYP1B1,17,0.7674800273422844,38066973,2
ATL2,14,0.748531197947953,38293954,2
HNRNPLL,4,0.688826975803002,38561969,2
GALM,1,0.682983978964621,38666081,2
SRSF7,1,0.48667898901607287,38743599,2
GEMIN6,15,0.6268085387679723,38751534,2
DHX57,16,0.7565743754440385,38797729,2
MORN2,8,0.7730936637767404,38875962,2
ARHGEF33,11,0.7853816827968572,38889841,2
SOS1,5,0.6618340409103042,38981396,2
MAP4K3,1,0.7209524859216294,39249266,2
THUMPD2,4,0.5936050870776651,39736060,2
SLC8A1,13,0.7776688949798116,40097270,2
PKDCC,12,0.5039286442105873,42048021,2
EML4,7,0.7071298199461893,42169353,2
COX7A2L,6,0.6233157073662368,42333546,2
MTA3,12,0.7625739922680586,42494569,2
OXER1,14,0.8370369898348694,42762481,2
HAAO,14,0.7258608954677936,42767089,2
ZFP36L2,13,0.7293094247267561,43222402,2
THADA,12,0.6988504112501606,43230836,2
PLEKHH2,13,0.7886358802842938,43637260,2
C1GALT1C1L,8,0.7406540002895843,43675151,2
DYNC2LI1,13,0.6828958543208069,43774039,2
ABCG5,10,0.7584661195381804,43812560,2
LRPPRC,11,0.6922313626411094,43886224,2
PPM1B,15,0.6129481433132081,44167969,2
SLC3A1,13,0.7473682286046606,44275458,2
PREPL,8,0.8045081727949719,44316281,2
CAMKMT,9,0.5620237175034044,44361947,2
SRBD1,6,0.6885768100025593,45388680,2
PRKCE,14,0.7450582835518833,45651345,2
EPAS1,7,0.8424859141981766,46293667,2
ATP6V1E2,12,0.6774019257910682,46490750,2
RHOQ,14,0.6599869411523209,46541806,2
PIGF,8,0.7034908534170584,46580937,2
CRIPT,11,0.6933631462346583,46616416,2
SOCS5,7,0.7771500688413974,46698952,2
MCFD2,9,0.5972137518063088,46901870,2
TTC7A,13,0.5213994503189436,46916157,2
CALM2,11,0.7223597340403576,47160083,2
EPCAM,3,0.5488539116428552,47345158,2
MSH2,5,0.7892675738482864,47402969,2
KCNK12,11,0.6860161623198053,47516581,2
MSH6,12,0.7836053367132542,47695530,2
FBXO11,6,0.6060059664786253,47789316,2
FOXN2,13,0.6254691105279824,48314637,2
PPP1R21,4,0.0,48440598,2
STON1,10,0.46005712518345354,48529383,2
NRXN1,5,0.8766047880006468,49918503,2
ASB3,7,0.8097036114216306,53532672,2
CHAC2,10,0.6690420808003305,53767804,2
ERLEC1,10,0.7236510363921766,53787044,2
GPR75,15,0.7036791250135774,53852913,2
PSME4,3,0.7599464300949315,53864069,2
ACYP2,12,0.49765931314383416,53970838,2
C2orf73,1,0.8307890086932762,54330034,2
SPTBN1,13,0.7567560203987963,54456317,2
EML6,14,0.804802057829869,54723499,2
RTN4,15,0.7183975597041296,54972187,2
CLHC1,2,0.0,55172547,2
RPS27A,14,0.7526531326475414,55231903,2
MTIF2,12,0.6648773361212348,55236595,2
CCDC88A,1,0.7123857923722808,55287842,2
CFAP36,13,0.6116314523781053,55519604,2
PPP4R3B,14,0.6805463605326272,55547292,2
PNPT1,11,0.7132713691957782,55634061,2
EFEMP1,13,0.6432930518069346,55865967,2
CCDC85A,12,0.7322681053679968,56183990,2
VRK2,6,0.5920442835960629,57907629,2
FANCL,6,0.666489382776366,58159243,2
BCL11A,12,0.7137276236978496,60450520,2
PAPOLG,8,0.0,60756253,2
REL,1,0.5863285265053285,60881521,2
PUS10,11,0.7204249068995712,60940222,2
PEX13,11,0.6426871048502591,61017225,2
KIAA1841,7,0.7545801345432459,61065871,2
C2orf74,4,0.7743324363926674,61145068,2
USP34,13,0.8537694643326034,61187463,2
XPO1,11,0.6714053802749516,61477849,2
FAM161A,10,0.27435071306642844,61824848,2
CCT4,6,0.6273120776633079,61868085,2
COMMD1,11,0.7443895480189855,61888724,2
B3GNT2,12,0.5882654919535604,62196115,2
TMEM17,6,0.6733555490403472,62500218,2
EHBP1,10,0.6845925697156909,62673851,2
WDPCP,10,0.6300202062197212,63119559,2
MDH1,12,0.634307725891041,63588609,2
UGP2,12,0.42060297217363485,63840940,2
VPS54,12,0.7628201978103558,63892146,2
PELI1,1,0.5262771010388266,64092652,2
LGALSL,9,0.3570216014357659,64453969,2
AFTPH,13,0.5954471121353895,64524305,2
SERTAD2,13,0.7136863726533491,64631621,2
SLC1A4,9,0.7192431887788693,64988477,2
CEP68,11,0.6671114448931539,65056366,2
RAB1A,13,0.6212678885811145,65070696,2
ACTR2,17,0.7126535875727109,65227753,2
SPRED2,13,0.8028798864964762,65310851,2
MEIS1,12,0.6529695935374205,66433452,2
ETAA1,1,0.47774037949049786,67397319,2
C1D,12,0.7486768263598493,68041130,2
WDR92,4,0.7936618314707267,68122936,2
PNO1,15,0.6117742109288106,68157888,2
PPP3R1,11,0.6541047928892378,68178857,2
CNRIP1,16,0.7734665334257211,68284171,2
PLEK,7,0.7899071596943789,68365282,2
FBXO48,8,0.4922844556551649,68459422,2
APLF,10,0.5555962951374573,68467572,2
ARHGAP25,9,0.7932036513138703,68679601,2
ANTXR1,9,0.6680973612128683,69013178,2
GFPT1,10,0.6923152645708779,69319769,2
NFU1,12,0.4948706625267655,69395750,2
AAK1,16,0.7178968757569444,69457997,2
ANXA4,13,0.4816960696428402,69644425,2
GMCL1,10,0.18745914366294913,69829660,2
SNRNP27,12,0.6908240499567582,69893956,2
MXD1,8,0.7850506561185164,69897688,2
ASPRV1,16,0.7787349953209399,69960089,2
PCBP1,6,0.5898984624516784,70087454,2
C2orf42,8,0.5829015308562147,70149880,2
TIA1,8,0.7247206491823808,70209444,2
PCYOX1,12,0.5642030281611756,70257386,2
SNRPG,16,0.627975227186236,70281362,2
FAM136A,6,0.5746737280943592,70295975,2
ADD2,3,0.779816521966319,70607618,2
CLEC4F,2,0.7153856700765027,70808643,2
CD207,16,0.7871265279231902,70830211,2
VAX2,8,0.7597547955224844,70900576,2
ATP6V1B1,15,0.7328294869498435,70935900,2
ANKRD53,10,0.5323119140347161,70978380,2
TEX261,14,0.7700408611251729,70985942,2
NAGK,13,0.6241133262912917,71064344,2
MCEE,1,0.6345624864261022,71109684,2
MPHOSPH10,15,0.7205669658857906,71130632,2
PAIP2B,10,0.4949865579505439,71182738,2
ZNF638,5,0.7062996713596967,71276561,2
DYSF,12,0.44286285985553775,71453722,2
CYP26B1,8,0.699514125999173,72129238,2
EXOC6B,10,0.7035712176621496,72175984,2
SPR,13,0.3827808957596037,72887382,2
SFXN5,11,0.7993226465024366,72942036,2
RAB11FIP5,12,0.6929279748733894,73073382,2
SMYD5,11,0.6763248831086577,73214222,2
PRADC1,14,0.6634375351422082,73228010,2
CCT7,6,0.704598049873588,73233420,2
FBXO41,13,0.6677414190604044,73254682,2
ALMS1,10,0.7034534342148805,73385758,2
NAT8,15,0.7741715412309145,73640832,2
TPRKB,15,0.7425295224227081,73729104,2
DUSP11,4,0.6743560625181402,73762184,2
STAMBP,6,0.7778069758175131,73828916,2
ACTG2,9,0.7432233735395017,73892314,2
DGUOK,1,0.7021588607765664,73926826,2
TET3,13,0.42427061044212844,73986404,2
BOLA3,14,0.6848659464964202,74135400,2
MOB1A,6,0.6723476979577137,74152528,2
MTHFD2,13,0.7757944005172465,74198610,2
SLC4A5,14,0.7985127073756295,74216242,2
DCTN1,9,0.7618903930723251,74361154,2
WDR54,16,0.7619668971941207,74421678,2
RTKN,12,0.7161278358788293,74425836,2
INO80B,7,0.7542875363235119,74455087,2
WBP1,13,0.8466367559258634,74458400,2
MOGS,8,0.7277992113299885,74461057,2
MRPL53,14,0.7918012654168454,74471982,2
CCDC142,3,0.8668881395516814,74471986,2
TTC31,12,0.7696190729277254,74483073,2
LBX2,4,0.7595927256692596,74497517,2
PCGF1,8,0.6928299485175876,74505043,2
AUP1,9,0.6028366460085806,74526645,2
HTRA2,3,0.7468701955847612,74529377,2
LOXL3,12,0.7329055492737747,74532258,2
DOK1,14,0.5380178765742352,74549026,2
M1AP,11,0.8003107282876888,74557883,2
SEMA4F,14,0.6891364400067649,74654228,2
HK2,14,0.7026800411850216,74833981,2
POLE4,10,0.7893837719598855,74958492,2
TACR1,3,0.6883175311817861,75046463,2
EVA1A,17,0.7767720927245436,75469302,2
MRPL19,17,0.752840709117077,75646783,2
GCFC2,15,0.7384522155560619,75652000,2
SUCLG1,10,0.579793244487137,84423528,2
DNAH6,12,0.7836502440716999,84516455,2
TRABD2A,10,0.6472695549015198,84821650,2
TMSB10,13,0.688611745377218,84905656,2
KCMF1,9,0.6845918948797,84971093,2
TCF7L1,12,0.5958797119793275,85133392,2
TGOLN2,10,0.6716753863060203,85318020,2
RETSAT,5,0.7048360262722617,85341955,2
ELMOD3,14,0.6450936957585234,85354394,2
CAPG,9,0.7444737685664318,85394753,2
SH2D6,4,0.8100716094381244,85418931,2
MAT2A,1,0.575111769313721,85539168,2
GGCX,11,0.702253912799927,85544720,2
VAMP8,13,0.0,85561562,2
VAMP5,11,0.8299978590835111,85584431,2
RNF181,13,0.7020770120107036,85595725,2
TMEM150A,8,0.698916282776443,85598547,2
USP39,13,0.6543876262558583,85602856,2
C2orf68,1,0.5990196102162557,85605254,2
GNLY,3,0.8326815534319172,85685175,2
ATOH8,15,0.7178746710314723,85751344,2
ST3GAL5,12,0.5695372644699672,85837120,2
POLR1A,8,0.7635457732069723,86020216,2
PTCD3,12,0.5263272146310234,86106223,2
IMMT,12,0.6222395169441146,86143932,2
MRPL35,4,0.6386940424320163,86199355,2
REEP1,6,0.7244251230773092,86213993,2
KDM3A,13,0.6167947361177355,86440647,2
CHMP3,10,0.7119363779455105,86503430,2
RNF103,13,0.6550235406529139,86603398,2
RMND5A,14,0.6092622546306283,86720291,2
CD8A,6,0.8468488115762988,86784610,2
CD8B,10,0.7929961420218314,86815339,2
PLGLB1,13,0.7229145348021664,87002559,2
KRCC1,10,0.542641636864768,88027205,2
THNSL2,14,0.8565313860130979,88170295,2
EIF2AK3,13,0.6458529522253699,88556740,2
RPIA,8,0.7772574074152849,88691673,2
TEKT4,2,0.804455324018375,94871430,2
MAL,8,0.8247031141813099,95025677,2
MRPS5,12,0.7468503560098958,95085369,2
ZNF514,4,0.8048677191536782,95145000,2
ZNF2,8,0.5842335514390014,95165432,2
PROM2,13,0.46589028386895615,95274449,2
KCNIP3,10,0.698935735848505,95297327,2
FAHD2A,2,0.8329581135004639,95402708,2
ANKRD36C,11,0.8010909918451885,95836919,2
GPAT2,13,0.6676353075526731,96021946,2
ADRA2B,2,0.8187947233934658,96112876,2
DUSP2,1,0.6987904142472483,96143169,2
STARD7,11,0.6029425333631635,96184859,2
TMEM127,4,0.558885031322853,96248516,2
CIAO1,7,0.6261514751525719,96266132,2
SNRNP200,11,0.6770083089894605,96274338,2
ITPRIPL1,7,0.743667760876294,96325331,2
NCAPH,1,0.7484996417033407,96335766,2
NEURL3,13,0.7431664009850851,96497646,2
ARID5A,12,0.6648495043230411,96536743,2
KANSL3,9,0.4182741044218501,96593170,2
FER1L5,3,0.8206640608956907,96642737,2
LMAN2L,8,0.6821982509964075,96705929,2
CNNM4,9,0.38136727032998785,96760902,2
CNNM3,8,0.5548943321401347,96816245,2
ANKRD23,9,0.32889062237573263,96824526,2
ANKRD39,9,0.2821911208134188,96836611,2
SEMA4C,13,0.7448785725041692,96859718,2
FAM178B,7,0.7355183435403314,96875882,2
FAHD2B,3,0.7929743797715593,97083583,2
ANKRD36,3,0.6710917748006795,97113218,2
ANKRD36B,7,0.7545128090320242,97492663,2
COX5B,12,0.6761830077605192,97646040,2
ACTR1B,7,0.590000051656361,97655963,2
C2orf92,16,0.7775632160478981,97664217,2
ZAP70,9,0.7845842111742647,97713560,2
TMEM131,12,0.7001499960223729,97756333,2
VWA3B,9,0.606804485073528,98087116,2
INPP4A,16,0.726966240091742,98444854,2
COA5,1,0.5923730720572655,98599314,2
UNC50,16,0.74118135497135,98608579,2
MGAT4A,3,0.0,98619106,2
KIAA1211L,3,0.5292787837322133,98793846,2
TSGA10,5,0.7345415050905729,98997261,2
C2orf15,5,0.7496664058982778,99141485,2
LIPT1,16,0.6626259650232555,99154955,2
MITD1,1,0.7514057568611525,99161427,2
MRPL30,1,0.47719366669756436,99181152,2
LYG1,11,0.8157155136620075,99284238,2
TXNDC9,3,0.5891416138597321,99318982,2
EIF5B,6,0.5379757337345434,99337371,2
REV1,6,0.5965574707021314,99400475,2
AFF3,14,0.6655435036023524,99545419,2
LONRF2,17,0.7406408007305996,100273291,2
CHST10,16,0.7522684362052019,100391860,2
PDCL3,6,0.5601749760193084,100562993,2
NPAS2,1,0.7378421658992325,100820139,2
RPL31,14,0.8169204950014194,101002229,2
TBC1D8,6,0.5328982431168701,101007617,2
CNOT11,9,0.6962622263215285,101252886,2
RNF149,13,0.5948103363705668,101271219,2
RFX8,10,0.8455452296494907,101397359,2
MAP4K4,12,0.6305644057786799,101696850,2
IL1R2,6,0.8415990970919844,101991960,2
IL1R1,9,0.7516477742698721,102064544,2
IL1RL2,8,0.7326761354366061,102187006,2
IL1RL1,10,0.7680345384299618,102311502,2
IL18R1,3,0.7563717027173322,102311529,2
IL18RAP,15,0.7935517852709321,102418689,2
MFSD9,1,0.774502375117359,102714630,2
TMEM182,9,0.34015144106923656,102736905,2
MRPS9,6,0.3117411530781774,105038069,2
TGFBRAP1,11,0.6498169684850061,105264391,2
C2orf49,12,0.705600763969324,105337532,2
FHL2,9,0.41785173330944814,105357712,2
NCK2,1,0.68824414043388,105744912,2
C2orf40,13,0.48602486880559514,106063246,2
UXS1,1,0.6399528113561302,106093303,2
CD8B2,3,0.7519287845280282,106487364,2
ST6GAL2,13,0.8241508463491518,106801600,2
SULT1C4,17,0.78378061071874,108377911,2
GCC2,12,0.8312664480618106,108448561,2
LIMS1,13,0.6084109286117441,108534355,2
RANBP2,1,0.6742177578447364,108719482,2
CCDC138,5,0.8056402088396853,108786757,2
EDAR,12,0.7861282313945824,108894471,2
SH3RF3,9,0.6010861282755238,109129348,2
SEPT10,1,0.6277621960158548,109542799,2
SOWAHC,10,0.6561573797198967,109614364,2
MALL,14,0.85080820316321,110083870,2
NPHP1,9,0.2958558667952049,110122311,2
ACOXL,7,0.7992070384324007,110732573,2
BCL2L11,13,0.7144114805341177,111119378,2
ANAPC1,3,0.8109260096194848,111611639,2
MERTK,9,0.7548661805518869,111898479,2
TMEM87B,13,0.5870391125690284,112055269,2
FBLN7,10,0.6393904802529118,112138385,2
ZC3H8,9,0.5662616702793282,112211529,2
ZC3H6,12,0.5587944583412354,112275597,2
RGPD8,2,0.8416222240360233,112370092,2
TTL,12,0.7061670946669981,112482156,2
POLR1B,13,0.6584205871658229,112541915,2
CHCHD5,10,0.6439183961915654,112584240,2
SLC20A1,1,0.600147808470352,112645939,2
CKAP2L,1,0.7284039320740641,112736349,2
PSD4,13,0.4433267082182578,113157325,2
PAX8,7,0.7940963142162349,113215997,2
CBWD2,16,0.5546833349001747,113437691,2
RABL2A,13,0.7292574777220033,113627229,2
SLC35F5,3,0.7289028659550705,113705011,2
ACTR3,13,0.6729659460328004,113889960,2
DDX18,11,0.6806779975291051,117814691,2
CCDC93,6,0.5674696887122326,117915478,2
INSIG2,16,0.6110387238129245,118088452,2
EN1,17,0.6912411685731207,118842171,2
C1QL2,13,0.6464669417549793,119156243,2
STEAP3,3,0.6470438703378562,119223831,2
C2orf76,13,0.7164724320114828,119302225,2
DBI,9,0.7232457761507629,119366921,2
TMEM37,12,0.6745953706924543,119429901,2
CFAP221,5,0.0,119544432,2
TMEM177,1,0.5930310038385536,119679167,2
PTPN4,10,0.6622865015940618,119759922,2
EPB41L5,13,0.5784298400782841,120013077,2
TMEM185B,9,0.5983850377998683,120217479,2
RALB,16,0.6992889741998035,120240064,2
INHBB,13,0.6117084080502581,120346136,2
GLI2,14,0.7355220603593928,120735623,2
TFCP2L1,15,0.7415944232309829,121216587,2
CLASP1,10,0.4236173282587261,121337776,2
NIFK,13,0.6767442103273678,121726945,2
TSN,11,0.511477354550808,121737103,2
GYPC,10,0.5566628792722683,126656133,2
BIN1,12,0.0,127048027,2
CYP27C1,12,0.8272588800542672,127184120,2
ERCC3,6,0.6150948546636228,127257290,2
MAP3K2,5,0.7745860688893152,127298730,2
PROC,14,0.8380321110059104,127418427,2
IWS1,6,0.632432770307926,127436207,2
MYO7B,14,0.8053246772859111,127535802,2
LIMS2,12,0.6206092044270407,127638381,2
GPR17,8,0.7067869802377902,127645864,2
WDR33,17,0.6895584832584929,127701027,2
POLR2D,12,0.5264490895317998,127843553,2
AMMECR1L,12,0.7471652203706771,127861630,2
SAP130,10,0.5855581306555746,127941217,2
UGGT1,9,0.7134166888213737,128091200,2
HS6ST1,9,0.6761962696658537,128236716,2
RAB6C,6,0.8167239119153332,129979664,2
CCDC74B,8,0.7633046863102633,130139287,2
SMPD4,11,0.6152277923389313,130151392,2
MZT2B,1,0.6250152312081968,130181737,2
CCDC115,13,0.7417135224411078,130337933,2
IMP4,1,0.6254683750531573,130342225,2
PTPN18,13,0.6162766900093799,130356045,2
ARHGEF4,14,0.7158071294642476,130836916,2
FAM168B,13,0.6639917090054627,131047876,2
PLEKHB2,13,0.6113186864097117,131104847,2
MZT2A,17,0.7833595012415974,131464900,2
CCDC74A,10,0.7868514330080326,131527675,2
GPR39,13,0.6730610654101153,132416805,2
LYPD1,15,0.7841043501814384,132644853,2
NCKAP5,3,0.7438638412401626,132671788,2
MGAT5,12,0.6025976060607485,134119983,2
TMEM163,14,0.7381727488914802,134455759,2
ACMSD,10,0.6689822932890593,134838616,2
CCNT2,1,0.6429139564399022,134918235,2
RAB3GAP1,6,0.5223293139549924,135052265,2
ZRANB3,12,0.5781983899512715,135136916,2
R3HDM1,12,0.617339301578096,135531455,2
UBXN4,1,0.5053333362756295,135741734,2
MCM6,1,0.7114880163276509,135839626,2
DARS,9,0.46259829283632037,135905881,2
CXCR4,5,0.7439298679275854,136114349,2
THSD7B,7,0.7173302532344501,136765545,2
HNMT,8,0.7914717335614303,137964020,2
SPOPL,6,0.7455163381599766,138501801,2
ARHGAP15,17,0.8527807455333574,143091362,2
GTDC1,13,0.7033225786309163,143938068,2
ZEB2,12,0.559919191732245,144364364,2
ACVR2A,1,0.7250509317019913,147844517,2
ORC4,6,0.6670018197500226,147930397,2
MBD5,3,0.7464032751825271,148021011,2
EPC2,4,0.6575212556856618,148644440,2
KIF5C,15,0.764313014434557,148875227,2
LYPD6B,15,0.6232199459273775,149038107,2
LYPD6,12,0.5859527136823717,149329985,2
MMADHC,9,0.36448067183498634,149569637,2
RND3,5,0.7602940273947838,150468195,2
RBM43,1,0.0,151247940,2
NMI,13,0.5993258657570604,151270465,2
TNFAIP6,1,0.7040952278216135,151357592,2
RIF1,8,0.752918369942299,151409883,2
ARL5A,15,0.6756336973698729,151788984,2
CACNB4,13,0.5164456282691225,151832768,2
STAM2,13,0.6940480536173249,152116801,2
FMNL2,15,0.7640935194536962,152335174,2
PRPF40A,6,0.5397000531939206,152651593,2
ARL6IP6,10,0.7756622038778003,152717893,2
RPRM,12,0.7897765362982161,153477338,2
NR4A2,1,0.5821250137670969,156324437,2
GPD2,8,0.8140942689718522,156435290,2
GALNT5,7,0.7230533347617718,157257705,2
ERMN,13,0.7235339504520305,157318625,2
ACVR1,10,0.28793270354302625,157736444,2
UPP2,10,0.7006224254455948,157876702,2
CCDC148,10,0.6425146384164109,158171081,2
PKP4,3,0.6684862161313204,158456964,2
TANC1,3,0.7518348891173925,158968640,2
WDSUB1,5,0.6730505913238356,159235793,2
BAZ2B,2,0.7799932902590578,159318979,2
MARCH7,7,0.747712539516119,159712457,2
CD302,10,0.4991580211906742,159768628,2
LY75,10,0.7719007721189611,159803355,2
PLA2R1,4,0.540119991305992,159932006,2
ITGB6,9,0.2710933759779839,160099667,2
RBMS1,14,0.7787668219242898,160272151,2
TANK,7,0.7771168857723512,161136908,2
PSMD14,6,0.48254941374658733,161308425,2
SLC4A10,13,0.7255472611541569,161424332,2
DPP4,5,0.6753939798459869,161992245,2
FAP,6,0.5463828289538698,162170684,2
IFIH1,12,0.6004930941273876,162267074,2
GCA,6,0.65389089473176,162318840,2
FIGN,9,0.6146512405129654,163593396,2
COBLL1,9,0.7245301217238629,164653624,2
SLC38A11,13,0.7681389117796671,164896186,2
SCN3A,13,0.7275466473623025,165087522,2
SCN2A,15,0.7634713455891993,165194993,2
CSRNP3,12,0.6708949912771078,165469647,2
GALNT3,8,0.8362240915473285,165747591,2
TTC21B,8,0.6681175622687978,165857475,2
SCN9A,7,0.6953589180163267,166195185,2
SCN7A,10,0.5975770551467616,166403573,2
STK39,10,0.4371683496598583,167954020,2
CERS6,10,0.31849911547220844,168455862,2
NOSTRIN,13,0.47914782291420344,168786539,2
SPC25,2,0.8469855091452718,168834132,2
LRP2,14,0.7580954605227352,169127109,2
BBS5,13,0.7613889312244239,169479480,2
FASTKD1,10,0.7510419322056057,169528508,2
PPIG,12,0.7503489950567102,169584344,2
CCDC173,1,0.5751997673982612,169645425,2
PHOSPHO2,9,0.7157096243670467,169694454,2
KLHL23,11,0.75526875055902,169694488,2
SSB,6,0.6917007949280083,169791933,2
METTL5,14,0.7298267053057481,169810081,2
UBR3,12,0.6229929046857755,169827458,2
MYO3B,10,0.6105143039733538,170178145,2
SP5,1,0.6202525807978478,170715351,2
ERICH2,13,0.6445866490278953,170783786,2
GORASP2,9,0.47224579308769776,170928464,2
TLK1,1,0.6843434843718368,170990823,2
METTL8,10,0.6196174198314132,171317405,2
DCAF17,8,0.7233385564057924,171434217,2
CYBRD1,9,0.4918585067576007,171522247,2
DYNC1I2,6,0.0,171687409,2
SLC25A12,9,0.0,171783405,2
HAT1,6,0.40834547714242353,171922448,2
METAP1D,6,0.732329185247975,171999943,2
ITGA6,12,0.7195657289910982,172427354,2
PDK1,10,0.6738575845048511,172555373,2
RAPGEF4,12,0.7293242973941089,172735274,2
MAP3K20,9,0.4175434287250883,173075435,2
CDCA7,17,0.8131565180655623,173354820,2
SP3,1,0.6106262284077857,173880850,2
OLA1,6,0.6196586550223007,174072447,2
CIR1,6,0.5839298068420307,174348022,2
SCRN3,1,0.6328332354799778,174395730,2
GPR155,13,0.6592889672677826,174431571,2
WIPF1,12,0.6672878344162843,174559572,2
CHN1,17,0.8298726799288049,174799313,2
ATF2,16,0.6333259321644011,175072250,2
ATP5MC3,1,0.685061930540831,175176258,2
LNPK,10,0.6010597374340152,175923882,2
HOXD10,8,0.6983842474949997,176108790,2
HOXD9,6,0.7680059040055952,176122719,2
HOXD8,6,0.6741088958647388,176129694,2
HOXD3,6,0.7719558373598987,176136612,2
HOXD4,8,0.8270730995937124,176151550,2
HOXD1,6,0.7492219431219144,176188668,2
MTX2,6,0.6005839371690769,176269395,2
HNRNPA3,2,0.8659663825403349,177212563,2
NFE2L2,14,0.6400839639212343,177227595,2
AGPS,11,0.8101306906073551,177392768,2
TTC30B,10,0.7555509581718355,177548998,2
TTC30A,9,0.7779081182393696,177612999,2
RBM45,13,0.6805484967701765,178112424,2
PRKRA,9,0.6675825491364217,178431414,2
PJVK,6,0.7222888761122235,178451346,2
FKBP7,9,0.5971253805352768,178463664,2
PLEKHA3,16,0.7830658362479835,178480457,2
SESTD1,12,0.809011167896202,179101678,2
ZNF385B,8,0.8077298459054765,179441982,2
CWC22,4,0.5324238962689996,179944876,2
UBE2E3,9,0.4692587509703313,180967248,2
ITGA4,16,0.7934675360995878,181457202,2
CERKL,7,0.7754105673358863,181536672,2
ITPRID2,12,0.7219191503783879,181891730,2
PDE1A,6,0.7204841708813328,182140036,2
DNAJC10,13,0.48675499616944207,182716041,2
FRZB,1,0.7350842798440299,182833275,2
NCKAP1,11,0.6515682516788188,182909115,2
DUSP19,16,0.72648657893387,183078559,2
NUP35,4,0.6737075189542248,183117513,2
ZNF804A,16,0.7746587196328901,184598529,2
FSIP2,9,0.8492762169723711,185738804,2
ZC3H15,4,0.6334100557643833,186486253,2
ITGAV,6,0.7741783731293702,186590056,2
FAM171B,13,0.6269602124567886,186694060,2
CALCRL,10,0.0,187341964,2
TFPI,14,0.7215388062508095,187464230,2
GULP1,1,0.7129798906358438,188291669,2
COL3A1,13,0.8466910327617252,188974320,2
COL5A2,14,0.7830059850416164,189031898,2
WDR75,15,0.7296682111408899,189441446,2
SLC40A1,13,0.5689594974419423,189560579,2
ASNSD1,4,0.6360904605953324,189661385,2
ANKAR,12,0.7826361997294697,189674290,2
OSGEPL1,1,0.6323722465615461,189746660,2
ORMDL1,15,0.7563826428618294,189770267,2
PMS1,5,0.6294334800217022,189784085,2
C2orf88,11,0.7057585525699341,189879609,2
HIBCH,15,0.7402969359587521,190189735,2
INPP1,13,0.7109016268306528,190343570,2
MFSD6,12,0.5356672394356541,190408355,2
NEMP2,1,0.6384145460681173,190504338,2
NAB1,12,0.5859334567251178,190646746,2
GLS,10,0.7305374165376193,190880827,2
STAT1,5,0.7653086857376075,190964358,2
STAT4,10,0.6319075036593251,191029576,2
MYO1B,15,0.7643024475377547,191245185,2
NABP1,15,0.7532959043511195,191678068,2
CAVIN2,12,0.6855202717834845,191834310,2
SLC39A10,16,0.634761070317363,195575977,2
DNAH7,13,0.710604261215698,195737703,2
STK17B,1,0.6863730634475126,196133583,2
HECW2,10,0.5089664885463085,196189099,2
CCDC150,16,0.7131925226943101,196639554,2
GTF3C3,10,0.4835721640467706,196763035,2
PGAP1,9,0.6661244480019815,196833004,2
ANKRD44,10,0.6597749192582005,196967017,2
SF3B1,3,0.7975728947131827,197388515,2
COQ10B,6,0.7055442111525222,197453423,2
HSPD1,6,0.6423933846784771,197486584,2
HSPE1,1,0.7663256808793077,197500140,2
MOB4,14,0.6399753295668575,197515571,2
RFTN2,10,0.557395229995409,197568224,2
MARS2,3,0.7047739434146586,197705369,2
PLCL1,2,0.8532808456770107,197804593,2
SATB2,4,0.6926725930403135,199269500,2
FTCDNL1,12,0.6717424244834274,199760544,2
C2orf69,6,0.6727476395962603,199911293,2
TYW5,1,0.6934530502288809,199928913,2
MAIP1,6,0.796813774727293,199955317,2
SPATS2L,13,0.7926477170190871,200305881,2
KCTD18,6,0.5392410384068635,200488958,2
SGO2,5,0.7657072280966388,200510008,2
AOX1,14,0.6866248804327957,200586014,2
BZW1,11,0.6376666175187913,200810594,2
CLK1,8,0.555521564235343,200853009,2
PPIL3,1,0.8533559103348933,200870907,2
NIF3L1,11,0.5770954335169929,200889327,2
ORC2,10,0.38821816260945174,200908977,2
FAM126B,10,0.43014672006203447,200973718,2
NDUFB3,12,0.5617773608830634,201071433,2
CFLAR,15,0.6892475562365299,201116154,2
CASP10,12,0.8053327547147302,201182881,2
CASP8,15,0.7965091446074897,201233443,2
TRAK2,14,0.6697006656638083,201377207,2
STRADB,12,0.566928981817775,201387858,2
C2CD6,1,0.7049670111336606,201487421,2
TMEM237,12,0.6051143557040453,201620184,2
ALS2,4,0.6308597677440091,201700267,2
CDK15,9,0.6071278724394585,201790461,2
FZD7,10,0.5472138662920749,202034587,2
SUMO1,16,0.6210957297845482,202206180,2
NOP58,4,0.6610941207194814,202265736,2
BMPR2,16,0.7052581093103318,202376180,2
FAM117B,13,0.5311116172935322,202634969,2
ICA1L,3,0.7898267287776027,202773150,2
WDR12,17,0.7913787309920749,202874782,2
CARF,1,0.6674741234748077,202912214,2
NBEAL1,6,0.6137965148655039,203014879,2
CYP20A1,16,0.7187667809251254,203238940,2
ABI2,9,0.6886815983834098,203328239,2
RAPH1,6,0.6883972473871328,203394345,2
CD28,10,0.7279124297382569,203706475,2
PARD3B,12,0.685846713308699,204545475,2
NRP2,14,0.548250587139445,205681990,2
INO80D,6,0.6709875053186651,205993721,2
NDUFS1,12,0.508803379504039,206114817,2
EEF1B2,12,0.7095211858734417,206159585,2
ZDBF2,12,0.6991931432272762,206274663,2
ADAM23,9,0.5030451329160692,206443532,2
MDH1B,4,0.681535259460772,206737763,2
FASTKD2,8,0.7930307964959512,206765357,2
CPO,10,0.3244982248124152,206939554,2
KLF7,12,0.732116562987065,207074137,2
CREB1,12,0.6952181586990851,207529737,2
METTL21A,3,0.7128252698686732,207580631,2
CCNYL1,5,0.6984682928799136,207711540,2
FZD5,14,0.7248643952156422,207762598,2
PLEKHM3,6,0.637070455586819,207821288,2
IDH1,10,0.5364969785688275,208236227,2
PIKFYVE,6,0.5417454900767537,208266255,2
PTH2R,12,0.8022746896387485,208359714,2
MAP2,10,0.7193633120885088,209424058,2
RPE,1,0.6695445744532317,210002565,2
KANSL1L,8,0.7246013193066445,210021421,2
LANCL1,5,0.6715604446300583,210431249,2
CPS1,4,0.815988869552248,210477682,2
ERBB4,16,0.6933307298723659,211375717,2
IKZF2,4,0.7853971233106704,212999691,2
SPAG16,9,0.612072427309092,213284379,2
BARD1,15,0.7071068455779888,214725646,2
ATIC,11,0.7204726377960996,215311956,2
FN1,7,0.678475863492433,215360440,2
MREG,6,0.7414263818605404,215942584,2
PECR,12,0.648234724268093,215996329,2
TMEM169,14,0.0,216081866,2
XRCC5,11,0.0,216107464,2
SMARCAL1,4,0.644762960955778,216412414,2
RPL37A,10,0.744185576213965,216498189,2
IGFBP2,17,0.7472048335815336,216632828,2
IGFBP5,11,0.7438539236868116,216672105,2
DIRC3,12,0.6042622042436259,217284019,2
TNS1,14,0.8255807175884802,217799588,2
ARPC2,6,0.49216815374434963,218217141,2
GPBAR1,12,0.6917655241699189,218259496,2
AAMP,11,0.7376481981423741,218264123,2
PNKD,11,0.798693548646659,218270392,2
TMBIM1,6,0.5436124380717086,218274197,2
CATIP,13,0.7377002609660841,218356857,2
SLC11A1,10,0.4562746118263441,218382029,2
CTDSP1,7,0.7219468586061015,218398256,2
USP37,17,0.806259633238639,218450251,2
CNOT9,11,0.525356699482561,218568580,2
PLCD4,9,0.47561207497577285,218607855,2
ZNF142,6,0.7489312934260988,218637916,2
BCS1L,7,0.5819187440585204,218658764,2
RNF25,9,0.8432750124574768,218663892,2
STK36,1,0.6951265863144842,218672069,2
TTLL4,13,0.6605478607342798,218710835,2
CYP27A1,1,0.7175763828573285,218781749,2
WNT6,13,0.719474263654702,218859805,2
WNT10A,2,0.730977355318159,218880852,2
CFAP65,4,0.6827577313873685,219002846,2
NHEJ1,8,0.7130578543872866,219075317,2
SLC23A3,13,0.6891633720287236,219161465,2
CNPPD1,1,0.44051258445103547,219171897,2
RETREG2,11,0.6075070231676387,219176225,2
ZFAND2B,12,0.6305050600881825,219195237,2
ABCB6,16,0.6906243995033718,219209772,2
ATG9A,10,0.7476088766815783,219219380,2
ANKZF1,8,0.6646924910696694,219229757,2
GLB1L,4,0.7162868051397604,219236598,2
STK16,10,0.7168094892804435,219245455,2
DNAJB2,1,0.7207336128339943,219279267,2
DNPEP,17,0.7798656949799712,219373527,2
GMPPA,13,0.620531708966533,219498867,2
CHPF,13,0.736562501442976,219538948,2
TMEM198,8,0.7365157494117992,219543663,2
OBSL1,9,0.590933824593499,219550728,2
INHA,9,0.2424239848113624,219569162,2
STK11IP,3,0.6456677438694802,219597857,2
SLC4A3,10,0.6919007445711431,219627394,2
EPHA4,10,0.6186108440592444,221418027,2
FARSB,11,0.4471294777089685,222566899,2
ACSL3,13,0.6523255762707192,222860942,2
AP1S3,3,0.7218864334969954,223751686,2
WDFY1,1,0.5600261445120851,223855716,2
MRPL44,6,0.685990137301566,223957463,2
SERPINE2,1,0.7063919901267763,223975045,2
FAM124B,12,0.6074552530394906,224378698,2
CUL3,6,0.6582244861022026,224470150,2
DOCK10,9,0.7065306230515742,224765090,2
IRS1,7,0.7309672969235488,226731317,2
RHBDD1,12,0.719338593888595,226835581,2
COL4A4,1,0.8366017339426288,227002711,2
MFF,11,0.5982271131665831,227325151,2
AGFG1,10,0.6263260371278032,227472152,2
PID1,14,0.729897798370885,228850526,2
DNER,14,0.7438810044017594,229357629,2
TRIP12,14,0.7192714020652955,229763838,2
FBXO36,1,0.6153640989657971,229922302,2
SLC16A14,3,0.6642129404247963,230034982,2
SP110,11,0.6572903972247419,230167293,2
SP140L,4,0.7284200899775677,230327184,2
SP100,3,0.6720090921765862,230415942,2
CAB39,1,0.5841280734869434,230712842,2
ITM2C,15,0.6688253043466994,230864639,2
GPR55,15,0.7142110485963851,230907318,2
C2orf72,9,0.781788530708692,231037523,2
PSMD1,11,0.5063798809887481,231056864,2
HTR2B,13,0.6343544377679293,231108230,2
ARMC9,13,0.6131663356029019,231198546,2
B3GNT7,13,0.6481745809291548,231395710,2
NCL,12,0.7248535880689535,231453531,2
PTMA,16,0.6480929993360605,231706895,2
PDE6D,11,0.7889865788463893,231732433,2
COPS7B,1,0.7799318941753923,231781671,2
DIS3L2,9,0.6737739245515035,231961245,2
TIGD1,12,0.6801800590662486,232547970,2
EIF4E2,12,0.6118029896157672,232550674,2
EFHD1,11,0.6453189448372032,232606057,2
GIGYF2,12,0.7074205526134776,232697299,2
NGEF,13,0.5873266539275341,232878701,2
INPP5D,12,0.8630426601445642,233059967,2
ATG16L1,13,0.6587780933108269,233210051,2
DGKD,3,0.7267948351296956,233354507,2
USP40,13,0.7332469657129903,233475520,2
HJURP,1,0.6937515113160566,233833416,2
ARL4C,13,0.6160211385645947,234493041,2
SH3BP4,13,0.5989295450901282,234952017,2
AGAP1,14,0.729365516590306,235494043,2
IQCA1,14,0.8395822487915845,236324147,2
ACKR3,7,0.5766832875994814,236567787,2
COPS8,1,0.6440357337192436,237085882,2
COL6A3,8,0.7085560345935129,237324003,2
MLPH,13,0.7061093270208345,237485428,2
RAB17,12,0.6131721070228515,237574322,2
LRRFIP1,6,0.6645343427518149,237627587,2
RBM44,17,0.0,237798389,2
UBE2F,9,0.5981272945478786,237966827,2
SCLY,12,0.6630199075932088,238060889,2
ESPNL,12,0.7954636051359656,238100340,2
ILKAP,1,0.7993239971143967,238170402,2
HES6,5,0.695983602329785,238238267,2
PER2,15,0.4946587939356488,238244044,2
TRAF3IP1,10,0.6701067355557293,238320441,2
ASB1,13,0.6371926152381155,238426742,2
TWIST2,12,0.7761673970795,238848032,2
HDAC4,9,0.576465503332718,239048168,2
NDUFA10,1,0.7528148933331296,239892450,2
COPS9,17,0.6482490230709154,240126563,2
GPC1,9,0.6444058813397793,240435663,2
ANKMY1,1,0.7515879481583522,240479422,2
DUSP28,9,0.3114766466822565,240560054,2
RNPEPL1,16,0.6921722319824445,240565804,2
CAPN10,9,0.5521953460121684,240586734,2
GPR35,5,0.7434912390825339,240605430,2
SNED1,1,0.7818370916089719,240998618,2
MTERF4,4,0.7327861989833822,241072169,2
PASK,9,0.5831943477247499,241106099,2
PPP1R7,3,0.6957823165770352,241149576,2
ANO7,13,0.8819494123015181,241188509,2
HDLBP,12,0.5513862592396837,241227264,2
SEPT2,6,0.7471798360093131,241315100,2
FARP2,11,0.6404692919185427,241356285,2
STK25,12,0.4891368163103724,241492670,2
BOK,16,0.7304521287482717,241551424,2
THAP4,8,0.7151048509514968,241584405,2
ATG4B,7,0.7459200920623068,241637213,2
DTYMK,12,0.6721127651534059,241675747,2
ING5,10,0.6947061510696272,241687085,2
D2HGDH,9,0.667847458508208,241734602,2
