# Supplementary material for: Gene Co-Expression in Breast Cancer: A Matter of Distance
Source: Front Oncol. 2021 Nov 17;11:726493. doi: 10.3389/fonc.2021.726493 (PMC8636045; doi:10.3389/fonc.2021.726493)
Supplement: Supplementary Material S13 — Piece-wise permutation p-values of the KS statistics, calculated for all bins obtained in Supplementary Material S8 , in every chromosomal region for each phenotype. [file DataSheet_13.zip › SuppMat10/SuppMat10/Clusters/Healthy/Healthy-chr3-clusters.tsv]

gname,clusterid,assignmentcost,gstart,chromosome
CHL1,16,0.6464880049553732,196763,3
CNTN6,4,0.695152752032805,1092658,3
CNTN4,10,0.7534978494308737,2098813,3
IL5RA,17,0.7831993997983,3066326,3
TRNT1,12,0.6791120081473115,3126933,3
CRBN,4,0.7693398861694305,3144628,3
SUMF1,2,0.6562486693033667,3700814,3
LRRN1,13,0.6192843119923452,3799437,3
SETMAR,2,0.7592835122884111,4303304,3
ITPR1,2,0.688507442474959,4493345,3
BHLHE40,7,0.77136388136376,4979116,3
ARL8B,8,0.6029328909235595,5122245,3
EDEM1,12,0.7030572936497266,5187646,3
GRM7,5,0.604808560776867,6770001,3
LMCD1,12,0.5287731768287713,8501807,3
SSUH2,2,0.7941480416361644,8619400,3
OXTR,2,0.7797117840136296,8750408,3
RAD18,16,0.6354128417962795,8775402,3
SRGAP3,4,0.8336945906659975,8980591,3
THUMPD3,6,0.5941759942405984,9362971,3
SETD5,9,0.7087502155524974,9397615,3
MTMR14,13,0.6460380704617026,9649433,3
BRPF1,9,0.6124248237504339,9731729,3
OGG1,9,0.6077623451223981,9749944,3
CAMK1,4,0.6335540898361152,9757347,3
TADA3,11,0.6864938712824854,9779860,3
ARPC4,11,0.7081377547227696,9792495,3
ARPC4-TTLL3,6,0.631554902592224,9793082,3
TTLL3,4,0.7781206781419817,9808086,3
RPUSD3,17,0.706519968002705,9837849,3
JAGN1,8,0.5929219209629172,9890574,3
IL17RE,8,0.591650591486931,9902612,3
IL17RC,8,0.5717851309910988,9917074,3
CRELD1,11,0.7208830943191008,9933822,3
PRRT3,9,0.7696214126799404,9945542,3
EMC3,8,0.6508642617820556,9962537,3
FANCD2,8,0.7023758315493328,10026414,3
BRK1,15,0.6391917691806079,10115675,3
VHL,15,0.6833833779511304,10141008,3
IRAK2,8,0.5982226030399425,10164919,3
TATDN2,12,0.708478115353619,10248023,3
GHRL,9,0.7633051660473985,10285675,3
SEC13,11,0.6793008806253938,10293131,3
SLC6A1,13,0.7628290312189914,10992186,3
HRH1,4,0.6324085637379544,11137093,3
ATG7,2,0.5789785598410159,11272309,3
VGLL4,2,0.6163501602709871,11556069,3
TAMM41,13,0.729081328732494,11790442,3
SYN2,8,0.5953360593986821,12004388,3
TSEN2,17,0.8351613477275605,12484432,3
MKRN2OS,14,0.6809401369122781,12514934,3
MKRN2,5,0.8108669877590498,12557087,3
RAF1,12,0.646174188462894,12583601,3
TMEM40,12,0.6755718052239776,12733528,3
RPL32,10,0.7138134765022459,12834485,3
IQSEC1,14,0.7228624184175337,12897043,3
NUP210,1,0.7604538973851651,13316235,3
HDAC11,12,0.6314282972649352,13479724,3
FBLN2,8,0.6152030536938486,13549125,3
CHCHD4,4,0.7111470483068736,14112077,3
TMEM43,4,0.587406498888222,14124940,3
XPC,13,0.6151427043498452,14145147,3
LSM3,15,0.7398974516431671,14178817,3
SLC6A6,16,0.7537871219640067,14402576,3
GRIP2,2,0.7445213328525744,14489107,3
CCDC174,4,0.7815539761056184,14651746,3
C3orf20,17,0.8478653015808015,14675099,3
FGD5,16,0.688075893142822,14810853,3
NR2C2,7,0.5748220086715143,14947584,3
MRPS25,17,0.5774538035257114,15042460,3
RBSN,14,0.7150393016000164,15070073,3
CAPN7,13,0.716794079196956,15206152,3
SH3BP5,10,0.6534600421613367,15254353,3
METTL6,12,0.7068836960541596,15381275,3
EAF1,12,0.5930848887665736,15427598,3
COLQ,12,0.5631972906523481,15450133,3
HACL1,1,0.6889278706496851,15560704,3
BTD,10,0.7257083736269808,15601341,3
ANKRD28,16,0.7259674185702791,15667236,3
GALNT15,10,0.7353602983477372,16174680,3
DPH3,10,0.7353231103322104,16257061,3
OXNAD1,4,0.6891924700667671,16265160,3
RFTN1,2,0.6414886293143447,16313574,3
PLCL2,12,0.6273995134043582,16802651,3
TBC1D5,7,0.707002107484697,17157162,3
SATB1,12,0.6123530307939918,18345377,3
KCNH8,12,0.2882767565502574,19148510,3
EFHB,1,0.7819745719460519,19879472,3
RAB5A,15,0.7272061583934369,19947097,3
PP2D1,13,0.6555579923300207,19979961,3
KAT2B,12,0.7435023586137711,20040446,3
SGO1,14,0.8016313930938513,20160593,3
ZNF385D,17,0.7763778362259629,21412218,3
UBE2E2,16,0.6140419327500186,23203020,3
UBE2E1,15,0.7927637094747069,23805903,3
NKIRAS1,11,0.6418647324489382,23891660,3
RPL15,11,0.7711942459530228,23916545,3
NR1D2,13,0.8242204839878116,23945286,3
THRB,2,0.7221278718129788,24117153,3
RARB,16,0.6388064381563991,25174332,3
TOP2B,9,0.7783426430786089,25597905,3
NGLY1,17,0.6937281080069306,25718944,3
OXSM,3,0.7114583896742299,25782917,3
LRRC3B,2,0.5943947476071739,26622806,3
NEK10,2,0.5112261370123662,27110085,3
SLC4A7,8,0.784652223350565,27372721,3
EOMES,9,0.8489130035414273,27715949,3
CMC1,9,0.7778519321705342,28241584,3
AZI2,3,0.6011670715071176,28315003,3
ZCWPW2,1,0.7817971327963553,28348721,3
RBMS3,8,0.6320595995101401,28574791,3
TGFBR2,11,0.7819903275306774,30606502,3
STT3B,15,0.6934666282376838,31532638,3
OSBPL10,1,0.7437745209369715,31657890,3
ZNF860,11,0.7740172035467475,31981771,3
GPD1L,10,0.5151603011363886,32105689,3
CMTM8,8,0.6947579256863794,32238679,3
CMTM7,10,0.8012653681906884,32391671,3
CMTM6,12,0.6320920350787234,32481312,3
DYNC1LI1,8,0.6848293467758177,32525974,3
CNOT10,2,0.5110271671199454,32685145,3
GLB1,2,0.6688030351721528,32996609,3
TMPPE,7,0.8272785979558135,33090421,3
CRTAP,5,0.7607577842721935,33113979,3
FBXL2,5,0.5316647844463116,33277025,3
UBP1,10,0.7646453402854104,33388336,3
CLASP2,15,0.7100581361346017,33496245,3
PDCD6IP,9,0.7225132055380865,33798571,3
STAC,7,0.7995485824290949,36380344,3
DCLK3,5,0.8137767371120862,36712422,3
TRANK1,6,0.6500808344333606,36826820,3
EPM2AIP1,15,0.7677783229812465,36985043,3
MLH1,12,0.5029376529628257,36993332,3
LRRFIP2,2,0.6407339210323871,37052626,3
GOLGA4,12,0.690937843123312,37243177,3
ITGA9,5,0.7615609730379118,37452115,3
CTDSPL,11,0.7506176556368518,37861880,3
VILL,1,0.7112774998655416,37988059,3
PLCD1,1,0.0,38007496,3
DLEC1,1,0.6937784904142279,38039205,3
ACAA1,17,0.45923475985541584,38103129,3
MYD88,2,0.6547710493763248,38138478,3
OXSR1,8,0.7214422338111064,38165089,3
XYLB,8,0.514493596468488,38346760,3
ACVR2B,13,0.6112616001303148,38453890,3
EXOG,14,0.7279796288579454,38496127,3
SCN5A,2,0.677636043206896,38548057,3
SCN11A,13,0.7813428094992394,38845767,3
WDR48,8,0.4771260154749267,39052013,3
GORASP1,2,0.6511120969764715,39096659,3
TTC21A,17,0.44334497510491067,39107704,3
CSRNP1,13,0.6872471456996069,39141855,3
CX3CR1,12,0.5149869777567966,39263494,3
SLC25A38,8,0.6207226830989807,39383370,3
RPSA,10,0.7814329140403803,39406716,3
MYRIP,2,0.6869807197942639,39808914,3
EIF1B,12,0.6952830257223599,40309707,3
ENTPD3,6,0.7689972475649434,40387156,3
RPL14,10,0.6064695195986405,40457292,3
ZNF619,3,0.5480029770309749,40477113,3
ZNF620,2,0.7757346724477242,40477131,3
ZNF621,13,0.0,40524878,3
CTNNB1,2,0.6771918358027063,41194741,3
ULK4,2,0.7004231516844932,41246599,3
TRAK1,12,0.4108851518109429,42013802,3
VIPR1,2,0.6041250695614249,42489299,3
SEC22C,12,0.5682938349987345,42547969,3
SS18L2,2,0.6889106337468909,42581840,3
NKTR,13,0.7833925614658347,42600655,3
ZBTB47,12,0.40792863871996843,42653697,3
CCDC13,10,0.742668963770034,42708269,3
HIGD1A,15,0.7130863851777718,42784298,3
ACKR2,1,0.7566916290922083,42804752,3
KRBOX1,9,0.6702911129679109,42809483,3
CYP8B1,1,0.7606682120965935,42856005,3
ZNF662,14,0.5678909445242004,42905731,3
POMGNT2,4,0.7192494834672367,43079232,3
SNRK,17,0.5646682375911061,43286512,3
ANO10,8,0.0,43354859,3
ABHD5,8,0.46500341384303,43690108,3
TCAIM,10,0.6238730597640116,44338119,3
ZNF445,13,0.5429657268507482,44431705,3
ZNF852,2,0.7945054970554362,44494847,3
ZKSCAN7,17,0.6812951033323391,44555193,3
ZNF660,13,0.7686099408144719,44578223,3
ZNF197,8,0.68550368624096,44584888,3
ZNF35,2,0.6500794501407497,44648732,3
ZNF502,3,0.4754777678122344,44712643,3
ZNF501,3,0.0,44729596,3
KIAA1143,13,0.72424020581142,44737661,3
KIF15,15,0.6334536682044574,44761721,3
TMEM42,13,0.7362615745020515,44861904,3
ZDHHC3,16,0.7068987803132789,44915257,3
EXOSC7,4,0.0,44975241,3
CLEC3B,8,0.6777851507379848,45001548,3
CDCP1,7,0.7605608192901315,45082277,3
TMEM158,1,0.7644362503984308,45224466,3
LARS2,17,0.7098959950234571,45388561,3
LIMD1,5,0.7355478036415866,45555394,3
SACM1L,12,0.5376891255969901,45689056,3
SLC6A20,10,0.6659688958823571,45755449,3
LZTFL1,5,0.6199340008673275,45823316,3
FYCO1,12,0.33060175178620155,45917899,3
CXCR6,13,0.7280758685275841,45940933,3
CCR1,14,0.6725164144050104,46201711,3
CCR2,3,0.6158979339441433,46353734,3
CCR5,3,0.7304008688617032,46370854,3
CCRL2,7,0.6955023164515272,46407166,3
LTF,5,0.7266156225577991,46435645,3
TDGF1,13,0.7554445041925999,46574534,3
ALS2CL,2,0.7732984812411103,46668995,3
TMIE,13,0.6738540068298423,46694528,3
PRSS50,13,0.6765816814195917,46712117,3
PTH1R,4,0.68481860004087,46877721,3
CCDC12,4,0.7416094521251245,46921726,3
NBEAL2,2,0.0,46979683,3
SETD2,2,0.6965153442303651,47016429,3
KIF9,2,0.6629440374872779,47228026,3
KLHL18,12,0.5951520114746682,47282917,3
PTPN23,16,0.6615227997851096,47381011,3
SCAP,17,0.3945028342579855,47413681,3
ELP6,11,0.6467938290344983,47495640,3
CSPG5,8,0.4850240899474251,47562238,3
SMARCC1,16,0.4998163184261447,47585269,3
DHX30,12,0.5631334711064606,47802909,3
MAP4,12,0.5131252393196868,47850690,3
CDC25A,4,0.6847182582540274,48157146,3
ZNF589,14,0.47722576216475976,48241100,3
NME6,8,0.6786516562355404,48290722,3
PLXNB1,2,0.5071545923998195,48403854,3
CCDC51,4,0.6009326732027558,48432164,3
TMA7,4,0.7708633869892487,48440257,3
ATRIP,8,0.6146344381422046,48446710,3
SHISA5,15,0.7649293055859445,48467798,3
PFKFB4,14,0.5025641278585088,48517684,3
UCN2,10,0.7193304105604521,48561718,3
COL7A1,17,0.6801494012224997,48564073,3
UQCRC1,8,0.6395140775222473,48599002,3
SLC26A6,17,0.0,48625723,3
CELSR3,14,0.6858368109425548,48636463,3
NCKIPSD,8,0.564642370094482,48673844,3
IP6K2,2,0.5775702803143435,48688003,3
PRKAR2A,15,0.6457349375829169,48744597,3
SLC25A20,15,0.6509490531569342,48856926,3
ARIH2OS,4,0.6956941063432052,48917782,3
ARIH2,9,0.6227472763933899,48918821,3
P4HTM,2,0.5948204705223956,48989889,3
WDR6,15,0.6432282835146699,49007062,3
DALRD3,8,0.6774586509520524,49015488,3
NDUFAF3,16,0.7661606982145898,49020459,3
IMPDH2,3,0.7452893561885552,49024325,3
QRICH1,15,0.5625603034604306,49029707,3
QARS,10,0.7157394407143616,49095932,3
USP19,14,0.6817461899949979,49108046,3
LAMB2,2,0.6558632378242018,49121114,3
CCDC71,3,0.7121439882894738,49162535,3
KLHDC8B,11,0.0,49171598,3
CCDC36,14,0.7707150672630556,49198428,3
C3orf62,2,0.7702602547831369,49268596,3
USP4,14,0.6507400985322731,49277831,3
RHOA,4,0.6734328939385853,49359145,3
TCTA,6,0.7137312410572016,49412206,3
AMT,6,0.7590241629101323,49416775,3
NICN1,16,0.7152385804492329,49422946,3
DAG1,3,0.571056693648359,49468703,3
BSN,11,0.7059852718373196,49554477,3
APEH,17,0.39327816645151503,49674014,3
MST1,2,0.7701625506482541,49683947,3
RNF123,12,0.5906795240378122,49689538,3
GMPPB,17,0.5957825915716527,49716844,3
IP6K1,12,0.4582701005736649,49724294,3
INKA1,10,0.7358809801386776,49803254,3
UBA7,2,0.6720961542466689,49805209,3
TRAIP,8,0.7483190390177734,49828601,3
MST1R,8,0.5103611898318652,49887002,3
MON1A,16,0.5983334282422004,49907160,3
RBM6,2,0.6880073920771723,49940007,3
RBM5,8,0.6704776001166877,50088908,3
SEMA3F,2,0.6178626098651132,50155045,3
SLC38A3,5,0.7587145388303748,50205246,3
GNAI2,15,0.6903707264916744,50226292,3
SEMA3B,4,0.7324757331108537,50267558,3
IFRD2,15,0.575419544020388,50287732,3
HYAL3,12,0.7949966450050262,50292831,3
NAA80,1,0.7214124654685177,50296402,3
HYAL1,3,0.780302611841765,50299890,3
HYAL2,10,0.7798943545417473,50317790,3
TUSC2,15,0.5903530984042286,50320027,3
RASSF1,4,0.7194954452304013,50329782,3
ZMYND10,13,0.7067960089869285,50341110,3
NPRL2,13,0.5821679482944079,50347330,3
CYB561D2,17,0.39537689225215156,50350695,3
TMEM115,2,0.5419565183208694,50354750,3
CACNA2D2,5,0.5700357780181173,50362799,3
C3orf18,1,0.7238724765768167,50558025,3
HEMK1,2,0.531087002857711,50569152,3
CISH,8,0.7035423485762335,50606490,3
MAPKAPK3,10,0.5879460860983132,50611520,3
DOCK3,5,0.7391266773993693,50674927,3
MANF,12,0.7385580868097059,51385047,3
RBM15B,12,0.6177362254435323,51391285,3
DCAF1,15,0.5488571714075717,51395867,3
RAD54L2,12,0.7426328447761392,51541144,3
TEX264,8,0.5696893736527969,51662693,3
GRM2,5,0.8074416356667502,51707068,3
RRP9,12,0.6527917679486142,51933429,3
PARP3,6,0.7882697071159549,51942345,3
PCBP4,3,0.5853141727263242,51957454,3
ABHD14B,12,0.709814851623958,51968510,3
ABHD14A,14,0.6140352888379083,51971426,3
ABHD14A-ACY1,1,0.76183422884974,51974706,3
ACY1,16,0.7459661866115931,51983340,3
RPL29,10,0.6345620039176662,51993522,3
DUSP7,13,0.6632639612214508,52048919,3
POC1A,2,0.7025859897519484,52075253,3
ALAS1,1,0.7541689707916567,52198086,3
TWF2,12,0.5145853134115331,52228612,3
PPM1M,2,0.767179894285237,52245759,3
WDR82,8,0.5974395384535751,52254434,3
GLYCTK,10,0.611085318210063,52287089,3
DNAH1,3,0.6371867952662611,52316319,3
BAP1,12,0.7110757661846392,52401008,3
PHF7,5,0.7538382750446425,52410660,3
SEMA3G,7,0.7313352310412635,52433053,3
NISCH,2,0.5343544658502053,52455118,3
STAB1,8,0.7801232433570426,52495338,3
NT5DC2,2,0.738096804291005,52524385,3
SMIM4,3,0.7518505224737128,52534013,3
PBRM1,7,0.6986244542292521,52545352,3
GNL3,4,0.6909369274169261,52681156,3
GLT8D1,4,0.6365580059487148,52694488,3
SPCS1,8,0.6607711328970927,52704955,3
NEK4,12,0.5971681726355083,52708444,3
ITIH4,5,0.7449039569148267,52812975,3
STIMATE,6,0.6608390458356153,52836219,3
SFMBT1,1,0.6183498620769401,52903572,3
RFT1,12,0.7294760776694379,53088483,3
PRKCD,10,0.7613408029094101,53156009,3
TKT,8,0.6239617638221857,53224712,3
DCP1A,2,0.6598891238534439,53283429,3
CACNA1D,6,0.7349039817338825,53328963,3
CHDH,12,0.6022269256153373,53812335,3
IL17RB,15,0.7833855637565572,53846568,3
ACTR8,11,0.7374182191437484,53867066,3
SELENOK,8,0.8461418792256257,53884417,3
WNT5A,16,0.692953769450336,55465715,3
ERC2,10,0.8088383324118641,55508311,3
CCDC66,2,0.6871268445685117,56557161,3
ARHGEF3,2,0.5700012912872439,56727418,3
SPATA12,8,0.7390899103314744,57060664,3
IL17RD,2,0.5882120103968513,57089982,3
HESX1,10,0.7960257971639944,57197838,3
APPL1,3,0.6707672650681745,57227726,3
DNAH12,10,0.725511020145726,57293699,3
PDE12,12,0.6493823544138873,57556274,3
ARF4,2,0.7329395685287545,57571363,3
DENND6A,12,0.6961292806779469,57625454,3
SLMAP,9,0.7032859991704585,57755450,3
FLNB,2,0.7105178437658081,58008400,3
DNASE1L3,11,0.7214371654224874,58192257,3
ABHD6,17,0.6360623032228082,58237506,3
RPP14,4,0.8303730033567533,58306247,3
PXK,14,0.7874160905954493,58332880,3
PDHB,11,0.7243256543752783,58427630,3
KCTD6,3,0.5583839090257716,58492096,3
ACOX2,3,0.6840974297125743,58505136,3
FAM107A,1,0.7121593055996933,58564117,3
FAM3D,1,0.7582520228665346,58633946,3
C3orf67,14,0.7164228836089309,58717365,3
FHIT,15,0.7174224793320023,59747277,3
PTPRG,10,0.6246382376689057,61561569,3
C3orf14,14,0.6664274798367029,62318973,3
C3orf49,12,0.7405909144618419,63819362,3
THOC7,4,0.6832410390308201,63833870,3
ATXN7,2,0.7472947892414863,63898399,3
PSMD6,15,0.6577744544156594,64010549,3
PRICKLE2,8,0.5695756686842504,64092236,3
ADAMTS9,3,0.7597537966490908,64515654,3
MAGI1,12,0.6079058525525163,65353525,3
SLC25A26,16,0.7563010819095692,66133610,3
LRIG1,4,0.6566697629990335,66378797,3
KBTBD8,12,0.628651338154645,66998307,3
SUCLG2,10,0.6475248942838054,67360460,3
EOGT,8,0.7044349614670189,68975217,3
TMF1,2,0.6700302968628512,69019827,3
UBA3,6,0.6323289648836271,69054730,3
ARL6IP5,14,0.7470908885610648,69084937,3
FRMD4B,11,0.6524719848912786,69168782,3
MITF,2,0.7006622883038246,69739435,3
FOXP1,2,0.5907344770689971,70952817,3
EIF4E3,12,0.5911918996487878,71675414,3
GPR27,7,0.7525048210533123,71754050,3
RYBP,13,0.6400425322932335,72371825,3
SHQ1,2,0.6295724271259168,72749277,3
GXYLT2,15,0.7639885368570039,72888073,3
PPP4R2,2,0.6169068328109881,72996785,3
EBLN2,5,0.6971126334219361,73061659,3
PDZRN3,8,0.8457953257621943,73382431,3
CNTN3,9,0.7783868205675171,74262568,3
ZNF717,6,0.7414541966258323,75678660,3
ROBO2,4,0.7160676221812841,75906695,3
ROBO1,15,0.7570038022526797,78597239,3
GBE1,11,0.6430344251140787,81489703,3
VGLL3,4,0.7791401247240282,86876388,3
CHMP2B,6,0.7170963154791248,87227271,3
HTR1F,7,0.7910092578127665,87990696,3
CGGBP1,15,0.6167106139134741,88051944,3
ZNF654,9,0.6310049750766544,88059255,3
C3orf38,9,0.6339477350318397,88149959,3
EPHA3,14,0.6309778123193563,89107621,3
PROS1,13,0.6216834695158299,93873033,3
ARL13B,1,0.7740535255831061,93980139,3
STX19,7,0.8168102275685931,94014365,3
DHFR2,16,0.7417174759039096,94047836,3
NSUN3,5,0.820159909384806,94062980,3
EPHA6,11,0.811469071385863,96814581,3
ARL6,2,0.7829352151696743,97764521,3
CRYBG3,12,0.6585333402899727,97822011,3
RIOX2,10,0.5392554481324238,97941818,3
CLDND1,15,0.5764824779374842,98497912,3
CPOX,9,0.5875652680976315,98579446,3
ST3GAL6,10,0.6419670860259351,98732236,3
DCBLD2,15,0.6634914259543032,98795941,3
CMSS1,15,0.7302858678733503,99817837,3
FILIP1L,13,0.6784883248210781,99830141,3
TBC1D23,8,0.6579922509762486,100260992,3
NIT2,10,0.5045925455773397,100334739,3
TOMM70,8,0.6714111269679017,100363431,3
LNP1,12,0.5895283332346706,100401532,3
TMEM45A,5,0.5377093927297831,100492619,3
TFG,3,0.6174375873688966,100709331,3
IMPG2,6,0.7894862247447303,101222546,3
SENP7,6,0.0,101324205,3
TRMT10C,13,0.5928140381131027,101561868,3
PCNP,10,0.6682273149280737,101574095,3
ZBTB11,6,0.6571607916693047,101648889,3
RPL24,10,0.6655087609587577,101681091,3
CEP97,1,0.7271764490143344,101724593,3
NXPE3,12,0.442567281290536,101779202,3
NFKBIZ,4,0.7692742769656813,101827991,3
ALCAM,5,0.6957516740574448,105366909,3
CBLB,3,0.7183858483827416,105655461,3
BBX,13,0.6775579932415767,107522936,3
CD47,3,0.710739823530824,108043091,3
IFT57,3,0.533752975453911,108160812,3
CIP2A,6,0.7286897212946399,108549864,3
DZIP3,12,0.0,108589705,3
NECTIN3,10,0.7252343985454426,111070071,3
CD96,4,0.7903510067983357,111292719,3
PHLDB2,2,0.8022206862201986,111732497,3
ABHD10,12,0.5392757412490538,111979010,3
C3orf52,15,0.7248172571577579,112086335,3
GCSAM,14,0.5982035637693652,112120839,3
SLC9C1,15,0.6513822355088844,112140898,3
CD200,2,0.7152531181373945,112332347,3
ATG3,15,0.6216955145683798,112532509,3
SLC35A5,10,0.802969818180844,112561709,3
CCDC80,8,0.48493229209025124,112596794,3
CD200R1,8,0.5621785741095242,112921205,3
GTPBP8,12,0.6110201743538178,112990918,3
NEPRO,12,0.381058075652422,113002444,3
BOC,5,0.6874207167489178,113211003,3
CFAP44,14,0.7002707606409548,113286930,3
SPICE1,15,0.6947900722222657,113442718,3
SIDT1,16,0.6440311542250802,113532296,3
USF3,12,0.30058014077834927,113648385,3
NAA50,12,0.6434273231738701,113716458,3
ATP6V1A,8,0.5284121595476345,113747033,3
GRAMD1C,12,0.7470646181441292,113828182,3
ZDHHC23,5,0.643965829903518,113947901,3
CCDC191,3,0.6576217829592943,113964137,3
QTRT2,8,0.7284772736843399,114005833,3
ZBTB20,1,0.783885481088144,114314501,3
LSAMP,7,0.7354397782477424,115802363,3
B4GALT4,13,0.718598547443029,119211732,3
ARHGAP31,4,0.5986830334134523,119294373,3
TMEM39A,12,0.6525288743980138,119428949,3
POGLUT1,10,0.7926963364841855,119468963,3
TIMMDC1,12,0.39758916242838616,119498532,3
CD80,16,0.7840753420856907,119524293,3
ADPRH,15,0.6768564168353015,119579268,3
PLA1A,2,0.6542071411904036,119597875,3
POPDC2,12,0.5328344025971699,119636457,3
COX17,12,0.5747317606098075,119654513,3
MAATS1,3,0.782480521721846,119703022,3
NR1I2,1,0.7107292305636046,119780484,3
GSK3B,10,0.6610504138329356,119821323,3
GPR156,2,0.7840297173304989,120164645,3
LRRC58,12,0.7425312220929323,120324509,3
FSTL1,8,0.6197534788433842,120392293,3
NDUFB4,10,0.5905686247559561,120596328,3
RABL3,15,0.726618953599961,120686681,3
GTF2E1,3,0.6418038228773161,120742637,3
POLQ,15,0.6903667424724035,121431427,3
HCLS1,8,0.695879683991161,121631399,3
GOLGB1,13,0.7829557156665179,121663199,3
IQCB1,13,0.7691326249661402,121769761,3
EAF2,17,0.35907286204252886,121835183,3
SLC15A2,7,0.6891703764320257,121894401,3
ILDR1,4,0.7192421046164007,121987323,3
CD86,14,0.8131506256627481,122055362,3
CSTA,5,0.5578384535045675,122325248,3
CCDC58,12,0.5365688254661765,122359591,3
FAM162A,12,0.42597047141659217,122384176,3
WDR5B,3,0.6998774945874681,122412332,3
KPNA1,12,0.4263938289579705,122421902,3
PARP9,12,0.693375685857466,122527924,3
DTX3L,6,0.7290436989651666,122564338,3
PARP14,12,0.569067369454269,122680839,3
HSPBAP1,12,0.6924001649545339,122739999,3
SEMA5B,13,0.8027939987802001,122909082,3
PDIA5,17,0.77280357175257,123067025,3
SEC22A,15,0.6810471485147604,123201927,3
ADCY5,3,0.7091371517220755,123282296,3
HACD2,3,0.672722793975622,123490820,3
MYLK,12,0.7478011029098186,123610049,3
CCDC14,9,0.7568005995340634,123897305,3
ROPN1,3,0.7362651479740312,123968521,3
KALRN,8,0.7365143963975859,124080023,3
UMPS,2,0.6672716932330328,124730433,3
ITGB5,3,0.4640072357678542,124761948,3
HEG1,1,0.7865319538636828,124965710,3
SLC12A8,2,0.5743362830999776,125082636,3
ZNF148,15,0.5698575475287707,125225561,3
SNX4,15,0.6142852311516657,125446650,3
OSBPL11,12,0.5410739076153291,125528858,3
ALG1L,17,0.7703436195887545,125929275,3
ROPN1B,2,0.6775797873636575,125969160,3
SLC41A3,12,0.6997938510604245,126006355,3
KLF15,9,0.6411961659179147,126342635,3
ZXDC,14,0.6797997532843276,126437601,3
TXNRD3,12,0.6539377532310129,126571779,3
CHCHD6,6,0.730314918415012,126704220,3
PLXNA1,12,0.5533314954231394,126988594,3
TPRA1,8,0.6300401589036846,127571266,3
MCM2,10,0.6183298170714668,127598410,3
PODXL2,17,0.6168269463476987,127629185,3
ABTB1,12,0.6551515766198325,127672935,3
MGLL,12,0.41230781892472046,127689062,3
SEC61A1,9,0.7128208591090275,128051641,3
RUVBL1,7,0.6628012076764864,128064778,3
EEFSEC,15,0.6178630609960939,128153481,3
GATA2,10,0.6816372916028459,128479427,3
RPN1,15,0.4768125672998539,128619969,3
RAB7A,12,0.49336705594965613,128726122,3
ACAD9,11,0.6037266081715842,128879596,3
KIAA1257,4,0.7567445170350737,128909866,3
EFCC1,10,0.7306695318566031,129001629,3
RAB43,7,0.8303319968487296,129087569,3
ISY1,17,0.8296752855849491,129127415,3
CNBP,12,0.15652807448721595,129169484,3
COPG1,17,0.47395654522866393,129249606,3
HMCES,5,0.7273757648587602,129278828,3
H1FX,8,0.6361421426881467,129314771,3
EFCAB12,8,0.6512236117666799,129401321,3
MBD4,12,0.5466879456403337,129430944,3
IFT122,8,0.5713286009112898,129440036,3
PLXND1,11,0.7515266167516204,129555175,3
TMCC1,12,0.519048149969665,129647792,3
ALG1L2,7,0.7511572638840169,130081831,3
COL6A6,11,0.7022032466852894,130560334,3
PIK3R4,15,0.627551081675738,130678934,3
ATP2C1,15,0.5547206736556212,130850595,3
ASTE1,10,0.734762770202297,131013875,3
NEK11,12,0.6991810920937628,131026850,3
NUDT16,17,0.7348619459592229,131381671,3
MRPL3,12,0.4602409353240896,131462212,3
ACPP,14,0.6959943063657309,132317369,3
DNAJC13,12,0.5251567911613617,132417502,3
ACAD11,11,0.6858743261546312,132558138,3
ACKR4,16,0.7485710994043591,132597237,3
UBA5,15,0.7219181441056137,132654446,3
NPHP3,6,0.5910132558509558,132680609,3
CDV3,5,0.6430146863258943,133573730,3
TOPBP1,12,0.6915845030102663,133598175,3
SRPRB,12,0.6738915455277035,133784033,3
RAB6B,10,0.7551440941574771,133824235,3
SLCO2A1,7,0.77970598437084,133928145,3
RYK,12,0.5982878259582988,134065303,3
AMOTL2,2,0.748677788771419,134355874,3
ANAPC13,12,0.5854537216184719,134477706,3
CEP63,12,0.5300250458795384,134485721,3
EPHB1,15,0.725011330444497,134597801,3
KY,12,0.748678781581023,134599923,3
PPP2R3A,12,0.24664049947197464,135965728,3
MSL2,3,0.4828281144040034,136148917,3
PCCB,17,0.5670653208951986,136250340,3
STAG1,15,0.5738143107427935,136336236,3
SLC35G2,16,0.754737013678337,136818647,3
NCK1,3,0.6997580286455737,136862208,3
IL20RB,1,0.8346911306834108,136946230,3
CLDN18,16,0.0,137998735,3
DZIP1L,16,0.5381623376560358,138061990,3
DBR1,3,0.6485447475453111,138161012,3
ARMC8,12,0.6113710089911023,138187248,3
NME9,12,0.5779035147906884,138261437,3
MRAS,7,0.6170674631234996,138347648,3
ESYT3,12,0.4613215870037609,138434586,3
CEP70,12,0.5321421983483161,138494344,3
FAIM,15,0.7662180632550618,138608606,3
PIK3CB,15,0.5499849953004635,138652699,3
MRPS22,12,0.5337317878582384,139005806,3
COPB2,15,0.6118104611975331,139355600,3
RBP1,15,0.6987873085261975,139517434,3
NMNAT3,14,0.5613572488614549,139560180,3
SLC25A36,6,0.6922487508349136,140941830,3
PXYLP1,5,0.0,141228726,3
ZBTB38,3,0.5084558930361328,141324213,3
RASA2,8,0.6246536275563774,141487047,3
RNF7,12,0.43329423647991194,141738249,3
ATP1B3,4,0.8040868782914897,141876124,3
TFDP2,12,0.507350098033136,141944428,3
GK5,10,0.8139856394752408,142157527,3
XRN1,6,0.6767221814427655,142306607,3
ATR,2,0.6797262622972682,142449007,3
PLS1,5,0.6961532302754889,142596393,3
TRPC1,13,0.7048608615671482,142724034,3
U2SURP,12,0.5722448440166534,142964497,3
CHST2,14,0.7911294416009496,143119771,3
SLC9A9,3,0.6432316143530599,143265222,3
PLSCR4,10,0.6643527421382409,146192335,3
PLSCR1,11,0.7729561924645248,146515180,3
AGTR1,17,0.7819161640033403,148697784,3
CPA3,10,0.7064470073358756,148865296,3
GYG1,12,0.20156538144443403,148991341,3
HLTF,15,0.6820050321229474,149030127,3
HPS3,14,0.6247948881808296,149129584,3
TM4SF18,5,0.5514843153576877,149318498,3
TM4SF1,2,0.6065685431454675,149369022,3
WWTR1,6,0.7991003789302904,149517235,3
COMMD2,15,0.7053719477634586,149738472,3
RNF13,14,0.6367481534504631,149812708,3
PFN2,12,0.22558846102384444,149964904,3
TSC22D2,13,0.4975494826846091,150408335,3
SERP1,8,0.5743140579960969,150541998,3
EIF2A,10,0.0,150546678,3
SELENOT,15,0.0,150602875,3
SIAH2,15,0.6860628692189823,150741125,3
MED12L,13,0.8021984244187429,151085697,3
GPR171,5,0.8254043534509581,151197832,3
P2RY14,8,0.704855394207799,151212117,3
GPR87,1,0.749582059990721,151294086,3
P2RY13,7,0.6397999415005831,151326312,3
P2RY12,7,0.5523725730610303,151337380,3
IGSF10,7,0.6488206674156534,151425384,3
MBNL1,5,0.6287553406596778,152243828,3
RAP2B,9,0.7580090958900555,153162270,3
ARHGEF26,8,0.7839600500884479,154121003,3
DHX36,12,0.5184103949419473,154272546,3
MME,8,0.7202593046057613,155024124,3
PLCH1,12,0.6271589115607901,155375580,3
C3orf33,12,0.6637576144720909,155762617,3
SLC33A1,15,0.7926717620951287,155821024,3
GMPS,9,0.6557195153732533,155870650,3
KCNAB1,11,0.833544094598458,156037701,3
SSR3,10,0.7106869359671393,156540140,3
TIPARP,9,0.7079416694108586,156673235,3
LEKR1,2,0.7311812425837978,156825481,3
CCNL1,13,0.5712538049607692,157146508,3
VEPH1,13,0.8018990399012419,157259742,3
SHOX2,17,0.6394364532792591,158095954,3
RSRC1,15,0.6313186728547605,158105855,3
MLF1,12,0.4354596562303681,158571163,3
GFM1,15,0.6707686260389742,158644278,3
LXN,1,0.7582879894304453,158645822,3
RARRES1,15,0.6545235770237534,158696892,3
MFSD1,14,0.5181901323773421,158732198,3
IL12A,7,0.8174072091361768,159988835,3
C3orf80,17,0.6960495249164244,160225496,3
IFT80,8,0.7084937464879217,160256986,3
SMC4,15,0.6213584950682707,160399274,3
TRIM59,15,0.7010580026851171,160432445,3
KPNA4,12,0.42218662650006644,160495007,3
PPM1L,7,0.7718446785968027,160755602,3
B3GALNT1,5,0.7466862939891448,161083883,3
NMD3,4,0.7294477559787201,161104696,3
BCHE,7,0.0,165772904,3
WDR49,16,0.7057950907072789,167478684,3
PDCD10,10,0.5819380829019897,167683298,3
SERPINI1,4,0.7752298698653222,167735243,3
GOLIM4,8,0.6529830096360945,168008677,3
MECOM,8,0.7267589539732547,169083499,3
ACTRT3,4,0.690326814471216,169766921,3
MYNN,13,0.630476033083291,169772831,3
LRRC34,15,0.6677000046877222,169793428,3
SEC62,6,0.7820989276813404,169966635,3
GPR160,5,0.6816166437242854,170037995,3
PHC3,6,0.657819352569861,170086732,3
PRKCI,6,0.6810194609821711,170222424,3
SKIL,13,0.5655461579862497,170357678,3
CLDN11,2,0.7030427531691856,170418865,3
RPL22L1,9,0.719894188054536,170864875,3
EIF5A2,14,0.7020208308944351,170888418,3
TNIK,2,0.662854326710292,171058414,3
PLD1,8,0.5073743061700859,171600404,3
FNDC3B,7,0.6896063438661642,172039578,3
TNFSF10,2,0.6950828172564347,172505508,3
NCEH1,17,0.5363822578776822,172630249,3
ECT2,2,0.5418755447193266,172750682,3
NLGN1,12,0.4220062062426503,173396284,3
NAALADL2,3,0.6042017844686769,174438573,3
TBL1XR1,9,0.6194034457052218,177019340,3
KCNMB2,13,0.7582995195085245,178272932,3
ZMAT3,10,0.7756147263429415,178960121,3
PIK3CA,11,0.6650558973263794,179148114,3
KCNMB3,9,0.8288876055585448,179236691,3
ZNF639,9,0.7147577434606387,179323031,3
MFN1,6,0.6952577157454005,179347709,3
GNB4,9,0.6770460458829901,179396088,3
ACTL6A,15,0.638551243497202,179562886,3
MRPL47,9,0.736334425471344,179588285,3
NDUFB5,10,0.664319988738943,179604690,3
USP13,12,0.2141372191018227,179653040,3
PEX5L,2,0.7553174395680728,179794958,3
TTC14,8,0.7864111366906592,180602163,3
CCDC39,14,0.646916219180871,180614008,3
FXR1,12,0.2764048526923225,180868141,3
DNAJC19,10,0.5933548829253816,180983709,3
ATP11B,12,0.5626494312043467,182793503,3
DCUN1D1,11,0.6946631744097251,182938074,3
MCCC1,17,0.3743546559392317,183015218,3
KLHL6,11,0.7061762863449079,183487551,3
KLHL24,11,0.6636910402358642,183635610,3
YEATS2,5,0.7645067119661411,183697797,3
MAP6D1,5,0.7141615119004849,183815876,3
PARL,17,0.7918342619809614,183829271,3
ABCC5,14,0.0,183919934,3
EIF2B5,14,0.5778885088708035,184135038,3
DVL3,12,0.6648404696324455,184155377,3
AP2M1,4,0.7477645022903269,184174689,3
ABCF3,11,0.7677194730738979,184186023,3
ALG3,17,0.5246407811501721,184242301,3
CAMK2N2,10,0.7663707227986531,184259213,3
ECE2,16,0.7045752783570316,184276011,3
PSMD2,15,0.5723043893352849,184299198,3
EIF4G1,13,0.7694674362392109,184314495,3
FAM131A,10,0.7411779231807434,184335926,3
CLCN2,9,0.7340984063557268,184346185,3
POLR2H,9,0.608482367100948,184361718,3
THPO,12,0.6716888090202164,184371935,3
CHRD,7,0.8073417679763896,184380073,3
EPHB3,13,0.7505506754226754,184561785,3
MAGEF1,8,0.6819153656685895,184710367,3
VPS8,8,0.6572698764673508,184812143,3
C3orf70,10,0.7184398310246526,185076838,3
EHHADH,4,0.7085994739569704,185190624,3
MAP3K13,12,0.675100579838302,185282941,3
TMEM41A,8,0.554192946919174,185476496,3
LIPH,12,0.4569484894928916,185506262,3
SENP2,5,0.759426741992934,185582496,3
IGF2BP2,10,0.6491646985559608,185643739,3
TRA2B,13,0.49232125996885245,185914558,3
ETV5,8,0.6089141808065477,186046314,3
DGKG,2,0.8229926305912635,186105668,3
CRYGS,1,0.7580070438247355,186538441,3
TBCCD1,9,0.6905818126951826,186546067,3
DNAJB11,12,0.7335868122095094,186567403,3
EIF4A2,12,0.48849316134844845,186783205,3
RFC4,15,0.7527573209822312,186789880,3
ST6GAL1,17,0.44721221816484247,186930502,3
RPL39L,9,0.6923042802768729,187120948,3
RTP4,8,0.7622256800186864,187368385,3
BCL6,10,0.7990848096071834,187721377,3
LPP,4,0.7681154738016766,188153284,3
TPRG1,5,0.7975917515522695,188947214,3
TP63,12,0.272585741626436,189631389,3
P3H2,8,0.7849829114382638,189956728,3
CLDN16,3,0.6190386957637675,190322541,3
IL1RAP,10,0.5935913540425324,190514051,3
CCDC50,16,0.6614647767131769,191329085,3
FGF12,10,0.6632931763914371,192139395,3
MB21D2,8,0.5020405465700482,192796815,3
OPA1,2,0.6893505684492629,193593144,3
HES1,12,0.7712368640093996,194136148,3
LRRC15,7,0.7565134026567515,194355247,3
ATP13A3,9,0.6035686196256451,194402672,3
TMEM44,3,0.6679175909197042,194587673,3
LSG1,4,0.7759270869828299,194640791,3
FAM43A,13,0.7800332915235572,194686544,3
XXYLT1,6,0.7211739704781944,195068284,3
ACAP2,12,0.6051455743019516,195274745,3
PPP1R2,3,0.690298841672312,195514428,3
APOD,8,0.6290252137866094,195568705,3
MUC20,14,0.5844672307907539,195720884,3
TNK2,12,0.5068009358449972,195863365,3
TFRC,10,0.6199867529709442,196027183,3
SLC51A,2,0.6975596635942277,196211487,3
PCYT1A,12,0.41239463231263895,196214222,3
TCTEX1D2,9,0.733169380339552,196291219,3
UBXN7,9,0.5776955671520749,196347662,3
RNF168,9,0.0,196468783,3
WDR53,9,0.6589161575338482,196554177,3
FBXO45,9,0.5079646600507202,196568611,3
NRROS,9,0.7387102806131602,196639694,3
PIGX,9,0.6134594650582277,196639775,3
CEP19,9,0.701627262021497,196706277,3
PAK2,9,0.5637104665701755,196739857,3
SENP5,9,0.6826766040127226,196867856,3
NCBP2,9,0.7257451831215107,196935402,3
PIGZ,10,0.8259213376114966,196946356,3
MELTF,10,0.7828582364982546,196988621,3
DLG1,15,0.7451897110165928,197042560,3
BDH1,9,0.692040761120776,197509783,3
RUBCN,13,0.7288910566920045,197668867,3
FYTTD1,12,0.6613268684729545,197737179,3
LRCH3,4,0.7236278201815418,197791226,3
IQCG,5,0.7965796977613921,197889077,3
RPL35A,10,0.5588060695293554,197950190,3
LMLN,9,0.5383203129414444,197960200,3
