# Supplementary material for: Gene Co-Expression in Breast Cancer: A Matter of Distance
Source: Front Oncol. 2021 Nov 17;11:726493. doi: 10.3389/fonc.2021.726493 (PMC8636045; doi:10.3389/fonc.2021.726493)
Supplement: Supplementary Material S13 — Piece-wise permutation p-values of the KS statistics, calculated for all bins obtained in Supplementary Material S8 , in every chromosomal region for each phenotype. [file DataSheet_13.zip › SuppMat10/SuppMat10/Clusters/Healthy/Healthy-chr4-clusters.tsv]

gname,clusterid,assignmentcost,gstart,chromosome
ZNF595,3,0.593183260408684,53286,4
ZNF718,4,0.7282827285696036,124501,4
ZNF732,5,0.5298386300597244,270675,4
ZNF141,4,0.7659491381513416,337814,4
ZNF721,5,0.6617253951380213,425815,4
PIGG,7,0.7232093908780657,499210,4
PDE6B,15,0.6167159935996015,625584,4
ATP5ME,13,0.6136136084275141,672436,4
MYL5,5,0.5114084348203993,673580,4
SLC49A3,6,0.5979203488149015,681829,4
PCGF3,5,0.5726130357326547,705748,4
CPLX1,9,0.7988134720808661,784957,4
GAK,3,0.7001214455014744,849276,4
TMEM175,3,0.7884789601175193,932387,4
DGKQ,8,0.6846736149941148,958887,4
SLC26A1,4,0.7437877215400317,979073,4
IDUA,3,0.8112373207269196,986997,4
FGFRL1,14,0.6562668764460037,1009936,4
RNF212,4,0.0,1056250,4
SPON2,7,0.7201486855905979,1166932,4
CTBP1,3,0.4361124376018646,1211448,4
MAEA,3,0.0,1289887,4
UVSSA,5,0.700556689492857,1347266,4
FAM53A,5,0.5987405292544232,1617915,4
SLBP,10,0.7096442799655924,1692731,4
TMEM129,12,0.7007616098708466,1715952,4
TACC3,11,0.5083240382906871,1712891,4
FGFR3,8,0.6315663473153353,1793293,4
LETM1,2,0.49883890455408464,1811479,4
NSD2,5,0.36595868320700775,1871393,4
NELFA,3,0.44934269015955175,1982714,4
C4orf48,13,0.7607218708320792,2041993,4
POLN,10,0.791504788185605,2071918,4
HAUS3,15,0.584334154639887,2227464,4
MXD4,10,0.6758487608591266,2247432,4
ZFYVE28,12,0.7616680822594235,2269582,4
RNF4,15,0.6683732787474705,2462220,4
FAM193A,8,0.689925284122777,2536631,4
TNIP2,5,0.6998202345970248,2741648,4
SH3BP2,6,0.6639516734164492,2793071,4
ADD1,5,0.4545840131227281,2843857,4
MFSD10,3,0.6565071932664228,2930561,4
NOP14,7,0.6696896845862578,2937933,4
GRK4,9,0.8486594333206929,2963571,4
HTT,5,0.7316495307382745,3041422,4
MSANTD1,7,0.8205531064847745,3244369,4
RGS12,14,0.6101715560022754,3293028,4
LRPAP1,5,0.7198529366358012,3503612,4
ADRA2C,14,0.7377965449954388,3766348,4
TMEM128,10,0.7575820340681101,4235542,4
LYAR,7,0.6925916031922431,4267701,4
ZBTB49,7,0.669323633927029,4290251,4
NSG1,14,0.8184920945351075,4348140,4
STX18,15,0.7462952995146641,4415742,4
MSX1,9,0.6294081039926158,4859665,4
CYTL1,9,0.7729802722487196,5014586,4
STK32B,7,0.7207220558125598,5051480,4
EVC2,7,0.7345727984027615,5542772,4
EVC,11,0.7147314661692742,5711201,4
CRMP1,5,0.5787370237341993,5748084,4
WFS1,7,0.770488623713063,6269849,4
MAN2B2,12,0.6469871295844152,6575175,4
MRFAP1,3,0.5826609353737906,6640091,4
MRFAP1L1,3,0.673099063230723,6707701,4
BLOC1S4,3,0.48363938597854217,6716055,4
KIAA0232,7,0.530608754625088,6781375,4
TBC1D14,3,0.4724283218464891,6909242,4
CCDC96,12,0.8008337686180634,7040849,4
TADA2B,5,0.6390266418846517,7041899,4
GRPEL1,2,0.470871042917006,7058895,4
SORCS2,3,0.7945606810770038,7192538,4
AFAP1,10,0.0,7758714,4
ABLIM2,5,0.416374273842817,7965310,4
SH3TC1,9,0.7868172930283643,8182072,4
HTRA3,8,0.7190985904166889,8269754,4
ACOX3,6,0.453765719907712,8366282,4
TRMT44,10,0.6016217737827003,8436140,4
GPR78,10,0.7798272711300234,8558725,4
CPZ,14,0.8261812639982159,8592660,4
SLC2A9,10,0.5769942430621825,9771153,4
WDR1,10,0.6963326065693588,10074339,4
ZNF518B,6,0.5513857826071393,10439880,4
HS3ST1,7,0.5282189432569796,11393150,4
RAB28,3,0.6368125910438989,13361354,4
BOD1L1,3,0.7181682632252037,13568738,4
CPEB2,7,0.4831500325685403,15002674,4
CC2D2A,5,0.6430340721746616,15469865,4
FBXL5,5,0.6228466189290234,15604539,4
FAM200B,5,0.6677852893828741,15681662,4
BST1,15,0.7829974153102024,15703065,4
FGFBP1,1,0.6513670719521361,15935569,4
PROM1,5,0.0,15963076,4
TAPT1,5,0.3602989893205917,16160505,4
LDB2,15,0.7584694890665105,16501541,4
QDPR,10,0.707435316850209,17460261,4
LAP3,6,0.6992343293499733,17577192,4
MED28,11,0.6991827345527919,17614641,4
FAM184B,5,0.3719151087184056,17629306,4
DCAF16,2,0.7175610360589202,17800655,4
NCAPG,13,0.7572108972371511,17810979,4
LCORL,15,0.658884900493088,17841199,4
SLIT2,10,0.6698996000986741,20251905,4
PACRGL,3,0.7329128232015141,20696282,4
KCNIP4,11,0.7019535432622939,20728606,4
ADGRA3,3,0.49993640221232316,22345071,4
DHX15,6,0.7871726734166536,24517441,4
SOD3,6,0.6857270149101589,24789912,4
CCDC149,13,0.7493796697696201,24806117,4
SEPSECS,5,0.6660184459453793,25120014,4
PI4K2B,10,0.5697065933517311,25160663,4
ZCCHC4,3,0.4460520093487931,25312774,4
ANAPC4,8,0.7927274401287403,25377213,4
SLC34A2,5,0.5849305599518144,25648011,4
SEL1L3,1,0.7850679484214775,25747433,4
SMIM20,5,0.329617664438152,25861830,4
RBPJ,14,0.7569888084903137,26163455,4
TBC1D19,5,0.7222985672920703,26576437,4
STIM2,14,0.7228386885810443,26857601,4
PCDH7,1,0.7587412199614235,30720415,4
ARAP2,10,0.6217211560029897,35948221,4
DTHD1,2,0.8225826644874532,36281622,4
C4orf19,13,0.5476252406140204,37453925,4
RELL1,4,0.6508171359179127,37590800,4
PGM2,12,0.6676841451243284,37826660,4
TBC1D1,5,0.6208440062996385,37891084,4
KLF3,14,0.7238231187593034,38664197,4
TLR1,2,0.6071116316311324,38790677,4
TLR6,2,0.6785533031646194,38823715,4
FAM114A1,5,0.31773431867631596,38867677,4
TMEM156,13,0.6132669865058149,38966744,4
KLHL5,13,0.6104280085513415,39045039,4
WDR19,12,0.0,39182504,4
RFC1,12,0.7061815748305075,39287456,4
RPL9,10,0.7810832754095067,39452521,4
LIAS,3,0.6923777105944238,39458587,4
UGDH,6,0.7462837498062774,39498755,4
SMIM14,10,0.6722390473422479,39546336,4
UBE2K,5,0.6933787395340381,39698109,4
PDS5A,10,0.6736528158939383,39822863,4
N4BP2,8,0.756480493705398,40056850,4
RHOH,1,0.771990642192116,40191053,4
RBM47,10,0.5169375883897429,40423267,4
NSUN7,5,0.6671895734617663,40749925,4
APBB2,15,0.7382149566154848,40810027,4
LIMCH1,5,0.5581875719293721,41359607,4
TMEM33,6,0.6554128002521541,41935129,4
DCAF4L1,10,0.7425503120220975,41981756,4
SLC30A9,5,0.5851532409700042,41990502,4
SHISA3,3,0.7607183933109916,42397488,4
GUF1,5,0.2281163624825534,44678420,4
GNPDA2,2,0.6070385369212212,44682200,4
GABRA2,10,0.7996476075550122,46248427,4
COMMD8,12,0.7830613501458339,47450787,4
ATP10D,6,0.7660897696179394,47485288,4
NFXL1,5,0.8310708334687212,47847233,4
NIPAL1,15,0.6081998714184906,47914142,4
CNGA1,6,0.7372538707345919,47935977,4
TXK,7,0.7549496637567049,48066393,4
TEC,11,0.6588665287182811,48135783,4
SLAIN2,5,0.4521588811482373,48341529,4
FRYL,12,0.8010992086225326,48497361,4
OCIAD1,5,0.38190831707892814,48805212,4
OCIAD2,15,0.5977562554452944,48885019,4
DCUN1D4,14,0.7088522895922006,51843000,4
LRRC66,5,0.48407324766639614,51993702,4
SGCB,5,0.2339460738719582,52020706,4
SPATA18,15,0.7677741368778812,52051304,4
USP46,5,0.5666943304225966,52590960,4
ERVMER34-1,10,0.6835096679967589,52722618,4
RASL11B,9,0.774848016168393,52862317,4
SCFD2,7,0.7348779487060755,52872982,4
FIP1L1,10,0.8098844417947388,53377641,4
LNX1,3,0.8355533380144395,53459301,4
CHIC2,6,0.7836362347314714,54009789,4
PDGFRA,7,0.6427769455167389,54229280,4
KIT,2,0.7102073476325934,54657918,4
KDR,13,0.7665986798175767,55078481,4
SRD5A3,6,0.7144921975060758,55346242,4
TMEM165,13,0.7578007782305288,55395957,4
CLOCK,15,0.8530098347809786,55427903,4
EXOC1,3,0.4623855530109404,55853648,4
CEP135,13,0.7514416481285137,55948871,4
AASDH,3,0.6505258752798693,56338287,4
PPAT,6,0.7775944462190274,56393362,4
PAICS,14,0.784017269372337,56435741,4
SRP72,13,0.7162456865303028,56467617,4
ARL9,10,0.6890945334207782,56505209,4
SPINK2,14,0.7262613602983055,56809860,4
REST,13,0.7875317678224859,56907876,4
NOA1,3,0.641643887221659,56963350,4
POLR2B,3,0.418738981678482,56977722,4
IGFBP7,6,0.8153645784098592,57030773,4
ADGRL3,7,0.5607721037313345,61201258,4
CENPC,1,0.7695636958556641,67468762,4
UBA6,8,0.8121730618670348,67612652,4
GNRHR,8,0.7337794413702182,67739328,4
YTHDC1,8,0.7605942521396936,68310387,4
SULT1B1,6,0.7866346614812755,69721167,4
UTP3,7,0.8257541952457047,70688532,4
RUFY3,9,0.7201255390986427,70704204,4
GRSF1,5,0.27867282005597627,70815783,4
MOB1B,14,0.7699415171872697,70902326,4
DCK,9,0.7699919188771385,70992538,4
ADAMTS3,14,0.8015480924240577,72280969,4
COX18,2,0.6612165195541704,73052362,4
ANKRD17,10,0.7012070741797873,73073376,4
RASSF6,14,0.3063748582346091,73571550,4
CXCL1,15,0.40130327733317894,73869393,4
CXCL3,15,0.0,74036589,4
CXCL2,15,0.24004288035192756,74097040,4
MTHFD2L,15,0.8550738480239785,74114174,4
BTC,2,0.7946244875006926,74744759,4
PARM1,2,0.4863097356301257,74933095,4
RCHY1,13,0.7430250156421054,75479037,4
THAP6,9,0.7700711954930326,75513946,4
CDKL2,14,0.47273763762401966,75576496,4
G3BP2,7,0.6849580836881788,75642782,4
USO1,5,0.1783234837523212,75724593,4
NAAA,6,0.0,75913660,4
SDAD1,3,0.5674156159365211,75940950,4
NUP54,3,0.6740205846524165,76114659,4
SCARB2,8,0.7081360066067489,76158737,4
FAM47E,14,0.7709427649541165,76214040,4
STBD1,5,0.673181877415219,76306026,4
CCDC158,15,0.7602788381676018,76312997,4
SHROOM3,9,0.5448390384599413,76435229,4
SOWAHB,14,0.27656294146383253,76894928,4
SEPT11,12,0.6852582777602507,76949703,4
CCNI,14,0.5987346249468964,77047155,4
CCNG2,7,0.0,77157207,4
CNOT6L,5,0.70309239779058,77713387,4
MRPL1,1,0.7158443059218471,77862830,4
FRAS1,5,0.6468357554540256,78057323,4
ANXA3,10,0.7952753524099848,78551747,4
BMP2K,15,0.7311483983474354,78776342,4
PAQR3,3,0.6270481830562826,78887127,4
ANTXR2,10,0.6837926480300425,79901146,4
PRDM8,7,0.7556103531608818,80183879,4
PRKG2,13,0.6600262978141813,81087370,4
RASGEF1B,14,0.7321009096152271,81426393,4
HNRNPD,14,0.8003467499964856,82352498,4
HNRNPDL,13,0.6467984912313764,82422564,4
ENOPH1,10,0.7207830452114071,82430590,4
TMEM150C,6,0.6924702224045014,82483170,4
SCD5,14,0.6165854291142417,82629539,4
SEC31A,1,0.7184439714319664,82818509,4
THAP9,5,0.5949401058603871,82900684,4
LIN54,12,0.6229387896093512,82909973,4
COPS4,3,0.6166857294764644,83034447,4
PLAC8,11,0.7938141935211256,83090048,4
COQ2,5,0.7236836214405101,83261536,4
HPSE,14,0.721456631750433,83292461,4
HELQ,15,0.7565548172590444,83407343,4
MRPS18C,10,0.6630518906484393,83455932,4
ABRAXAS1,13,0.0,83459517,4
NKX6-1,3,0.8618523786264628,84491987,4
CDS1,6,0.6708513975316058,84583127,4
WDFY3,14,0.8201586417458515,84669610,4
ARHGAP24,7,0.6878347015281219,85475150,4
PTPN13,14,0.5359782646496887,86594315,4
SLC10A6,8,0.7953345109544365,86823468,4
C4orf36,5,0.5051874008617617,86876205,4
AFF1,13,0.5613547707548423,86935002,4
KLHL8,6,0.4271603704313509,87160103,4
HSD17B11,10,0.7077251143617609,87336515,4
NUDT9,7,0.6574313364052327,87422573,4
SPARCL1,10,0.7560049772526515,87473335,4
PKD2,5,0.7530857955439892,88007635,4
ABCG2,10,0.7160579752497813,88090150,4
PPM1K,7,0.5808331599743604,88257620,4
HERC6,10,0.698148432750217,88378739,4
HERC5,14,0.4584059484809335,88457119,4
PYURF,1,0.7468163094144845,88520998,4
HERC3,6,0.6080159997464267,88592434,4
NAP1L5,5,0.7066858624437786,88695915,4
FAM13A,4,0.8439764488819799,88725955,4
TIGD2,10,0.735292003746095,89111500,4
GPRIN3,15,0.663874606085171,89236383,4
SNCA,3,0.6826654776463312,89724099,4
MMRN1,12,0.7846962119258793,89879532,4
CCSER1,9,0.7227295516594252,90127535,4
SMARCAD1,1,0.6726530994356308,94207611,4
HPGDS,2,0.597705357772834,94298535,4
PDLIM5,5,0.6670803912687997,94451857,4
UNC5C,14,0.6131768320644766,95162504,4
STPG2,14,0.6671982141647728,97184093,4
RAP1GDS1,7,0.4790646614530829,98261384,4
TSPAN5,6,0.780919883987638,98470367,4
EIF4E,4,0.6487229212428465,98871684,4
METAP1,3,0.47764393015369666,98995659,4
ADH5,13,0.7095099554161,99070978,4
ADH6,14,0.6207673264084947,99202638,4
ADH1C,12,0.7863256529161253,99336497,4
TRMT10A,9,0.8508600843109267,99546709,4
DAPP1,9,0.7375544101878009,99816827,4
LAMTOR3,2,0.6976344805245411,99878336,4
DNAJB14,3,0.6544865782941363,99896248,4
H2AFZ,15,0.7703096366500789,99948086,4
EMCN,4,0.7254568571714862,100395341,4
PPP3CA,5,0.7592756678430752,101023409,4
SLC39A8,15,0.6270718031719513,102251041,4
NFKB1,4,0.7252001606592393,102501331,4
MANBA,12,0.6373537037622221,102630770,4
UBE2D3,4,0.6615153044947393,102794383,4
CISD2,4,0.8782123733837409,102868974,4
SLC9B1,3,0.7769829117783011,102885048,4
SLC9B2,8,0.7486000842632373,103019868,4
BDH2,13,0.706327447298934,103077592,4
CENPE,11,0.0,103105806,4
CXXC4,11,0.6436016714423182,104468308,4
TET2,10,0.692451329873004,105145875,4
PPA2,1,0.6683204954270994,105369077,4
ARHGEF38,3,0.7837279390204159,105552620,4
INTS12,2,0.63597325712581,105682627,4
GSTCD,14,0.7474935100341173,105708778,4
NPNT,1,0.736626165575254,105894775,4
TBCK,15,0.746771545231363,106041599,4
AIMP1,13,0.6623844867070091,106315544,4
DKK2,10,0.7552344508003019,106921802,4
PAPSS1,14,0.0,107590276,4
SGMS2,7,0.6680722157797927,107824563,4
CYP2U1,10,0.6950474385714082,107931549,4
HADH,14,0.603301340070189,107989714,4
LEF1,2,0.6213663011801682,108047545,4
RPL34,13,0.5513908988126848,108620566,4
OSTC,9,0.779405078630657,108650585,4
COL25A1,12,0.7538941760116011,108808725,4
SEC24B,14,0.6631058591667884,109433772,4
MCUB,11,0.7135492604211042,109560209,4
CASP6,7,0.6080880191681928,109688622,4
PLA2G12A,12,0.715805540440537,109709989,4
CFI,9,0.6383860207841474,109740694,4
GAR1,2,0.8066291863575585,109815510,4
RRH,8,0.8050172488893781,109827994,4
LRIT3,6,0.7206454099551869,109848202,4
ELOVL6,7,0.7238463018529085,110045846,4
ENPEP,6,0.7340366470904054,110365733,4
FAM241A,1,0.7988717644062324,112145454,4
AP1AR,14,0.6781974495708079,112231737,4
TIFA,15,0.5644713428570709,112274537,4
ALPK1,9,0.724235924757104,112285509,4
NEUROG2,1,0.7220657195147984,112513516,4
ZGRF1,13,0.8121209346807297,112539333,4
LARP7,11,0.6286923254098311,112637107,4
CAMK2D,5,0.4098206667427887,113451032,4
ARSJ,8,0.7309234901819134,113900284,4
UGT8,9,0.0,114598770,4
TRAM1L1,5,0.6017488734558316,117083554,4
NDST3,5,0.746285195436259,118033618,4
PRSS12,2,0.7187745343882743,118280038,4
METTL14,4,0.6851470708798222,118685392,4
SEC24D,10,0.674874023158762,118722823,4
USP53,15,0.6199679417976196,119212587,4
C4orf3,14,0.6599084405632604,119296419,4
PDE5A,9,0.7333684017842512,119494397,4
MAD2L1,3,0.6876450801933609,120055623,4
PRDM5,9,0.7545769184583462,120684919,4
NDNF,6,0.8143457591776238,121035613,4
TNIP3,7,0.6950390272317346,121131408,4
ANXA5,1,0.0,121667946,4
EXOSC9,10,0.7799333964047614,121801317,4
CCNA2,11,0.633904984333947,121816444,4
BBS7,7,0.6510275187176209,121824440,4
TRPC3,5,0.8472442299025831,121874481,4
KIAA1109,5,0.6471919445292672,122152333,4
BBS12,2,0.7892066854123075,122732702,4
FGF2,6,0.7779497284982927,122826708,4
NUDT6,8,0.7116872584788667,122888697,4
SPATA5,13,0.7551169084887054,122923078,4
SPRY1,6,0.8260750172455917,123396795,4
ANKRD50,3,0.7803493552341336,124664048,4
FAT4,13,0.7541346427378505,125316399,4
INTU,12,0.630140058066631,127623271,4
HSPA4L,15,0.5745499300955814,127781821,4
PLK4,7,0.7140323193056894,127880893,4
MFSD8,5,0.7451734802110803,127917732,4
ABHD18,5,0.6026272885777577,127965306,4
LARP1B,4,0.6267343786282156,128061286,4
PGRMC2,4,0.5935846789094223,128269237,4
JADE1,1,0.8206693114314395,128809700,4
SCLT1,11,0.7790192320092088,128864921,4
C4orf33,8,0.6609816273176746,129093317,4
PABPC4L,7,0.7189337307327331,134196333,4
PCDH18,2,0.7735777724882646,137518918,4
SLC7A11,12,0.7577437611153399,138164097,4
NOCT,7,0.6892390919525188,139015781,4
ELF2,13,0.6388119079207868,139028112,4
MGARP,7,0.7583598567984046,139266165,4
NDUFC1,5,0.4838236474351848,139266880,4
NAA15,4,0.6946910310080696,139301505,4
RAB33B,3,0.6170750837389192,139453232,4
SETD7,14,0.5799050962665131,139495941,4
MGST2,7,0.7709426048706376,139665768,4
MAML3,3,0.7693744018700536,139716753,4
SCOC,5,0.7539989287369464,140257286,4
CLGN,4,0.5734296452488659,140388453,4
ELMOD2,13,0.6444658079613326,140524168,4
TBC1D9,13,0.6291449739875838,140620782,4
RNF150,11,0.7941104730624805,140859807,4
ZNF330,11,0.7408813345965529,141220887,4
IL15,5,0.49079207185912155,141636583,4
INPP4B,12,0.7559763218514598,142023160,4
USP38,5,0.5142640780003069,143184917,4
GAB1,6,0.7543547746732484,143336762,4
SMARCA5,4,0.739561204384656,143513702,4
GYPE,6,0.7248808202293933,143870864,4
ANAPC10,4,0.7135658989820863,144831908,4
ABCE1,7,0.6422564531878823,145098288,4
OTUD4,5,0.49366828689412734,145110838,4
SMAD1,3,0.7079980314099275,145481194,4
MMAA,5,0.7293408259614717,145599042,4
ZNF827,3,0.5889503845234951,145757627,4
LSM6,14,0.6412835705405846,146175703,4
SLC10A7,3,0.6067429504756363,146253975,4
TTC29,5,0.7179974011107207,146706638,4
EDNRA,15,0.70806209539506,147480917,4
TMEM184C,3,0.6911593400037028,147617383,4
PRMT9,7,0.5567880425991033,147637785,4
ARHGAP10,5,0.6928469931015435,147732063,4
NR3C2,10,0.6135319534139696,148078762,4
DCLK2,13,0.7540157945256712,150078445,4
LRBA,8,0.0,150264435,4
RPS3A,2,0.7602418003273863,151099624,4
SH3D19,13,0.6562811117932046,151102751,4
GATB,5,0.4351489375443981,151670504,4
FBXW7,5,0.6840427257328645,152320544,4
TMEM154,5,0.338163289954191,152618628,4
TIGD4,15,0.6353869969701854,152769354,4
ARFIP1,13,0.7703249827197893,152779937,4
FHDC1,6,0.6579070594706145,152936352,4
TRIM2,5,0.741088144209586,153152342,4
MND1,7,0.8117439924989899,153344649,4
TMEM131L,14,0.7100271632142612,153466346,4
TLR2,14,0.48367315331307403,153684070,4
RNF175,14,0.2779547941903914,153710125,4
SFRP2,10,0.6391487138910392,153780591,4
DCHS2,11,0.8173606789387049,154231742,4
PLRG1,2,0.6607365307088938,154535005,4
LRAT,5,0.6705930033877265,154626945,4
MAP9,9,0.7823924253689064,155342658,4
GUCY1A1,15,0.7305127384531251,155666711,4
GUCY1B1,2,0.7278521897337324,155758992,4
CTSO,6,0.736955303644153,155924118,4
PDGFC,10,0.4906321493890744,156760454,4
GLRB,10,0.7436801123968573,157076125,4
GRIA2,5,0.5551493871485613,157204182,4
TMEM144,14,0.7195432825327206,158201604,4
C4orf46,5,0.523180791895816,158666675,4
ETFDH,5,0.37317621869292084,158672125,4
PPID,5,0.44201416382328074,158709127,4
FNIP2,2,0.0,158769026,4
RAPGEF2,15,0.7165889078076627,159103013,4
NAF1,7,0.5390548514807953,163110073,4
TMA16,12,0.7550102250391177,163494442,4
MARCH1,10,0.6685449384463452,163524298,4
FAM218A,7,0.787074699455519,164956948,4
TMEM192,13,0.5472522386624259,165070608,4
KLHL2,10,0.6760767251307481,165207561,4
CPE,10,0.6921196129877656,165361194,4
TLL1,10,0.6530289276007999,165873237,4
DDX60,6,0.7485230298664265,168216294,4
DDX60L,1,0.7533612691617765,168356735,4
PALLD,4,0.6852114297297162,168497052,4
CBR4,1,0.7198558837764049,168863770,4
SH3RF1,5,0.6452996678780636,169094259,4
NEK1,9,0.7587907706071495,169392857,4
CLCN3,8,0.6956215555222766,169612633,4
HPF1,6,0.7484149759748753,169729470,4
MFAP3L,15,0.7097174143005518,169986597,4
AADAT,2,0.6662834611304853,170060222,4
GALNT7,8,0.6981912767476119,173168811,4
HMGB2,13,0.6814771313440348,173331695,4
SAP30,7,0.6994299016796629,173369969,4
HAND2,9,0.7627926280928812,173524969,4
FBXO8,13,0.4893770878603455,174236658,4
CEP44,7,0.693209280385289,174283730,4
GPM6A,13,0.7641681014017232,175632934,4
WDR17,7,0.6786801457841678,176065834,4
SPATA4,5,0.14363803271370257,176184638,4
SPCS3,7,0.6737501087663387,176319966,4
VEGFC,13,0.7672962054744292,176683538,4
NEIL3,14,0.7961703619942623,177309874,4
AGA,6,0.7022089993288936,177430774,4
DCTD,5,0.6271069240275084,182890060,4
WWC2,2,0.6399628519502295,183099257,4
CDKN2AIP,10,0.8114081959234227,183444635,4
ING2,5,0.7141660033201811,183505058,4
RWDD4,11,0.6901431736940034,183639635,4
TRAPPC11,5,0.6276596094491362,183659267,4
STOX2,2,0.7272155204210313,183797692,4
ENPP6,5,0.6633754370305909,184088706,4
IRF2,3,0.4996963388892224,184387729,4
CASP3,5,0.6087904583432326,184627696,4
PRIMPOL,8,0.7127085423162919,184649667,4
CENPU,6,0.7989692139685844,184694085,4
SLC25A4,5,0.22711337586839297,185143266,4
CFAP97,12,0.5725411088764134,185159665,4
SNX25,6,0.6440406981750624,185204237,4
LRP2BP,5,0.7213197833656857,185363879,4
ANKRD37,5,0.7712006454598147,185396021,4
UFSP2,5,0.6605702470585486,185399537,4
C4orf47,15,0.7666835009494073,185426249,4
CCDC110,5,0.6100068550905241,185445182,4
SORBS2,9,0.69734015673294,185585444,4
TLR3,2,0.5748113620413073,186069152,4
FAM149A,15,0.7002435415830721,186104419,4
CYP4V2,14,0.742904049231141,186191567,4
KLKB1,12,0.7628166746516886,186208979,4
FAT1,8,0.6979666470384229,186587794,4
FRG1,12,0.6875962021500577,189940870,4
