# Supplementary material for: Gene Co-Expression in Breast Cancer: A Matter of Distance
Source: Front Oncol. 2021 Nov 17;11:726493. doi: 10.3389/fonc.2021.726493 (PMC8636045; doi:10.3389/fonc.2021.726493)
Supplement: Supplementary Material S13 — Piece-wise permutation p-values of the KS statistics, calculated for all bins obtained in Supplementary Material S8 , in every chromosomal region for each phenotype. [file DataSheet_13.zip › SuppMat10/SuppMat10/Clusters/Healthy/Healthy-chr5-clusters.tsv]

gname,clusterid,assignmentcost,gstart,chromosome
PLEKHG4B,12,0.5457212716639372,92151,5
CCDC127,9,0.6983389368516326,196871,5
SDHA,15,0.6724623561642311,218241,5
PDCD6,1,0.6107366296547093,271621,5
AHRR,16,0.8440392046508588,321759,5
EXOC3,12,0.6886537458702156,443175,5
SLC9A3,4,0.8246659593269647,470458,5
CEP72,6,0.752619431045925,612340,5
TPPP,15,0.6733496273764723,659862,5
ZDHHC11B,15,0.8136381714757052,710355,5
ZDHHC11,10,0.7936714838955299,795606,5
BRD9,13,0.7189538118249104,850291,5
TRIP13,11,0.6791527712969319,892884,5
NKD2,4,0.7292001687540096,1008829,5
SLC12A7,1,0.0,1050384,5
CLPTM1L,1,0.6783271177335575,1317752,5
LPCAT1,14,0.7610053035143447,1456480,5
MRPL36,10,0.6827541304058775,1798385,5
NDUFS6,13,0.652380639770983,1801400,5
IRX4,5,0.0,1877413,5
IRX2,9,0.6408329466386303,2745845,5
C5orf38,11,0.5563667884106773,2752131,5
IRX1,11,0.6361713683668478,3595832,5
ICE1,16,0.7714921143810438,5420664,5
MED10,12,0.6507122689437033,6371874,5
NSUN2,4,0.7132429704542793,6599239,5
TENT4A,2,0.5184938931098875,6713432,5
C5orf49,2,0.7183953270650933,7830378,5
MTRR,16,0.7583546775686504,7851186,5
FASTKD3,7,0.7421335724898331,7859159,5
SEMA5A,8,0.7675852395608163,9035033,5
CCT5,1,0.8019222326285368,10249929,5
CMBL,1,0.6530858465750635,10275875,5
MARCH6,10,0.7202294452547586,10353695,5
ROPN1L,11,0.7179616027421759,10441524,5
ANKRD33B,1,0.6517484259832884,10564070,5
DAP,1,0.7662798010314531,10679230,5
CTNND2,1,0.6752062957614068,10971836,5
DNAH5,11,0.7395546373052129,13690331,5
TRIO,12,0.7513867343425178,14143342,5
OTULINL,7,0.6228819788967404,14581792,5
OTULIN,13,0.6484579021369387,14664664,5
ANKH,2,0.6136667913778582,14704800,5
FBXL7,5,0.751334252783181,15500180,5
ZNF622,11,0.6261143041719772,16451519,5
MYO10,1,0.7063661187444499,16661907,5
BASP1,2,0.7587928883548088,17065598,5
CDH12,8,0.6699368638678579,21750673,5
CDH6,12,0.7950971464246906,31193686,5
DROSHA,6,0.6845021759068077,31400497,5
C5orf22,12,0.7897197999496472,31532287,5
PDZD2,16,0.653217476023184,31639131,5
GOLPH3,11,0.6139819973323335,32124716,5
MTMR12,11,0.6252451876199999,32226994,5
ZFR,4,0.7552581568809011,32354350,5
SUB1,10,0.7127708596884004,32531633,5
TARS,11,0.59794980971559,33440696,5
ADAMTS12,4,0.6949768855705598,33523535,5
AMACR,14,0.8447977599103068,33986165,5
RAI14,11,0.7097225643478058,34656328,5
TTC23L,10,0.8140997686407053,34838833,5
RAD1,10,0.6452180614154812,34905260,5
BRIX1,15,0.693901734852455,34915376,5
DNAJC21,8,0.8246219179523746,34929559,5
PRLR,9,0.8543529756466699,35048756,5
SPEF2,1,0.7093736773273478,35617844,5
LMBRD2,15,0.6989896140988554,36098407,5
SKP2,9,0.5819909381633942,36151989,5
NADK2,10,0.689047492063987,36192589,5
RANBP3L,13,0.6440191423371611,36248434,5
SLC1A3,4,0.6487054528385655,36606355,5
NIPBL,12,0.852875833149283,36876769,5
CPLANE1,15,0.7774839980136798,37106228,5
NUP155,1,0.7625355496573116,37288137,5
WDR70,14,0.6974550316765942,37379212,5
EGFLAM,13,0.7938203963246526,38258409,5
LIFR,2,0.7310629890976008,38474668,5
OSMR,1,0.7036428282890779,38845858,5
RICTOR,14,0.6288256452496048,38937920,5
FYB1,3,0.79277112380626,39105252,5
DAB2,13,0.7589012301417186,39371675,5
TTC33,10,0.0,40512333,5
PTGER4,2,0.7368024158742384,40679915,5
PRKAA1,1,0.7374414724353355,40759379,5
RPL37,15,0.5974792743023336,40825262,5
CARD6,11,0.5750889224884692,40841308,5
PLCXD3,1,0.7298800213541818,41306952,5
OXCT1,2,0.6478423413215777,41730065,5
C5orf51,11,0.7624562523268906,41904188,5
FBXO4,4,0.7192843639063065,41925254,5
CCDC152,9,0.8852665833486634,42756818,5
SELENOP,1,0.6876048284967398,42799880,5
ANXA2R,11,0.6194168598926173,43039081,5
ZNF131,15,0.6432170495743844,43065176,5
NIM1K,14,0.6960673657648702,43192071,5
HMGCS1,3,0.7649190495000624,43287470,5
CCL28,11,0.7220668487527879,43376645,5
TMEM267,11,0.713215067313993,43444252,5
C5orf34,9,0.800990398216165,43486709,5
PAIP1,12,0.692868127716296,43526267,5
NNT,12,0.5553880634142548,43602692,5
FGF10,1,0.6997148163438319,44303544,5
MRPS30,12,0.7641813965308244,44808947,5
EMB,1,0.7610000429694198,50396192,5
PARP8,12,0.7753220999686256,50665899,5
ITGA1,16,0.5932861419391537,52787896,5
PELO,16,0.7658799985871485,52787916,5
ITGA2,9,0.8045641118642045,52989340,5
MOCS2,4,0.6933122732654821,53095679,5
FST,15,0.7206845407846258,53480626,5
NDUFS4,15,0.6824123377095335,53560633,5
ARL15,1,0.6716971824205076,53883942,5
SNX18,7,0.7348685661683139,54517759,5
ESM1,11,0.7264789904633029,54977867,5
GZMA,7,0.7292451105153437,55102646,5
GPX8,14,0.6627713566765421,55160167,5
CCNO,15,0.5414577276719837,55231152,5
DHX29,16,0.6279822347170012,55256055,5
MTREX,15,0.5685151244406894,55307989,5
PLPP1,8,0.7105800033426474,55424854,5
SLC38A9,12,0.728146342221053,55625845,5
IL6ST,11,0.7113449882945017,55935095,5
MAP3K1,1,0.5705651592329065,56815549,5
SETD9,6,0.7348752374014174,56909260,5
MIER3,1,0.6422180681808002,56919602,5
GPBP1,14,0.5875576898924417,57173948,5
PLK2,9,0.6970326778697518,58453982,5
GAPT,7,0.7904093053142254,58491435,5
RAB3C,6,0.7620259240232311,58582221,5
DEPDC1B,13,0.7651176177776912,60596912,5
ERCC8,15,0.6043320407886741,60873831,5
NDUFAF2,9,0.685414962482958,60945205,5
SMIM15,10,0.6288120741752039,61157704,5
ZSWIM6,1,0.7182816705562476,61332258,5
KIF2A,4,0.5102862039710194,62306162,5
DIMT1,4,0.7080894840092962,62347284,5
IPO11,2,0.7449136373149614,62403972,5
LRRC70,16,0.7074462978863683,62578819,5
RNF180,13,0.6971770315280915,64165843,5
RGS7BP,5,0.8356007594068804,64506257,5
SREK1IP1,14,0.6205462769025323,64718148,5
CWC27,14,0.7827294588628254,64768930,5
ADAMTS6,13,0.6721482018760305,65148738,5
CENPK,13,0.6084322307471399,65517766,5
PPWD1,14,0.7481446492257509,65563236,5
TRIM23,14,0.6530875255858779,65589690,5
TRAPPC13,8,0.7322784772088529,65625004,5
SHLD3,12,0.7271975636881585,65624765,5
SGTB,14,0.6438614251780954,65665928,5
NLN,2,0.6363670762556508,65722205,5
ERBIN,13,0.7155071910005955,65926475,5
SREK1,14,0.5555309356010548,66139971,5
MAST4,7,0.7013076741605623,66596361,5
CD180,11,0.6443473295681421,67179613,5
PIK3R1,16,0.8044597247211152,68215756,5
SLC30A5,9,0.7106747569269628,69093949,5
CCNB1,14,0.6801675650843031,69167135,5
CENPH,12,0.7112430665920784,69189574,5
MRPS36,15,0.5949402563408155,69217760,5
CDK7,14,0.643917535594301,69234795,5
CCDC125,9,0.6959552732663801,69280175,5
AK6,16,0.5867267411559919,69350984,5
TAF9,13,0.6153321746897011,69364743,5
RAD17,12,0.6559432110787284,69369293,5
MARVELD2,15,0.7187791013301686,69415065,5
OCLN,4,0.7619529041097098,69492292,5
GTF2H2C,12,0.7809389845087551,69560208,5
SERF1B,15,0.799350107326443,70025247,5
SMN2,2,0.8320312296860424,70049612,5
SMN1,13,0.7762724175442055,70925030,5
NAIP,14,0.8520017251631312,70968483,5
GTF2H2,16,0.7382366166349756,71032670,5
BDP1,14,0.737223881982695,71455651,5
MCCC2,2,0.6780762286566824,71587288,5
MAP1B,13,0.7114360917124062,72107234,5
MRPS27,9,0.606906047782108,72219409,5
PTCD2,12,0.5735258319134813,72320367,5
ZNF366,1,0.8018269281801294,72439903,5
TNPO1,15,0.5839145263826053,72816312,5
FCHO2,10,0.7758994692459329,72956041,5
FOXD1,11,0.8230067923772195,73444827,5
BTF3,4,0.6781057086698997,73498408,5
ANKRA2,13,0.7998873296712565,73552190,5
UTP15,9,0.6176652687813184,73565443,5
ARHGEF28,15,0.7127869208069808,73626158,5
ENC1,10,0.7848608818623374,74627406,5
HEXB,3,0.757522550895954,74640023,5
GFM2,16,0.5342961413274192,74721206,5
NSA2,1,0.8110658317799855,74766991,5
FAM169A,6,0.7470044953452202,74777574,5
GCNT4,11,0.6074912305032822,75025346,5
ANKRD31,7,0.7629761401904329,75068275,5
HMGCR,3,0.7247478772812075,75336329,5
COL4A3BP,7,0.6666361645911681,75356345,5
POLK,16,0.49740978933485125,75511756,5
ANKDD1B,7,0.7177673033641716,75611459,5
POC5,9,0.6461694769405523,75674124,5
SV2C,3,0.736705998270999,76083383,5
IQGAP2,4,0.6551614627882776,76403285,5
F2R,13,0.7568096617728896,76716126,5
F2RL1,12,0.698996665168602,76818933,5
AGGF1,16,0.6266031855262483,77029251,5
ZBED3,5,0.7668111943080818,77072072,5
PDE8B,2,0.79301371249544,77210449,5
WDR41,10,0.7639130064088109,77425970,5
TBCA,2,0.6183400565271104,77691166,5
AP3B1,1,0.8073088124930062,78000525,5
SCAMP1,14,0.5353675741321355,78360611,5
LHFPL2,11,0.0,78485215,5
ARSB,7,0.8131662796297339,78777209,5
JMY,14,0.0,79236131,5
HOMER1,4,0.7948188650036374,79372636,5
TENT2,11,0.7408187053600866,79612120,5
MTX3,15,0.6917259827029583,79976731,5
SERINC5,11,0.5600921143648451,80111651,5
ZFYVE16,16,0.5654033105766239,80408013,5
FAM151B,14,0.6217244160682687,80487969,5
DHFR,12,0.6694201197631187,80626226,5
MSH3,12,0.6973683581188184,80654652,5
RASGRF2,4,0.6806425339088822,80960363,5
ZCCHC9,9,0.5704763473139369,81301587,5
SSBP2,1,0.7721872029835432,81413021,5
ATG10,16,0.6655573038859226,81972023,5
RPS23,15,0.7427772402644675,82273320,5
ATP6AP1L,4,0.6890860933082961,82279462,5
TMEM167A,9,0.48960126865221976,83052846,5
XRCC4,15,0.740151666839833,83077498,5
VCAN,4,0.6997538561948535,83471618,5
HAPLN1,1,0.7595815133523584,83637805,5
EDIL3,2,0.7716314125779548,83940554,5
COX7C,15,0.6099736699977685,86617928,5
RASA1,13,0.6932749252033963,87267888,5
CCNH,7,0.6105161137999973,87318416,5
TMEM161B,9,0.6898577156032459,88189633,5
MEF2C,1,0.5572647010792405,88717117,5
CETN3,3,0.7960622101184167,90392261,5
MBLAC2,9,0.7158707341979862,90458209,5
POLR3G,16,0.8181691906085587,90471748,5
LYSMD3,14,0.5530974980897428,90515611,5
ADGRV1,16,0.5204762086130847,90529344,5
ARRDC3,11,0.7481549561526442,91368631,5
NR2F1,16,0.7684163325454261,93583222,5
FAM172A,11,0.5928941174532739,93617725,5
KIAA0825,9,0.7114123782041628,94152966,5
SLF1,16,0.7240416857406407,94618669,5
MCTP1,2,0.7063490557882122,94703741,5
TTC37,16,0.6050604578074688,95461755,5
ARSK,14,0.612845176703827,95555074,5
RFESD,2,0.6863337587524102,95646754,5
SPATA9,16,0.6912476735580196,95652181,5
RHOBTB3,10,0.760534087854624,95713522,5
GLRX,12,0.702644143679841,95751319,5
ELL2,4,0.7326509486615893,95885098,5
CAST,13,0.7875675233607484,96525267,5
ERAP1,16,0.6749572396526955,96760810,5
ERAP2,9,0.7359844679859451,96875939,5
LNPEP,16,0.5540611407794425,96935394,5
RIOK2,16,0.7515135461793557,97160867,5
RGMB,2,0.5161520417580936,98768650,5
CHD1,9,0.3427349508512433,98853985,5
FAM174A,12,0.677859251986265,100535374,5
ST8SIA4,2,0.5839158852245215,100806933,5
SLCO4C1,2,0.8189415195439682,102233986,5
PAM,11,0.6523931875118272,102753981,5
GIN1,9,0.650284818477429,103086000,5
PPIP5K2,14,0.5497757360414748,103120149,5
C5orf30,7,0.6918378115831629,103258763,5
NUDT12,6,0.0,103548855,5
EFNA5,1,0.5611188725821509,107376889,5
FBXL17,12,0.5673350925144209,107859035,5
FER,14,0.6658606638354384,108747841,5
PJA2,7,0.7414384740542845,109334713,5
MAN2A1,14,0.7605134664567961,109689366,5
TMEM232,11,0.827993633987399,110289233,5
SLC25A46,12,0.5562736248471454,110738136,5
TSLP,11,0.6058842466664613,111070062,5
WDR36,3,0.7910056913433776,111091716,5
CAMK4,7,0.6472881845165153,111223653,5
STARD4,9,0.7391421811480388,111496033,5
NREP,13,0.7431271989599507,111662621,5
EPB41L4A,12,0.6407404513296984,112142441,5
APC,16,0.0,112707498,5
SRP19,9,0.3915061462609001,112861188,5
REEP5,14,0.651658457718279,112876385,5
DCP2,14,0.6314265796357962,112976702,5
MCC,10,0.6887246152883836,113022099,5
YTHDC2,9,0.739276095916659,113513694,5
PGGT1B,14,0.6422893120924358,115204012,5
CCDC112,9,0.6897559060939871,115267190,5
FEM1C,14,0.6687691573890395,115520908,5
TMED7-TICAM2,12,0.7070856981889915,115578642,5
TMED7,14,0.6617176539734319,115613210,5
ATG12,2,0.6491506799609528,115828200,5
AP3S1,2,0.5928294397154418,115841592,5
COMMD10,9,0.6695433364747868,116085016,5
SEMA6A,14,0.7478407716785185,116443616,5
DTWD2,9,0.7192107725377829,118836074,5
DMXL1,16,0.5206379955092137,119037772,5
TNFAIP8,4,0.6961199173901473,119268692,5
HSD17B4,14,0.6764995976251327,119452473,5
PRR16,9,0.7840784101842861,120464300,5
SRFBP1,9,0.547618660087458,121961961,5
LOX,4,0.7321742445061262,122063195,5
ZNF474,9,0.763620793144758,122129546,5
SNCAIP,2,0.7283421301357993,122311354,5
SNX2,13,0.6747729225625487,122775079,5
SNX24,13,0.6056004044965542,122843439,5
PPIC,14,0.6024607774342512,123023250,5
PRDM6,14,0.8337361945341482,123089241,5
CEP120,16,0.6547284313401577,123344885,5
CSNK1G3,14,0.6916721943124537,123512099,5
ZNF608,12,0.6910453418201974,124636913,5
GRAMD2B,13,0.7861942893341238,126360132,5
ALDH7A1,2,0.6352930287473519,126531200,5
PHAX,16,0.6460204060653763,126600925,5
LMNB1,13,0.6998993701033414,126776623,5
MARCH3,15,0.6802006855598761,126867714,5
C5orf63,15,0.7681652001935095,127042558,5
MEGF10,9,0.7404441261142622,127290796,5
PRRC1,14,0.5853783052920447,127517609,5
CCDC192,10,0.8278964877288786,127703389,5
SLC12A2,4,0.7017722313692625,128083766,5
FBN2,15,0.7748135224195496,128257909,5
SLC27A6,2,0.6755843530733008,128538013,5
ISOC1,7,0.615724125021017,129094749,5
CHSY3,1,0.798251580925231,129904465,5
HINT1,11,0.5986668134144548,131159027,5
LYRM7,16,0.4181233653246371,131170944,5
CDC42SE2,9,0.7801060750250983,131245493,5
RAPGEF6,7,0.778862531933866,131423921,5
FNIP1,5,0.6736405016118878,131641714,5
ACSL6,9,0.7157207701863119,131949973,5
P4HA2,7,0.5998632376828041,132191838,5
PDLIM4,13,0.7036231528393346,132257696,5
SLC22A4,2,0.7292401481391021,132294394,5
SLC22A5,9,0.7695587031951026,132369752,5
IRF1,14,0.8245025046007516,132481609,5
RAD50,14,0.6493765310134867,132556019,5
KIF3A,5,0.7478337712007954,132692628,5
CCNI2,1,0.7021878010020135,132747445,5
SEPT8,1,0.6580048906768485,132750819,5
SOWAHA,11,0.7338694114832109,132813587,5
SHROOM1,11,0.7339855625014529,132822141,5
GDF9,8,0.8520621929338205,132861181,5
UQCRQ,15,0.4897517839286615,132866630,5
LEAP2,4,0.5929495438656764,132872322,5
AFF4,9,0.5679014702629874,132875395,5
ZCCHC10,10,0.5660153128742393,132996985,5
HSPA4,16,0.6732234896284042,133052013,5
FSTL4,8,0.7394743209311789,133196455,5
C5orf15,2,0.6610270713607973,133955510,5
VDAC1,6,0.7437815936167176,133971871,5
TCF7,2,0.0,134114681,5
SKP1,4,0.8043378552836279,134148935,5
PPP2CA,9,0.0,134194332,5
CDKL3,12,0.5883067568917801,134286350,5
UBE2B,10,0.8288652382088401,134371179,5
CDKN2AIPNL,12,0.0,134402065,5
JADE2,9,0.709625583066664,134524312,5
SAR1B,12,0.6017459455536082,134601149,5
SEC24A,9,0.4501108731214807,134648785,5
CAMLG,2,0.6568354537750078,134738548,5
DDX46,11,0.6773337422458477,134758771,5
C5orf24,15,0.5772489174865243,134845680,5
TXNDC15,2,0.693107996344326,134873803,5
PCBD2,12,0.6690541024456813,134904906,5
CATSPER3,14,0.7979601099370561,134967907,5
H2AFY,11,0.6778690171201949,135333900,5
CXCL14,14,0.7109354492903435,135570679,5
TGFBI,11,0.6501325858910045,136028988,5
SMAD5,15,0.6189012122477296,136132845,5
SPOCK1,13,0.6791844699916985,136975298,5
KLHL3,10,0.7934103480486407,137617500,5
HNRNPA0,11,0.7790772833696894,137745651,5
FAM13B,5,0.6760664771661395,137937960,5
NME5,4,0.7102632317633115,138115175,5
BRD8,9,0.7714774807734649,138139766,5
KIF20A,14,0.6910466327428177,138178719,5
CDC23,15,0.6948964497822241,138187650,5
CDC25C,13,0.7163834107465639,138285265,5
FAM53C,9,0.6009122915900815,138331935,5
KDM3B,4,0.6357966006321796,138352685,5
REEP2,12,0.7909876628541748,138439057,5
EGR1,7,0.7546863353601516,138465479,5
ETF1,9,0.3727983867161283,138506095,5
HSPA9,9,0.6933065623277876,138553756,5
CTNNA1,11,0.7838534364141041,138610967,5
LRRTM2,11,0.8122159944755509,138868921,5
SIL1,16,0.4740099708293001,138946724,5
MATR3,16,0.6215764702047286,139293648,5
PAIP2,15,0.6762342744269293,139341587,5
SLC23A1,1,0.7264206424872384,139367196,5
MZB1,11,0.8100101660481333,139387480,5
SPATA24,8,0.0,139396563,5
DNAJC18,15,0.7663232162300412,139408588,5
ECSCR,7,0.6969752037490208,139448560,5
TMEM173,12,0.6003155208176849,139475533,5
UBE2D2,14,0.7908339718655832,139526431,5
CXXC5,2,0.6309029246694057,139647299,5
PSD2,2,0.6782770763410333,139795808,5
NRG2,2,0.5913914258100934,139846779,5
PURA,15,0.5426120503858456,140107777,5
IGIP,10,0.7478545837794455,140125935,5
CYSTM1,15,0.6725205594299946,140175156,5
PFDN1,15,0.5176148919770157,140245039,5
HBEGF,7,0.4855816288157123,140332843,5
ANKHD1,16,0.5951738448301973,140401814,5
ANKHD1-EIF4EBP3,7,0.7220196780492072,140401908,5
SRA1,15,0.6013578135359433,140537340,5
EIF4EBP3,13,0.0,140547662,5
APBB3,14,0.6829114234198677,140558268,5
SLC35A4,15,0.6467414007494866,140564828,5
CD14,12,0.8375658656628066,140631728,5
NDUFA2,15,0.0,140638740,5
TMCO6,15,0.694234788751505,140639427,5
IK,13,0.7446107498661412,140647058,5
WDR55,10,0.7543215471172884,140664676,5
HARS,13,0.7894220832423281,140673904,5
HARS2,7,0.6880481873737404,140691430,5
ZMAT2,13,0.7800193753197167,140698680,5
PCDHA2,10,0.7679741133103108,140794852,5
PCDHA3,14,0.7621332899352684,140801028,5
PCDHA4,6,0.8255923473324704,140806929,5
PCDHA5,9,0.7540157262523086,140821604,5
PCDHA10,15,0.7768110583518203,140855883,5
PCDHA11,1,0.7065446283822657,140868183,5
PCDHA12,7,0.7400018491377275,140875302,5
PCDHAC1,9,0.7533675076936706,140926369,5
PCDHAC2,13,0.7098052815961652,140966470,5
PCDHB2,2,0.7692269584681201,141094578,5
PCDHB3,6,0.8128746029647855,141100473,5
PCDHB4,15,0.783895003298606,141121799,5
PCDHB5,11,0.7444614346257472,141135218,5
PCDHB6,13,0.6591331942246177,141150022,5
PCDHB7,2,0.7697116085914798,141172619,5
PCDHB8,10,0.7449268182120001,141177790,5
PCDHB16,7,0.7513469205453946,141181399,5
PCDHB9,1,0.7151071176637116,141187127,5
PCDHB10,7,0.7012752530592252,141192353,5
PCDHB11,14,0.7789842968432026,141199582,5
PCDHB12,5,0.7380614428927045,141208697,5
PCDHB13,14,0.7563631673087529,141213919,5
PCDHB14,12,0.8182698031643226,141222932,5
PCDHB15,8,0.7600990711541582,141245395,5
TAF7,11,0.7770257555324578,141260225,5
PCDHGA1,8,0.8068789326265792,141330571,5
PCDHGA2,3,0.8202668771476228,141338760,5
PCDHGA3,15,0.8216255732071152,141343829,5
PCDHGB1,12,0.752245146579205,141350102,5
PCDHGA4,12,0.8228082631039433,141355021,5
PCDHGB2,13,0.671691961814524,141360042,5
PCDHGA5,3,0.7798751408245062,141364232,5
PCDHGB3,1,0.7990676979291291,141370242,5
PCDHGA6,7,0.8513577301492451,141373914,5
PCDHGA7,8,0.737688732120725,141382739,5
PCDHGB4,16,0.778367927104412,141387698,5
PCDHGA8,9,0.8175862284732764,141390157,5
PCDHGB5,16,0.5138355381251444,141397987,5
PCDHGA9,3,0.5950991996513473,141402932,5
PCDHGB6,8,0.7322391825795211,141408021,5
PCDHGA10,3,0.0,141412987,5
PCDHGB7,16,0.6465970953417335,141417645,5
PCDHGA11,3,0.7882218788954467,141421047,5
PCDHGA12,16,0.6773637667652443,141430507,5
PCDHGC3,4,0.6682899152575767,141475947,5
PCDHGC4,2,0.8131083257869138,141484997,5
PCDHGC5,3,0.7397008956217234,141489121,5
DIAPH1,4,0.6483487316286216,141515016,5
HDAC3,1,0.7531366114976129,141620876,5
RELL2,15,0.7697087291438522,141636950,5
FCHSD1,15,0.5203387202541361,141639302,5
ARAP3,11,0.6741435453174826,141653401,5
PCDH1,1,0.662941488197963,141853111,5
DELE1,13,0.6473017725910224,141923855,5
PCDH12,15,0.7532833678318729,141943585,5
RNF14,16,0.5929077436727326,141958328,5
GNPDA1,13,0.6027948871557478,141991749,5
NDFIP1,15,0.5764029221240763,142108779,5
SPRY4,15,0.746795101174421,142310427,5
FGF1,11,0.6644765271205219,142592178,5
ARHGAP26,3,0.7797833604744012,142770377,5
NR3C1,15,0.6675758148315456,143277931,5
YIPF5,11,0.6660009211733455,144158162,5
KCTD16,5,0.765367095732771,144170873,5
PRELID2,8,0.7142144844727965,145471799,5
SH3RF2,11,0.5949233153144375,145936578,5
PLAC8L1,6,0.8436603287154558,146084313,5
LARS,11,0.6985832124048605,146113034,5
RBM27,10,0.7673505508772483,146203605,5
TCERG1,7,0.6862215512108301,146447311,5
PPP2R2B,13,0.7299029784475417,146581146,5
STK32A,14,0.6514288193032357,147234963,5
DPYSL3,11,0.7462573321401114,147390808,5
JAKMIP2,2,0.792067106212776,147585438,5
C5orf46,4,0.7644712936329294,147880726,5
FBXO38,7,0.7000183926019148,148383935,5
ADRB2,15,0.6838218276503779,148825245,5
SH3TC2,11,0.7770671519793673,148923639,5
ABLIM3,4,0.6455336513033156,149141483,5
AFAP1L1,11,0.6861772879203916,149271859,5
GRPEL2,9,0.5754756398386289,149345430,5
PCYOX1L,2,0.6821924579191413,149358037,5
IL17B,5,0.7829243629340698,149371324,5
CSNK1A1,14,0.5968429517789209,149492982,5
ARHGEF37,12,0.7451743562450084,149551947,5
PPARGC1B,4,0.6510576932291517,149730298,5
SLC26A2,9,0.737058692080097,149960737,5
TIGD6,4,0.757819044784881,149993118,5
HMGXB3,16,0.68933622039068,150000046,5
CSF1R,7,0.7423382370135585,150053291,5
PDGFRB,11,0.7700897928032102,150113839,5
ARSI,12,0.7484991822858063,150296343,5
TCOF1,13,0.6750164394647737,150357629,5
CD74,6,0.8740190075109068,150400041,5
RPS14,15,0.5544646921789524,150442635,5
NDST1,7,0.7104238714632525,150485818,5
SYNPO,1,0.615907348289138,150601080,5
RBM22,12,0.6664648241560012,150690792,5
DCTN4,15,0.5112500576116914,150708440,5
SMIM3,4,0.7308503838574774,150777946,5
ZNF300,12,0.710775511050864,150894392,5
TNIP1,16,0.4861682220782957,151029945,5
ANXA6,12,0.7735924448501197,151100706,5
CCDC69,1,0.5569325791660096,151181052,5
GM2A,11,0.5866959598650223,151212150,5
SLC36A1,14,0.6532735256378607,151437046,5
FAT2,13,0.7579126616654207,151504093,5
SPARC,16,0.7030728209176962,151661096,5
ATOX1,7,0.6027752792531883,151742316,5
G3BP1,10,0.74837153587731,151771045,5
FAM114A2,16,0.621740443927641,153990148,5
MFAP3,12,0.7669423937952652,154038906,5
GALNT10,1,0.7092510199124515,154190730,5
SAP30L,2,0.822685216846686,154445997,5
LARP1,16,0.4449300327482618,154712843,5
FAXDC2,4,0.0,154818492,5
CNOT8,2,0.6718465277812146,154857553,5
GEMIN5,16,0.5948503806987806,154887411,5
MRPL22,15,0.565354348874218,154941073,5
SGCD,1,0.7328835233307762,155870344,5
HAVCR2,11,0.8389372442204653,157085832,5
MED7,16,0.7188921673527378,157137424,5
CYFIP2,7,0.7913605687909043,157266079,5
ADAM19,9,0.6721597664547465,157395534,5
THG1L,13,0.6840882690601533,157731420,5
LSM11,9,0.6935281401196232,157743712,5
CLINT1,4,0.6599048867894631,157785743,5
EBF1,12,0.6672390377818809,158695916,5
RNF145,9,0.7151468305348117,159157409,5
UBLCP1,1,0.7252954266533234,159263290,5
ADRA1B,15,0.7272744831356581,159865080,5
TTC1,2,0.6445684576221452,160009113,5
PWWP2A,16,0.6349545958628299,160061801,5
CCNJL,7,0.7226466171449484,160249106,5
C1QTNF2,4,0.8120415392805665,160347751,5
ZBED8,9,0.5348554011562128,160393148,5
SLU7,16,0.7485760184443124,160401641,5
PTTG1,13,0.6671361406559202,160421855,5
ATP10B,6,0.7529488529970723,160563120,5
CCNG1,15,0.6080560998999518,163437569,5
NUDCD2,16,0.5960795755083516,163446526,5
HMMR,2,0.6578620445608927,163460203,5
MAT2B,9,0.7065506237761194,163503114,5
TENM2,16,0.7565746493820581,167284799,5
WWC1,9,0.7831442190965331,168291651,5
RARS,16,0.7830254634692463,168486451,5
FBLL1,16,0.7081745452916199,168529116,5
PANK3,15,0.7264538721753689,168548495,5
SLIT3,11,0.5454896608523225,168661733,5
SPDL1,2,0.7007067207500008,169583636,5
DOCK2,3,0.7734637183655966,169637268,5
FOXI1,1,0.663181331078128,170105897,5
C5orf58,16,0.6097871086023419,170232447,5
LCP2,9,0.7200522842047288,170246233,5
KCNIP1,13,0.7596681193859312,170353487,5
KCNMB1,5,0.6544204611281395,170374671,5
GABRP,7,0.7406185059732815,170763350,5
RANBP17,7,0.7532954883456572,170861870,5
NPM1,9,0.6727301847363037,171387116,5
FBXW11,14,0.6505169275734359,171861549,5
STK10,7,0.771660138165799,172042079,5
UBTD2,11,0.6743289490194926,172209646,5
SH3PXD2B,11,0.7996268810281418,172325000,5
NEURL1B,9,0.7119403612429436,172641266,5
DUSP1,9,0.6745091063837153,172768096,5
ERGIC1,4,0.7456212449896124,172834251,5
RPL26L1,15,0.5787616970620896,172958729,5
ATP6V0E1,4,0.7514257166666387,172983771,5
CREBRF,14,0.4867450347281781,173056352,5
BNIP1,9,0.6711837832285499,173144442,5
STC2,12,0.7169230025987781,173314713,5
BOD1,12,0.5817943892258164,173607514,5
CPEB4,6,0.6804731167781237,173888349,5
MSX2,9,0.6360345015255215,174724582,5
DRD1,1,0.808524990192081,175440036,5
SFXN1,4,0.6420790023306939,175477062,5
HRH2,10,0.7236373595380894,175658030,5
THOC3,11,0.7097336702447106,175917873,5
SIMC1,4,0.7374311987687447,176238367,5
KIAA1191,15,0.6523672195791446,176346062,5
ARL10,14,0.6332060637228522,176365487,5
NOP16,9,0.6172673757718699,176383938,5
HIGD2A,15,0.46131003339068466,176388751,5
CLTB,12,0.69470952563738,176392455,5
FAF2,10,0.6305695438369692,176447628,5
RNF44,16,0.829522352123537,176526712,5
GPRIN1,1,0.7503723608137854,176595802,5
TSPAN17,10,0.6784690834817522,176647387,5
UNC5A,1,0.8017632728925419,176810519,5
UIMC1,15,0.7381947760201208,176905005,5
ZNF346,14,0.7547405919311827,177022696,5
NSD1,2,0.5312669024819942,177133025,5
RAB24,12,0.7227986736657503,177301198,5
MXD3,3,0.6975115352722443,177301461,5
PRELID1,1,0.6830256320571179,177303799,5
LMAN2,1,0.677704014310796,177331567,5
RGS14,12,0.6689070904104655,177357924,5
F12,5,0.672272441247233,177402140,5
GRK6,7,0.0,177403204,5
PRR7,7,0.8044795191077118,177446445,5
DBN1,7,0.7235637208596026,177456608,5
PDLIM7,7,0.7394401596632239,177483394,5
DOK3,12,0.780333894255325,177501907,5
DDX41,4,0.7001998403412234,177511577,5
FAM193B,3,0.782013832472768,177519789,5
TMED9,1,0.7474052668274702,177592158,5
B4GALT7,16,0.6713174776429038,177600132,5
N4BP3,1,0.6437396703877505,178113532,5
RMND5B,13,0.7197141005200192,178130996,5
NHP2,5,0.7979127381545286,178149460,5
HNRNPAB,9,0.568559487577379,178204533,5
PHYKPL,12,0.7137186391833867,178208471,5
COL23A1,13,0.7576411355643593,178237618,5
CLK4,5,0.6585810527455314,178602664,5
ZNF354A,13,0.7260239707149361,178711512,5
ZNF354B,16,0.6860559479022839,178859953,5
ZFP2,2,0.6548819514161635,178895898,5
ZNF454,4,0.7553325334537664,178941191,5
GRM6,4,0.7190305221164179,178977587,5
ZNF879,7,0.6506213796181768,179023752,5
ZNF354C,9,0.6625728780867552,179060415,5
ADAMTS2,11,0.6842899161503682,179110853,5
RUFY1,1,0.7267766294949406,179550554,5
HNRNPH1,9,0.522004730554388,179614178,5
CBY3,15,0.7602585419362052,179678560,5
CANX,9,0.6765980563163958,179678628,5
MAML1,14,0.6055988987699144,179732822,5
MGAT4B,16,0.6753844578616097,179797597,5
SQSTM1,4,0.6007078617872033,179806398,5
MRNIP,4,0.7586104429114205,179835133,5
TBC1D9B,13,0.6694028986924152,179862066,5
RNF130,2,0.6778189685082243,179911651,5
RASGEF1C,8,0.6538472692662134,180100795,5
MAPK9,12,0.4453212489142152,180233143,5
GFPT2,10,0.7579232052450502,180300698,5
CNOT6,15,0.6617315203374934,180494379,5
FLT4,13,0.7349528639883475,180601506,5
MGAT1,16,0.765770104653296,180784782,5
ZFP62,9,0.5688625662531236,180847611,5
BTNL9,1,0.698253674044708,181040225,5
TRIM41,4,0.734295075026068,181222499,5
RACK1,13,0.6214620893823624,181236909,5
TRIM52,13,0.6267225404902924,181254417,5
