# Supplementary material for: Gene Co-Expression in Breast Cancer: A Matter of Distance
Source: Front Oncol. 2021 Nov 17;11:726493. doi: 10.3389/fonc.2021.726493 (PMC8636045; doi:10.3389/fonc.2021.726493)
Supplement: Supplementary Material S13 — Piece-wise permutation p-values of the KS statistics, calculated for all bins obtained in Supplementary Material S8 , in every chromosomal region for each phenotype. [file DataSheet_13.zip › SuppMat10/SuppMat10/Clusters/Healthy/Healthy-chr6-clusters.tsv]

gname,clusterid,assignmentcost,gstart,chromosome
DUSP22,6,0.7515018061289305,291630,6
IRF4,12,0.6688425380326902,391752,6
EXOC2,14,0.684095170338362,485154,6
HUS1B,5,0.7506615572956077,655939,6
FOXF2,3,0.0,1389576,6
FOXC1,2,0.752867194477775,1609915,6
GMDS,15,0.7330046977150559,1623806,6
WRNIP1,12,0.6981966729213486,2765414,6
SERPINB1,15,0.6270553613195755,2832332,6
SERPINB9,14,0.6931681128513899,2887270,6
SERPINB6,17,0.6634988963589017,2948159,6
NQO2,8,0.7419383577824656,2987987,6
RIPK1,1,0.6458660643829,3063991,6
BPHL,17,0.5382383662141467,3118374,6
TUBB2A,11,0.6473334744458555,3153666,6
TUBB2B,4,0.7041790628596909,3224277,6
PSMG4,16,0.7489114692431486,3231403,6
SLC22A23,6,0.7202222646610336,3268962,6
PXDC1,1,0.6283258502398903,3722614,6
FAM50B,15,0.6010520017913289,3849373,6
PRPF4B,11,0.7194492264174503,4021267,6
C6orf201,16,0.7953475604478134,4079206,6
ECI2,7,0.7874393898270445,4115689,6
CDYL,11,0.69986830027424,4706159,6
RPP40,6,0.7480943855513094,4994732,6
PPP1R3G,3,0.7614972828376536,5084581,6
LYRM4,9,0.7552016970567894,5102593,6
FARS2,10,0.6719846712321158,5261044,6
NRN1,14,0.6427609422749548,5997999,6
LY86,12,0.6472305865889281,6588108,6
RREB1,2,0.7646119552103982,7107597,6
SSR1,12,0.7142438826417757,7268306,6
RIOK1,17,0.6061943107090166,7389793,6
DSP,17,0.5942946331863568,7541617,6
SNRNP48,15,0.7446508963850424,7590198,6
BMP6,10,0.7982432023178326,7726099,6
TXNDC5,3,0.7986481675486541,7881517,6
BLOC1S5-TXNDC5,4,0.758199828803634,7881522,6
BLOC1S5,4,0.7541075669581102,8013567,6
EEF1E1,10,0.7332722329347447,8073360,6
SLC35B3,2,0.6218059820861939,8411463,6
TFAP2A,14,0.4874575702421139,10393186,6
GCNT2,12,0.6113780660172712,10492223,6
C6orf52,12,0.5397605291217075,10671418,6
PAK1IP1,12,0.6811935345842938,10694972,6
TMEM14C,7,0.725552630362678,10722915,6
TMEM14B,14,0.7171591263057622,10747759,6
MAK,5,0.41994301855446514,10762723,6
SYCP2L,1,0.8169519583216762,10886831,6
SMIM13,10,0.7744041774609427,11093834,6
ERVFRD-1,8,0.7688772675613552,11102489,6
NEDD9,5,0.5640768536682896,11183298,6
TMEM170B,17,0.7111643037256866,11537749,6
ADTRP,14,0.4020665099351174,11712054,6
HIVEP1,14,0.5603023350627507,12008762,6
EDN1,10,0.6542269740818094,12290361,6
PHACTR1,4,0.739512095639032,12716805,6
TBC1D7,7,0.5210707563423507,13266542,6
GFOD1,14,0.7519645247933346,13357830,6
SIRT5,15,0.5243734445797873,13574529,6
NOL7,1,0.7160416677062914,13615335,6
RANBP9,17,0.6653771041685672,13621498,6
MCUR1,1,0.7201666068136283,13786557,6
RNF182,5,0.7554548679841684,13924446,6
CD83,15,0.7118323463967959,14117256,6
JARID2,4,0.7445307273074696,15246069,6
DTNBP1,12,0.8537068662458605,15522801,6
MYLIP,2,0.8627792097763157,16129086,6
ATXN1,15,0.6128805758275369,16299112,6
STMND1,15,0.4741903399607498,17102258,6
CAP2,15,0.5133475781579973,17393505,6
FAM8A1,1,0.7883929126222172,17600302,6
NUP153,5,0.5005056920920047,17615035,6
KIF13A,15,0.6706328561514535,17759183,6
NHLRC1,15,0.7219002958854143,18120440,6
TPMT,14,0.7379062774388859,18128311,6
KDM1B,1,0.6755253159297344,18155329,6
DEK,2,0.717612311048895,18223860,6
RNF144B,10,0.5212106162578204,18387350,6
ID4,12,0.6761167229858951,19837370,6
MBOAT1,5,0.7718848941262837,20102145,6
E2F3,5,0.6203975724816506,20401879,6
CDKAL1,1,0.8236205624703566,20534457,6
SOX4,17,0.6182219518533807,21592768,6
MRS2,14,0.6976309706213473,24402908,6
ALDH5A1,14,0.5965914111297299,24494852,6
KIAA0319,10,0.7085301782450546,24544104,6
TDP2,12,0.6804638674558146,24649979,6
ACOT13,17,0.7990847545442821,24667035,6
C6orf62,17,0.5606694011755721,24704861,6
GMNN,3,0.768255011572645,24774931,6
CARMIL1,14,0.39896683665611143,25279078,6
TRIM38,6,0.7824646672544536,25962802,6
HIST1H1C,12,0.6698417765977605,26055787,6
HFE,14,0.6884088776237018,26087281,6
HIST1H2AC,12,0.717416997383401,26124145,6
HIST1H3E,11,0.6622619715577545,26224199,6
HIST1H2BH,9,0.7349765752791486,26251651,6
BTN3A2,8,0.7811109408191227,26365159,6
BTN2A2,10,0.7849858734563477,26383096,6
BTN3A1,7,0.7502147629955294,26402237,6
BTN3A3,8,0.8033409135852682,26440472,6
BTN2A1,10,0.6694318756747315,26457904,6
HMGN4,10,0.6773523310944569,26538366,6
ABT1,5,0.7700141192918368,26596953,6
ZNF322,15,0.838127058043895,26634383,6
HIST1H4I,1,0.7181591826404767,27138588,6
HIST1H2BK,8,0.7465348291318635,27146418,6
PRSS16,5,0.6791911155256152,27247701,6
ZNF391,15,0.7665164736249637,27374615,6
ZNF184,6,0.7472943861466907,27450743,6
HIST1H4K,2,0.8462362011707025,27831216,6
HIST1H2BN,1,0.6994391748470143,27837760,6
ZNF165,4,0.7101332692525606,28080568,6
ZSCAN16,4,0.7308600975818889,28124609,6
ZKSCAN8,15,0.7089182579280344,28141883,6
ZSCAN9,1,0.7345725786330972,28224886,6
ZKSCAN4,15,0.551009145868731,28241697,6
NKAPL,4,0.6874232483397693,28259320,6
ZSCAN26,4,0.7319263090848185,28267010,6
PGBD1,13,0.8490402957848364,28281572,6
ZSCAN31,12,0.6600718314082563,28324693,6
ZKSCAN3,17,0.7304834653094598,28349947,6
ZSCAN12,15,0.6986317589548163,28378955,6
ZSCAN23,7,0.7377766284752426,28431930,6
ZBED9,2,0.663598892059244,28570535,6
TRIM27,15,0.7050632307921485,28903002,6
ZNF311,12,0.6547330252419485,28994785,6
GABBR1,14,0.5606025441825456,29555629,6
HLA-F,8,0.7439829646427591,29722775,6
HLA-G,4,0.8175772255017109,29826967,6
HLA-A,14,0.7895134096946584,29941260,6
ZNRD1,10,0.5985926207583525,30058899,6
PPP1R11,5,0.7086494008394961,30066709,6
RNF39,4,0.7208305950930238,30070266,6
TRIM31,16,0.7008894201153638,30102897,6
TRIM26,5,0.4668581206067689,30184455,6
TRIM39,4,0.6393710351339943,30326479,6
RPP21,10,0.665990964817996,30345131,6
HLA-E,9,0.7882515328108124,30489509,6
GNL1,1,0.5024744082108352,30541377,6
PRR3,7,0.7054779130753357,30556886,6
ABCF1,1,0.6796681997115614,30571393,6
PPP1R10,10,0.7004230369641121,30600413,6
MRPS18B,15,0.5422530769660971,30617840,6
ATAT1,7,0.5674428262759217,30626842,6
C6orf136,15,0.5060807760967592,30647039,6
DHX16,4,0.6509547492396613,30653119,6
PPP1R18,9,0.6669777092061607,30676389,6
NRM,7,0.6593608009703777,30688047,6
MDC1,1,0.699314678424239,30699807,6
TUBB,17,0.7229927228108103,30720352,6
FLOT1,15,0.51546527044583,30727709,6
IER3,10,0.7230162043708259,30743199,6
DDR1,15,0.6273730340532959,30876421,6
GTF2H4,4,0.6586523475009136,30908207,6
VARS2,17,0.7636101410535022,30908242,6
PSORS1C1,14,0.6259860250766203,31114750,6
CCHCR1,1,0.6329785580972642,31142439,6
TCF19,1,0.7160808960672725,31158547,6
POU5F1,12,0.8034917518663589,31164337,6
HLA-C,14,0.7450878959542542,31268749,6
HLA-B,10,0.7095013611037391,31269491,6
MICA,10,0.7485124054864538,31399784,6
MICB,11,0.6958808351436727,31494881,6
DDX39B,10,0.6809565652320764,31530219,6
ATP6V1G2,7,0.7409113792782154,31544462,6
NFKBIL1,4,0.5068587134917703,31546870,6
TNF,2,0.8327145989443723,31575565,6
LST1,10,0.7693105244587143,31586124,6
NCR3,16,0.7805814537490083,31588895,6
AIF1,10,0.7779024406285736,31615217,6
PRRC2A,17,0.6964615822297393,31620720,6
BAG6,6,0.7268065548801673,31639028,6
APOM,17,0.6166045920679746,31652416,6
C6orf47,4,0.0,31658298,6
GPANK1,4,0.37445027002274434,31661228,6
CSNK2B,17,0.4274714051280708,31665236,6
LY6G5B,16,0.6687005559459402,31670167,6
LY6G5C,1,0.7688137846700197,31676684,6
ABHD16A,10,0.7813865641489904,31686955,6
MPIG6B,17,0.7746819708734263,31718594,6
LY6G6C,17,0.7043358878021659,31718648,6
DDAH2,1,0.0,31727038,6
CLIC1,1,0.4398596896525244,31730581,6
MSH5,15,0.8202047534647899,31739677,6
MSH5-SAPCD1,11,0.714269050569176,31740020,6
SAPCD1,13,0.0,31762996,6
VWA7,15,0.5430587427249822,31765590,6
VARS,8,0.8344864947398529,31777518,6
LSM2,16,0.7629890506213481,31797396,6
HSPA1L,15,0.6387163808126542,31809619,6
HSPA1A,9,0.02112983606278951,31815464,6
HSPA1B,9,0.0,31827738,6
NEU1,4,0.7354748364374457,31857659,6
SLC44A4,9,0.8285871104832819,31863192,6
EHMT2,15,0.6102150237410159,31879759,6
C2,12,0.579736064782014,31897785,6
ZBTB12,3,0.7728051547237071,31899607,6
CFB,14,0.4412907433089436,31945650,6
NELFE,1,0.4106238413376808,31952087,6
SKIV2L,1,0.6601833693874793,31959117,6
DXO,1,0.5888501510821966,31969810,6
STK19,7,0.7415856784153049,31971091,6
C4A,13,0.8279396503111924,31982057,6
C4B,1,0.7622468445531929,32014795,6
CYP21A2,9,0.8082948903603726,32038327,6
TNXB,12,0.7666410725794764,32041153,6
ATF6B,17,0.791800778945438,32115264,6
FKBPL,4,0.8018336851876777,32128707,6
PRRT1,7,0.8191181857173928,32148359,6
PPT2,2,0.7490844021316944,32153441,6
PPT2-EGFL8,3,0.7310748955889583,32153845,6
EGFL8,1,0.6195383113889918,32164595,6
AGPAT1,17,0.592187610443234,32168212,6
RNF5,15,0.6222153437475644,32178405,6
AGER,10,0.677522680246551,32180968,6
PBX2,4,0.5510825188501449,32184733,6
GPSM3,7,0.7997692357577657,32190766,6
NOTCH4,17,0.8102964199228044,32194843,6
HLA-DRA,1,0.6463678759105747,32439878,6
HLA-DRB5,1,0.7741258992670388,32517353,6
HLA-DRB1,7,0.7269238909947053,32578769,6
HLA-DQA1,7,0.7532041849462892,32628179,6
HLA-DQB1,14,0.8240010695296548,32659467,6
HLA-DQB2,2,0.8451600325718607,32756098,6
HLA-DOB,8,0.7712845547804261,32812763,6
TAP2,8,0.8099762098033093,32821833,6
PSMB8,9,0.7778094348538426,32840717,6
PSMB9,8,0.7052959943899662,32844136,6
TAP1,15,0.6963287378596446,32845209,6
HLA-DMB,1,0.7431319598782313,32934629,6
HLA-DMA,17,0.598927084913317,32948613,6
BRD2,1,0.7319421119923581,32968594,6
HLA-DOA,1,0.6751417949382907,33004182,6
HLA-DPA1,1,0.7059092686069792,33064569,6
HLA-DPB1,14,0.7049942966401674,33075990,6
COL11A2,17,0.748998292634732,33162681,6
RXRB,4,0.4467570169917642,33193588,6
SLC39A7,4,0.4728114057282532,33200445,6
HSD17B8,14,0.6776419055817605,33204655,6
RING1,4,0.5470682674154732,33208500,6
VPS52,16,0.6213028830039061,33250272,6
RPS18,3,0.6584791576946829,33272075,6
B3GALT4,1,0.5936601429420542,33277132,6
WDR46,1,0.6267967726476718,33279108,6
PFDN6,4,0.6191863540951092,33289302,6
RGL2,14,0.6411355514884329,33291654,6
TAPBP,12,0.7502550966789591,33299694,6
ZBTB22,4,0.5473780437681823,33314406,6
DAXX,4,0.6317457837689635,33318558,6
KIFC1,14,0.7495038080829841,33391823,6
PHF1,1,0.6116908192447383,33410399,6
CUTA,7,0.0,33416442,6
SYNGAP1,14,0.5282192659006208,33419661,6
BAK1,6,0.6872889413004746,33572547,6
ITPR3,14,0.6010773779691483,33620365,6
UQCC2,3,0.6641540785148784,33694293,6
LEMD2,4,0.6576551707783007,33771202,6
HMGA1,10,0.7692549564897438,34236873,6
SMIM29,4,0.7097597413235106,34246381,6
NUDT3,12,0.6304476711650976,34279679,6
RPS10,3,0.6991098067418197,34417454,6
PACSIN1,6,0.7555932290032371,34466061,6
SPDEF,14,0.6571275342283271,34537802,6
SNRPC,15,0.6666470660232265,34757505,6
UHRF1BP1,17,0.58475300693726,34792015,6
TAF11,8,0.6964043306553789,34877462,6
ANKS1A,10,0.6990079640712844,34889255,6
SCUBE3,5,0.786964069290187,35213956,6
ZNF76,15,0.5377525476197075,35258909,6
DEF6,14,0.5795596041724267,35297818,6
PPARD,17,0.47762899602986864,35342558,6
FANCE,17,0.0,35452356,6
RPL10A,9,0.8290046753108711,35468401,6
TEAD3,15,0.6111984784209358,35473597,6
TULP1,4,0.6445100343900182,35497874,6
ARMC12,8,0.8369921878130976,35737032,6
SRPK1,9,0.7645537462836314,35832966,6
SLC26A8,16,0.8033207007149016,35943514,6
MAPK14,2,0.7091409597975735,36027677,6
MAPK13,14,0.6442349429362025,36127809,6
BRPF3,12,0.6808184956520225,36196744,6
ETV7,4,0.7437477382650948,36354091,6
KCTD20,14,0.6054491162268265,36442767,6
STK38,1,0.6976378460746002,36493892,6
SRSF3,16,0.7549899259554509,36594353,6
CDKN1A,10,0.6567960897498886,36676460,6
RAB44,12,0.7869162186307606,36697826,6
CPNE5,8,0.7549080006307485,36740775,6
PPIL1,11,0.7854480644296784,36854827,6
C6orf89,7,0.6716645385288773,36871870,6
PI16,11,0.7047542316625344,36948263,6
MTCH1,1,0.7641065180818999,36968141,6
FGD2,9,0.8353057438792961,37005646,6
PIM1,4,0.6893135051969408,37170152,6
TMEM217,5,0.7199189896852695,37212178,6
TBC1D22B,5,0.6873989210100895,37257772,6
RNF8,12,0.6741633688614062,37353979,6
CMTR1,16,0.761320802618374,37433219,6
CCDC167,12,0.7643535074129404,37482938,6
MDGA1,5,0.6982340625816289,37630679,6
ZFAND3,15,0.3733163110396036,37819727,6
BTBD9,7,0.7267613462448589,38168451,6
GLO1,15,0.37210155241214615,38675925,6
GLP1R,6,0.8388377703400314,39048781,6
SAYSD1,14,0.5248370876675673,39104063,6
KCNK5,14,0.5117085906077363,39188971,6
KCNK17,14,0.5250604747695702,39299001,6
KIF6,5,0.7769415735983465,39329990,6
DAAM2,3,0.566657159141982,39792298,6
MOCS1,17,0.6996132245367579,39899578,6
UNC5CL,7,0.681261847938492,41026895,6
OARD1,15,0.0,41033627,6
NFYA,10,0.6766647119968471,41072945,6
TREML1,3,0.8125557497957613,41149342,6
TREM2,14,0.6231333139416437,41158506,6
FOXP4,5,0.6463304924801474,41546426,6
MDFI,17,0.7068569897792965,41636882,6
TFEB,12,0.6775673742119952,41683978,6
FRS3,5,0.49997593536615537,41770176,6
PRICKLE4,8,0.7802494375181303,41780762,6
USP49,1,0.7070538592902034,41789896,6
MED20,15,0.6048879295995679,41905354,6
BYSL,5,0.6162988027608908,41921499,6
CCND3,17,0.6956120878761427,41934933,6
TAF8,15,0.5730875792252397,42050513,6
C6orf132,14,0.0,42101119,6
GUCA1B,3,0.7948532079817623,42183284,6
MRPS10,15,0.44720218536707346,42206807,6
TRERF1,16,0.7713012504727007,42224931,6
UBR2,15,0.359396757811423,42564062,6
TBCC,5,0.6565732843827115,42744481,6
BICRAL,15,0.5680796608409905,42746958,6
RPL7L1,12,0.7739249031387339,42879618,6
C6orf226,16,0.0,42890265,6
CNPY3,14,0.6436653471737548,42929192,6
PEX6,6,0.7249276429320479,42963865,6
PPP2R5D,17,0.6857848671524849,42984553,6
MEA1,4,0.6880831493325537,43011143,6
KLHDC3,15,0.3716681196657686,43014103,6
RRP36,15,0.6217865112958805,43021623,6
CUL7,15,0.5516314698282896,43037617,6
KLC4,12,0.7154337580594174,43040777,6
MRPL2,15,0.6012088850248233,43054029,6
PTK7,17,0.7100553024984257,43076307,6
SRF,10,0.7115249064858542,43171269,6
CUL9,10,0.7677126604443385,43182184,6
DNPH1,8,0.6638716612407036,43225629,6
TTBK1,12,0.8008245449120489,43243481,6
CRIP3,2,0.6720929136882396,43299710,6
ZNF318,4,0.5548260601277777,43307134,6
ABCC10,17,0.6716927455773738,43427366,6
DLK2,5,0.6776031626040838,43450352,6
TJAP1,5,0.6388163423745129,43477523,6
LRRC73,17,0.7387468674208354,43506969,6
POLR1C,7,0.7037906147316779,43509702,6
YIPF3,15,0.489473274842424,43511832,6
XPO5,16,0.7075601016927113,43522334,6
POLH,12,0.6505092349180219,43576150,6
GTPBP2,15,0.5155387146261114,43605316,6
MAD2L1BP,7,0.7834242542577705,43629540,6
RSPH9,11,0.7569297329956058,43645036,6
MRPS18A,17,0.7564070760327393,43671303,6
VEGFA,5,0.7429046067195137,43770184,6
MRPL14,15,0.6049844072938422,44113451,6
TMEM63B,15,0.6092140203589882,44126914,6
CAPN11,7,0.6999981616244759,44158811,6
SLC29A1,10,0.6869038418517819,44219505,6
HSP90AB1,15,0.6939265260351579,44246166,6
SLC35B2,7,0.6439083420994516,44254096,6
NFKBIE,16,0.7434684052632459,44258166,6
TMEM151B,17,0.7492530488360165,44270466,6
TCTE1,1,0.6821724869662323,44278734,6
AARS2,16,0.5763818666474134,44298731,6
CDC5L,15,0.5826065236499165,44387706,6
SUPT3H,17,0.6863833257516049,44809317,6
RUNX2,17,0.7108734827054437,45328157,6
ENPP4,17,0.6710996936709099,46129989,6
ENPP5,15,0.6779150862760104,46159185,6
RCAN2,15,0.7889425989237093,46220736,6
CYP39A1,14,0.7292773145235203,46549580,6
SLC25A27,15,0.8118627513877694,46652915,6
TDRD6,17,0.6172006560571175,46687875,6
ADGRF5,17,0.7001165214192717,46852522,6
ADGRF1,7,0.6906911966708036,46997708,6
TNFRSF21,7,0.6239339914937203,47231532,6
CD2AP,14,0.6543355732076377,47477789,6
PTCHD4,4,0.7762944928445827,47878028,6
CENPQ,12,0.6821513979739403,49463370,6
C6orf141,15,0.34290800249353304,49550646,6
TFAP2B,14,0.7134842689667253,50818723,6
MCM3,2,0.7923282246506549,52264009,6
PAQR8,5,0.7647567320725305,52361421,6
EFHC1,15,0.5891662253468157,52362123,6
TRAM2,12,0.6013471422339884,52497408,6
TMEM14A,6,0.7185050278614682,52671113,6
GSTA4,15,0.6948814214773795,52977948,6
ICK,10,0.7641213294902809,53001279,6
FBXO9,1,0.637950907766921,53051991,6
ELOVL5,12,0.5588614437832415,53267398,6
GCLC,12,0.5923159404763094,53497341,6
LRRC1,10,0.7717265934429899,53794497,6
FAM83B,15,0.45962012064381574,54846771,6
HMGCLL1,12,0.5278577063575689,55434369,6
BMP5,3,0.5536193705009598,55753653,6
COL21A1,2,0.7332009222118832,56056590,6
DST,14,0.5667604129018513,56457987,6
BEND6,14,0.6573769169852102,56955107,6
KIAA1586,15,0.7720446469372668,57046532,6
ZNF451,8,0.7545375939256667,57086844,6
BAG2,12,0.6550114380957691,57172326,6
RAB23,14,0.6181465038656218,57186992,6
PRIM2,14,0.726452706891199,57314805,6
FKBP1C,13,0.7752204579877588,63211446,6
PTP4A1,17,0.6858754375584253,63521746,6
PHF3,17,0.593528026668387,63635820,6
EYS,17,0.5894126598714667,63719980,6
ADGRB3,3,0.6914863362905629,68635282,6
LMBRD1,10,0.7118272021501779,69672757,6
FAM135A,14,0.701310512739509,70412941,6
SDHAF4,14,0.7471370074135553,70566917,6
SMAP1,12,0.6990483277380213,70667776,6
B3GAT2,12,0.6401504530212738,70856679,6
OGFRL1,5,0.6925920107488295,71288811,6
KHDC1,6,0.736146349786001,73241314,6
DDX43,7,0.78544633091098,73394828,6
CGAS,16,0.6972634945291436,73413515,6
MTO1,1,0.7560342937959027,73461578,6
EEF1A1,14,0.7872284967290888,73515750,6
SLC17A5,14,0.6416470400134595,73593379,6
CD109,5,0.6103473384079177,73695785,6
COL12A1,16,0.7431293032348902,75084326,6
COX7A2,17,0.5866645030461272,75237675,6
TMEM30A,12,0.7740822240670113,75252924,6
SENP6,4,0.6448112017407288,75601509,6
MYO6,12,0.5966190022851467,75749192,6
IMPG1,12,0.6795999127322974,75921114,6
MEI4,3,0.8397888805552688,77650274,6
IRAK1BP1,14,0.6760225838286211,78867551,6
PHIP,17,0.5869859728452966,78934419,6
HMGN3,4,0.74888726011676,79201245,6
LCA5,14,0.7089883412473106,79484991,6
SH3BGRL2,10,0.6534278773438541,79631329,6
ELOVL4,14,0.466306036078057,79914814,6
TTK,11,0.722500925530474,80003887,6
BCKDHB,17,0.5728624541026046,80106647,6
TENT5A,7,0.7406098447895522,81491439,6
IBTK,15,0.6857221396669555,82169986,6
TPBG,14,0.6565771712195284,82363206,6
UBE3D,12,0.7703773035681409,82892390,6
DOP1A,10,0.7294719020484979,83067666,6
PGM3,12,0.796371462321923,83161150,6
RWDD2A,15,0.6568626598360938,83193357,6
PRSS35,1,0.8059612429766324,83512534,6
CYB5R4,12,0.49507106940643986,83859656,6
MRAP2,7,0.8346021713475106,84033772,6
CEP162,10,0.7813856748245811,84124241,6
TBX18,2,0.7115191787834216,84687351,6
NT5E,14,0.7692715530149139,85449584,6
SNX14,14,0.622024973303708,85505496,6
SYNCRIP,5,0.6606756255709414,85607785,6
ZNF292,2,0.6208104644692185,87152833,6
SMIM8,5,0.7237915055803481,87322583,6
C6orf163,7,0.7761269999209528,87344813,6
CFAP206,11,0.7970025234166707,87407972,6
SLC35A1,14,0.5255623854711928,87470623,6
RARS2,12,0.5063699180331067,87513938,6
ORC3,15,0.66768201932315,87590067,6
AKIRIN2,15,0.6026659545870297,87674860,6
CNR1,10,0.7795684409767045,88139864,6
RNGTT,12,0.591250945341024,88609897,6
PNRC1,9,0.8080221181929705,89080751,6
SRSF12,12,0.63465814680523,89095959,6
PM20D2,1,0.592075914766566,89146055,6
GABRR2,2,0.8154409830775518,89257208,6
UBE2J1,5,0.6016681128467887,89326625,6
RRAGD,7,0.7509163413115688,89364636,6
ANKRD6,13,0.7801728793003634,89433152,6
LYRM2,9,0.7429957273384804,89568144,6
MDN1,15,0.6908275945348972,89642498,6
CASP8AP2,15,0.7365541595183913,89829894,6
BACH2,15,0.7379759490395564,89926528,6
MAP3K7,10,0.0,90513573,6
EPHA7,1,0.6861428564242439,93240020,6
MANEA,12,0.7370595486942819,95577535,6
FUT9,2,0.6199210217336297,96015974,6
UFL1,15,0.7582474983449078,96521595,6
GPR63,7,0.7847921987122042,96794125,6
NDUFAF4,4,0.761057335653484,96889315,6
KLHL32,13,0.7449058354918062,96924620,6
MMS22L,2,0.7470560613241788,97142161,6
FBXL4,11,0.7038969532335249,98868535,6
FAXC,14,0.6354566484413686,99271168,6
COQ3,10,0.6277527589502603,99369401,6
PNISR,7,0.7788883997531368,99398050,6
USP45,8,0.7766976196853457,99432379,6
TSTD3,2,0.7403673366073557,99520693,6
CCNC,12,0.0,99542387,6
ASCC3,10,0.7198587002184021,100508194,6
GRIK2,17,0.6965277103334055,101181257,6
HACE1,10,0.6836012300287153,104728094,6
PREP,15,0.7606240924751739,105273220,6
ATG5,10,0.5669471658433333,106045423,6
PRDM1,17,0.784675381911925,105993463,6
CRYBG1,3,0.6059558560203188,106360808,6
RTN4IP1,11,0.0,106571971,6
QRSL1,17,0.6139556511149928,106629578,6
CD24,2,0.6479608553353197,106969831,6
C6orf203,4,0.7138448216313142,107028199,6
BEND3,12,0.6946722463302208,107065182,6
PDSS2,12,0.6173765976806185,107152562,6
SOBP,6,0.6713735789063837,107490106,6
SCML4,8,0.6766866812924295,107702154,6
SEC63,17,0.6464350908530739,107867756,6
OSTM1,12,0.5905986571234041,108041409,6
SNX3,15,0.7139600755048063,108211222,6
AFG1L,7,0.6902108352404046,108294894,6
FOXO3,10,0.6075389818514322,108559835,6
ARMC2,14,0.651268472185583,108848416,6
SESN1,10,0.5804072153966366,108986437,6
CEP57L1,8,0.7046301471464193,109095110,6
CD164,12,0.6731384442709458,109366514,6
PPIL6,14,0.6209311044765807,109390215,6
SMPD2,5,0.5568999168410768,109440724,6
MICAL1,12,0.7261785656609443,109444062,6
ZBTB24,10,0.5934909002504055,109462594,6
AK9,14,0.6298624081589047,109492856,6
FIG4,14,0.6494673838954286,109691312,6
WASF1,14,0.5462002044928325,110099819,6
CDC40,17,0.7823762370307681,110180141,6
METTL24,15,0.7656199755989044,110245928,6
DDO,15,0.7583652059565054,110391771,6
CDK19,16,0.797444939273719,110609978,6
AMD1,15,0.693551909339558,110874770,6
GTF3C6,4,0.685494415812689,110958706,6
RPF2,16,0.6856549430964564,110982015,6
MFSD4B,12,0.61698848959335,111259348,6
REV3L,7,0.742677270045873,111299028,6
TRAF3IP2,14,0.5293238598607202,111555381,6
FYN,1,0.703839833584337,111660332,6
TUBE1,17,0.7601702830155691,112070663,6
FAM229B,17,0.6635004096482489,112087591,6
LAMA4,11,0.7021938077955263,112108757,6
MARCKS,12,0.7019764199573304,113857345,6
HDAC2,10,0.678121008619623,113933028,6
FRK,13,0.7863212877906761,115931149,6
NT5DC1,13,0.7298961444530336,116100851,6
TSPYL4,4,0.6760390717442784,116249961,6
DSE,11,0.7235905132586744,116254173,6
TSPYL1,12,0.6022258389219496,116267760,6
CALHM6,7,0.7662782255507166,116461370,6
CALHM5,16,0.7010739525553797,116511639,6
RWDD1,15,0.7841582822216844,116571409,6
RSPH4A,8,0.8357822217831873,116616479,6
ZUP1,17,0.703750181468876,116635618,6
KPNA5,17,0.7653482988295891,116681187,6
FAM162B,17,0.7624968814953487,116752197,6
DCBLD1,1,0.6657387356700231,117453817,6
GOPC,15,0.5686387633264445,117560269,6
NUS1,6,0.7793000784449242,117675469,6
CEP85L,4,0.8350738570506387,118460772,6
MCM9,5,0.621612119961157,118813442,6
ASF1A,12,0.7609876773444139,118894152,6
FAM184A,11,0.6622009693515443,118959763,6
MAN1A1,5,0.6678385570322961,119177205,6
TBC1D32,2,0.7734033527899731,121079494,6
GJA1,17,0.6522630650377697,121435595,6
HSF2,15,0.5083616124280248,122399546,6
SERINC1,2,0.6298669292732739,122443351,6
PKIB,2,0.8336948770271669,122471917,6
SMPDL3A,14,0.6373264775125959,122789049,6
CLVS2,17,0.7737997940550673,122996235,6
NKAIN2,4,0.78314853927968,123804141,6
RNF217,1,0.6347005931090433,124962545,6
TPD52L1,3,0.6726340574496672,125119049,6
HDDC2,17,0.7174652340862899,125219962,6
HEY2,10,0.7695638673052302,125747664,6
NCOA7,15,0.71475424421994,125781161,6
HINT3,11,0.6180671110166283,125956770,6
TRMT11,10,0.5918078007624596,125986479,6
CENPW,6,0.7913588013228581,126340174,6
RSPO3,17,0.6216978182247493,127118671,6
RNF146,15,0.47482935261142734,127266610,6
ECHDC1,17,0.5691667040061454,127288712,6
THEMIS,14,0.7814685076147982,127708072,6
PTPRK,14,0.7714881900356173,127968779,6
LAMA2,6,0.6108948623848784,128883141,6
ARHGAP18,15,0.6280447201383389,129576132,6
L3MBTL3,16,0.7699361688251973,130013699,6
SAMD3,8,0.0,130144315,6
TMEM200A,12,0.716222686971303,130365734,6
EPB41L2,16,0.8214541994598976,130839347,6
AKAP7,15,0.6201778999363989,131135467,6
ARG1,5,0.7065470352724722,131573144,6
MED23,5,0.6602299869417503,131573966,6
ENPP1,2,0.7480197664105497,131808016,6
MOXD1,2,0.786717461688206,132296055,6
STX7,12,0.6683346818439692,132445867,6
VNN1,14,0.7836121148308569,132680849,6
SLC18B1,14,0.6116438623414377,132769370,6
RPS12,1,0.7808849429344877,132814569,6
TBPL1,15,0.6711536474756982,133952170,6
SLC2A12,14,0.6765188419017782,133988697,6
SGK1,12,0.6855437789887987,134169246,6
ALDH8A1,15,0.7567020866235015,134917393,6
HBS1L,12,0.5241486800159842,134960378,6
MYB,5,0.6732080570761712,135181308,6
AHI1,16,0.8338424402944388,135283532,6
PDE7B,2,0.726762949051211,135851701,6
MTFR2,12,0.6907987576622812,136231024,6
BCLAF1,14,0.7401757356271507,136256627,6
MAP7,12,0.559702868960787,136342281,6
MAP3K5,17,0.5125032835765687,136557046,6
PEX7,10,0.6015857761665965,136822564,6
IL20RA,1,0.6332425861113609,136999971,6
IFNGR1,2,0.7708771304132138,137197484,6
TNFAIP3,6,0.638405941454902,137867214,6
PERP,6,0.6517162410473808,138088505,6
ARFGEF3,12,0.5860898850321679,138161939,6
HEBP2,17,0.6536178224068037,138403531,6
NHSL1,14,0.31032496463228454,138422043,6
GVQW2,16,0.8226778713478144,138725211,6
CCDC28A,6,0.6489880927871196,138773509,6
ECT2L,15,0.7517382057447679,138795926,6
REPS1,14,0.7075876409302879,138903493,6
ABRACL,14,0.5168475407230626,139028745,6
HECA,5,0.6808628537652475,139135080,6
CITED2,1,0.6878968996278663,139371807,6
VTA1,10,0.609759546944882,142147162,6
ADGRG6,14,0.6492480259732234,142301854,6
HIVEP2,1,0.698130973542453,142751469,6
AIG1,12,0.6564066587560754,143060496,6
ADAT2,17,0.6369848759815555,143422832,6
PEX3,12,0.6245364825471615,143450805,6
FUCA2,2,0.7878089302415826,143494811,6
PHACTR2,5,0.80538242889572,143536845,6
LTV1,5,0.6489921321010843,143843338,6
PLAGL1,14,0.7605373924802836,143940300,6
SF3B5,7,0.610798168935924,144094881,6
STX11,17,0.5094275093655185,144150526,6
UTRN,11,0.7246148054187476,144285701,6
EPM2A,15,0.513210549763047,145382535,6
FBXO30,12,0.751387299576925,145793502,6
SHPRH,5,0.7955475223293117,145864245,6
GRM1,12,0.7861025810600326,146027646,6
RAB32,14,0.5821219049551891,146543833,6
STXBP5,15,0.6871032457385364,147204425,6
SAMD5,3,0.7519843383159509,147508690,6
SASH1,14,0.5569315713720169,148272304,6
UST,10,0.7124819268445267,148747030,6
TAB2,12,0.7556986987251442,149218641,6
PPIL4,11,0.5898061872252582,149504733,6
GINM1,17,0.7280036822019861,149566294,6
KATNA1,11,0.8215730407777205,149594873,6
LATS1,12,0.6768115885527923,149658153,6
NUP43,17,0.6441236416497842,149724315,6
PCMT1,15,0.7045566917183088,149749443,6
LRP11,10,0.6636449707626458,149818798,6
RAET1E,2,0.6793782530284667,149883375,6
RAET1G,13,0.8254190262767284,149916878,6
ULBP2,12,0.6916818463880265,149942014,6
ULBP3,12,0.6931823278868385,150061053,6
PLEKHG1,12,0.6398068446296479,150599883,6
MTHFD1L,15,0.7103973052305627,150865549,6
AKAP12,4,0.6866552622304145,151239967,6
ZBTB2,16,0.8127208258216825,151364115,6
RMND1,12,0.6092498233662269,151404762,6
ARMT1,12,0.6296586066264237,151452258,6
CCDC170,16,0.7426506698807565,151494017,6
ESR1,3,0.7432425432027148,151656691,6
SYNE1,1,0.681858214929324,152121684,6
MYCT1,16,0.7561191820173176,152697895,6
VIP,12,0.7402564457458465,152750797,6
FBXO5,11,0.718830975670574,152970519,6
MTRF1L,1,0.6924810155065984,152987362,6
RGS17,17,0.6366500636289729,153004459,6
IPCEF1,12,0.7424380674800717,154154496,6
CNKSR3,1,0.7676422322158412,154387515,6
SCAF8,10,0.7502067954495826,154733325,6
TIAM2,12,0.7290448947525565,154832697,6
TFB1M,8,0.7590953700423213,155256134,6
CLDN20,4,0.6902147153307784,155264013,6
ARID1B,17,0.712719257994303,156776020,6
TMEM242,15,0.5761840505481461,157289386,6
ZDHHC14,1,0.7162593187738631,157381133,6
SNX9,14,0.7011741813020995,157700387,6
SYNJ2,14,0.6842761557229697,157981863,6
SERAC1,1,0.5562287623956288,158109519,6
GTF2H5,1,0.5591260623065994,158168350,6
TULP4,9,0.6607958499859052,158232236,6
TMEM181,1,0.638290731771031,158536436,6
DYNLT1,5,0.6469381556091751,158636474,6
SYTL3,11,0.7339129804117928,158650014,6
EZR,5,0.0,158765741,6
RSPH3,3,0.6352057737658456,158972871,6
TAGAP,14,0.7439425241065757,159034468,6
SOD2,5,0.7789745511809896,159679119,6
WTAP,10,0.6623088012837013,159725585,6
ACAT2,12,0.5250974967542479,159760328,6
TCP1,12,0.6268594296311634,159778498,6
MRPL18,1,0.7343371751481687,159789812,6
IGF2R,12,0.5723108020223202,159969099,6
SLC22A1,11,0.8239768272936456,160121815,6
MAP3K4,17,0.6634245315558871,160991727,6
AGPAT4,17,0.7060332517771584,161129967,6
PRKN,15,0.4429348950459798,161347417,6
PACRG,15,0.4890909777462472,162727132,6
QKI,15,0.5252668901452018,163414000,6
PDE10A,17,0.8285650461986263,165327287,6
SFT2D1,17,0.5239556130484357,166319728,6
MPC1,17,0.4121974496282872,166364919,6
RPS6KA2,17,0.6684520625619521,166409364,6
RNASET2,5,0.6420468897706088,166929504,6
FGFR1OP,9,0.6973514777561622,166999317,6
AFDN,2,0.7399590449930867,167826922,6
DACT2,14,0.24369024736513123,168292830,6
SMOC2,6,0.0,168441151,6
THBS2,12,0.6956588266991658,169215780,6
WDR27,14,0.7150792614205475,169457212,6
C6orf120,12,0.6690067782563439,169702190,6
PHF10,14,0.701317433914388,169703902,6
TCTE3,7,0.7872447312230946,169740109,6
ERMARD,17,0.5954227640647979,169751622,6
DLL1,2,0.0,170282206,6
FAM120B,5,0.6402698411517267,170290703,6
PSMB1,16,0.5458602798834655,170535120,6
TBP,6,0.7576858166966387,170554302,6
PDCD2,12,0.5946558296361568,170575295,6
