# Supplementary material for: Gene Co-Expression in Breast Cancer: A Matter of Distance
Source: Front Oncol. 2021 Nov 17;11:726493. doi: 10.3389/fonc.2021.726493 (PMC8636045; doi:10.3389/fonc.2021.726493)
Supplement: Supplementary Material S13 — Piece-wise permutation p-values of the KS statistics, calculated for all bins obtained in Supplementary Material S8 , in every chromosomal region for each phenotype. [file DataSheet_13.zip › SuppMat10/SuppMat10/Clusters/Healthy/Healthy-chr7-clusters.tsv]

gname,clusterid,assignmentcost,gstart,chromosome
FAM20C,13,0.6771234175540444,192571,7
PDGFA,1,0.831462936674838,497258,7
PRKAR1B,5,0.7242919700727206,549197,7
DNAAF5,1,0.6131151696809704,726699,7
SUN1,13,0.7559924518114826,816615,7
GET4,9,0.8482873659203506,876554,7
ADAP1,8,0.595122607442492,897900,7
COX19,6,0.7349623123615843,898778,7
C7orf50,1,0.5677515183008515,996986,7
GPR146,2,0.7079123504980948,1044546,7
GPER1,4,0.5174505946167713,1082208,7
ZFAND2A,11,0.7883854253873809,1152071,7
MICALL2,11,0.6884979574657971,1428465,7
INTS1,9,0.7330736329688405,1470277,7
MAFK,8,0.6435845056753187,1530702,7
TMEM184A,6,0.7412269683577788,1542235,7
PSMG3,10,0.6831879034723014,1567330,7
ELFN1,3,0.21097493284653335,1688119,7
MAD1L1,11,0.6134229665326151,1815793,7
MRM2,2,0.7788383897307608,2234231,7
NUDT1,11,0.6986200183840989,2242222,7
SNX8,3,0.5016254486056365,2251770,7
EIF3B,11,0.696550321923316,2354086,7
CHST12,10,0.7240744884007742,2403588,7
LFNG,13,0.7505496591929391,2512529,7
BRAT1,4,0.6957930162743295,2537810,7
IQCE,6,0.7057643785440189,2558972,7
TTYH3,10,0.8637251827375851,2631986,7
GNA12,3,0.603042036885447,2728105,7
CARD11,3,0.6557418469843129,2906141,7
SDK1,8,0.7409460545606534,3301252,7
FOXK1,15,0.663845184693098,4682295,7
AP5Z1,14,0.7201192460823481,4775615,7
RADIL,11,0.6469211241012534,4797055,7
RBAK,6,0.6930760086489878,5045821,7
WIPI2,4,0.7317914202589904,5190196,7
TNRC18,15,0.6981725165718139,5306790,7
FBXL18,14,0.7160419681953936,5431335,7
ACTB,12,0.7942933857174671,5527148,7
FSCN1,9,0.6374593228437375,5592816,7
RNF216,9,0.7540460161697033,5620047,7
CCZ1,11,0.7965837970975466,5898725,7
PMS2,15,0.7811245921981276,5970925,7
AIMP2,5,0.6830675569476975,6009255,7
EIF2AK1,13,0.7475111785415047,6022247,7
ANKRD61,2,0.84179045478542,6031376,7
USP42,8,0.0,6104884,7
CYTH3,2,0.7431626474787655,6161776,7
FAM220A,6,0.6547647549727775,6329411,7
RAC1,11,0.6741092476582496,6374527,7
DAGLB,3,0.6365189110490135,6409126,7
KDELR2,8,0.7606036484052652,6445953,7
GRID2IP,7,0.0,6497462,7
ZDHHC4,15,0.5955012611552568,6577434,7
C7orf26,9,0.4926763918248802,6590021,7
ZNF853,11,0.8175978578133737,6615610,7
ZNF316,11,0.6317310652403048,6637318,7
ZNF12,8,0.7848555910987323,6688433,7
CCZ1B,9,0.7554217327556552,6794134,7
C1GALT1,1,0.7645573814092993,7156934,7
COL28A1,12,0.0,7356203,7
MIOS,15,0.798293495729061,7566875,7
RPA3,4,0.7047090455846287,7636518,7
UMAD1,14,0.7436747627142717,7640711,7
GLCCI1,4,0.6261210262142516,7968796,7
ICA1,3,0.5159907914535184,8113184,7
NDUFA4,4,0.6698401799212207,10931943,7
PHF14,9,0.6391617988210831,10973336,7
THSD7A,12,0.6916168954080564,11370365,7
TMEM106B,4,0.640258203350029,12211270,7
VWDE,15,0.6819366209505964,12330885,7
ARL4A,14,0.8111300787821575,12686856,7
ETV1,5,0.8487002906210553,13891229,7
AGMO,3,0.5574813054157604,15200317,7
MEOX2,10,0.791763091826376,15611212,7
SOSTDC1,1,0.7804725959281913,16461481,7
ANKMY2,15,0.7259926298141913,16599779,7
BZW2,6,0.5320286537807655,16646131,7
TSPAN13,3,0.5356163222755455,16753755,7
AHR,9,0.5348911749174772,16916359,7
SNX13,3,0.3389906593697981,17790761,7
HDAC9,4,0.712147283909139,18086949,7
TWISTNB,8,0.5934761101614716,19695461,7
MACC1,13,0.7411717476185671,20134655,7
ITGB8,4,0.6724841368424173,20330702,7
ABCB5,5,0.7159159523205596,20615207,7
SP4,8,0.688204601985265,21428043,7
DNAH11,9,0.7629921249351691,21543039,7
CDCA7L,13,0.7697019509780264,21900899,7
RAPGEF5,15,0.7467612279643994,22118236,7
STEAP1B,6,0.8197351348171326,22419444,7
TOMM7,15,0.6982272092330881,22812628,7
FAM126A,9,0.8074342601720306,22889371,7
KLHL7,13,0.7439084764703646,23105758,7
NUPL2,8,0.7588749999421049,23181841,7
GPNMB,5,0.6501824289751765,23235967,7
MALSU1,4,0.7280327613895441,23298739,7
TRA2A,9,0.0,23504780,7
CCDC126,9,0.5129554909142149,23597382,7
FAM221A,3,0.46021134400871355,23680130,7
STK31,7,0.777816040006212,23710203,7
MPP6,15,0.7004676829816073,24573268,7
GSDME,4,0.6714256469011545,24698355,7
OSBPL3,1,0.7402159772026382,24796540,7
CYCS,4,0.5312765158064428,25120091,7
C7orf31,13,0.6590910565588834,25134692,7
NFE2L3,2,0.7973901268515511,26152198,7
HNRNPA2B1,9,0.6130068981932134,26173057,7
CBX3,2,0.7821082313589998,26201162,7
SNX10,4,0.4374084933107657,26291895,7
SKAP2,13,0.6142325365866277,26667068,7
HOXA1,13,0.7371459083633836,27093313,7
HOXA2,13,0.4920952924290567,27100354,7
HOXA3,13,0.5016589391046065,27106184,7
HOXA4,13,0.5840559699378896,27128507,7
HOXA5,13,0.324317338597199,27141052,7
HOXA6,13,0.0,27145396,7
HOXA7,13,0.4254302154041214,27153716,7
HOXA9,13,0.5354667427897813,27162438,7
HOXA13,9,0.7454733202080681,27193503,7
HIBADH,12,0.7259202837105507,27525442,7
TAX1BP1,15,0.786995966345988,27739331,7
JAZF1,10,0.7776955801207237,27830573,7
CREB5,8,0.7292577722918863,28299321,7
TRIL,4,0.7269616667464556,28953358,7
CPVL,13,0.6491756365752552,28995235,7
CHN2,15,0.8087224962692747,29146569,7
PRR15,13,0.7199012105831462,29563835,7
WIPF3,13,0.7625461146942369,29806486,7
SCRN1,13,0.6839285007330971,29920104,7
FKBP14,10,0.6092373220187373,30010587,7
PLEKHA8,14,0.5079579775810283,30027404,7
MTURN,4,0.46359421944430745,30134986,7
ZNRF2,13,0.7052219548191283,30284597,7
NOD1,4,0.698571138089221,30424527,7
GGCT,3,0.0,30496621,7
GARS,12,0.8262938562706095,30594838,7
CRHR2,13,0.7790015399220573,30651942,7
INMT,10,0.6856034610804624,30697985,7
MINDY4,4,0.5969703088785132,30771417,7
AQP1,8,0.7901085157754159,30911694,7
ADCYAP1R1,13,0.7599061885597802,31052461,7
PDE1C,9,0.7684506422992726,31751179,7
LSM5,6,0.7523140704374318,32485338,7
AVL9,3,0.5848562991781001,32495426,7
KBTBD2,1,0.7845836377556523,32868172,7
FKBP9,12,0.5831454668812877,32957404,7
NT5C3A,6,0.5983834322934856,33014114,7
RP9,6,0.8168723171246733,33094797,7
BBS9,8,0.7254291886046657,33129244,7
BMPER,14,0.7114948388789701,33904308,7
DPY19L1,12,0.7484884695408036,34928876,7
HERPUD2,8,0.5762111232761029,35632659,7
SEPT7,13,0.6141111933655135,35800932,7
EEPD1,6,0.7113345748592386,36153254,7
KIAA0895,9,0.8022114473638718,36324221,7
AOAH,14,0.6796962394051265,36512949,7
ELMO1,11,0.7308631674526024,36854361,7
GPR141,5,0.7378538895858664,37683796,7
NME8,11,0.8443747098320241,37848597,7
STARD3NL,8,0.6170431876269087,38178222,7
VPS41,4,0.7907222307482176,38722974,7
YAE1,2,0.8251737756577695,39566385,7
RALA,13,0.6650572949339661,39623565,7
CDK13,15,0.5144066762862101,39950121,7
MPLKIP,8,0.5131254024761914,40126023,7
SUGCT,3,0.7177495274828691,40134977,7
INHBA,12,0.75963849785519,41667168,7
GLI3,3,0.34894902609442324,41960949,7
C7orf25,9,0.7405252572850469,42908726,7
PSMA2,9,0.7896956299556078,42916861,7
MRPL32,3,0.6275415650565837,42932376,7
HECW1,13,0.8400447628429631,43112629,7
STK17A,8,0.6753407596136936,43582758,7
COA1,15,0.7429083156484618,43608456,7
BLVRA,14,0.72385985646619,43758680,7
MRPS24,6,0.665674255802621,43866558,7
URGCP,8,0.5983330903777666,43875894,7
UBE2D4,3,0.5628765030946363,43926436,7
SPDYE1,6,0.8718575059423501,43997897,7
DBNL,8,0.7936237049179903,44044640,7
POLM,14,0.7710460253746326,44072062,7
AEBP1,13,0.6617672372732455,44104345,7
POLD2,9,0.7856025678347289,44114681,7
YKT6,11,0.7042660136406464,44200968,7
NUDCD3,14,0.7689707467304557,44379119,7
NPC1L1,3,0.6524303880366031,44512535,7
DDX56,9,0.6637014870988567,44565417,7
TMED4,15,0.7234975784621971,44577894,7
OGDH,4,0.4983276474647391,44606572,7
ZMIZ2,11,0.747625296105803,44748581,7
PPIA,5,0.6762291454537394,44796680,7
H2AFV,3,0.736250707570805,44826791,7
PURB,8,0.6494506214663798,44876293,7
MYO1G,13,0.7891916885085337,44962662,7
CCM2,4,0.6576949992367205,44999475,7
NACAD,9,0.603408071410252,45080437,7
TBRG4,9,0.6859855965610377,45100100,7
RAMP3,9,0.786884702403728,45157791,7
IGFBP3,3,0.6561518056908766,45912245,7
TNS3,4,0.6679613569234115,47275154,7
PKD1L1,4,0.5298655561180315,47740202,7
HUS1,4,0.655730733955114,47963288,7
UPP1,15,0.8051922088597885,48088628,7
IKZF1,1,0.7293017712653187,50304068,7
FIGNL1,10,0.7258114173544364,50444128,7
GRB10,3,0.3777107337505138,50590063,7
COBL,6,0.6455011148160881,51016212,7
SEC61G,12,0.7064338194427938,54752250,7
EGFR,4,0.6525088295066692,55019017,7
LANCL2,4,0.7124161339495945,55365448,7
VOPP1,3,0.7955288580081752,55436056,7
ZNF713,5,0.7364813397688696,55887456,7
NIPSNAP2,4,0.5668762774573721,55951793,7
MRPS17,4,0.7272304402064171,55951877,7
PSPH,15,0.7249685147464058,56011051,7
CCT6A,15,0.6780660978954536,56051685,7
SUMF2,10,0.7738915429969074,56064002,7
CHCHD2,10,0.773083206291663,56101573,7
NUPR2,2,0.8079304288341403,56114681,7
ZNF727,11,0.8138090187370517,64045434,7
ZNF736,1,0.7691736193314902,64307459,7
ZNF680,14,0.7911252158264256,64519878,7
ZNF107,1,0.6942268722831804,64666083,7
ZNF138,12,0.6756881358996845,64794388,7
ZNF117,4,0.7375690662561327,64971776,7
ERV3-1,14,0.7336020659742746,64990356,7
ZNF92,11,0.7200982836740364,65373799,7
VKORC1L1,4,0.3876454844773982,65873074,7
GUSB,1,0.7729611585074803,65960684,7
ASL,9,0.5520250370158595,66075798,7
CRCP,14,0.7206542889469528,66114604,7
TPST1,15,0.7507922314469706,66205317,7
KCTD7,3,0.6699810864833553,66628767,7
RABGEF1,8,0.6972977241558945,66682164,7
TMEM248,14,0.7064370547899772,66921225,7
SBDS,11,0.6303032610185645,66987680,7
TYW1,9,0.7581695924398475,66995173,7
AUTS2,1,0.6367486438068592,69598296,7
GALNT17,4,0.6882841721022221,71132144,7
CALN1,12,0.8017803351792785,71779491,7
TYW1B,1,0.8307820706137999,72558744,7
POM121,15,0.6837517721015316,72879365,7
NSUN5,6,0.7341802287082979,73302517,7
FZD9,15,0.6936297717754727,73433783,7
BAZ1B,10,0.6004788534099776,73440406,7
BCL7B,4,0.6056718250815063,73536356,7
TBL2,10,0.7311862657137681,73567533,7
VPS37D,13,0.6849582456918584,73667831,7
DNAJC30,15,0.535791577699636,73680969,7
BUD23,14,0.6564041399706748,73683025,7
STX1A,3,0.7240367399142832,73699206,7
ABHD11,9,0.7525786314553735,73736094,7
CLDN3,5,0.7976545203843163,73768997,7
CLDN4,8,0.8248528321202725,73799542,7
METTL27,15,0.8761381044576012,73834590,7
ELN,8,0.8247670648326082,74027789,7
LIMK1,9,0.7017015668872095,74082933,7
EIF4H,15,0.6014658130155819,74174245,7
LAT2,3,0.7961211246876722,74199652,7
RFC2,6,0.7678358694066354,74231499,7
CLIP2,11,0.6928162029087321,74289475,7
GTF2IRD1,14,0.6521337042892019,74453790,7
GTF2I,2,0.6341430248882723,74650231,7
NCF1,4,0.7696047239140582,74773962,7
GTF2IRD2,7,0.8209952483701686,74796144,7
CASTOR2,6,0.650657512903146,74964818,7
RCC1L,4,0.6388358733145036,75027122,7
GTF2IRD2B,7,0.766011593979638,75092396,7
TRIM73,11,0.7764807676903305,75395063,7
POM121C,4,0.7136336013063426,75416786,7
SPDYE5,4,0.6127319447447744,75493625,7
HIP1,10,0.5935836095161646,75533298,7
RHBDD2,7,0.707889740487821,75842602,7
POR,4,0.633683192799096,75899200,7
TMEM120A,15,0.5873754285539312,75986831,7
STYXL1,1,0.7560219599081507,75996338,7
MDH2,15,0.7090686319237764,76048051,7
SRRM3,5,0.8590682634854387,76201896,7
HSPB1,9,0.6981156047424291,76302673,7
YWHAG,4,0.35561953845989924,76326799,7
SSC4D,4,0.5079847879930254,76389334,7
ZP3,3,0.8150847332949935,76397518,7
DTX2,13,0.7521299946315512,76461676,7
UPK3B,4,0.824011274368758,76510428,7
POMZP3,7,0.7574601805283738,76609986,7
CCDC146,10,0.7743394206672959,77122434,7
FGL2,12,0.727608863651205,77193369,7
GSAP,3,0.37147675862089824,77310751,7
PTPN12,3,0.6415115937516279,77537295,7
RSBN1L,10,0.6370614017600258,77696459,7
TMEM60,15,0.7317197618934466,77793728,7
PHTF2,5,0.6581308575659599,77798792,7
MAGI2,1,0.6565241078284475,78017055,7
CD36,13,0.8020518079124614,80369575,7
SEMA3C,11,0.7248367563479102,80742538,7
HGF,12,0.6163057539386068,81699010,7
CACNA2D1,5,0.0,81946444,7
PCLO,11,0.6036075308023361,82754012,7
SEMA3E,3,0.7808663846091581,83363238,7
SEMA3A,4,0.7754285097034787,83955777,7
SEMA3D,8,0.7548359440258994,84995553,7
KIAA1324L,12,0.7998376862181742,86876906,7
DMTF1,10,0.6669664318487981,87152361,7
TMEM243,15,0.6309248964161794,87196160,7
CROT,2,0.7631085619263145,87345681,7
ABCB4,15,0.7302103234822768,87401697,7
ABCB1,5,0.733290601392611,87503633,7
RUNDC3B,12,0.6920458030641425,87627548,7
SLC25A40,14,0.5922354216225594,87833568,7
DBF4,14,0.7259414648678469,87876216,7
ADAM22,5,0.5203341532377863,87934143,7
SRI,6,0.7082299990331589,88205118,7
STEAP4,3,0.7164546485074295,88270892,7
STEAP1,12,0.8656414491549518,90154456,7
STEAP2,12,0.788695752141623,90167590,7
CFAP69,13,0.8304176791831945,90245174,7
GTPBP10,14,0.7659553882092291,90335223,7
CLDN12,1,0.7038444253076348,90383721,7
CDK14,3,0.743732819464018,90466424,7
FZD1,5,0.7399499952638412,91264364,7
MTERF1,2,0.7706162474835458,91692008,7
AKAP9,14,0.7681482772128435,91940867,7
CYP51A1,11,0.7270775922823057,92112153,7
KRIT1,13,0.581365234761148,92198969,7
ANKIB1,4,0.6829243219158778,92245974,7
GATAD1,14,0.7712089326244244,92447482,7
ERVW-1,4,0.7452313573767351,92468380,7
PEX1,15,0.5204406894649225,92487020,7
RBM48,1,0.7654381687042175,92528773,7
FAM133B,12,0.6686781501618739,92560793,7
CDK6,13,0.7668428555416936,92604921,7
SAMD9,11,0.7514923791327054,93099513,7
SAMD9L,1,0.8104143445637206,93130056,7
VPS50,6,0.6558803592842094,93232340,7
CALCR,12,0.7917638941258665,93424487,7
GNG11,1,0.612183513584272,93921699,7
BET1,4,0.5804096274630022,93962762,7
COL1A2,11,0.7908958059228968,94394561,7
CASD1,6,0.721554399921903,94509219,7
SGCE,15,0.6455999550796776,94524204,7
PEG10,11,0.64313064664911,94656325,7
PPP1R9A,11,0.0,94907202,7
PON2,6,0.7683814456377234,95404862,7
DYNC1I1,9,0.6926690705701783,95772506,7
SLC25A13,1,0.6706941691296466,96120220,7
SEM1,14,0.6735563369113313,96481626,7
DLX6,9,0.784190582518896,97005553,7
DLX5,9,0.7657955221959308,97020396,7
SDHAF3,15,0.7847272397148056,97116590,7
ASNS,6,0.6624801271361537,97851677,7
LMTK2,14,0.6868012015328551,98106862,7
TECPR1,14,0.5785685440059869,98214624,7
BRI3,4,0.6668194595001857,98252379,7
BAIAP2L1,6,0.7702007182217627,98291650,7
TRRAP,4,0.5782767247948964,98877933,7
SMURF1,3,0.6873526975736499,99027438,7
ARPC1A,15,0.5306643198480008,99325898,7
ARPC1B,8,0.7092929538983646,99374249,7
PDAP1,15,0.8268501801964638,99392048,7
BUD31,4,0.6977266101354455,99408641,7
PTCD1,12,0.7942553620953523,99416739,7
CPSF4,4,0.6560339037817411,99438922,7
ATP5MF,4,0.5232701612698061,99448475,7
ZNF789,1,0.6053494000520043,99472890,7
ZNF394,9,0.6379739216129259,99473877,7
ZKSCAN5,4,0.627140401611964,99504651,7
FAM200A,1,0.8258487086727843,99546300,7
ZNF655,4,0.7050947585516235,99558406,7
TMEM225B,1,0.8078499996429607,99598267,7
ZSCAN25,1,0.7466065324658013,99616946,7
CYP3A7,4,0.8092636246309615,99684957,7
TRIM4,1,0.6599840564106918,99876958,7
GJC3,1,0.0,99923269,7
AZGP1,6,0.6308218412605573,99966720,7
ZKSCAN1,14,0.7345035444714824,100015572,7
ZSCAN21,10,0.6949123781475102,100049774,7
ZNF3,11,0.7753842791671184,100064033,7
COPS6,13,0.6487008041526106,100088969,7
MCM7,8,0.7350678376666824,100092728,7
AP4M1,6,0.7117405702992535,100101549,7
TAF6,2,0.610936032068367,100107070,7
CNPY4,3,0.7193678340141771,100119634,7
MBLAC1,8,0.8357705980308875,100126785,7
LAMTOR4,14,0.589272446921649,100148907,7
GAL3ST4,8,0.7390404416336482,100159244,7
GPC2,11,0.7974587581029262,100169606,7
STAG3,1,0.7296602134960827,100177563,7
CASTOR3,6,0.6972590484570229,100200653,7
PVRIG,7,0.7677850178689252,100218241,7
SPDYE3,4,0.6001633538386444,100307702,7
PILRB,4,0.7602689736817556,100352176,7
PILRA,1,0.6978124269952425,100367530,7
ZCWPW1,10,0.7005007441773137,100400826,7
MEPCE,9,0.659318394535094,100428790,7
PPP1R35,14,0.6567596448897184,100435282,7
C7orf61,10,0.7183885932700173,100456620,7
TSC22D4,15,0.7554623658150428,100463359,7
NYAP1,6,0.7159744858828629,100483927,7
AGFG2,1,0.7582877491822484,100539203,7
LRCH4,2,0.8198333031072665,100574011,7
FBXO24,13,0.7603085630446375,100583982,7
PCOLCE,13,0.6904904277526851,100602363,7
MOSPD3,11,0.6718146737195902,100612102,7
TFR2,4,0.738130655609293,100620416,7
GNB2,10,0.5932578112865217,100673567,7
GIGYF1,10,0.6757276812846306,100679507,7
POP7,2,0.5454720948819248,100706121,7
EPO,4,0.778634821958319,100720468,7
EPHB4,14,0.7570060387090232,100802565,7
SLC12A9,6,0.6730457914693023,100826820,7
TRIP6,8,0.672751908646223,100867387,7
SRRT,15,0.7034167141431007,100875103,7
UFSP1,8,0.6652536399739926,100888721,7
MUC3A,14,0.8101159598167952,100949534,7
TRIM56,11,0.6425763392546604,101085481,7
SERPINE1,4,0.784519917141381,101127089,7
AP1S1,13,0.6201960340254764,101154456,7
PLOD3,10,0.0,101205977,7
ZNHIT1,4,0.5154614268653162,101218165,7
CLDN15,13,0.6854548631938246,101232092,7
FIS1,4,0.47098839873284915,101239458,7
IFT22,2,0.769141955848331,101310906,7
CUX1,4,0.5807651893691477,101815904,7
SH2B2,11,0.7715360755602555,102285091,7
SPDYE6,6,0.842733880145469,102347206,7
PRKRIP1,13,0.8282836626271876,102363872,7
ORAI2,15,0.6617876663941489,102433106,7
ALKBH4,9,0.7357499640235903,102456238,7
LRWD1,10,0.6178723819858482,102464956,7
POLR2J,4,0.5823735188412731,102473118,7
POLR2J3,15,0.869728192089257,102537918,7
SPDYE2,13,0.7828237971845553,102551232,7
RASA4,13,0.7509505932483876,102573807,7
FAM185A,4,0.6669663511234019,102748971,7
FBXL13,10,0.6883154455329076,102813230,7
LRRC17,7,0.8009197049066765,102913000,7
ARMC10,14,0.6853130371081316,103074881,7
NAPEPLD,10,0.6439312546892588,103099776,7
PMPCB,15,0.0,103297435,7
DNAJC2,11,0.6685201643343903,103312289,7
PSMC2,4,0.5269548044066213,103344254,7
SLC26A5,3,0.7418069804503136,103352730,7
RELN,2,0.8147240662853046,103471784,7
ORC5,14,0.7674848193247515,104126341,7
KMT2E,10,0.6279150180373434,105014190,7
SRPK2,6,0.6728821286676063,105110704,7
PUS7,1,0.5984258953700641,105439661,7
RINT1,8,0.601636885333959,105532169,7
EFCAB10,12,0.7115843928708787,105565120,7
ATXN7L1,9,0.6079376100289837,105605067,7
CDHR3,8,0.6833762418925906,105876796,7
SYPL1,9,0.5940140101692775,106090503,7
NAMPT,6,0.7050825028770562,106248298,7
CCDC71L,3,0.821883960817809,106654360,7
PIK3CG,14,0.7750885092587867,106865278,7
PRKAR2B,4,0.35560442735564535,107044705,7
HBP1,15,0.6550371973630216,107168961,7
COG5,15,0.7569733460714679,107201555,7
DUS4L,15,0.588264296537022,107563484,7
BCAP29,4,0.40331453817144913,107579977,7
SLC26A4,8,0.7824220247288466,107660828,7
CBLL1,1,0.7790890188423064,107743949,7
DLD,4,0.41612111312075606,107891162,7
LAMB1,15,0.6316303312543642,107923799,7
PNPLA8,9,0.5909874915796021,108470417,7
THAP5,10,0.6897033280179545,108554543,7
DNAJB9,4,0.7470049064663296,108569867,7
IMMP2L,15,0.6488373999884118,110663051,7
LRRN3,4,0.5591250516875859,111091006,7
DOCK4,4,0.6504374272631535,111726110,7
ZNF277,15,0.5465210052711877,112206588,7
IFRD1,9,0.5995699226439404,112422968,7
TMEM168,6,0.5753658049142142,112762382,7
BMT2,9,0.6433401150341029,112819147,7
GPR85,6,0.7411980165252798,113078331,7
SMIM30,12,0.6909540499968045,113116718,7
FOXP2,6,0.6058065573645386,114086327,7
MDFIC,4,0.5214908147120727,114922154,7
TFEC,10,0.7461973234262207,115935148,7
TES,9,0.5916389851753344,116210506,7
CAV2,8,0.6874322336315642,116287380,7
CAV1,8,0.658830832763698,116525001,7
MET,3,0.36918012916426546,116672196,7
CAPZA2,1,0.5974918163377806,116811070,7
ST7,3,0.5851792903492612,116953238,7
CTTNBP2,9,0.719351713867667,117710651,7
LSM8,10,0.6348758780530253,118184144,7
ANKRD7,14,0.8151686369178395,118214669,7
KCND2,2,0.7445270369945023,120273175,7
TSPAN12,3,0.8038359594825124,120787320,7
ING3,9,0.7616923360147879,120950763,7
FAM3C,10,0.7439300020896418,121348878,7
PTPRZ1,11,0.7881812948310297,121873089,7
AASS,3,0.18344893157451192,122073549,7
CADPS2,15,0.8076968457696313,122318411,7
IQUB,13,0.6501761716911094,123452193,7
NDUFA5,4,0.5947626525482108,123536997,7
WASL,9,0.6854850989869428,123681943,7
GPR37,3,0.4414225313794269,124745997,7
POT1,12,0.7378679589125579,124822386,7
GRM8,15,0.8040468787470998,126438598,7
ZNF800,9,0.6725743173214461,127346790,7
GCC1,6,0.6775613374546897,127580628,7
ARF5,8,0.6501471625793387,127588386,7
SND1,12,0.7662806647015414,127652194,7
LRRC4,13,0.7725916276810185,128027071,7
RBM28,9,0.6235506103629734,128297685,7
IMPDH1,6,0.0,128392277,7
HILPDA,7,0.7916458714864076,128455849,7
METTL2B,14,0.6923159114165697,128476729,7
FAM71F2,15,0.6606667953871075,128672288,7
CALU,12,0.6659907320723595,128739292,7
OPN1SW,14,0.7090955524391375,128772491,7
CCDC136,1,0.7440590848215216,128790757,7
KCP,2,0.7678589249819765,128862451,7
ATP6V1F,4,0.6824550990034698,128862856,7
ATP6V1FNB,9,0.793068423932856,128866330,7
IRF5,4,0.6697198113814189,128937457,7
TNPO3,7,0.6986944008872809,128954180,7
TSPAN33,11,0.6779608057424746,129144707,7
SMO,6,0.6049439921388858,129188633,7
AHCYL2,5,0.6920671710596755,129225023,7
SMKR1,4,0.709882066343186,129502531,7
NRF1,1,0.7044300519925303,129611720,7
UBE2H,1,0.634326006811592,129830732,7
ZC3HC1,4,0.5124874793349151,130018286,7
KLHDC10,4,0.4308813836372368,130070534,7
TMEM209,12,0.6276626236058449,130164713,7
CPA4,11,0.6793546118193716,130293134,7
CPA5,4,0.8461511950825827,130344816,7
CEP41,11,0.6647332568556676,130393771,7
MEST,2,0.7347934640533655,130486171,7
COPG2,2,0.0,130506238,7
KLF14,6,0.6406108954572007,130731235,7
MKLN1,14,0.5050303705262598,131110096,7
PODXL,1,0.6665038551607565,131500262,7
CHCHD3,4,0.5054082263111193,132784870,7
EXOC4,5,0.7441193881917703,133253073,7
LRGUK,3,0.8893569664857397,134127299,7
SLC35B4,3,0.6823294184146523,134289332,7
AKR1B1,14,0.7162942888324715,134442356,7
BPGM,2,0.7009780810506939,134646811,7
CALD1,14,0.5900479284872009,134744252,7
AGBL3,4,0.8527109669668225,134986508,7
CYREN,4,0.6355303284650524,135092363,7
TMEM140,10,0.7010649894572086,135148072,7
WDR91,10,0.6887075648182422,135183839,7
CNOT4,11,0.7569858655687619,135361795,7
NUP205,2,0.6678464220617777,135557917,7
STMP1,8,0.7654248281786806,135662496,7
SLC13A4,10,0.7666987551287012,135681237,7
FAM180A,10,0.6818761559647106,135728348,7
MTPN,4,0.7255624887449812,135926760,7
DGKI,6,0.6690328691172263,137381037,7
CREB3L2,10,0.6722178709023326,137874979,7
TRIM24,9,0.6223198080455941,138460259,7
SVOPL,11,0.5648839674707047,138594285,7
KIAA1549,13,0.7769696433854157,138831381,7
ZC3HAV1L,14,0.0,139025706,7
ZC3HAV1,15,0.5802525076641131,139043515,7
TTC26,14,0.5806898412780033,139133744,7
UBN2,10,0.5206094118764266,139230356,7
FMC1,15,0.5972374538746423,139339457,7
LUC7L2,10,0.6964870010909774,139340359,7
KLRG2,11,0.8232244482371982,139452690,7
CLEC2L,9,0.6724195232459942,139523685,7
HIPK2,4,0.0,139561570,7
TBXAS1,1,0.7394916806665072,139777051,7
PARP12,1,0.6248845147251609,140023744,7
KDM7A,10,0.7211999478074452,140084746,7
SLC37A3,4,0.7875183345492324,140293693,7
RAB19,3,0.7254470265499575,140404043,7
MKRN1,15,0.6180992390752198,140453033,7
DENND2A,1,0.8111698889870724,140518420,7
ADCK2,6,0.6497916213676067,140672945,7
NDUFB2,4,0.4947642801478054,140690777,7
BRAF,10,0.5783717672570343,140719327,7
MRPS33,4,0.6441183219691009,141002610,7
TMEM178B,13,0.6620898081702729,141074064,7
AGK,15,0.5631024686324614,141551278,7
KIAA1147,6,0.6449163646437914,141656728,7
SSBP1,6,0.6164496493439566,141738334,7
TAS2R4,3,0.7912087847748617,141778442,7
TAS2R5,14,0.7252718082237171,141790217,7
CLEC5A,11,0.7298811148706574,141927357,7
EPHB6,6,0.6225775143312902,142855061,7
TRPV6,7,0.7520227039279261,142871208,7
KEL,4,0.7868253254786326,142941114,7
GSTK1,4,0.6003177208374966,143244093,7
TMEM139,11,0.5563390159108591,143279957,7
CASP2,10,0.5736441436335511,143288215,7
FAM131B,6,0.8022776682915309,143353400,7
ZYX,8,0.7408206073434552,143381295,7
EPHA1,3,0.6063748826809017,143390289,7
TCAF2,1,0.6374148533979689,143620952,7
TCAF1,4,0.8214742963227925,143851375,7
CTAGE4,9,0.7391717723205911,144183466,7
ARHGEF35,8,0.7917264137744134,144186083,7
OR2A7,1,0.7902821177241003,144257663,7
CTAGE8,10,0.8128529691194348,144266701,7
ARHGEF5,9,0.7093153636501012,144355288,7
TPK1,4,0.8286923339360486,144451941,7
CUL1,2,0.6856309367639408,148697914,7
EZH2,3,0.8098678800703448,148807383,7
PDIA4,14,0.6304454276715705,149003062,7
ZNF786,10,0.7701037949895913,149069643,7
ZNF425,8,0.688609319492756,149102784,7
ZNF398,10,0.6963212227417457,149126416,7
ZNF282,15,0.7656850754243464,149195546,7
ZNF212,13,0.8246956753056096,149239651,7
ZNF783,1,0.6136378826519501,149262171,7
ZNF777,8,0.5657047784160667,149431363,7
ZNF746,10,0.7008808241873874,149472696,7
KRBA1,11,0.7724498030002516,149714781,7
ZNF467,3,0.5021035135350167,149764182,7
SSPO,3,0.6984311150753829,149776042,7
ZNF862,15,0.754741258267959,149838375,7
ATP6V0E2,13,0.7131917315100907,149872968,7
ACTR3C,1,0.7895957646641689,150243916,7
LRRC61,9,0.7948350833256665,150323263,7
ZBED6CL,10,0.790903968706257,150322639,7
RARRES2,4,0.419896772785498,150338317,7
REPIN1,1,0.6719231787611825,150368189,7
ZNF775,8,0.6340399682211739,150368790,7
GIMAP8,1,0.6910272304014131,150450630,7
GIMAP7,8,0.788568140420907,150514872,7
GIMAP4,1,0.7814528905520474,150567369,7
GIMAP6,1,0.6443586201156104,150625375,7
GIMAP2,11,0.7184767080446421,150685697,7
GIMAP1,1,0.6914736648814677,150716606,7
GIMAP5,1,0.7623000966010148,150722253,7
TMEM176B,1,0.6817017521137451,150791285,7
TMEM176A,1,0.7045621392826806,150800403,7
AOC1,6,0.8401707367164313,150824627,7
KCNH2,3,0.4970530280276082,150944961,7
NOS3,9,0.704605520574406,150991017,7
ATG9B,4,0.756579180847696,151012209,7
ABCB8,4,0.7039692813989737,151028422,7
ASIC3,1,0.8249297727009677,151048292,7
CDK5,1,0.7659843489108078,151053815,7
SLC4A2,9,0.6675134747909317,151057210,7
FASTK,4,0.5756738905684614,151076593,7
TMUB1,8,0.6981146808429124,151081085,7
AGAP3,9,0.527402757002479,151085831,7
ABCF2,6,0.7030618086027127,151211484,7
CHPF2,13,0.7414499047732565,151232489,7
SMARCD3,1,0.6655241057858188,151238764,7
NUB1,9,0.6707193239179283,151341699,7
WDR86,6,0.6491725646830533,151375909,7
CRYGN,13,0.7155304692767686,151428835,7
RHEB,8,0.6595470973647378,151466012,7
PRKAG2,3,0.4210116485343097,151556124,7
GALNT11,4,0.7166536222872799,152025674,7
KMT2C,10,0.6523062158162307,152134922,7
XRCC2,12,0.8159552585296418,152644776,7
ACTR3B,11,0.8056496954400828,152759749,7
DPP6,4,0.8177017982996155,153887097,7
PAXIP1,15,0.7470759641442599,154943687,7
INSIG1,1,0.6756086786180076,155297776,7
EN2,5,0.8537229031969258,155458129,7
RBM33,15,0.6527417374565211,155644451,7
RNF32,6,0.7228120332291159,156640281,7
LMBR1,10,0.6630743730656294,156668946,7
NOM1,8,0.6126953802271744,156949712,7
UBE3C,6,0.7273990035507634,157138916,7
DNAJB6,3,0.7446234623929501,157335381,7
PTPRN2,4,0.8348686124051243,157539056,7
NCAPG2,15,0.7605852369168121,158631311,7
ESYT2,3,0.7513778547927026,158730995,7
WDR60,9,0.7563067383697025,158856558,7
VIPR2,4,0.74932828201204,159028175,7
