# Supplementary material for: Gene Co-Expression in Breast Cancer: A Matter of Distance
Source: Front Oncol. 2021 Nov 17;11:726493. doi: 10.3389/fonc.2021.726493 (PMC8636045; doi:10.3389/fonc.2021.726493)
Supplement: Supplementary Material S13 — Piece-wise permutation p-values of the KS statistics, calculated for all bins obtained in Supplementary Material S8 , in every chromosomal region for each phenotype. [file DataSheet_13.zip › SuppMat10/SuppMat10/Clusters/Healthy/Healthy-chr8-clusters.tsv]

gname,clusterid,assignmentcost,gstart,chromosome
ZNF596,9,0.6673335851442708,232137,8
FBXO25,6,0.6073756407822322,406428,8
TDRP,12,0.4542068298292936,489792,8
ERICH1,10,0.5749265730164523,614746,8
DLGAP2,3,0.6763384265609436,737596,8
CLN8,10,0.5749263844673702,1755778,8
ARHGEF10,3,0.6758179967288902,1823926,8
KBTBD11,3,0.7960027136665598,1973677,8
MCPH1,9,0.5792423016796681,6406596,8
ANGPT2,9,0.7269775667138961,6499651,8
AGPAT5,9,0.6218959692523207,6708642,8
XKR5,4,0.7904985342399897,6808517,8
DEFB1,8,0.6521464666935355,6870592,8
PRAG1,8,0.7521573922465006,8317736,8
CLDN23,12,0.5907049400864047,8701938,8
MFHAS1,4,0.6936345596627376,8783354,8
ERI1,9,0.6694092287111582,9002147,8
PPP1R3B,11,0.46733292854334507,9136255,8
TNKS,9,0.43842592905067135,9555912,8
MSRA,13,0.6258358764214881,10054292,8
RP1L1,12,0.6958550650367228,10606349,8
SOX7,2,0.4381843733510127,10723768,8
PINX1,2,0.6855848669006154,10764961,8
XKR6,9,0.6520320956582136,10896045,8
MTMR9,9,0.812851882041209,11284816,8
FAM167A,9,0.9070008007928038,11421476,8
NEIL2,4,0.6157341956532008,11769639,8
FDFT1,10,0.8324738829190278,11795573,8
CTSB,9,0.7472408567396084,11842524,8
FAM86B1,7,0.8371545331344382,12182096,8
FAM86B2,13,0.8452801443847383,12425614,8
LONRF1,3,0.5130068379961139,12721906,8
TRMT9B,6,0.7154259541458544,12945642,8
DLC1,2,0.40615327221655895,13083361,8
C8orf48,9,0.6827396831302508,13566869,8
TUSC3,9,0.42636118545861534,15417215,8
MSR1,5,0.7339059254058005,16107878,8
MICU3,4,0.6714883599890991,17027238,8
ZDHHC2,9,0.0,17156482,8
CNOT7,9,0.3591656275022199,17224966,8
VPS37A,9,0.3684489363702512,17246931,8
MTMR7,13,0.5303708143425211,17296794,8
PDGFRL,9,0.6496771064500657,17576433,8
MTUS1,9,0.5093970226661819,17643795,8
PCM1,13,0.5773701927813535,17922840,8
ASAH1,13,0.6941021684420448,18055992,8
PSD3,4,0.7654386027476505,18527303,8
SH2D4A,5,0.6394217509461031,19313693,8
CSGALNACT1,13,0.7210791977886376,19404161,8
INTS10,6,0.6799600956971887,19817391,8
ATP6V1B2,3,0.6142504167635514,20197381,8
LZTS1,12,0.6957380003453537,20246165,8
DOK2,6,0.6820801787712121,21908873,8
XPO7,9,0.6939069760457434,21919662,8
NPM2,3,0.7745829126586798,22024125,8
DMTN,4,0.6896329033989079,22048995,8
FAM160B2,3,0.5551820546701943,22089150,8
NUDT18,13,0.8570109197263875,22106874,8
HR,9,0.5705873612011766,22114419,8
REEP4,5,0.5042414146656653,22138020,8
BMP1,5,0.6504378204859169,22165140,8
PHYHIP,1,0.7344322472609464,22219703,8
POLR3D,6,0.6413101143677635,22245133,8
PIWIL2,13,0.713444614170096,22275316,8
SLC39A14,5,0.6157512932447262,22367249,8
PPP3CC,13,0.6095796155564821,22440819,8
SORBS3,11,0.5402589697903971,22544986,8
PDLIM2,4,0.562047524650048,22578279,8
C8orf58,11,0.6735575903615385,22599599,8
CCAR2,3,0.755509113779344,22604632,8
BIN3,13,0.7519483492133289,22620418,8
EGR3,2,0.6232735472368061,22687659,8
RHOBTB2,3,0.5008698780199695,22987417,8
TNFRSF10B,10,0.7412400279989977,23020133,8
TNFRSF10C,7,0.7963480839305801,23102590,8
TNFRSF10D,2,0.715593530498754,23135588,8
TNFRSF10A,5,0.8054631707571296,23190452,8
CHMP7,10,0.7119211567710914,23243637,8
R3HCC1,13,0.6076714902477578,23270120,8
LOXL2,3,0.8017393226399216,23297189,8
ENTPD4,9,0.6188795407307373,23385783,8
SLC25A37,4,0.831263833678735,23528956,8
NKX3-1,13,0.5161685499836342,23678697,8
STC1,4,0.8056116130758868,23841929,8
ADAM28,9,0.7729353653536356,24294040,8
DOCK5,13,0.6973970587543247,25184689,8
GNRH1,6,0.7734748891337387,25419258,8
KCTD9,13,0.6686920989677563,25427847,8
CDCA2,12,0.777867073624239,25459199,8
EBF2,8,0.7467183574544417,25841725,8
PPP2R2A,13,0.6989467058110082,26291508,8
BNIP3L,5,0.6345376367181579,26383054,8
PNMA2,9,0.725603581423794,26504701,8
DPYSL2,7,0.7012313825719709,26514031,8
TRIM35,10,0.7321565064061721,27284886,8
PTK2B,11,0.7289496398931559,27311482,8
EPHX2,3,0.7003129888938207,27490779,8
CLU,5,0.7567949072649541,27596917,8
SCARA3,5,0.7656900874415872,27633868,8
CCDC25,4,0.5906644197968411,27733316,8
ESCO2,8,0.6721914625086916,27771949,8
PBK,7,0.8054958091532191,27809624,8
SCARA5,5,0.7193929206362908,27869883,8
ELP3,13,0.7281084576651585,28089673,8
ZNF395,13,0.4948973391496031,28345590,8
FBXO16,4,0.6824393216817091,28348287,8
FZD3,8,0.8016254608811348,28494205,8
EXTL3,3,0.6063971666751105,28600469,8
INTS9,13,0.6531240679427337,28767661,8
HMBOX1,13,0.7831599592343953,28890395,8
KIF13B,12,0.6379820068077561,29067278,8
DUSP4,3,0.474677960385408,29333064,8
SARAF,12,0.6669944014721326,30063012,8
LEPROTL1,9,0.727050022956361,30095398,8
DCTN6,4,0.624144056246652,30156319,8
RBPMS,12,0.5423135649980203,30384511,8
GTF2E2,6,0.726658188600392,30578318,8
GSR,9,0.7709743401227471,30678066,8
UBXN8,8,0.8080104834811839,30732247,8
PPP2CB,12,0.7010716046401559,30774457,8
PURG,12,0.803003636613337,30995802,8
WRN,5,0.7906830884456802,31033788,8
NRG1,11,0.8094345733734705,31639222,8
FUT10,2,0.7171546372174256,33370824,8
TTI2,11,0.7854476735218472,33473386,8
MAK16,10,0.6109670227738009,33485182,8
RNF122,2,0.40641469443131795,33547754,8
ZNF703,11,0.6313476991874925,37695782,8
ERLIN2,5,0.3767505911938318,37736601,8
PLPBP,5,0.4433810859276368,37762595,8
ADGRA2,1,0.8123008889419496,37784191,8
BRF2,5,0.7117897362678325,37843268,8
RAB11FIP1,7,0.7975893444774935,37858618,8
EIF4EBP1,5,0.29493108626479936,38030534,8
ASH2L,5,0.0,38105242,8
STAR,5,0.48686984252291454,38143649,8
LSM1,5,0.6748132742809494,38163335,8
BAG4,5,0.4397704513296061,38176533,8
DDHD2,5,0.490953916950287,38225218,8
PLPP5,5,0.5149785450886284,38263130,8
NSD3,5,0.2876050763323881,38269704,8
LETM2,5,0.5908468525858205,38386207,8
FGFR1,12,0.5882756051775385,38400215,8
C8orf86,11,0.8346579861506447,38510834,8
TACC1,9,0.670275789061267,38728186,8
PLEKHA2,6,0.7506334180306999,38901235,8
TM2D2,4,0.6772805366509329,38988808,8
ADAM9,9,0.7624446861053038,38996869,8
ADAM32,7,0.7058367832840156,39106990,8
SFRP1,8,0.6186967101479433,41261962,8
GOLGA7,5,0.6218548206677794,41490396,8
GINS4,6,0.7588784895452632,41529218,8
GPAT4,6,0.0,41577187,8
KAT6A,5,0.574538050737811,41929479,8
AP3M2,12,0.8035753375097736,42152946,8
PLAT,7,0.0,42175233,8
IKBKB,4,0.7511770589512483,42271302,8
POLB,11,0.6035416748646785,42338454,8
DKK4,8,0.6756803248008627,42374063,8
VDAC3,4,0.5211919000266603,42391624,8
SLC20A2,7,0.7314583062359699,42416475,8
SMIM19,8,0.5710324800491197,42541155,8
THAP1,11,0.7653980344937886,42836674,8
RNF170,3,0.678120279038211,42849637,8
HOOK3,5,0.5552166784243169,42896946,8
FNTA,6,0.7381040710627282,43034194,8
POMK,5,0.768706532742548,43093506,8
HGSNAT,13,0.6285089216008612,43140464,8
SPIDR,12,0.5942285709319088,47260575,8
CEBPD,6,0.724877744913137,47736909,8
PRKDC,13,0.507033808463146,47773108,8
MCM4,4,0.6796369354623926,47960185,8
UBE2V2,4,0.5741808243702365,48008415,8
EFCAB1,8,0.8447563405229792,48710789,8
SNAI2,2,0.6530154067216309,48917598,8
PCMTD1,11,0.6129891907195446,51817575,8
RB1CC1,13,0.47245809471357825,52622458,8
ATP6V1H,13,0.359592238709856,53715543,8
RGS20,9,0.5942055911605215,53851795,8
TCEA1,3,0.6832127438853297,53966552,8
LYPLA1,13,0.6149551103551087,54046367,8
MRPL15,4,0.4435190918986348,54135210,8
SOX17,7,0.7585051343158894,54457935,8
TMEM68,13,0.6065983840863287,55696424,8
TGS1,4,0.6784752628284191,55773142,8
LYN,12,0.5403141498884079,55879835,8
RPS20,3,0.0,56067295,8
PLAG1,3,0.7740535511658873,56160909,8
CHCHD7,4,0.4595483669861502,56211686,8
IMPAD1,4,0.545651662918408,56957931,8
FAM110B,11,0.5163512084624944,57994509,8
UBXN2B,13,0.5607571583328697,58411359,8
SDCBP,4,0.7432885967667471,58552924,8
NSMAF,4,0.5434490196875648,58583508,8
TOX,8,0.8047629299085485,58805412,8
CA8,12,0.7027942615523769,60185412,8
RAB2A,13,0.4705519188734568,60516936,8
CHD7,12,0.0,60678740,8
CLVS1,7,0.7306500511850471,61057158,8
ASPH,4,0.5237665934736364,61500556,8
GGH,11,0.7207075165003495,63015079,8
TTPA,3,0.7757962516153134,63048553,8
YTHDF3,2,0.5532708510485712,63168553,8
BHLHE22,4,0.7598250548639064,64580367,8
CYP7B1,8,0.6543468540983279,64587763,8
ARMC1,13,0.5440385719541833,65602458,8
MTFR1,13,0.5477499597491776,65644734,8
PDE7A,11,0.6022670136092814,65717510,8
RRS1,13,0.6668397554897054,66429014,8
ADHFE1,4,0.5980452672278012,66432492,8
VXN,4,0.7775930712564759,66493520,8
MYBL1,13,0.4932031613510226,66562175,8
VCPIP1,12,0.6513169490670134,66628487,8
SGK3,13,0.6339942033520001,66667552,8
MCMDC2,13,0.5691414791236572,66870749,8
COPS5,13,0.5725564878391947,67043079,8
CSPP1,13,0.5072161227330075,67062426,8
ARFGEF1,13,0.0,67173511,8
PREX2,8,0.7968410464233109,67952046,8
SULF1,4,0.7461589597231109,69466624,8
NCOA2,3,0.6584313413834597,70109782,8
TRAM1,3,0.6349543596912461,70573218,8
LACTB2,3,0.5125140359359168,70635318,8
XKR9,13,0.5683253330103344,70669365,8
MSC,4,0.6896957394653083,71841549,8
KCNB2,6,0.7925245323300408,72537225,8
TERF1,3,0.5300056802847236,73008864,8
SBSPON,11,0.6470550961794108,73064543,8
RPL7,3,0.5086238918355627,73290242,8
RDH10,7,0.7902478368766176,73294602,8
STAU2,4,0.40925003630606793,73420369,8
UBE2W,3,0.5324635828767508,73780097,8
ELOC,4,0.5599189083764278,73939169,8
TMEM70,2,0.5014046507843801,73972437,8
LY96,12,0.7654293006539885,73991352,8
GDAP1,13,0.5947251458623195,74321130,8
CRISPLD1,12,0.7859166401290323,74984505,8
HNF4G,9,0.692146613427103,75407914,8
ZFHX4,12,0.6543085843213314,76681239,8
PEX2,13,0.4011536560098359,76980258,8
ZC2HC1A,3,0.54796776082245,78666089,8
IL7,9,0.8476285441600793,78675743,8
STMN2,6,0.7828418927467249,79610814,8
HEY1,2,0.6899046749908487,79764010,8
MRPS28,4,0.4019389053350191,79918717,8
TPD52,11,0.0,80034745,8
ZBTB10,2,0.7024350637317582,80485619,8
ZNF704,6,0.7032383618633103,80628451,8
PAG1,10,0.8096546545023482,80967810,8
FABP5,11,0.7521743342691078,81280536,8
FABP4,11,0.6693451383079981,81478419,8
IMPA1,4,0.6393746605903343,81656914,8
SLC10A5,1,0.7329845232675576,81693607,8
ZFAND1,13,0.7574121710416452,81701334,8
CHMP4C,11,0.519334437273197,81732448,8
SNX16,3,0.8242530236141263,81799581,8
LRRCC1,7,0.8697760294923371,85107215,8
E2F5,12,0.513462247506518,85177154,8
CA13,7,0.7296186331325658,85220587,8
RMDN1,4,0.0,86468257,8
CPNE3,13,0.5200565965609899,86514435,8
MMP16,13,0.7990441963810752,88032011,8
RIPK2,5,0.7126859653698259,89757806,8
OSGIN2,2,0.5763377959684142,89901849,8
NBN,13,0.5932487716241206,89933336,8
DECR1,3,0.45693390403645995,90001405,8
CALB1,12,0.8084792271931317,90058608,8
TMEM64,5,0.7600519595609017,90621995,8
NECAB1,7,0.7370042813110831,90791741,8
C8orf88,3,0.6677568563128613,90958471,8
PIP4P2,1,0.6480666661260562,90993802,8
OTUD6B,4,0.5992533578122882,91070196,8
LRRC69,13,0.7780861373256803,91101832,8
SLC26A7,3,0.7310086661517927,91209494,8
RUNX1T1,1,0.0,91954967,8
TRIQK,13,0.4252073598835524,92883530,8
FAM92A,11,0.5594318773696014,93698561,8
RBM12B,12,0.726980890214896,93729356,8
TMEM67,8,0.7253574154170477,93754844,8
PDP1,4,0.5626746972603293,93857807,8
GEM,4,0.7701427685120159,94249253,8
RAD54B,3,0.7985184231562009,94371960,8
VIRMA,13,0.6643238889615809,94487689,8
ESRP1,5,0.7319540556207971,94641074,8
DPY19L4,3,0.6499664805193527,94719703,8
INTS8,11,0.7358983886975999,94813311,8
CCNE2,13,0.43321920651717827,94879770,8
NDUFAF6,13,0.4063356284288001,94895767,8
TP53INP1,3,0.7357719758969363,94925972,8
PLEKHF2,13,0.43129700163918105,95133785,8
C8orf37,4,0.6873542261976531,95244913,8
GDF6,4,0.6663363417807315,96142333,8
UQCRB,3,0.4117118050819035,96225920,8
MTERF3,4,0.5435588195241183,96239398,8
PTDSS1,13,0.6671585493187553,96261715,8
SDC2,5,0.7191465977207097,96493813,8
CPQ,8,0.7218647386387534,96645242,8
TSPYL5,12,0.6466690508561717,97273474,8
MTDH,4,0.36400358866712534,97644184,8
LAPTM4B,9,0.41558309940834015,97775057,8
MATN2,8,0.5607508312426811,97868840,8
RPL30,3,0.5990152421901941,98024851,8
ERICH5,6,0.8500006376962108,98064522,8
RIDA,5,0.4507620251448974,98102344,8
POP1,13,0.8313894438187185,98117293,8
NIPAL2,9,0.6829578557856486,98189826,8
STK3,13,0.6994422995626655,98371228,8
OSR2,2,0.6854085334145341,98944403,8
VPS13B,13,0.7701554974487992,99013266,8
COX6C,13,0.6022898807597405,99873200,8
FBXO43,13,0.6782080822834857,100133351,8
POLR2K,13,0.5699836761506801,100150623,8
SPAG1,12,0.6991414688704636,100157906,8
RNF19A,5,0.6665823870390876,100257060,8
ANKRD46,3,0.7293914123204981,100509752,8
PABPC1,3,0.6688036357464591,100685816,8
YWHAZ,3,0.6926468289460315,100916523,8
ZNF706,9,0.8017243872111143,101177878,8
GRHL2,8,0.655636801141857,101492439,8
NCALD,13,0.7680380285151978,101686542,8
RRM2B,4,0.5649280524460005,102204502,8
UBR5,13,0.5349095756073796,102252273,8
KLF10,2,0.0,102648784,8
AZIN1,1,0.7133251134112806,102826308,8
ATP6V1C1,13,0.35628192699018846,103021063,8
BAALC,9,0.7640545368396338,103140713,8
FZD6,8,0.0,103298433,8
CTHRC1,12,0.8893353765475911,103371538,8
SLC25A32,2,0.6141217795935422,103398635,8
DCAF13,13,0.6381741812654576,103414714,8
LRP12,9,0.5062259217043343,104489231,8
ZFPM2,4,0.6516819113995587,104590733,8
OXR1,3,0.5793774711072299,106359476,8
EIF3E,7,0.8895743547727579,108201216,8
EMC2,13,0.518642641411099,108443601,8
TMEM74,11,0.6411726534637165,108606850,8
NUDCD1,5,0.6507039835279957,109240919,8
ENY2,4,0.6655286632526738,109334324,8
PKHD1L1,1,0.826871548313794,109362461,8
EBAG9,13,0.598414802646708,109539711,8
SYBU,4,0.614134170537874,109573978,8
TRPS1,1,0.7739850674844058,115408496,8
EIF3H,13,0.6652540305941297,116642130,8
UTP23,7,0.7571991178545706,116766505,8
RAD21,3,0.7321558018443304,116845935,8
AARD,2,0.7611249660218713,116938199,8
MED30,13,0.7365254765430262,117520713,8
EXT1,3,0.6563936416929559,117794490,8
SAMD12,8,0.6360255724873033,118189455,8
MAL2,12,0.7067924758799742,119165034,8
ENPP2,6,0.7748354895840517,119557086,8
TAF2,13,0.7154042256811258,119730774,8
DSCC1,2,0.7779888912704914,119833976,8
DEPTOR,7,0.6032806699763699,119873717,8
COL14A1,9,0.7443560460691261,120059780,8
MRPL13,13,0.5715508539568674,120380761,8
MTBP,5,0.7782686466864813,120445400,8
SNTB1,12,0.7614861541226687,120535745,8
ZHX2,12,0.5680397636789785,122781655,8
DERL1,3,0.5961931391571291,123013170,8
TBC1D31,13,0.5581278905739,123041968,8
C8orf76,12,0.7836929185983867,123219967,8
ZHX1-C8orf76,11,0.8265564770278971,123226189,8
ZHX1,12,0.72862088495799,123248451,8
ATAD2,9,0.7958700023505034,123319850,8
WDYHV1,9,0.6210182553930592,123416725,8
FBXO32,9,0.5289048023818412,123497889,8
ANXA13,6,0.7696502311408251,123680794,8
FAM91A1,10,0.7171368059392461,123768439,8
TMEM65,11,0.5455704783809732,124306189,8
TRMT12,12,0.6120055608913595,124450820,8
RNF139,6,0.6732204154920982,124474738,8
TATDN1,4,0.643246537524703,124488485,8
NDUFB9,4,0.5581696878242626,124539101,8
MTSS1,3,0.7985883302020464,124550790,8
ZNF572,2,0.641362238322944,124973295,8
SQLE,10,0.6366895197542543,124998497,8
WASHC5,13,0.3486365269097724,125024260,8
NSMCE2,13,0.5787785003740545,125091679,8
TRIB1,2,0.5414174236497145,125430358,8
MYC,2,0.778436091678027,127735434,8
FAM49B,13,0.516399405880626,129839593,8
ASAP1,12,0.8029403569313701,130052104,8
EFR3A,13,0.5594668065702917,131904093,8
KCNQ3,8,0.8203299254027715,132120859,8
LRRC6,5,0.6163357493796453,132570416,8
TMEM71,13,0.7343149060771137,132685007,8
PHF20L1,4,0.5385627606179737,132775358,8
TG,3,0.8051722644577386,132866958,8
SLA,2,0.5651595590731864,133036728,8
NDRG1,3,0.5716012092866242,133237171,8
ST3GAL1,3,0.5242641755625653,133454848,8
ZFAT,2,0.6035948516108166,134477788,8
KHDRBS3,9,0.7820622104936084,135457456,8
TRAPPC9,9,0.4108994574134178,139727725,8
CHRAC1,4,0.40347850311505673,140511311,8
AGO2,9,0.7001681898603656,140520156,8
PTK2,13,0.7078445373830153,140657900,8
DENND3,5,0.7103548478935613,141117278,8
SLC45A4,6,0.794803672332139,141207166,8
PTP4A3,4,0.35799912924789346,141391993,8
TSNARE1,3,0.5248111789815619,142212080,8
ADGRB1,10,0.8169037337309257,142449430,8
ARC,11,0.8141053207344897,142611049,8
JRK,13,0.5431773303470744,142657460,8
LY6K,7,0.7811618610749589,142700111,8
THEM6,13,0.6171236680273666,142727223,8
LYNX1,11,0.73603242253683,142771197,8
LY6E,10,0.6340742930279494,143017982,8
GPIHBP1,7,0.7421617326161929,143213218,8
ZFP41,3,0.7459652588945438,143246821,8
GLI4,4,0.6189512539781903,143267433,8
ZNF696,2,0.7564202740796573,143289676,8
TOP1MT,11,0.8589252253406782,143304384,8
RHPN1,10,0.5980985710601507,143368876,8
ZC3H3,3,0.5063861312054977,143437659,8
GSDMD,7,0.8276892061597093,143553207,8
MROH6,10,0.5894972010104268,143566192,8
NAPRT,13,0.7217295215861834,143574785,8
EEF1D,3,0.768463975103502,143579697,8
TIGD5,2,0.7517483879997839,143597835,8
PYCR3,10,0.706112496561253,143603210,8
TSTA3,3,0.5319113311464052,143612618,8
ZNF623,2,0.6201173027683524,143636013,8
ZNF707,13,0.6392266580411812,143684452,8
MAPK15,11,0.6264019630681776,143716340,8
FAM83H,12,0.677812140464213,143723933,8
IQANK1,5,0.71645127579546,143734140,8
SCRIB,1,0.7114999097733443,143790920,8
PUF60,10,0.7247183904830097,143816344,8
NRBP2,1,0.6641382110137057,143833583,8
EPPK1,8,0.6476428107390739,143857324,8
PLEC,4,0.5393754177998774,143915147,8
PARP10,7,0.5776528959771352,143977153,8
GRINA,3,0.47802000891045304,143990056,8
OPLAH,10,0.8233251558993817,144051266,8
EXOSC4,11,0.704676008443863,144078648,8
GPAA1,10,0.6135579426482789,144082590,8
CYC1,12,0.5782623006828025,144095039,8
SHARPIN,4,0.5597972479974385,144098633,8
MAF1,4,0.4508590857292549,144104461,8
WDR97,9,0.8385292322627236,144107726,8
HGH1,10,0.7203328580694722,144137774,8
MROH1,13,0.6493396091231218,144148016,8
BOP1,13,0.6964330910674115,144262045,8
HSF1,4,0.5965856301658508,144291591,8
DGAT1,4,0.626705352591123,144314584,8
TMEM249,12,0.836706558445553,144352219,8
SLC52A2,10,0.5289929886342404,144354135,8
FBXL6,10,0.0,144355431,8
ADCK5,10,0.5201622545754612,144373101,8
CPSF1,12,0.7555498224789757,144393229,8
SLC39A4,9,0.7070320095558118,144409742,8
VPS28,10,0.5735256066630914,144423601,8
TONSL,10,0.7434714263169988,144428775,8
CYHR1,12,0.7236751623954959,144449582,8
KIFC2,13,0.637035938963644,144466043,8
FOXH1,9,0.8656518800910735,144473412,8
PPP1R16A,3,0.49955485924074516,144477969,8
MFSD3,12,0.6188458658071432,144509070,8
RECQL4,10,0.7655411622830098,144511288,8
LRRC14,12,0.6377967546361349,144517992,8
C8orf82,3,0.5357701816259612,144525733,8
ARHGAP39,5,0.6669075919097172,144529179,8
ZNF251,10,0.6767739271887016,144720907,8
ZNF34,7,0.6604881238727085,144773114,8
RPL8,5,0.6802698086003022,144789765,8
ZNF517,4,0.5624912684516439,144798876,8
ZNF7,4,0.637321004227933,144827464,8
COMMD5,10,0.6819026957595755,144841042,8
ZNF250,2,0.7038602390358941,144876497,8
ZNF16,4,0.6887874114386531,144930358,8
C8orf33,10,0.6924072948184493,145052465,8
