# Supplementary material for: Gene Co-Expression in Breast Cancer: A Matter of Distance
Source: Front Oncol. 2021 Nov 17;11:726493. doi: 10.3389/fonc.2021.726493 (PMC8636045; doi:10.3389/fonc.2021.726493)
Supplement: Supplementary Material S13 — Piece-wise permutation p-values of the KS statistics, calculated for all bins obtained in Supplementary Material S8 , in every chromosomal region for each phenotype. [file DataSheet_13.zip › SuppMat10/SuppMat10/Clusters/Healthy/Healthy-chr9-clusters.tsv]

gname,clusterid,assignmentcost,gstart,chromosome
WASHC1,12,0.8202750800609576,14475,9
FOXD4,9,0.733167651376069,116231,9
CBWD1,6,0.7725089425973631,121038,9
C9orf66,6,0.7568436473873517,212824,9
DOCK8,3,0.6729562352272466,214854,9
KANK1,7,0.5293544280630338,470291,9
SMARCA2,14,0.6991005982954038,1980290,9
VLDLR,7,0.0,2621787,9
PUM3,1,0.6475362528198302,2720469,9
RFX3,9,0.6580214979357368,3218297,9
GLIS3,10,0.750780891497558,3824127,9
SLC1A1,10,0.6059782012073625,4490468,9
SPATA6L,12,0.6523693365926158,4553386,9
PLPP6,3,0.7733391257708545,4662315,9
CDC37L1,11,0.7435377159891616,4679559,9
AK3,1,0.48653925311267143,4709556,9
RCL1,10,0.6968766803346325,4792944,9
JAK2,10,0.5598283027075339,4984390,9
RLN1,5,0.7997550757718406,5334930,9
PLGRKT,3,0.6867388425544008,5357971,9
CD274,10,0.6968463247138569,5450503,9
PDCD1LG2,10,0.7032228776748137,5510570,9
RIC1,3,0.6678455135966721,5629025,9
ERMP1,9,0.6170850934609956,5765076,9
KIAA2026,8,0.6333740008278584,5881596,9
MLANA,7,0.7168679105522556,5890802,9
RANBP6,7,0.6136764130972927,6011043,9
IL33,6,0.7394841288619993,6215786,9
UHRF2,9,0.5852405480124098,6413151,9
KDM4C,1,0.6045878770843804,6720863,9
DMAC1,3,0.6104454607991112,7796500,9
PTPRD,1,0.7380129078599731,8314246,9
LURAP1L,6,0.7281917003201818,12775020,9
MPDZ,10,0.5762844431073921,13105704,9
NFIB,1,0.637233068964833,14081843,9
ZDHHC21,3,0.7557226386855974,14611071,9
FREM1,7,0.7276624362057023,14734666,9
TTC39B,13,0.7118708753867569,15163622,9
SNAPC3,9,0.5709597446339327,15422704,9
PSIP1,9,0.6736338339106622,15464066,9
CCDC171,8,0.6933892245146245,15553043,9
BNC2,5,0.0,16409503,9
CNTLN,1,0.650261728152937,17134982,9
ADAMTSL1,7,0.6882380831684203,17906563,9
RRAGA,4,0.6940131287689972,19049395,9
HAUS6,12,0.6940260436999726,19053141,9
PLIN2,1,0.8336379972502024,19108375,9
DENND4C,5,0.6109979540407927,19230435,9
RPS6,1,0.7165082982493518,19375715,9
ACER2,9,0.6092900604123648,19409009,9
MLLT3,10,0.6208397496621005,20341669,9
FOCAD,4,0.7887001468737432,20658309,9
HACD4,14,0.6544453102235116,20999509,9
KLHL9,9,0.6063635104808935,21329671,9
MTAP,5,0.681530090515664,21802636,9
CDKN2A,6,0.7866179249442236,21967753,9
ELAVL2,13,0.7793263549231483,23690104,9
TUSC1,1,0.788866085552704,25676389,9
CAAP1,4,0.713417826743512,26840685,9
PLAA,5,0.6201756283305052,26903372,9
IFT74,5,0.6849294973661804,26947039,9
TEK,10,0.8407058280881679,27109141,9
MOB3B,2,0.717306468413996,27325209,9
C9orf72,10,0.7036797303568081,27546545,9
ACO1,3,0.5622520438851772,32384603,9
DDX58,13,0.8089325493552484,32455302,9
TOPORS,6,0.7571554722199345,32540544,9
SMIM27,12,0.6819454459190895,32551144,9
NDUFB6,14,0.5753444862107371,32553001,9
APTX,6,0.6371648555632283,32972606,9
DNAJA1,4,0.6452034707047537,33025273,9
SMU1,5,0.6515403488276754,33041765,9
B4GALT1,5,0.5859479831033239,33104082,9
BAG1,1,0.5911773548239372,33247820,9
CHMP5,9,0.7087131814320504,33264879,9
NFX1,10,0.5400478630075707,33290512,9
AQP3,5,0.7751892735651211,33441156,9
NOL6,7,0.6818829405024096,33461353,9
UBE2R2,11,0.6301553024415099,33817160,9
UBAP2,11,0.42451449938843955,33921693,9
DCAF12,9,0.6212704497774317,34086387,9
UBAP1,11,0.6612471420753145,34179005,9
KIF24,11,0.670890488235574,34252381,9
NUDT2,14,0.7221041987996111,34329506,9
MYORG,11,0.0,34366666,9
C9orf24,6,0.751799505674022,34379019,9
FAM219A,11,0.7295223325714196,34398184,9
DNAI1,10,0.5612309093279816,34457414,9
ENHO,10,0.7249587491338021,34521043,9
CNTFR,11,0.330818406689838,34551432,9
RPP25L,11,0.5183207724852747,34610486,9
DCTN3,8,0.749836095753524,34613545,9
ARID3C,4,0.7796906617142436,34621379,9
SIGMAR1,4,0.6396532092815818,34634722,9
GALT,11,0.7169165385564794,34638133,9
IL11RA,4,0.7134414310805117,34650702,9
CCL21,7,0.7594224303514132,34709005,9
PHF24,4,0.8248584842295217,34957608,9
DNAJB5,11,0.5939297439538092,34989641,9
VCP,11,0.650212016522395,35056064,9
FANCG,2,0.6106440261056656,35073835,9
PIGO,13,0.5075173629658529,35088688,9
STOML2,1,0.5750325353549341,35099776,9
FAM214B,1,0.5170246710666939,35104112,9
UNC13B,9,0.7688305016372597,35161992,9
RUSC2,14,0.604665920570381,35490111,9
TESK1,1,0.5402187634035073,35605262,9
CD72,6,0.7832348926260474,35609533,9
SIT1,1,0.7549228533772413,35649295,9
CCDC107,7,0.6048672114404051,35658290,9
ARHGEF39,2,0.7142953300423867,35658875,9
TPM2,11,0.47746681956429815,35681992,9
TLN1,3,0.7637157815529422,35696948,9
CREB3,14,0.6781355726325344,35732598,9
GBA2,4,0.6073993908981292,35736866,9
RGP1,14,0.6591984401438457,35749287,9
NPR2,1,0.6271386105549953,35792154,9
SPAG8,14,0.8062377029220488,35808045,9
HINT2,1,0.5968204647044825,35812960,9
TMEM8B,11,0.5196472899161129,35814451,9
FAM221B,10,0.7751278821744374,35816391,9
HRCT1,3,0.8043883882590565,35906202,9
SPAAR,6,0.7205732102004083,35909492,9
RECK,7,0.6720259482555226,36036913,9
GLIPR2,10,0.6358735167947016,36136536,9
CCIN,1,0.6920184476980205,36169394,9
CLTA,1,0.7527887287805215,36190856,9
GNE,11,0.6559183086991986,36214441,9
RNF38,10,0.6507879341260241,36336396,9
ZCCHC7,10,0.7003028095864235,37120539,9
GRHPR,11,0.6517983588245494,37422666,9
ZBTB5,3,0.7335732801598362,37438102,9
POLR1E,10,0.7709614532283399,37485948,9
FBXO10,11,0.6496635992095866,37510892,9
TOMM5,4,0.6808312510691843,37582646,9
FRMPD1,5,0.6884031592800819,37650954,9
TRMT10B,12,0.6284442977156393,37753803,9
EXOSC3,9,0.6006324596140246,37766978,9
DCAF10,10,0.6117389891374263,37800554,9
SLC25A51,3,0.5926424459569353,37879400,9
SHB,6,0.6417261741168349,37915898,9
ALDH1B1,10,0.7679733270407694,38392702,9
ANKRD18A,10,0.6246107548728387,38571358,9
CNTNAP3,9,0.7119243664686791,39072767,9
CBWD6,4,0.7788748727356426,41131306,9
CNTNAP3B,7,0.8313154246617311,41890314,9
CBWD5,5,0.7689513978358286,65668805,9
ZNF658,2,0.7422697163898417,66856426,9
CBWD3,5,0.7330887171300549,68232003,9
PGM5,6,0.6790353408385481,68328308,9
PIP5K1B,1,0.7309970100241973,68705240,9
FAM122A,3,0.7998491451567576,68780034,9
FXN,13,0.6813344455755503,69035563,9
TJP2,7,0.7822669080825739,69121264,9
FAM189A2,11,0.3383856995591007,69324567,9
APBA1,3,0.7193722598370298,69427532,9
PTAR1,8,0.6703608251579121,69709522,9
MAMDC2,5,0.6305096705238287,70043848,9
SMC5,4,0.6409119088231132,70258978,9
KLF9,3,0.8177488804607247,70384597,9
TRPM3,7,0.7387544794855043,70529063,9
CEMIP2,13,0.7622443210258936,71683366,9
ABHD17B,14,0.7184951146892758,71862452,9
C9orf85,14,0.6909172124747748,71911510,9
ZFAND5,10,0.8034604274008897,72351413,9
TMC1,11,0.6595945343495968,72521608,9
ALDH1A1,6,0.7159840691449388,72900671,9
ANXA1,6,0.628122799588672,73151865,9
TRPM6,9,0.7498225001123415,74722495,9
C9orf40,10,0.6791055674403241,74946583,9
CARNMT1,14,0.7762019068941436,74980790,9
NMRK1,12,0.7239813002917924,75060573,9
OSTF1,8,0.6724606040537352,75088543,9
PCSK5,3,0.8113228880818821,75890644,9
RFK,12,0.7778566515988051,76385526,9
GCNT1,5,0.7016041441635872,76419850,9
PRUNE2,14,0.6933661366538865,76611376,9
VPS13A,8,0.6150616226170026,77177445,9
GNA14,14,0.7783815345806413,77423079,9
GNAQ,14,0.7824963172208758,77716087,9
CEP78,9,0.7041924303121088,78236062,9
PSAT1,5,0.6485057513613919,78297125,9
TLE4,11,0.7821608062905769,79571773,9
TLE1,3,0.6923098818216,81583683,9
RASEF,1,0.6988350742557433,82979590,9
FRMD3,9,0.6595525630504576,83242990,9
IDNK,7,0.70469297799467,83623049,9
UBQLN1,8,0.7601464970727146,83659968,9
GKAP1,9,0.6514700101280515,83739425,9
KIF27,12,0.5024029787914794,83834099,9
C9orf64,2,0.7793168995274348,83938311,9
HNRNPK,7,0.8387306356698248,83968083,9
RMI1,10,0.7669836505736185,83980711,9
SLC28A3,3,0.7951517313916923,84275457,9
NTRK2,6,0.625056565111681,84668551,9
AGTPBP1,9,0.6994538701818868,85546539,9
NAA35,1,0.5788856189003817,85941146,9
GOLM1,14,0.7228324452431338,86026146,9
ISCA1,11,0.506302881272837,86264546,9
TUT7,8,0.6831996119070606,86287733,9
GAS1,9,0.7339919780851946,86944362,9
DAPK1,10,0.6640546982725234,87497228,9
CTSL,10,0.7266507689435613,87726109,9
CDK20,11,0.7170136342841256,87966441,9
SPIN1,11,0.5305295233566585,88388430,9
NXNL2,5,0.787858850991323,88534033,9
S1PR3,9,0.7214867934670721,88990863,9
SHC3,3,0.7290417488483952,89005771,9
CKS2,9,0.7680493578137785,89311195,9
SECISBP2,4,0.7103552024767688,89318506,9
SEMA4D,11,0.3880769798429117,89360787,9
GADD45G,4,0.8366781284811334,89605012,9
DIRAS2,12,0.7945133136074154,90609832,9
SYK,8,0.7244556331325043,90801787,9
AUH,9,0.7206565436996617,91213815,9
NFIL3,3,0.7339195390183813,91409045,9
ROR2,10,0.6389302861843333,91563091,9
SPTLC1,9,0.7337941941005666,92000087,9
IARS,4,0.7274448918730305,92210207,9
NOL8,14,0.6721604075284654,92297358,9
CENPP,4,0.8892137331512738,92325953,9
OGN,5,0.6066484157990422,92383268,9
OMD,10,0.7861172216192804,92414245,9
ECM2,7,0.6151769244432264,92493554,9
IPPK,12,0.609835895600433,92613183,9
BICD2,1,0.6687645903216333,92711363,9
ZNF484,11,0.8172319965472339,92844182,9
FGD3,3,0.8286851820412846,92947523,9
SUSD3,3,0.8100537798900158,93058688,9
CARD19,10,0.7168645361833933,93096217,9
NINJ1,5,0.8089015311039593,93121496,9
WNK2,11,0.4681872012192968,93184916,9
FAM120AOS,2,0.7131168541132166,93431441,9
FAM120A,10,0.5697449196040812,93451685,9
PHF2,1,0.7713311618678689,93576584,9
PTPDC1,1,0.7269464084353869,94030794,9
ZNF169,14,0.6677243316061292,94259311,9
MFSD14B,11,0.697946807247805,94374551,9
FBP1,12,0.7133572984251737,94603133,9
FANCC,2,0.8291923010314532,95099054,9
PTCH1,10,0.7415396073373417,95442980,9
ERCC6L2,8,0.6439880646768884,95871264,9
HSD17B3,10,0.7925572955536027,96235306,9
SLC35D2,7,0.6156476995855487,96313444,9
ZNF367,10,0.7499904256387538,96385941,9
HABP4,8,0.7608816862041156,96450169,9
CDC14B,11,0.7687175263029773,96490241,9
PRXL2C,7,0.6570225978562667,96639577,9
ZNF510,14,0.5666069467794242,96755865,9
ZNF782,14,0.7071537744079941,96816472,9
MFSD14C,2,0.0,96887373,9
NUTM2G,4,0.7016107342058573,96928310,9
CTSV,4,0.6738773247524097,97029677,9
CCDC180,9,0.8675995977542537,97307304,9
TDRD7,14,0.6960579344526536,97412096,9
TSTD2,6,0.6763351625619811,97600080,9
NCBP1,9,0.0,97633668,9
XPA,2,0.6998826492677326,97674909,9
TRMO,7,0.6648036796386851,97904489,9
ANP32B,7,0.7015298204045917,97983341,9
NANS,9,0.5641448202762611,98056732,9
TRIM14,5,0.7229376666753505,98069275,9
CORO2A,9,0.7616832376450595,98120975,9
TBC1D2,1,0.8028898167760301,98199011,9
ANKS6,7,0.5934152548660692,98731329,9
GALNT12,7,0.7757055403200712,98807670,9
COL15A1,6,0.7726181267388998,98943179,9
TGFBR1,1,0.7721651446087001,99104038,9
ALG2,4,0.7641174775728012,99216425,9
SEC61B,11,0.5980199344051773,99222064,9
STX17,12,0.0,99906654,9
ERP44,5,0.863947151956639,99979185,9
INVS,8,0.0,100099243,9
TEX10,8,0.5592099119704674,100302077,9
MSANTD3,14,0.7235983928490075,100427156,9
PLPPR1,7,0.6827873938339928,101028727,9
MRPL50,10,0.8180254486756302,101387633,9
ZNF189,12,0.73299280874361,101398873,9
TMEM246,9,0.7213519648504018,101473170,9
RNF20,10,0.5833723747963113,101533853,9
GRIN3A,9,0.7033433046496775,101569352,9
SMC2,10,0.7952402972617495,104094260,9
NIPSNAP3A,14,0.7297489049914003,104747683,9
NIPSNAP3B,11,0.4854974027405692,104764129,9
ABCA1,10,0.5441250050542671,104781006,9
SLC44A1,6,0.742874896581021,105244622,9
FSD1L,11,0.4455979852213592,105447796,9
FKTN,1,0.7346754189424582,105558130,9
ZNF462,11,0.5652024770653337,106863166,9
RAD23B,7,0.6182007145218815,107283137,9
KLF4,7,0.8287893194657407,107484852,9
ELP1,4,0.6844467796068596,108867517,9
CTNNAL1,7,0.803322084664178,108942569,9
TMEM245,1,0.651924657691258,109015135,9
EPB41L4B,7,0.6798675695134139,109171975,9
PTPN3,6,0.6648144104323304,109375466,9
PALM2,12,0.8706593881312512,109640788,9
AKAP2,14,0.7245269259315302,110048598,9
C9orf152,7,0.8081063912879947,110190048,9
TXN,3,0.7329298096860268,110243810,9
SVEP1,1,0.7555824107470273,110365248,9
LPAR1,14,0.6318305427356135,110873263,9
ECPAS,11,0.4109679546926698,111360692,9
ZNF483,11,0.7514915955270314,111525159,9
PTGR1,6,0.740106830829525,111549722,9
DNAJC25,8,0.7732707195459589,111631334,9
GNG10,3,0.7667453934676525,111661605,9
UGCG,8,0.7182885772367622,111896814,9
SUSD1,1,0.7527007745370672,112040785,9
PTBP3,6,0.7421174486843491,112217716,9
HSDL2,1,0.40853000044103516,112380080,9
KIAA1958,11,0.6805085171289322,112486847,9
INIP,11,0.8282872193765035,112683926,9
SNX30,2,0.7074776687546658,112750760,9
ZFP37,7,0.8039430483207795,113038380,9
SLC31A2,5,0.6748152665456941,113150976,9
FKBP15,14,0.5438901982446706,113161006,9
SLC31A1,11,0.5964966900585984,113221544,9
CDC26,14,0.6924895821614523,113255835,9
PRPF4,4,0.6720536789728955,113275343,9
RNF183,3,0.8022553194589915,113297093,9
WDR31,1,0.8140502803027008,113313222,9
BSPRY,7,0.8123825280566142,113349541,9
HDHD3,14,0.7777385434033892,113373419,9
ALAD,7,0.5113007740749637,113386312,9
POLE3,13,0.6741036799360711,113407235,9
C9orf43,7,0.8502799076953202,113410054,9
RGS3,3,0.6350483775377305,113444731,9
ZNF618,11,0.6066006562465642,113876282,9
COL27A1,5,0.7484475686599192,114155537,9
AKNA,4,0.7007823187453195,114334156,9
WHRN,11,0.6078342578205027,114402080,9
ATP6V1G1,10,0.6964444637603042,114587769,9
TMEM268,7,0.5143881739426681,114611206,9
TNFSF15,12,0.8416668016847507,114784652,9
TNFSF8,5,0.7394083160121769,114893343,9
TNC,1,0.7884524047111195,115019575,9
PAPPA,2,0.7558777084629764,116153791,9
ASTN2,14,0.5974927477587268,116425225,9
TRIM32,11,0.382563167949438,116687302,9
TLR4,7,0.717222768701463,117704175,9
CDK5RAP2,14,0.637063708252373,120388869,9
MEGF9,7,0.6887668826787654,120600811,9
FBXW2,9,0.7727105380044259,120751978,9
B3GNT10,14,0.8059350996449254,120792403,9
PSMD5,10,0.8233122331606765,120815496,9
PHF19,8,0.6104882147985616,120855651,9
TRAF1,10,0.5413340918275438,120902393,9
C5,10,0.7045030651931018,120952335,9
CNTRL,10,0.6447368583223336,121074863,9
RAB14,9,0.6555600542630806,121178133,9
GSN,6,0.753715027889246,121207794,9
STOM,11,0.7503333509654777,121338988,9
DAB2IP,5,0.7360881379211945,121567057,9
TTLL11,1,0.6194387127551815,121821928,9
NDUFA8,1,0.0,122144058,9
LHX6,3,0.648656446877296,122202577,9
RBM18,14,0.5379577327267573,122237622,9
MRRF,1,0.7292446593163084,122264603,9
PTGS1,7,0.8031756831503659,122370530,9
PDCL,11,0.7806879453187349,122798389,9
RC3H2,1,0.7300827186207299,122844556,9
ZBTB6,14,0.6891277125601234,122908056,9
ZBTB26,14,0.7130750625615898,122915566,9
RABGAP1,8,0.7275536700101327,122940833,9
STRBP,6,0.7769083523536251,123109500,9
CRB2,6,0.7209251626922323,123356170,9
DENND1A,14,0.7129402886739431,123379654,9
NEK6,7,0.4976697720653066,124257606,9
PSMB7,1,0.5447453606787709,124353465,9
NR6A1,4,0.799190953487997,124517275,9
OLFML2A,3,0.7476516040622505,124777133,9
RPL35,10,0.7400361442334202,124857880,9
ARPC5L,7,0.7129402792676627,124862130,9
GOLGA1,1,0.7469396867294615,124878357,9
SCAI,10,0.5160282267975913,124942608,9
PPP6C,1,0.6109406694382966,125146573,9
RABEPK,1,0.7061416422530454,125200542,9
HSPA5,14,0.7030231340474277,125234853,9
GAPVD1,3,0.7806237269643865,125261794,9
MAPKAP1,1,0.5133657941020489,125437393,9
PBX3,5,0.7708236359564025,125747345,9
MVB12B,9,0.686951832772742,126326829,9
LMX1B,6,0.0,126614443,9
ZBTB43,14,0.5802204211865296,126805006,9
ZBTB34,4,0.7347044655463242,126860665,9
RALGPS1,6,0.7066681184665852,126914774,9
ANGPTL2,11,0.71168524223603,127087348,9
GARNL3,14,0.6322873233697806,127224265,9
SLC2A8,1,0.7226482072944909,127397138,9
ZNF79,14,0.5966404638514471,127424374,9
RPL12,12,0.8154579221113258,127447674,9
LRSAM1,11,0.6944672898792084,127451486,9
FAM129B,14,0.7371620480986796,127505339,9
STXBP1,8,0.6141555342552194,127579370,9
PTRH1,14,0.8392410105900695,127690348,9
CFAP157,4,0.7165342849892182,127706988,9
TTC16,12,0.782450619389127,127716079,9
TOR2A,10,0.6181932861360295,127731524,9
SH2D3C,6,0.6670403626319996,127738317,9
CDK9,10,0.5339356262704418,127785679,9
FPGS,10,0.0,127794597,9
ENG,4,0.7591095440700019,127815012,9
AK1,1,0.44874815027558357,127866486,9
ST6GALNAC6,10,0.5546414449404631,127885321,9
ST6GALNAC4,7,0.7439659184370313,127907886,9
PIP5KL1,13,0.7166663783430658,127920881,9
DPM2,4,0.7666542222456144,127935099,9
FAM102A,5,0.7635545866136925,127940582,9
NAIF1,9,0.524367102354744,128061233,9
SLC25A25,6,0.6250445063005325,128068201,9
PTGES2,1,0.557512942991225,128120693,9
LCN2,13,0.7612386169137147,128149071,9
C9orf16,7,0.7683347509275544,128160265,9
CIZ1,14,0.5965460136386048,128161251,9
DNM1,10,0.6969727755393864,128191655,9
GOLGA2,14,0.586428381731203,128255829,9
SWI5,14,0.570296672142966,128275379,9
TRUB2,1,0.6184022609525699,128305159,9
COQ4,9,0.5553349705039281,128322544,9
SLC27A4,5,0.6260866569730674,128340527,9
URM1,10,0.4882450999956215,128371319,9
CERCAM,6,0.682875497149901,128411751,9
ODF2,9,0.5698791168662458,128455186,9
GLE1,14,0.6330849568350827,128504700,9
SPTAN1,10,0.6361791307609217,128552558,9
WDR34,9,0.6959180626594905,128633661,9
SET,14,0.5671226593677514,128683424,9
PKN3,3,0.6760669760948251,128702503,9
ZDHHC12,10,0.7927458642126575,128720870,9
ZER1,1,0.5553922616347314,128729786,9
TBC1D13,5,0.7200999111710207,128787253,9
ENDOG,11,0.663791760978018,128818500,9
SPOUT1,14,0.6462246210358465,128819651,9
KYAT1,3,0.7936237686457341,128832942,9
LRRC8A,3,0.770660349506762,128882112,9
PHYHD1,5,0.5912469045583684,128920966,9
DOLK,2,0.7320734183921596,128945530,9
NUP188,7,0.6454562383930953,128947699,9
SH3GLB2,6,0.6636460317899959,129007036,9
MIGA2,10,0.6581385395915258,129036621,9
DOLPP1,3,0.6797679704490088,129081111,9
CRAT,1,0.704733708046521,129094794,9
PTPA,1,0.5839419250424889,129110950,9
IER5L,9,0.634542230276633,129175552,9
NTMT1,14,0.5579580433615758,129608884,9
C9orf50,12,0.7564559027850558,129612225,9
ASB6,14,0.4437412054589367,129634604,9
PRRX2,6,0.8056998764999703,129665647,9
PTGES,3,0.7619035289062586,129738331,9
TOR1B,14,0.4936970308124068,129803157,9
TOR1A,14,0.5909218820635267,129812942,9
C9orf78,14,0.6773616822209436,129827290,9
USP20,14,0.6582448952938884,129834698,9
FNBP1,14,0.6923942781479062,129887187,9
GPR107,6,0.7090861863646214,130053426,9
NCS1,11,0.8306718340214964,130172404,9
ASS1,1,0.5936664953727325,130444929,9
FUBP3,13,0.7367714860713448,130578965,9
EXOSC2,12,0.6430567684606179,130693721,9
ABL1,14,0.7579839197560696,130713946,9
QRFP,4,0.6824421807646048,130892702,9
LAMC3,11,0.6526817772985494,131009174,9
AIF1L,3,0.0,131096476,9
NUP214,14,0.5917439258976729,131125586,9
FAM78A,11,0.2494778058363376,131258076,9
PLPP7,11,0.2094680889457894,131289459,9
PRRC2B,10,0.5444655552636075,131373636,9
POMT1,14,0.5997771577710334,131502902,9
UCK1,1,0.6182175516425287,131523801,9
RAPGEF1,14,0.6399531569025372,131576770,9
MED27,10,0.6681731708334235,131852928,9
NTNG2,10,0.707945569603122,132161676,9
SETX,8,0.7293205641850131,132261356,9
TTF1,14,0.5532589391843695,132375548,9
DDX31,14,0.6608503887035853,132592997,9
GTF3C4,14,0.5038093315694108,132670035,9
AK8,9,0.6114698707735047,132725578,9
SPACA9,9,0.7239242684045465,132878027,9
TSC1,1,0.4748230841655289,132891348,9
GTF3C5,14,0.5609868443401227,133030675,9
RALGDS,4,0.5914468087237938,133097720,9
GBGT1,7,0.656563749641373,133152948,9
ABO,4,0.8015889623303349,133250401,9
SURF6,14,0.5939309043974405,133328776,9
MED22,14,0.48192460950814153,133338323,9
RPL7A,10,0.5767844232001735,133348218,9
SURF1,1,0.8355335436231444,133351758,9
SURF2,14,0.750850916222599,133356550,9
SURF4,7,0.7176285585767783,133361450,9
STKLD1,13,0.0,133376367,9
REXO4,14,0.0,133406059,9
ADAMTS13,13,0.6693662975706863,133414358,9
CACFD1,10,0.6938585308015279,133459965,9
SLC2A6,10,0.70592107896262,133471094,9
ADAMTSL2,4,0.8318595462223194,133532164,9
SARDH,3,0.7424415878572249,133663560,9
VAV2,14,0.6521330078586524,133761894,9
BRD3OS,6,0.6265937139218283,134025481,9
BRD3,14,0.6225033001505675,134030305,9
WDR5,14,0.6151403026080648,134135365,9
RXRA,3,0.6280937429342957,134317098,9
COL5A1,14,0.7858937826431573,134641774,9
FCN1,1,0.7626623920864191,134903232,9
OLFM1,9,0.6527242474956774,135075422,9
PPP1R26,14,0.6952424055393971,135479079,9
C9orf116,6,0.6962607512784782,135495181,9
MRPS2,10,0.7418805050205597,135499984,9
CAMSAP1,10,0.5507586188791721,135808487,9
UBAC1,11,0.5390418421865877,135932969,9
NACC2,7,0.7258452358490086,136006537,9
TMEM250,14,0.5948787019023096,136114581,9
QSOX2,9,0.6602408175040213,136206333,9
GPSM1,8,0.7445227001432801,136327476,9
DNLZ,4,0.7611547419880693,136359480,9
CARD9,9,0.7773273838226943,136361903,9
SNAPC4,14,0.6172290976678163,136375577,9
ENTR1,4,0.7122569819076181,136401922,9
PMPCA,8,0.6178583707113345,136410641,9
INPP5E,9,0.783381909437425,136428619,9
SEC16A,9,0.7730777455857266,136440096,9
NOTCH1,7,0.656023096958757,136494433,9
EGFL7,8,0.7941554278525401,136658856,9
AGPAT2,3,0.5747005234686444,136673143,9
LCN6,7,0.7816559938799907,136744017,9
TMEM141,10,0.6195224001141828,136791344,9
CCDC183,12,0.7415450800913581,136796350,9
RABL6,12,0.6817537337590386,136807943,9
AJM1,12,0.7398393629221455,136844415,9
PHPT1,1,0.515099664615905,136848724,9
MAMDC4,3,0.7024481882283248,136850943,9
EDF1,8,0.5726563600844319,136862119,9
TRAF2,14,0.4665395711895477,136881912,9
FBXW5,10,0.5842284665495643,136940435,9
C8G,11,0.7070873077863371,136945185,9
LCN12,3,0.6580532623575639,136949551,9
PTGDS,1,0.6209948947672095,136975092,9
PAXX,9,0.6982181499633702,136992422,9
CLIC3,6,0.6558994154309957,136994635,9
ABCA2,6,0.6958972719227505,137007234,9
NPDC1,3,0.693011927523558,137039463,9
ENTPD2,11,0.46066241894568094,137048107,9
SAPCD2,8,0.7571009905189362,137062127,9
UAP1L1,14,0.5868672794733633,137077517,9
MAN1B1,14,0.5794984085129511,137086985,9
DPP7,14,0.7020743589690244,137110546,9
GRIN1,9,0.6750181406090159,137139154,9
ANAPC2,9,0.5943275099036103,137174784,9
SSNA1,10,0.6315747287740134,137188660,9
TPRN,10,0.6723326335908486,137191617,9
TMEM203,7,0.676592459924817,137204082,9
NDOR1,9,0.7435305231062176,137205685,9
RNF208,6,0.659804199359058,137220247,9
CYSRT1,7,0.7756191344929717,137224635,9
RNF224,13,0.6937639596692655,137227271,9
SLC34A3,11,0.6898863533611801,137230757,9
TUBB4B,4,0.0,137241287,9
STPG3,10,0.7172316913733338,137251261,9
NELFB,14,0.6792718611776678,137255327,9
TOR4A,8,0.7005044968874735,137277726,9
NRARP,5,0.8143511941600918,137299631,9
EXD3,7,0.7449043231829444,137306896,9
NOXA1,8,0.758678765968751,137423350,9
ENTPD8,10,0.7000028588983427,137434364,9
NSMF,6,0.7107920058127104,137447573,9
PNPLA7,14,0.7596227599723413,137459952,9
MRPL41,1,0.6109257102055852,137551879,9
DPH7,14,0.71905693210504,137554444,9
ZMYND19,14,0.48792845369485516,137582081,9
ARRDC1,5,0.7278933982567983,137605685,9
EHMT1,3,0.717496793073253,137618992,9
