# Supplementary material for: Gene Co-Expression in Breast Cancer: A Matter of Distance
Source: Front Oncol. 2021 Nov 17;11:726493. doi: 10.3389/fonc.2021.726493 (PMC8636045; doi:10.3389/fonc.2021.726493)
Supplement: Supplementary Material S13 — Piece-wise permutation p-values of the KS statistics, calculated for all bins obtained in Supplementary Material S8 , in every chromosomal region for each phenotype. [file DataSheet_13.zip › SuppMat10/SuppMat10/Clusters/Healthy/Healthy-chr10-clusters.tsv]

gname,clusterid,assignmentcost,gstart,chromosome
ZMYND11,1,0.0,134465,10
DIP2C,5,0.658435471401301,274190,10
PRR26,10,0.7902404409092647,649948,10
LARP4B,5,0.570379932953966,806914,10
GTPBP4,2,0.5120666381634246,988434,10
IDI1,11,0.5856265039988263,1039152,10
WDR37,5,0.6621204434885817,1049538,10
ADARB2,11,0.6875603627006096,1177313,10
PFKP,1,0.5489841887481215,3066333,10
PITRM1,5,0.7161417099866991,3137728,10
KLF6,9,0.4432720807306778,3775996,10
AKR1E2,1,0.7206767434887452,4786629,10
AKR1C3,11,0.6019816716387228,5035354,10
TUBAL3,5,0.6621527315693225,5393101,10
NET1,10,0.8397725255517122,5412557,10
ASB13,11,0.6392056423479242,5638867,10
GDI2,5,0.7597550106336073,5765223,10
ANKRD16,6,0.7655081721198264,5861616,10
FBH1,7,0.6977262552670433,5890203,10
IL15RA,6,0.574900909697127,5943639,10
IL2RA,4,0.6464484005705445,6010689,10
RBM17,5,0.6317471546255762,6089034,10
PFKFB3,4,0.6750995773846575,6144934,10
SFMBT2,5,0.5116361669491216,7158624,10
ITIH5,12,0.5814706997320238,7559270,10
KIN,1,0.6737345395947683,7750962,10
ATP5F1C,5,0.45829032680042914,7788147,10
TAF3,1,0.6758809885846867,7818505,10
GATA3,5,0.6976066932128231,8045378,10
CELF2,5,0.6590563749283016,10798397,10
USP6NL,1,0.6475154459175257,11453946,10
ECHDC3,6,0.6502529395350647,11742366,10
PROSER2,4,0.4772604165598219,11823339,10
UPF2,5,0.6164354374753676,11920022,10
DHTKD1,6,0.6551932054925492,12068954,10
SEC61A2,5,0.5790321125150703,12129637,10
NUDT5,5,0.728470916447755,12165330,10
CDC123,1,0.5854919879423536,12195965,10
CAMK1D,13,0.6495137306894894,12349482,10
OPTN,5,0.20569317014653354,13099449,10
MCM10,7,0.8311276371338852,13161554,10
PHYH,5,0.37996362529452654,13277796,10
SEPHS1,1,0.6429027550303431,13317428,10
BEND7,13,0.7258122856915217,13438484,10
PRPF18,1,0.6179164309556602,13586939,10
FRMD4A,6,0.6822944554044424,13643706,10
FAM107B,9,0.5870231459331516,14518557,10
CDNF,5,0.29720631824372956,14819245,10
HSPA14,10,0.6869826486270008,14838306,10
SUV39H2,5,0.6156819838552208,14878820,10
DCLRE1C,5,0.6657796276525885,14897359,10
MEIG1,4,0.6426235860465794,14959388,10
ACBD7,11,0.6546300160358415,15075475,10
RPP38,1,0.6482986567742193,15097180,10
NMT2,2,0.7144639720537911,15102584,10
FAM171A1,4,0.6124238204502254,15211643,10
MINDY3,4,0.7058933746498921,15778170,10
PTER,5,0.19747885878117277,16436943,10
C1QL3,2,0.8621517815568704,16513734,10
RSU1,6,0.510926051498145,16590611,10
CUBN,4,0.8064571043588314,16823966,10
TRDMT1,9,0.7941345635616636,17137336,10
VIM,6,0.6426894414205597,17228241,10
ST8SIA6,1,0.6654542390959428,17315421,10
HACD1,6,0.43121381076164844,17589032,10
STAM,5,0.5028006202338832,17644151,10
TMEM236,10,0.7457545308912397,17752201,10
CACNB2,7,0.7340236606149564,18140677,10
NSUN6,2,0.7947535435647941,18545561,10
ARL5B,7,0.7467106961248415,18659431,10
MALRD1,4,0.5994046009450439,19048801,10
PLXDC2,4,0.6108899790862138,19816239,10
NEBL,4,0.7283915622239046,20779973,10
SKIDA1,12,0.7007099363672558,21513478,10
MLLT10,6,0.6038546039884038,21524646,10
DNAJC1,4,0.6093852324776114,21756548,10
COMMD3,5,0.553241021434195,22316386,10
BMI1,7,0.6611031987693852,22321099,10
SPAG6,11,0.8854446408891119,22345445,10
PIP4K2A,11,0.7144782715651745,22534854,10
MSRB2,5,0.2497599437501904,23095579,10
OTUD1,5,0.20362035174468496,23439458,10
KIAA1217,6,0.6848999277624539,23694746,10
ARHGAP21,5,0.583397376728005,24583609,10
PRTFDC1,11,0.6773331465331645,24848614,10
THNSL1,5,0.4392299979909843,25016612,10
GPR158,2,0.777228065208383,25174802,10
MYO3A,10,0.7748057246790577,25934229,10
APBB1IP,13,0.7234877569520866,26438341,10
PDSS1,5,0.6117929410191282,26697701,10
ABI1,4,0.516650310923561,26746593,10
ANKRD26,5,0.38667428197675635,26991914,10
YME1L1,5,0.351780312113928,27110112,10
MASTL,6,0.698409491446176,27154824,10
ACBD5,5,0.4851859799987128,27195214,10
RAB18,6,0.4735811338965453,27504174,10
ARMC4,2,0.7362177469999471,27812164,10
MPP7,1,0.7990915539579375,28050993,10
WAC,1,0.5243194291841042,28532493,10
BAMBI,8,0.8085293477537894,28677510,10
SVIL,5,0.15473956457862104,29457338,10
JCAD,13,0.7015625214437593,30012803,10
MTPAP,5,0.40602843039757186,30309801,10
MAP3K8,13,0.7823669303975369,30434021,10
ZNF438,5,0.3861360810111151,30820207,10
ZEB1,5,0.43066838498953464,31318495,10
ARHGAP12,5,0.4869456291297678,31805404,10
KIF5B,2,0.6530229868314756,32009015,10
EPC1,5,0.5639701201602514,32267751,10
CCDC7,5,0.7084780508985574,32446140,10
ITGB1,5,0.6517233288240893,32900318,10
NRP1,5,0.648378186227816,33177492,10
PARD3,5,0.6439763384151252,34109560,10
CUL2,5,0.4277406328735486,35008551,10
CREM,6,0.6860917884486468,35126791,10
CCNY,4,0.6380210448745551,35247025,10
FZD8,9,0.6475852101719094,35638249,10
ZNF248,5,0.7400770795767642,37776526,10
ZNF25,5,0.38872493882149795,37949573,10
ZNF33A,5,0.5596863337186003,38010650,10
ZNF37A,13,0.6725379781717427,38094334,10
ZNF33B,3,0.7060566546109286,42574185,10
BMS1,7,0.7575153567463834,42782795,10
RET,13,0.7328612142822242,43077069,10
CSGALNACT2,5,0.6535860692299922,43138445,10
RASGEF1A,4,0.7334169278550413,43194535,10
HNRNPF,1,0.697340024872879,43385617,10
ZNF487,2,0.7953499017099455,43436841,10
ZNF239,5,0.5717004648385711,43556344,10
ZNF485,4,0.6664302385869368,43606419,10
ZNF32,5,0.4649476816547006,43643860,10
CXCL12,13,0.6888327328401569,44370165,10
RASSF4,6,0.5024798858177794,44959407,10
DEPP1,9,0.6795891683567101,44970981,10
ZNF22,4,0.6810676029653657,45000923,10
ALOX5,1,0.8114436408528296,45374176,10
MARCH8,7,0.6603016662149513,45454585,10
ZFAND4,7,0.6340387901043201,45615501,10
WASHC2C,3,0.7515518092392657,45727200,10
AGAP4,7,0.7598678364940799,45825594,10
TIMM23,11,0.38287808733753237,45972489,10
NCOA4,4,0.6316199745366642,46005088,10
ANXA8L1,12,0.6882551452346448,46375627,10
GPRIN2,4,0.7395840863979153,46549044,10
SYT15,7,0.6940013140627257,46578217,10
PTPN20,1,0.7934783633965914,46911396,10
GDF10,7,0.5970365798594737,47300197,10
ZNF488,10,0.7645112248837509,47365496,10
ANXA8,12,0.7109188695636952,47460162,10
AGAP9,7,0.7477774043311696,47501854,10
MAPK8,11,0.5778629226319242,48306639,10
ARHGAP22,1,0.7652160575059546,48446034,10
WDFY4,8,0.6008999649076309,48684876,10
VSTM4,6,0.6876333593751911,49014236,10
TMEM273,10,0.7903995913366454,49154725,10
ERCC6,10,0.6643519198353415,49454470,10
PARG,11,0.7480770036831055,49818279,10
TIMM23B,5,0.7286172111273275,49942049,10
AGAP6,7,0.7505242879994791,49988318,10
WASHC2A,4,0.6607247305615144,50067888,10
ASAH2,10,0.8209481846644829,50182778,10
SGMS1,10,0.6642648715704373,50305586,10
ASAH2B,5,0.5715641133721043,50739318,10
PRKG1,5,0.5821759335955732,50990888,10
CSTF2T,2,0.5658083155628933,51695487,10
ZWINT,12,0.7950848244468216,56357227,10
IPMK,13,0.7137627580384847,58191517,10
CISD1,5,0.47309536770991656,58269162,10
UBE2D1,5,0.1923752117414932,58334979,10
TFAM,2,0.6620524474844676,58385345,10
BICC1,4,0.6963328671384231,58513140,10
PHYHIPL,6,0.6760300341504697,59176643,10
FAM13C,1,0.8451865649426373,59246129,10
SLC16A9,4,0.6793553781758188,59650761,10
CCDC6,2,0.7340892840527306,59788747,10
ANK3,5,0.18786980142390042,60026298,10
CDK1,11,0.7739987124299098,60778331,10
RHOBTB1,5,0.17290058284108656,60869438,10
TMEM26,3,0.7655093983543404,61406643,10
CABCOCO1,13,0.8025894469623738,61662961,10
ARID5B,9,0.6206775536057019,61901684,10
RTKN2,3,0.6373777646006102,62183035,10
ZNF365,9,0.7543625178730125,62374192,10
ADO,2,0.6351821130253782,62804857,10
EGR2,7,0.7353924099945424,62811996,10
NRBF2,6,0.6683357919487074,63133247,10
JMJD1C,2,0.6034131789881387,63167221,10
REEP3,7,0.6580969792645927,63521401,10
DNAJC12,4,0.6394028423732653,67796669,10
SIRT1,7,0.73062887809067,67884656,10
HERC4,8,0.6334786842957838,67921899,10
PBLD,11,0.5676707362862587,68282660,10
HNRNPH3,1,0.7039633154911785,68331174,10
RUFY2,2,0.7739529446794697,68341107,10
DNA2,6,0.7404282322932785,68414064,10
SLC25A16,4,0.6835098444913315,68477998,10
TET1,13,0.7364419611077344,68560337,10
CCAR1,13,0.6647630716707496,68721012,10
STOX1,6,0.6413332756083542,68827531,10
DDX50,4,0.6166319450995585,68901286,10
DDX21,2,0.43611003521864444,68956170,10
KIF1BP,11,0.5187418280369029,68988721,10
SRGN,6,0.7524477905549466,69088103,10
VPS26A,1,0.6837593100279666,69123512,10
SUPV3L1,11,0.7214820280156511,69180234,10
HK1,11,0.5691249084155828,69269984,10
TACR2,5,0.45545979673878734,69403903,10
TSPAN15,11,0.6915529645886667,69451465,10
FAM241B,1,0.7416022493021242,69630247,10
COL13A1,4,0.6450490890201319,69801867,10
H2AFY2,11,0.6684959081540555,70052846,10
AIFM2,11,0.7412350072968059,70098223,10
TYSND1,6,0.8279230729841417,70137981,10
SAR1A,4,0.4963855438449265,70147289,10
PPA1,6,0.6334174966101098,70202835,10
NPFFR1,1,0.8121137591769046,70247329,10
LRRC20,5,0.35456449336349616,70298970,10
EIF4EBP2,6,0.5278615654267914,70404145,10
PALD1,13,0.5649285777379935,70478767,10
PRF1,5,0.8195186267215244,70597348,10
ADAMTS14,8,0.4677026723577936,70672506,10
SGPL1,6,0.33589244598418366,70815961,10
PCBD1,6,0.3407374090798777,70882280,10
UNC5B,13,0.6000671572115146,71212570,10
SLC29A3,8,0.37006552639321444,71319259,10
CDH23,7,0.682314888013043,71396934,10
VSIR,12,0.5424354598647103,71747556,10
PSAP,9,0.6718970280019021,71816298,10
CHST3,6,0.735721832701604,71964395,10
SPOCK2,3,0.0,72059034,10
ASCC1,5,0.4204541095854639,72096032,10
ANAPC16,5,0.2953488575262284,72216000,10
DDIT4,9,0.7003964533460088,72273924,10
DNAJB12,5,0.5162800235263683,72332830,10
MICU1,5,0.47400056211228225,72367327,10
MCU,5,0.21444291780796587,72692131,10
P4HA1,5,0.535286749129015,73007217,10
NUDT13,5,0.5557942156746036,73110375,10
ECD,9,0.6783657788131354,73130155,10
FAM149B1,5,0.34646850167872123,73168166,10
DNAJC9,1,0.6590308772485021,73183362,10
MRPS16,5,0.40304723487986593,73248843,10
CFAP70,11,0.7901699817422929,73253759,10
ANXA7,5,0.29140261973450965,73375101,10
PPP3CB,5,0.0,73436428,10
USP54,5,0.6248242038984341,73497538,10
AGAP5,12,0.8663949773131596,73674285,10
SEC24C,5,0.6245714184691926,73744372,10
FUT11,3,0.8100878741047819,73772276,10
CHCHD1,11,0.49171209145918615,73782047,10
ZSWIM8,5,0.6258796142257923,73785582,10
NDST2,10,0.7970694969882679,73801911,10
CAMK2G,5,0.2667476932749727,73812501,10
PLAU,10,0.7492186505520331,73909177,10
C10orf55,10,0.6171612124160151,73909969,10
VCL,5,0.6485436544343115,73995193,10
AP3M1,5,0.4771965527001465,74120255,10
ADK,12,0.6581612867935688,74151185,10
KAT6B,5,0.2690350382273258,74824927,10
SAMD8,5,0.5459842618063986,75099586,10
VDAC2,5,0.28953638115190694,75210154,10
COMTD1,5,0.5831314085161898,75233969,10
ZNF503,1,0.6053425849454326,75397830,10
LRMDA,4,0.7310032177867379,75431624,10
KCNMA1,5,0.6291464234253555,76869601,10
DLG5,6,0.8397080660906333,77790791,10
POLR3A,5,0.6149580014829175,77969251,10
RPS24,5,0.4859739339340605,78033760,10
ZMIZ1,5,0.676134473129612,79068966,10
PPIF,11,0.5927988722211461,79347469,10
ZCCHC24,5,0.38366602710472897,79382325,10
EIF5AL1,12,0.8407904581802467,79512601,10
NUTM2B,6,0.7956099950044067,79703227,10
SFTPD,13,0.8156023602222069,79937740,10
TMEM254,7,0.6294729674912986,80078646,10
PLAC9,6,0.7058365892694808,80131682,10
ANXA11,5,0.2336961071263428,80150889,10
MAT1A,13,0.718535460655237,80271820,10
DYDC2,5,0.5891470435806166,80344745,10
PRXL2A,5,0.5986419825229877,80407829,10
TSPAN14,7,0.6678711483739079,80454166,10
GHITM,11,0.7284100771982374,84139509,10
CDHR1,4,0.8609899160069121,84194537,10
RGR,6,0.6854209104664828,84230666,10
CCSER2,5,0.3179375021515122,84328586,10
GRID1,12,0.7626639761371535,85599552,10
WAPL,7,0.5748351976735488,86435256,10
BMPR1A,5,0.5967333042664839,86756601,10
MMRN2,2,0.7653347374448697,86935540,10
SNCG,2,0.685388457842218,86958599,10
GLUD1,13,0.7043413779468959,87050202,10
SHLD2,11,0.7303368899434068,87094161,10
NUTM2A,13,0.7708059349498835,87225448,10
NUTM2D,6,0.7950578158131715,87357668,10
MINPP1,3,0.771288472522924,87504875,10
PAPSS2,11,0.6039026556540095,87659613,10
ATAD1,5,0.49684135320090883,87751512,10
KLLN,13,0.7870728584126061,87859158,10
PTEN,3,0.7294638421147212,87863625,10
RNLS,4,0.7761845489866936,88273864,10
ANKRD22,5,0.7402108724788711,88819896,10
STAMBPL1,10,0.7142800434748431,88879734,10
ACTA2,4,0.8093728247989695,88935074,10
FAS,9,0.636082023559275,88990531,10
CH25H,13,0.7644856810056891,89205629,10
LIPA,8,0.0,89213569,10
IFIT2,9,0.7227637048129635,89283694,10
IFIT3,9,0.6721504316037277,89327997,10
IFIT5,6,0.6859766916072831,89414568,10
PANK1,11,0.8045374100877858,89579497,10
KIF20B,6,0.6955577208904615,89701610,10
HTR7,5,0.745620258125869,90740823,10
RPP30,10,0.6070519812960006,90871716,10
PCGF5,10,0.6464694215251565,91163012,10
HECTD2,2,0.658746934599608,91409280,10
TNKS2,5,0.33857926800336213,91798426,10
FGFBP3,2,0.7719539142988103,91906589,10
BTAF1,12,0.7567218101124695,91923770,10
CPEB3,5,0.7207730936454465,92046692,10
MARCH5,12,0.5941496260362231,92291167,10
IDE,11,0.0,92451684,10
KIF11,11,0.8069653542463844,92593130,10
HHEX,9,0.6650120709432215,92689955,10
EXOC6,11,0.7599868060867369,92834713,10
MYOF,1,0.6757135727723766,93306429,10
FFAR4,13,0.7576886314965804,93566665,10
PDE6C,10,0.8433444505135138,93612588,10
FRA10AC1,5,0.7349898483794237,93667883,10
SLC35G1,4,0.5451530832933107,93893973,10
PLCE1,1,0.7330449701117743,94030812,10
NOC3L,2,0.480351275380001,94333226,10
TBC1D12,13,0.0,94402504,10
HELLS,6,0.7934343919235676,94501434,10
CYP2C8,12,0.7594726435010866,95036772,10
PDLIM1,5,0.4524935114906542,95237572,10
SORBS1,5,0.622206443804542,95311771,10
ALDH18A1,6,0.6293497156246812,95605941,10
TCTN3,10,0.755106243096117,95663396,10
ENTPD1,12,0.7218059208003578,95711779,10
CCNJ,10,0.7495219233143919,96043394,10
ZNF518A,7,0.7952744693866103,96129715,10
BLNK,13,0.6210325196397146,96191702,10
TM9SF3,6,0.6836058795157768,96518110,10
PIK3AP1,8,0.7749880628357504,96593315,10
LCOR,5,0.3712599997823107,96832282,10
ARHGAP19,7,0.6073000379136172,97222173,10
FRAT1,12,0.7001800248668096,97319267,10
FRAT2,9,0.6805471848341993,97332497,10
RRP12,2,0.0,97356358,10
PGAM1,11,0.683654740773228,97426191,10
EXOSC1,6,0.628288092571035,97436142,10
ZDHHC16,11,0.5612740642080283,97446170,10
MMS19,6,0.5452615174171325,97458324,10
UBTD1,6,0.48235522729338254,97498924,10
HOGA1,10,0.7287502037764857,97584323,10
MORN4,6,0.7521820956269503,97614553,10
PI4K2A,8,0.660683467405863,97640686,10
AVPI1,7,0.6444106991997477,97677424,10
MARVELD1,5,0.49402920634597003,97713173,10
ZFYVE27,7,0.0,97737121,10
GOLGA7B,4,0.4988186745159271,97849843,10
CRTAC1,6,0.8040701930707276,97865000,10
R3HCC1L,9,0.745841637718776,98134624,10
LOXL4,5,0.6810296933878762,98247690,10
PYROXD2,11,0.8342899411613423,98383565,10
HPS1,4,0.6807778847550582,98416198,10
HPSE2,13,0.6760551239396735,98457077,10
CNNM1,11,0.8229385364310811,99329356,10
GOT1,11,0.4804840294180909,99396870,10
SLC25A28,5,0.614010496049495,99610522,10
ENTPD7,11,0.7030994916401815,99659509,10
CUTC,5,0.2863094153203378,99702558,10
COX15,5,0.384178854428604,99711844,10
DNMBP,5,0.6694729846190626,99875577,10
ERLIN1,10,0.6656284489071806,100150094,10
CHUK,2,0.6285385213818955,100188300,10
CWF19L1,7,0.6802785612554683,100232298,10
BLOC1S2,2,0.6957855033417002,100273280,10
PKD2L1,8,0.5472895347403939,100288149,10
SEC31B,11,0.5143356130688912,100486646,10
NDUFB8,7,0.6665284884312069,100523740,10
HIF1AN,5,0.33190180737266417,100529072,10
SLF2,5,0.37629311716570857,100912963,10
MRPL43,5,0.5958429141071724,100969458,10
SEMA4G,6,0.5325953775513705,100969518,10
TWNK,2,0.5274877496889785,100987367,10
LZTS2,5,0.5900864927412859,100996618,10
PDZD7,6,0.0,101007679,10
SFXN3,6,0.6714367052795237,101031234,10
KAZALD1,5,0.2978287536111691,101061841,10
BTRC,7,0.6817059281076909,101354033,10
DPCD,10,0.0,101570560,10
POLL,5,0.6312934936859215,101578882,10
FBXW4,5,0.3245237363765646,101610664,10
NPM3,10,0.7635586537063648,101781325,10
OGA,9,0.651041986402663,101784443,10
ARMH3,5,0.5429954759270897,101845599,10
HPS6,7,0.6791499988503047,102065390,10
LDB1,10,0.553838750421096,102107560,10
PPRC1,2,0.38063847967831776,102132994,10
NOLC1,2,0.3915207798900323,102152176,10
GBF1,5,0.45626778733002604,102245532,10
NFKB2,7,0.4794206157556652,102394110,10
PSD,13,0.7663846886015909,102402617,10
FBXL15,5,0.7964998231180456,102419189,10
CUEDC2,5,0.39576485096197,102423245,10
C10orf95,6,0.811948097261965,102449837,10
MFSD13A,10,0.7111775413928685,102461395,10
ACTR1A,11,0.3827415582228144,102461881,10
SUFU,7,0.6153992878109116,102503987,10
TRIM8,2,0.709494005913431,102642310,10
ARL3,6,0.571104622247081,102673731,10
SFXN2,6,0.5328145279461634,102714538,10
WBP1L,5,0.5139806704967125,102743948,10
CYP17A1,5,0.46017961278547037,102830531,10
BORCS7,2,0.6066909990541742,102854223,10
AS3MT,5,0.813786110905407,102869470,10
CNNM2,6,0.7108744951021848,102918294,10
NT5C2,5,0.44762966954227323,103088017,10
PCGF6,5,0.6864661868857895,103302796,10
TAF5,2,0.7427951901626851,103367976,10
ATP5MD,5,0.5280076435964377,103389041,10
PDCD11,2,0.534016470177874,103396626,10
CALHM2,12,0.6233123952426216,103446786,10
SH3PXD2A,9,0.6361851675135848,103594027,10
STN1,10,0.6406314369658836,103877569,10
SLK,2,0.7153759773105893,103967140,10
COL17A1,11,0.8105590987820951,104031286,10
SFR1,6,0.6165180915734774,104122058,10
CFAP43,4,0.6942930505869294,104129888,10
GSTO1,5,0.49906890939574866,104235356,10
GSTO2,5,0.7096302111698325,104268873,10
ITPRIP,9,0.0,104309698,10
CFAP58,1,0.7678697941947222,104353833,10
SORCS1,10,0.794007448026758,106573663,10
XPNPEP1,6,0.6492753766550134,109864766,10
ADD3,11,0.7012081025524843,109996368,10
MXI1,13,0.7476745494522063,110207605,10
SMNDC1,2,0.71043961006787,110290730,10
DUSP5,13,0.7163179909431161,110497907,10
SMC3,1,0.590102796913039,110567691,10
PDCD4,5,0.6556786318052463,110871795,10
BBIP1,6,0.7149141434667937,110898728,10
SHOC2,2,0.6363611911622493,110919547,10
ADRA2A,11,0.7540820786482085,111077163,10
ACSL5,6,0.7088882059666172,112374018,10
ZDHHC6,7,0.6715265717986978,112424428,10
VTI1A,10,0.6466386723445278,112446998,10
TCF7L2,4,0.585717717263516,112950247,10
CASP7,10,0.7551014140657116,113679162,10
PLEKHS1,4,0.72754296394083,113751262,10
DCLRE1A,3,0.8562986787500353,113834725,10
NHLRC2,10,0.641326590262946,113854661,10
CCDC186,10,0.5837290108473507,114120862,10
VWA2,4,0.6296597273612753,114239254,10
AFAP1L2,1,0.6857506493431471,114294824,10
ABLIM1,13,0.601704712989291,114431113,10
FAM160B1,11,0.5332041729952339,114821744,10
TRUB1,12,0.6868642438754351,114938195,10
GFRA1,4,0.7993646646556545,116056925,10
C10orf82,9,0.8519506170660543,116663696,10
HSPA12A,6,0.6511413948878075,116671192,10
ENO4,13,0.7039305929457176,116849512,10
SHTN1,8,0.5537139026950961,116881477,10
SLC18A2,7,0.7011104905682133,117241093,10
PDZD8,5,0.7171659862230002,117277274,10
EMX2,9,0.6910697400280486,117542445,10
RAB11FIP2,13,0.7514718021722071,118004916,10
FAM204A,1,0.6861952707924407,118297925,10
CACUL1,4,0.7398065014770975,118674167,10
NANOS1,11,0.6503154177327873,119029714,10
EIF3A,10,0.6074256617624512,119033670,10
FAM45A,10,0.5768486815590776,119104086,10
SFXN4,5,0.6424043194627237,119140767,10
PRDX3,5,0.47508345502112537,119167720,10
GRK5,12,0.0,119207589,10
RGS10,10,0.637728233984652,119499817,10
TIAL1,10,0.6559501376117165,119571802,10
BAG3,5,0.48716727522782743,119651370,10
INPP5F,6,0.7128630363398147,119726042,10
MCMBP,6,0.6416522640162112,119829404,10
SEC23IP,11,0.6124961498902884,119892730,10
WDR11,8,0.7671406173411226,120851305,10
FGFR2,6,0.6643536233324475,121478334,10
ATE1,5,0.4850416090845564,121740421,10
NSMCE4A,2,0.6502498741275311,121957091,10
TACC2,5,0.4763517018890331,121989163,10
PLEKHA1,1,0.586699236752398,122374696,10
HTRA1,6,0.7248885094964344,122458551,10
CUZD1,4,0.6618662486783626,122832158,10
FAM24B,4,0.7027676695363295,122849078,10
C10orf88,1,0.7856607511913399,122930901,10
PSTK,2,0.5808726971381586,122954381,10
IKZF5,10,0.6705147023587958,122990806,10
ACADSB,3,0.8324688495672357,123008979,10
BUB3,10,0.5841713527225046,123154402,10
CPXM2,6,0.7528191647506994,123706207,10
CHST15,1,0.7167115967410838,124007668,10
OAT,4,0.7395204446575194,124397303,10
NKX1-2,12,0.7649177282983588,124445243,10
LHPP,12,0.6033983502670841,124461823,10
FAM53B,6,0.7331514745759893,124619292,10
EEF1AKMT2,1,0.7780581879898321,124748149,10
ABRAXAS2,5,0.5274308931223761,124801819,10
ZRANB1,5,0.5544676067120136,124942123,10
CTBP2,4,0.0,124984317,10
EDRF1,4,0.5944337586471203,125719515,10
UROS,11,0.7193351266422612,125784980,10
BCCIP,11,0.6717697477304905,125823546,10
DHX32,3,0.7168414770572828,125836337,10
FANK1,11,0.6273601419180734,125896539,10
ADAM12,10,0.7766181797436496,126012381,10
C10orf90,4,0.5794906698687017,126424997,10
DOCK1,3,0.6868156470765927,126905409,10
FOXI2,12,0.8578996617337233,127737235,10
PTPRE,10,0.7981711235710341,127907061,10
MKI67,1,0.8133181598309415,128096659,10
MGMT,7,0.819683469493006,129467190,10
EBF3,5,0.7774040641156301,129835283,10
C10orf143,4,0.6009728467971664,130020025,10
GLRX3,7,0.6283082244493384,130136391,10
PPP2R2D,7,0.7104756213726398,131901008,10
BNIP3,5,0.6614744639967639,131966455,10
JAKMIP3,1,0.6707407387928428,132036336,10
DPYSL4,4,0.7595311165072587,132186948,10
STK32C,7,0.7293768758679027,132207492,10
LRRC27,7,0.6595834613456097,132332154,10
PWWP2B,12,0.595934598966261,132397168,10
INPP5A,5,0.44245267721086323,132537787,10
KNDC1,12,0.7053633592726738,133160219,10
VENTX,1,0.693770998789961,133237855,10
ADAM8,7,0.6624968867643088,133262420,10
TUBGCP2,7,0.6919738460038376,133278630,10
ZNF511,5,0.4940787794595304,133308914,10
FUOM,8,0.7636814829316793,133355158,10
ECHS1,1,0.6752579772409779,133362485,10
PAOX,7,0.6975857898029991,133379261,10
MTG1,8,0.7864240969512342,133394094,10
SPRN,7,0.6471735598422239,133420666,10
SCART1,5,0.8614222765134382,133453928,10
CYP2E1,8,0.8577175471100541,133520406,10
