# Supplementary material for: Gene Co-Expression in Breast Cancer: A Matter of Distance
Source: Front Oncol. 2021 Nov 17;11:726493. doi: 10.3389/fonc.2021.726493 (PMC8636045; doi:10.3389/fonc.2021.726493)
Supplement: Supplementary Material S13 — Piece-wise permutation p-values of the KS statistics, calculated for all bins obtained in Supplementary Material S8 , in every chromosomal region for each phenotype. [file DataSheet_13.zip › SuppMat10/SuppMat10/Clusters/Healthy/Healthy-chr11-clusters.tsv]

gname,clusterid,assignmentcost,gstart,chromosome
BET1L,4,0.7780606527563936,167784,11
RIC8A,4,0.7031303456385207,207511,11
SIRT3,14,0.5588265037643307,215030,11
PSMD13,14,0.4883005978820999,236966,11
NLRP6,14,0.7950505754405969,278365,11
PGGHG,15,0.8108095409974333,289135,11
IFITM2,6,0.7133784005226051,307631,11
IFITM1,16,0.755485155830853,313506,11
IFITM3,11,0.6452915665614364,319676,11
B4GALNT4,3,0.5599083052812774,369499,11
PKP3,1,0.5718129776779098,392614,11
SIGIRR,9,0.666805430449985,405716,11
ANO9,5,0.7353797974436125,417933,11
PTDSS2,14,0.6329025172276304,448268,11
RNH1,1,0.6076928031730745,494512,11
HRAS,11,0.7328509028663419,532242,11
LRRC56,14,0.7035017093408125,537527,11
LMNTD2,14,0.726527364733466,554850,11
RASSF7,8,0.7213734258065028,560404,11
PHRF1,15,0.603697598936021,576470,11
IRF7,6,0.7900370450316316,612553,11
CDHR5,17,0.7835831823381436,616565,11
DRD4,4,0.7956247723948412,637293,11
DEAF1,14,0.7006298719259629,644233,11
EPS8L2,1,0.46713507078716077,694438,11
TMEM80,7,0.7211956331308818,695428,11
TALDO1,8,0.5234430338345403,747415,11
GATD1,10,0.7383616948260661,767220,11
SLC25A22,17,0.5821143510400587,790475,11
PANO1,8,0.6264122474274081,797511,11
PIDD1,5,0.6906160851346341,799179,11
RPLP2,17,0.8275793586836022,809965,11
PNPLA2,5,0.6151485263407633,818914,11
CRACR2B,1,0.6615281496743075,826144,11
CD151,17,0.5924923629558969,832887,11
POLR2L,5,0.5392605629897189,837356,11
TSPAN4,3,0.734020278149315,842812,11
CHID1,14,0.7632386275972446,867860,11
AP2A2,1,0.772136663805097,924894,11
MUC5B,14,0.4474185418708765,1223066,11
TOLLIP,9,0.6283585911041427,1274371,11
BRSK2,14,0.4258227064573711,1389899,11
MOB2,11,0.6581760141356314,1469457,11
DUSP8,7,0.6238130044876358,1554051,11
KRTAP5-1,17,0.6396784797584881,1584342,11
IFITM10,4,0.5638835755142649,1732406,11
CTSD,4,0.0,1752755,11
SYT8,16,0.7388396134888613,1828307,11
LSP1,17,0.7685131506992692,1852970,11
MRPL23,5,0.6291120979662996,1947278,11
IGF2,14,0.7421615029652087,2129112,11
C11orf21,15,0.8192672826129882,2295645,11
TSPAN32,8,0.6576174138418285,2301997,11
CD81,8,0.5552743368223025,2376177,11
TSSC4,7,0.5401145002513086,2400488,11
KCNQ1,4,0.6807391509488439,2444684,11
CDKN1C,3,0.7486001307119685,2883213,11
SLC22A18AS,13,0.7586907685148934,2887780,11
SLC22A18,5,0.5857214747171848,2899721,11
PHLDA2,1,0.6041450674998488,2928273,11
NAP1L4,14,0.45261420371649064,2944431,11
CARS,5,0.404959375028498,3000922,11
OSBPL5,15,0.5698417341331938,3087107,11
MRGPRE,4,0.7460693958823268,3225035,11
ZNF195,14,0.49945684220363673,3339261,11
ART5,14,0.6198792497769253,3638503,11
NUP98,14,0.5951998179603503,3671083,11
PGAP2,11,0.6622099793420442,3797724,11
RHOG,15,0.7528305330284427,3826978,11
STIM1,14,0.2034287436675598,3854527,11
RRM1,17,0.4754209980234184,4094707,11
TRIM21,6,0.4970942811109639,4384897,11
TRIM68,14,0.5105093231236204,4598672,11
OR51E1,3,0.6795860165172488,4643420,11
UBQLNL,16,0.7640885936064289,5514393,11
TRIM6,6,0.6082491421846226,5596109,11
TRIM34,6,0.655277313084027,5619764,11
TRIM5,6,0.0,5663557,11
TRIM22,6,0.5999524877173736,5689697,11
C11orf42,15,0.8294756806947531,6205566,11
FAM160A2,1,0.7240535881793083,6211335,11
CNGA4,13,0.6783839028683134,6234765,11
CAVIN3,4,0.6746954069724334,6318946,11
SMPD1,5,0.4762157029613239,6390440,11
APBB1,14,0.5655590834675377,6395124,11
TRIM3,3,0.5919154396222068,6448613,11
ARFIP2,3,0.619887916636547,6474683,11
TIMM10B,6,0.7527486607190645,6481501,11
DNHD1,17,0.6995291600927989,6497260,11
RRP8,10,0.767677272111398,6595072,11
ILK,17,0.7567231665460102,6603708,11
TAF10,14,0.4745322310600284,6606294,11
TPP1,12,0.6457531708095723,6612768,11
DCHS1,10,0.7531433362687431,6621330,11
MRPL17,14,0.5510394896159202,6680782,11
ZNF215,1,0.6296841482587338,6926404,11
ZNF214,3,0.8028455089166474,6997085,11
SYT9,15,0.7204608680113411,7238778,11
OLFML1,13,0.7435770272649391,7485388,11
PPFIBP2,1,0.5352442366000895,7513298,11
CYB5R2,1,0.7668554435929741,7665100,11
OVCH2,14,0.6025792024756336,7689438,11
EIF3F,14,0.4227252988606568,7970251,11
TUB,3,0.6849750152712824,8019244,11
RIC3,14,0.7447325085904367,8106056,11
STK33,17,0.731938130803009,8391868,11
TRIM66,14,0.7723756192660892,8612037,11
RPL27A,14,0.6447064987429028,8682788,11
ST5,6,0.6868264077399546,8693351,11
AKIP1,14,0.5721073595468995,8911139,11
TMEM9B,1,0.6137269068239829,8947202,11
SCUBE2,3,0.7073356567256794,9019498,11
DENND5A,5,0.6462978977777667,9138825,11
TMEM41B,4,0.7574839322171911,9280654,11
IPO7,14,0.44771405159906397,9384652,11
ZNF143,17,0.6227097131308446,9460319,11
WEE1,7,0.7158316004521522,9573670,11
SWAP70,16,0.6904196589721244,9664077,11
SBF2,13,0.596731652564666,9778667,11
ADM,8,0.7255374987167682,10305073,11
AMPD3,17,0.0,10308313,11
MTRNR2L8,1,0.8127775916398684,10507887,11
RNF141,17,0.4401483484831644,10511673,11
MRVI1,17,0.7365387905159972,10573091,11
CTR9,14,0.5972005667819336,10751246,11
EIF4G2,14,0.31432834859158365,10797050,11
ZBED5,14,0.2773143782076103,10812074,11
GALNT18,10,0.6926429106883969,11270877,11
CSNK2A3,2,0.7953298834094569,11351942,11
USP47,14,0.444908934233085,11841423,11
DKK3,1,0.5902439290855415,11963106,11
MICAL2,15,0.8109784612193228,12094008,11
PARVA,3,0.7876840818291491,12377563,11
TEAD1,14,0.5581026457311162,12674421,11
RASSF10,14,0.29730578325849644,13009577,11
ARNTL,11,0.7149129099024085,13276652,11
BTBD10,17,0.6004990798821801,13388001,11
FAR1,3,0.6518978516399456,13668668,11
SPON1,8,0.7727842223472204,13962723,11
RRAS2,17,0.703407827495673,14277922,11
COPB1,5,0.5955530002429767,14443440,11
PSMA1,14,0.4233633436600538,14504874,11
CYP2R1,5,0.7377508460006837,14877440,11
C11orf58,9,0.6014221305935203,16613132,11
PLEKHA7,6,0.5728643189294064,16777297,11
RPS13,14,0.6344795436154507,17074388,11
PIK3C2A,17,0.7113308342599167,17077730,11
NUCB2,14,0.6831465841892008,17208153,11
NCR3LG1,5,0.6507594746754728,17351726,11
KCNJ11,14,0.555101570887998,17385859,11
SERGEF,16,0.7391731125744867,17788048,11
TPH1,7,0.8166711494845669,18017564,11
SAAL1,10,0.774303327870053,18069935,11
SAA4,5,0.6929783217087971,18231355,11
HPS5,5,0.8242259697192434,18278668,11
GTF2H1,5,0.6930169861974478,18322295,11
LDHA,14,0.5548215912265992,18394560,11
LDHAL6A,13,0.6649062538178693,18455824,11
TSG101,14,0.4398176301478418,18468336,11
UEVLD,9,0.0,18529609,11
SPTY2D1OS,9,0.7213128696600151,18588781,11
SPTY2D1,7,0.45717507305219995,18606403,11
TMEM86A,4,0.6917178877761949,18693122,11
IGSF22,5,0.7804675319376664,18704305,11
ZDHHC13,3,0.5569872899976972,19117099,11
NAV2,6,0.7598377796809617,19350724,11
HTATIP2,14,0.3776404065860647,20363685,11
PRMT3,9,0.506554548368137,20387558,11
FANCF,7,0.49438361713791046,22622890,11
GAS2,15,0.7258704936342372,22625509,11
SVIP,17,0.7981066785520591,22813799,11
MUC15,14,0.6684700295221488,26559032,11
FIBIN,13,0.8186419684155992,26994184,11
BBOX1,1,0.34722079805826334,27040725,11
CCDC34,1,0.8192178357443537,27330827,11
LGR4,1,0.6495551710579788,27365961,11
LIN7C,15,0.7436295397234253,27494418,11
BDNF,6,0.7359396617821494,27654893,11
KIF18A,14,0.7805934613367311,28020619,11
METTL15,14,0.48365388940433174,28108248,11
ARL14EP,17,0.41106119213576786,30323104,11
MPPED2,7,0.6681335574263316,30384493,11
DCDC1,1,0.49979870372602764,30830369,11
DNAJC24,5,0.4679232467922665,31369840,11
IMMP1L,17,0.49846421369957084,31432401,11
ELP4,14,0.6160841433931759,31509755,11
PAX6,5,0.7213620597466796,31784779,11
RCN1,8,0.8031886995023982,32090904,11
EIF3M,5,0.6595800761028829,32583798,11
CCDC73,3,0.7615178160281035,32602246,11
PRRG4,15,0.7223540874690362,32829927,11
QSER1,15,0.6350788347996865,32892820,11
DEPDC7,14,0.4004013801362374,33015876,11
TCP11L1,13,0.7062318631942182,33039417,11
CSTF3,5,0.5275483933771183,33077188,11
HIPK3,4,0.7823595746528189,33256672,11
KIAA1549L,10,0.799964847866348,33376083,11
CD59,8,0.6252485075944079,33703010,11
FBXO3,9,0.6222422961734726,33740939,11
LMO2,11,0.7616018184078156,33858576,11
CAPRIN1,5,0.6650826956911338,34051731,11
NAT10,6,0.7750532488982995,34105617,11
ABTB2,17,0.7810064409863319,34150987,11
CAT,3,0.6707801676627454,34438934,11
ELF5,7,0.6736480066699274,34478793,11
EHF,3,0.48704804829573645,34621093,11
APIP,14,0.7176234336007828,34853094,11
PDHX,14,0.5394132017246684,34915829,11
CD44,1,0.5816188963714318,35138870,11
PAMR1,1,0.0,35431823,11
FJX1,3,0.781802190958983,35618419,11
TRIM44,5,0.7216040135180074,35662775,11
LDLRAD3,3,0.757888677341502,35943981,11
COMMD9,11,0.6500588187725816,36269284,11
PRR5L,15,0.7083003936209653,36296288,11
TRAF6,14,0.7605937747503166,36483769,11
RAG1,15,0.7881761972318632,36510709,11
C11orf74,14,0.54255348848202,36594493,11
LRRC4C,1,0.7184838974795758,40114203,11
API5,3,0.5870402299655312,43311963,11
TTC17,7,0.7403044717067886,43358920,11
HSD17B12,8,0.6211022566414709,43680680,11
ALKBH3,14,0.6646261583980789,43880811,11
C11orf96,7,0.0,43925342,11
ACCS,5,0.8564091489224503,44065925,11
EXT2,3,0.8441599149435575,44095673,11
ALX4,3,0.75804163793564,44260440,11
CD82,13,0.6552239122038837,44564427,11
TSPAN18,1,0.6456984352594239,44726465,11
TP53I11,16,0.7335148480687552,44885903,11
PRDM11,7,0.715000367512721,45095806,11
SLC35C1,5,0.7134139104701525,45804072,11
CRY2,14,0.6505070509688871,45847118,11
MAPK8IP1,15,0.7377385521160306,45885651,11
PEX16,17,0.6787092829894676,45909663,11
LARGE2,3,0.578498204460595,45921621,11
PHF21A,14,0.5324954612114474,45929323,11
CREB3L1,3,0.716626073227475,46277661,11
DGKZ,17,0.5511944590654322,46332905,11
MDK,14,0.7036049187597233,46380756,11
AMBRA1,4,0.6331818187243915,46396414,11
HARBI1,2,0.6649843782943483,46602861,11
ATG13,12,0.7451796926405516,46617527,11
ARHGAP1,11,0.7972729424633107,46677080,11
ZNF408,7,0.7359002033255172,46700818,11
CKAP5,14,0.46411357089080896,46743048,11
LRP4,1,0.35749695172646956,46856717,11
C11orf49,3,0.6149426804240725,46936689,11
ARFGAP2,12,0.4839195796203244,47164299,11
PACSIN3,14,0.16565707534776475,47177522,11
DDB2,8,0.8074159967319876,47214465,11
ACP2,4,0.5306310616091318,47239305,11
NR1H3,16,0.6785940290190264,47248300,11
MADD,12,0.5999608870744495,47269161,11
MYBPC3,16,0.7578723618730552,47331406,11
SPI1,7,0.6820790596957033,47354860,11
SLC39A13,14,0.6014538112091166,47407132,11
PSMC3,14,0.4764421331938524,47418769,11
CELF1,15,0.0,47465933,11
NDUFS3,14,0.5760667728494713,47565336,11
PTPMT1,5,0.6305789302325406,47565430,11
KBTBD4,15,0.7226340496427556,47572197,11
C1QTNF4,2,0.8159016367573199,47589667,11
MTCH2,5,0.0,47617315,11
AGBL2,14,0.7792897721969052,47659591,11
FNBP4,13,0.6968019032991022,47716517,11
NUP160,13,0.675051287705762,47778087,11
PTPRJ,1,0.741441989527001,47980558,11
FOLH1,5,0.8060751465054214,49145092,11
LRRC55,12,0.6615328527481342,57181747,11
APLNR,17,0.7452196755477772,57233577,11
TNKS1BP1,11,0.0,57299638,11
SSRP1,12,0.5299644803966568,57325986,11
SLC43A3,1,0.7671967975525416,57406954,11
RTN4RL2,3,0.6957803271176088,57460528,11
SLC43A1,4,0.7432988227824633,57484534,11
TIMM10,15,0.7068396134972275,57528464,11
UBE2L6,6,0.6718633663188908,57551656,11
SERPING1,14,0.6378060695628738,57597387,11
YPEL4,1,0.658769224554337,57645087,11
CLP1,10,0.7195650797461487,57648992,11
ZDHHC5,5,0.7195276200266292,57667747,11
MED19,3,0.845446564886591,57703714,11
TMX2,5,0.6240207037927367,57712593,11
SELENOH,12,0.7619173056101733,57741250,11
CTNND1,3,0.7216940415248122,57753243,11
LPXN,4,0.5636771606746384,58526871,11
ZFP91,17,0.713134807712322,58579063,11
CNTF,6,0.6613836321924684,58622665,11
FAM111A,5,0.6817823742968369,59142748,11
DTX4,15,0.7551613188165057,59171430,11
MPEG1,17,0.7208276314636786,59208510,11
OSBP,1,0.7927140046439678,59574398,11
PATL1,14,0.5622038425762408,59636716,11
STX3,8,0.6752480793818585,59713456,11
MRPL16,3,0.6566989127302996,59806140,11
MS4A2,5,0.7632961617215701,60088261,11
MS4A6A,14,0.6602676450245945,60172014,11
MS4A4E,1,0.7351146534838654,60200270,11
MS4A7,9,0.8056378540609486,60378485,11
MS4A14,8,0.7323730085002267,60378530,11
CCDC86,11,0.7175685262140465,60842113,11
PTGDR2,14,0.6871584779745945,60850933,11
PRPF19,10,0.7930146381691761,60890547,11
TMEM109,3,0.6614561944428397,60914158,11
TMEM132A,5,0.699100283632416,60924463,11
SLC15A3,11,0.7261306387004482,60937084,11
CD6,2,0.8018356658361776,60971680,11
CD5,2,0.7042646227006297,61102489,11
VPS37C,14,0.6921990750271405,61130257,11
VWCE,6,0.777379622756496,61258286,11
DDB1,6,0.6551602874583644,61299451,11
TKFC,1,0.7486956736895811,61333210,11
CYB561A3,5,0.5906219134357139,61348745,11
TMEM138,3,0.6496777353262984,61362344,11
TMEM216,17,0.6961790345389012,61391687,11
CPSF7,5,0.6994305941970569,61402641,11
SDHAF2,15,0.7728710819378758,61430042,11
PPP1R32,16,0.6982741474728842,61481120,11
LRRC10B,16,0.5851363617714338,61508749,11
SYT7,3,0.6996072611213833,61515313,11
DAGLA,9,0.7760518090192097,61680391,11
MYRF,7,0.6949061559519605,61752642,11
TMEM258,13,0.6535720236525443,61768501,11
FEN1,15,0.7220941095838374,61792911,11
FADS3,5,0.5235891219490993,61873519,11
RAB3IL1,5,0.655993965199296,61897301,11
BEST1,12,0.7065007439274931,61950063,11
FTH1,17,0.6787083939515224,61959718,11
INCENP,3,0.704703961687478,62123998,11
ASRGL1,8,0.7053816030380881,62337448,11
AHNAK,12,0.7512872742533235,62433542,11
EEF1G,8,0.8014686235872676,62559596,11
TUT1,11,0.5688680884636562,62575045,11
MTA2,12,0.6831396931861878,62593214,11
EML3,11,0.5576482040818416,62602218,11
ROM1,11,0.6359805306822864,62611722,11
B3GAT3,11,0.5952332937821426,62615296,11
GANAB,15,0.6145924844645718,62624826,11
INTS5,7,0.747313308672686,62646848,11
C11orf98,11,0.5574355816074242,62662816,11
LBHD1,5,0.6786822414405971,62662817,11
CSKMT,14,0.5833732627342127,62665309,11
UQCC3,11,0.7082306741656688,62670273,11
UBXN1,11,0.4698565853356371,62676498,11
LRRN4CL,16,0.5495606585170765,62686406,11
BSCL2,15,0.6792477943608364,62690275,11
HNRNPUL2-BSCL2,11,0.6207219844412502,62690275,11
GNG3,5,0.8405680316687951,62707676,11
HNRNPUL2,11,0.5591119871479233,62712630,11
TTC9C,15,0.6516916551404057,62728069,11
ZBTB3,7,0.7475711748945117,62748319,11
POLR2G,5,0.7673583307950533,62761565,11
TAF6L,14,0.743959323979309,62771357,11
TMEM223,11,0.7396316886573231,62771629,11
TMEM179B,15,0.6636112627931863,62787402,11
NXF1,11,0.6009513215563775,62792123,11
STX5,7,0.7064475698842496,62806897,11
WDR74,12,0.7644751140051268,62832342,11
SLC3A2,11,0.7167040914676069,62856102,11
CHRM1,3,0.6730501220494904,62908679,11
ATL3,3,0.7326744151078237,63624087,11
RTN3,8,0.5421801687972085,63681446,11
C11orf95,12,0.7023264360274877,63759892,11
SPINDOC,7,0.5779473958117074,63813456,11
MARK2,11,0.6284766108922364,63838928,11
RCOR2,9,0.8186081534799373,63911230,11
NAA40,17,0.7050994155925594,63938959,11
COX8A,11,0.5936768490132515,63974620,11
OTUB1,14,0.548284971178516,63985853,11
MACROD1,14,0.3015176530934728,63998558,11
FLRT1,12,0.7919344518536306,64103188,11
STIP1,1,0.7513984939472658,64185272,11
FERMT3,4,0.662489746414599,64206678,11
TRPT1,14,0.36724256605653727,64223799,11
NUDT22,8,0.6066371876587607,64225941,11
DNAJC4,14,0.6428310720760639,64230278,11
VEGFB,5,0.6668220288076201,64234538,11
FKBP2,11,0.4481313775066057,64241003,11
PPP1R14B,9,0.5267784393389688,64244479,11
PLCB3,5,0.69845596752002,64251523,11
BAD,7,0.7498384052361657,64269830,11
GPR137,3,0.7571242498010197,64270062,11
ESRRA,15,0.6482697343979715,64305524,11
TRMT112,5,0.7973115581411494,64316460,11
PRDX5,11,0.7284158706932823,64318121,11
CCDC88B,16,0.5927738098455886,64340204,11
RPS6KA4,4,0.7827990584410336,64359148,11
NRXN2,17,0.7735214532416508,64606174,11
RASGRP2,7,0.761192582392829,64726911,11
SF1,11,0.7770126155543113,64764606,11
MAP4K2,5,0.6561773052125361,64784918,11
MEN1,15,0.6018079727417956,64803510,11
CDC42BPG,3,0.0,64823052,11
EHD1,3,0.7288564708768202,64851642,11
ATG2A,8,0.6553202641946396,64894546,11
PPP2R5B,15,0.7679093314502501,64917553,11
BATF2,14,0.4985899977705647,64987945,11
ARL2,11,0.5879861790221923,65014160,11
SNX15,9,0.7315698095700816,65027439,11
SAC3D1,7,0.7639589587499227,65040901,11
NAALADL1,3,0.7211280539764069,65044818,11
CDCA5,8,0.7710478165300938,65066300,11
ZFPL1,6,0.7698140814720047,65084210,11
TMEM262,8,0.8154635629932488,65084979,11
VPS51,16,0.7354048329531517,65089324,11
TM7SF2,10,0.7695223066246184,65111845,11
ZNHIT2,15,0.735318193300421,65116403,11
FAU,17,0.7277890057234764,65120630,11
SYVN1,8,0.5840181637674253,65121780,11
MRPL49,4,0.7137626381821849,65122183,11
CAPN1,14,0.5501535553857542,65180566,11
POLA2,5,0.7562097204750966,65261920,11
CDC42EP2,7,0.5967563153469952,65314866,11
DPF2,14,0.6684973880280154,65333852,11
TIGD3,8,0.7960437255381454,65354751,11
SLC25A45,14,0.6502905540106223,65375192,11
FRMD8,1,0.7230336874839023,65386621,11
SCYL1,3,0.6052129953387835,65525077,11
LTBP3,17,0.6685515043179606,65538805,11
FAM89B,14,0.633298769060811,65572349,11
EHBP1L1,14,0.41392046914294434,65576046,11
KCNK7,4,0.6960336403171463,65592855,11
MAP3K11,5,0.6190234570468951,65597756,11
PCNX3,17,0.7140349386292824,65615773,11
SIPA1,11,0.7017174998218814,65638101,11
RELA,15,0.5157205478777502,65653597,11
KAT5,12,0.748387660434445,65711996,11
RNASEH2C,17,0.7934385907867565,65714005,11
AP5B1,15,0.7317462371928865,65775893,11
OVOL1,3,0.8270825328204429,65787063,11
CFL1,2,0.7602430806932216,65823022,11
SNX32,17,0.7226329188184837,65833834,11
MUS81,17,0.7863503851449627,65857126,11
EFEMP2,3,0.6699738326444391,65866441,11
CTSW,14,0.7150523987284932,65879837,11
FIBP,17,0.732687955767408,65883741,11
CCDC85B,4,0.7842884112194781,65890112,11
C11orf68,17,0.6458009323254525,65916810,11
DRAP1,11,0.4110171056603068,65919274,11
SART1,11,0.4510639527907805,65961728,11
EIF1AD,15,0.7959801430523682,65996545,11
BANF1,14,0.49363555693359995,66002228,11
CST6,3,0.8221006232280013,66012008,11
CATSPER1,3,0.8407741972787545,66016752,11
SF3B2,13,0.6886498190772792,66050729,11
PACS1,13,0.8080470985231439,66070272,11
KLC2,8,0.6633388825552833,66257294,11
RAB1B,17,0.6631797577304877,66268590,11
CNIH2,6,0.7940293593355962,66278175,11
YIF1A,5,0.6925392624351214,66284580,11
CD248,5,0.6881308540334499,66314494,11
RIN1,1,0.6707513123557016,66330241,11
BRMS1,11,0.6768908161060605,66337333,11
B4GAT1,3,0.5918963001529438,66345374,11
SLC29A2,14,0.5157065061434374,66362521,11
NPAS4,8,0.7415895460796056,66421004,11
MRPL11,11,0.6887930447809836,66435075,11
PELI3,8,0.5428392573764917,66466327,11
DPP3,5,0.49133593267618214,66480013,11
BBS1,15,0.7336263374760945,66510606,11
ZDHHC24,12,0.7165090576489567,66520637,11
CTSF,11,0.7086078950133017,66563464,11
CCDC87,6,0.681149033656519,66590176,11
CCS,11,0.6239151213744041,66593153,11
RBM14,5,0.7499585606649124,66616582,11
RBM14-RBM4,7,0.8011630985638576,66616626,11
RBM4,17,0.7324168155951727,66638617,11
RBM4B,15,0.7493760303858625,66664998,11
SPTBN2,14,0.7468948961789559,66685248,11
C11orf80,1,0.5834530381857435,66744451,11
RCE1,13,0.6156285283399303,66842835,11
PC,8,0.5659448972632377,66848417,11
LRFN4,3,0.5691816010533677,66856647,11
SYT12,11,0.749820153335097,67006778,11
RHOD,12,0.6750272107414648,67056847,11
KDM2A,13,0.4443169477830604,67119263,11
GRK2,14,0.7129153883423394,67266473,11
ANKRD13D,14,0.5998627402170349,67288547,11
SSH3,5,0.6605740041232959,67303478,11
RAD9A,12,0.6886559401855648,67317871,11
POLD4,15,0.6808136146760678,67350772,11
CLCF1,7,0.6282370503730258,67364168,11
PPP1CA,5,0.6570457924659562,67398183,11
TBC1D10C,2,0.0,67403915,11
RPS6KB2,14,0.5925363981070454,67428460,11
CORO1B,14,0.5795496618722301,67435510,11
CABP4,1,0.5795238023019023,67452406,11
TMEM134,11,0.6299331437968152,67461710,11
AIP,9,0.6479564077288442,67483026,11
PITPNM1,16,0.5901006916419742,67491768,11
CDK2AP2,13,0.7166441837518116,67506497,11
GSTP1,3,0.6495083536235144,67583595,11
NDUFV1,13,0.5593073213756301,67605653,11
NUDT8,4,0.7378694566808843,67627938,11
ACY3,3,0.6490307273551847,67642555,11
UNC93B1,1,0.5314138691714727,67991100,11
ALDH3B1,4,0.5873397405292851,68008578,11
NDUFS8,11,0.5564917855067523,68030617,11
TCIRG1,14,0.6944611615355367,68039025,11
CHKA,15,0.6238896983233002,68052859,11
KMT5B,13,0.6896091920733027,68154863,11
C11orf24,5,0.621673586676929,68261338,11
LRP5,13,0.5413353357828596,68312591,11
PPP6R3,13,0.0,68460731,11
GAL,5,0.7584595187113068,68683779,11
TESMIN,13,0.7895972262726116,68707440,11
CPT1A,16,0.611633215958729,68754620,11
MRPL21,12,0.6489517980183588,68891276,11
IGHMBP2,16,0.742587354752446,68903842,11
MRGPRF,1,0.6647617179384673,69004395,11
TPCN2,13,0.5977162989158489,69048932,11
CCND1,5,0.5645495459385577,69641087,11
LTO1,12,0.6645134394067502,69653076,11
ANO1,3,0.6504012940442759,70078302,11
FADD,13,0.7534114025647285,70203163,11
PPFIA1,13,0.5962621714442062,70270700,11
CTTN,12,0.6657318912571453,70398404,11
SHANK2,13,0.7221321398359417,70467856,11
DHCR7,4,0.7487773704388128,71428193,11
NADSYN1,14,0.7704615398900362,71453109,11
KRTAP5-9,10,0.7780444431317216,71548418,11
KRTAP5-10,10,0.8003546290180414,71565563,11
FAM86C1,5,0.7072494491887842,71787510,11
RNF121,17,0.5899672410860963,71929018,11
IL18BP,12,0.8081503310384502,71998541,11
NUMA1,12,0.0,72002864,11
LRTOMT,4,0.7682108443358325,72080331,11
LAMTOR1,14,0.6471419189568062,72085895,11
ANAPC15,14,0.6591802869353856,72106378,11
FOLR1,7,0.708427112180193,72189558,11
INPPL1,14,0.5558635566623003,72223701,11
CLPB,8,0.713672269178155,72285495,11
PDE2A,6,0.7677284618651443,72576141,11
ARAP1,12,0.5588941754643229,72685069,11
STARD10,14,0.25445074874901585,72754729,11
ATG16L2,4,0.5812264145366648,72814406,11
FCHSD2,1,0.6944389280617207,72836745,11
P2RY2,14,0.18269350155119046,73218298,11
P2RY6,1,0.623025983741072,73264505,11
ARHGEF17,1,0.73760561915006,73308289,11
RELT,5,0.6780080581617289,73376399,11
FAM168A,14,0.6444927435401759,73400487,11
PLEKHB1,14,0.5955346232266239,73646178,11
RAB6A,14,0.28942205982398184,73675638,11
MRPL48,14,0.4385379904937228,73787316,11
COA4,14,0.5214488008846613,73872667,11
PAAF1,17,0.7653067982278163,73876699,11
DNAJB13,6,0.7481204323611312,73950319,11
UCP2,14,0.7683640260528076,73974672,11
UCP3,14,0.0,74000277,11
C2CD3,7,0.6614392779303524,74012714,11
PPME1,14,0.5064481085270697,74171267,11
PGM2L1,14,0.6230887464887963,74330316,11
KCNE3,3,0.8021789944378692,74454841,11
LIPT2,14,0.41288892542148337,74490519,11
POLD3,5,0.5525783105885853,74493851,11
RNF169,14,0.7504786136774655,74748849,11
XRRA1,8,0.7665997061000154,74807739,11
SPCS2,4,0.7360339503105796,74949247,11
NEU3,14,0.4093319850711439,74988279,11
SLCO2B1,7,0.6670523802601208,75100563,11
TPBGL,3,0.6555112268100467,75240905,11
ARRB1,8,0.6789772765754164,75260122,11
RPS3,14,0.6633563375614291,75399515,11
KLHL35,14,0.4317865258127427,75422394,11
GDPD5,8,0.6122993059454772,75434640,11
SERPINH1,7,0.7156645676972421,75562056,11
MAP6,5,0.7749169071789955,75586918,11
UVRAG,3,0.6281150989178015,75815210,11
WNT11,16,0.6873680056226672,76186325,11
THAP12,12,0.7179752369115534,76349956,11
GVQW3,15,0.6803648319083142,76381303,11
EMSY,14,0.5947595165230863,76444923,11
LRRC32,8,0.7980695257801111,76657524,11
TSKU,5,0.779882907026008,76782251,11
ACER3,8,0.5523509984221608,76860867,11
CAPN5,13,0.707302467121236,77066961,11
MYO7A,9,0.7703417671827111,77128246,11
PAK1,14,0.28558157581577626,77321707,11
CLNS1A,14,0.4053391127653777,77514936,11
AQP11,5,0.5767973639022144,77589391,11
RSF1,14,0.635003051838243,77659996,11
AAMDC,14,0.25683522507113166,77821109,11
INTS4,17,0.582959514192125,77878720,11
KCTD14,7,0.5729771262290513,78015715,11
NDUFC2,15,0.7600702795163696,78068297,11
ALG8,15,0.613084309206422,78100936,11
KCTD21,15,0.5999826179808327,78171249,11
USP35,9,0.775029870788313,78188812,11
GAB2,1,0.7134485702937341,78215293,11
NARS2,14,0.6295304239605414,78435968,11
FAM181B,3,0.5392752763120863,82729940,11
PRCP,3,0.7853493976498095,82822936,11
DDIAS,17,0.7852146151617071,82899975,11
RAB30,17,0.49776644079277765,82973133,11
PCF11,7,0.490484701591414,83156988,11
ANKRD42,12,0.5540760525395544,83193739,11
CCDC90B,5,0.5742268117149234,83259097,11
DLG2,5,0.7157531838931415,83455012,11
TMEM126B,13,0.6639407241802804,85628573,11
TMEM126A,14,0.6367616340343256,85647967,11
CREBZF,15,0.7182195903258435,85659708,11
CCDC89,6,0.6474999923293661,85683848,11
SYTL2,6,0.7507943453245511,85694224,11
PICALM,5,0.5614541231419687,85957175,11
EED,7,0.6799950809656162,86244753,11
HIKESHI,14,0.614149872416841,86302211,11
CCDC81,7,0.8300391818215602,86374736,11
ME3,3,0.774708135497516,86441108,11
PRSS23,3,0.7050604323910639,86791059,11
FZD4,5,0.5896081629714461,86945679,11
TMEM135,8,0.34123883609078565,87037844,11
RAB38,11,0.6895603068707634,88113251,11
CTSC,2,0.7001974583301382,88293592,11
NOX4,1,0.7743599925722787,89324353,11
NAALAD2,17,0.6297578128424568,90131515,11
CHORDC1,11,0.6783981481450001,90200429,11
SLC36A4,11,0.7374173687261909,93144174,11
DEUP1,11,0.8166211292857327,93329971,11
SMCO4,1,0.6720271775767817,93478472,11
CEP295,7,0.6983804364471364,93661682,11
TAF1D,14,0.6977412639409257,93729948,11
C11orf54,11,0.7275359213349004,93741591,11
MED17,11,0.5481553721608267,93784227,11
VSTM5,3,0.551361196026901,93818232,11
HEPHL1,14,0.4647534189927006,94021361,11
PANX1,14,0.4098974280857436,94128841,11
MRE11,12,0.5672777159065165,94415578,11
ANKRD49,12,0.7837988006688076,94493979,11
PIWIL4,16,0.0,94543840,11
FUT4,16,0.3059717475201007,94543840,11
AMOTL1,3,0.6559142533876776,94706431,11
CWC15,14,0.4284016874694926,94962620,11
KDM4D,12,0.779726197686558,94973709,11
SRSF8,8,0.6359301757158348,95067197,11
ENDOD1,8,0.6460016603663707,95089846,11
SESN3,7,0.6546560836047839,95165513,11
FAM76B,6,0.787099633635189,95768953,11
CEP57,12,0.5873871622080981,95789965,11
MTMR2,15,0.6794561381497117,95832882,11
MAML2,11,0.7387518703879186,95976598,11
CCDC82,2,0.86625207460736,96352769,11
JRKL,17,0.6017000519475655,96389989,11
ARHGAP42,6,0.6618901944933882,100687288,11
TRPC6,5,0.7551466574312122,101451564,11
CEP126,11,0.6605968083529414,101915012,11
CFAP300,14,0.5365577337934038,102047437,11
YAP1,17,0.7165674191336846,102110447,11
BIRC2,17,0.6741867366855251,102347211,11
TMEM123,1,0.6977473597617843,102396332,11
MMP27,16,0.7204775567683284,102691487,11
DCUN1D5,11,0.6761966434485289,103050686,11
DYNC2H1,7,0.7006797359411798,103109410,11
PDGFD,1,0.7541221833153381,103907189,11
CASP4,7,0.5688446971167969,104942866,11
CASP5,8,0.7306666196967141,104994235,11
CASP1,6,0.670496232215871,105025443,11
CARD16,4,0.7910993298267625,105041326,11
GRIA4,8,0.5691691335920339,105609994,11
MSANTD4,5,0.6608285112697563,105995623,11
KBTBD3,15,0.5905460336056005,106051098,11
AASDHPPT,14,0.6220525325082424,106075501,11
GUCY1A2,13,0.8382824815003965,106674012,11
CWF19L2,12,0.5039859115097474,107326345,11
ALKBH8,17,0.7068479439177726,107502726,11
SLC35F2,8,0.7340361026845517,107790991,11
RAB39A,12,0.7247210680196589,107928448,11
CUL5,14,0.24410457862367863,108008898,11
ACAT1,14,0.316521970670405,108121516,11
NPAT,7,0.5799402648889331,108157215,11
ATM,7,0.6968179186238777,108222484,11
C11orf65,4,0.7449784845027951,108308519,11
EXPH5,9,0.7467371125950124,108505435,11
DDX10,11,0.6878122029687583,108665069,11
RDX,14,0.5960446934681656,109864295,11
ZC3H12C,14,0.44944199219237546,110093392,11
FDX1,2,0.706338269575933,110429948,11
ARHGAP20,5,0.7353095815495658,110577042,11
C11orf53,5,0.7956614423725796,111245726,11
COLCA2,5,0.7141679910289069,111298555,11
C11orf88,9,0.7727686525956108,111514785,11
LAYN,7,0.7873788460825071,111540280,11
SIK2,3,0.6553585197125649,111602449,11
PPP2R1B,5,0.7198041511885125,111726908,11
ALG9,8,0.5230381893250474,111782195,11
FDXACB1,2,0.7564043534723834,111874056,11
C11orf1,11,0.7502394706969306,111878935,11
HSPB2,17,0.7970281551513075,111912734,11
DIXDC1,1,0.684752012163665,111927144,11
DLAT,8,0.0,112024814,11
PIH1D2,13,0.7146281615744934,112064010,11
NKAPD1,14,0.7561132295672949,112074086,11
TIMM8B,5,0.5766692815610236,112084800,11
SDHD,8,0.4594402464746513,112086824,11
IL18,14,0.6560751247583323,112143253,11
PTS,5,0.7273410317880445,112226367,11
NCAM1,2,0.8243096711079199,112961247,11
TTC12,13,0.8414205977126509,113314529,11
ANKK1,5,0.680930633791687,113387791,11
DRD2,5,0.8273871889172381,113409605,11
TMPRSS5,8,0.7246403128575667,113687547,11
ZW10,11,0.6095813476432528,113733187,11
USP28,14,0.4491914652901816,113797874,11
ZBTB16,2,0.7809119266265961,114059593,11
NNMT,3,0.7917721610985156,114257787,11
C11orf71,14,0.6171429983029177,114391443,11
RBM7,6,0.6404602568051081,114400030,11
REXO2,11,0.6867407394848646,114439386,11
CADM1,8,0.6376858798160632,115169218,11
BUD13,5,0.6527253790180887,116748170,11
ZPR1,7,0.5917155536454607,116773799,11
APOA1,8,0.8129664753205599,116835751,11
SIK3,12,0.8276105889621828,116843402,11
PAFAH1B2,15,0.7394042335681363,117144284,11
SIDT2,8,0.7778945014124228,117178733,11
TAGLN,1,0.8039234918107521,117199321,11
PCSK7,7,0.6188880260955494,117204337,11
RNF214,15,0.5908854230231589,117232625,11
BACE1,5,0.600859646045755,117285207,11
CEP164,12,0.5692062208893027,117314557,11
DSCAML1,1,0.5922201365403263,117427773,11
FXYD2,7,0.7308555569452718,117800844,11
FXYD6,15,0.7822055484126589,117836976,11
TMPRSS13,3,0.5459617391799507,117900641,11
IL10RA,4,0.7732909185371619,117986348,11
SCN4B,17,0.6666523729341596,118133377,11
SCN2B,1,0.5248221795118957,118157849,11
JAML,17,0.7222260072187972,118193740,11
MPZL3,7,0.6337984434638019,118226690,11
MPZL2,1,0.6137977525584909,118253416,11
CD3E,15,0.6958052963678116,118304545,11
CD3D,17,0.7533639804982015,118338954,11
UBE4A,7,0.5489671606390674,118359585,11
ATP5MG,8,0.6794675671793544,118401606,11
KMT2A,7,0.5215134002084509,118436464,11
TMEM25,12,0.7511905617596153,118531041,11
IFT46,7,0.7150174144503179,118544528,11
ARCN1,17,0.7188800789640355,118572390,11
PHLDB1,17,0.5910771407310225,118606440,11
DDX6,12,0.5853439049830053,118747763,11
BCL9L,1,0.7328992719279247,118893875,11
UPK2,14,0.804937186191153,118925164,11
CCDC84,7,0.7249886260843976,118998138,11
RPS25,14,0.645813230019378,119015712,11
TRAPPC4,5,0.8175843116943993,119018432,11
SLC37A4,14,0.6308083493612016,119024114,11
HYOU1,11,0.5858614099676087,119044188,11
VPS11,6,0.7406741717221552,119067692,11
HMBS,5,0.5063471281996457,119084866,11
H2AFX,14,0.49258618198825954,119093854,11
DPAGT1,17,0.683616224598605,119096503,11
C2CD2L,7,0.726819989134444,119102198,11
HINFP,17,0.7337449768201731,119121587,11
ABCG4,10,0.0,119149052,11
NLRX1,8,0.6443722049373157,119166568,11
CCDC153,7,0.7196338917785672,119189638,11
CBL,7,0.7147844506153052,119206276,11
RNF26,9,0.7075930958123298,119334527,11
USP2,12,0.7226556396619102,119355215,11
THY1,5,0.6941696272282458,119417378,11
NECTIN1,13,0.698225396316001,119623408,11
TRIM29,1,0.5399953908471424,120111286,11
OAF,8,0.8183161854289431,120211032,11
POU2F3,1,0.7021619154144016,120236640,11
TMEM136,7,0.5713239358122675,120325129,11
ARHGEF12,4,0.7710092120147635,120336413,11
GRIK4,2,0.7748873140098753,120511700,11
TBCEL,5,0.7498358713989457,121024072,11
TECTA,1,0.7649568177616152,121101173,11
SC5D,4,0.7564891823487772,121292681,11
SORL1,7,0.7486676808920459,121452314,11
UBASH3B,2,0.7100942635052032,122655722,11
CRTAM,4,0.7640730761656461,122838500,11
JHY,14,0.42036181389921756,122882528,11
HSPA8,15,0.6487477920387221,123057489,11
CLMP,5,0.5833532036811429,123069872,11
GRAMD1B,17,0.8123169301546426,123358428,11
SCN3B,14,0.5002885959599634,123629187,11
ZNF202,3,0.7100300365387031,123723914,11
VWA5A,3,0.5508203963477252,124115362,11
TBRG1,6,0.7126135000071561,124622836,11
SIAE,17,0.36906337269004885,124633113,11
SPA17,1,0.7407510461902199,124673798,11
NRGN,17,0.7742732793449196,124739942,11
VSIG2,1,0.6767186303750339,124747474,11
ESAM,13,0.8182764689976496,124752583,11
MSANTD2,9,0.8362431627998155,124766498,11
ROBO3,16,0.7560651931262385,124865432,11
ROBO4,6,0.6955549024258748,124883691,11
CCDC15,4,0.7201109559561408,124954121,11
SLC37A2,4,0.4393476225583861,125063067,11
TMEM218,17,0.7536477112252521,125096545,11
FEZ1,1,0.6289996325148312,125442881,11
EI24,3,0.7787717738881264,125569280,11
STT3A,12,0.6820185232261877,125591712,11
CHEK1,11,0.7214057281426458,125625665,11
HYLS1,15,0.543327432448959,125883614,11
PUS3,12,0.6510987740098952,125893485,11
DDX25,2,0.7851425145619486,125903348,11
CDON,12,0.777639573015668,125955796,11
RPUSD4,14,0.523283293950328,126202096,11
FAM118B,17,0.46766935910321916,126211724,11
SRPRA,11,0.6387093514091802,126262938,11
FOXRED1,5,0.7448213774199548,126269055,11
TIRAP,5,0.6977689085213978,126283065,11
DCPS,4,0.7191881618610844,126304060,11
ST3GAL4,16,0.7454277205947022,126355640,11
ETS1,7,0.7872464953516876,128458761,11
FLI1,1,0.7812127873594923,128686535,11
KCNJ5,4,0.762040121036573,128891356,11
C11orf45,1,0.6126949131423225,128899565,11
TP53AIP1,3,0.6532469198280798,128934731,11
ARHGAP32,12,0.7377727489098396,128965060,11
BARX2,14,0.48766460702185466,129375940,11
NFRKB,5,0.6706258172187336,129863636,11
PRDM10,8,0.7823141410873832,129899706,11
APLP2,12,0.767009307067696,130068147,11
ST14,1,0.37040326991441974,130159782,11
ZBTB44,14,0.5377083202446462,130226677,11
ADAMTS8,16,0.8037874440611124,130404923,11
ADAMTS15,16,0.7030124430020082,130448974,11
SNX19,17,0.7399856121128592,130875436,11
NTM,5,0.6631031473192959,131370478,11
IGSF9B,1,0.5928068188325883,133908564,11
JAM3,1,0.5338042319114649,134068925,11
NCAPD3,9,0.7095188161633339,134150119,11
VPS26B,9,0.7147879043421188,134224671,11
THYN1,12,0.6939033245748111,134248279,11
ACAD8,5,0.7368093121139915,134253495,11
GLB1L3,16,0.8059104702653455,134274245,11
GLB1L2,14,0.7038217262221442,134331874,11
