# Supplementary material for: Gene Co-Expression in Breast Cancer: A Matter of Distance
Source: Front Oncol. 2021 Nov 17;11:726493. doi: 10.3389/fonc.2021.726493 (PMC8636045; doi:10.3389/fonc.2021.726493)
Supplement: Supplementary Material S13 — Piece-wise permutation p-values of the KS statistics, calculated for all bins obtained in Supplementary Material S8 , in every chromosomal region for each phenotype. [file DataSheet_13.zip › SuppMat10/SuppMat10/Clusters/Healthy/Healthy-chr12-clusters.tsv]

gname,clusterid,assignmentcost,gstart,chromosome
IQSEC3,1,0.6734548694080739,66765,12
SLC6A12,6,0.7788677100155563,190077,12
KDM5A,15,0.7137298935890852,280129,12
CCDC77,7,0.7721688408856505,389273,12
B4GALNT3,7,0.6716569181789944,460364,12
NINJ2,3,0.6416112509592062,564296,12
WNK1,8,0.6915167513530919,752579,12
RAD52,6,0.8392362310059869,912077,12
ERC1,12,0.767605776596129,990509,12
WNT5B,6,0.7531614574173403,1529891,12
FBXL14,11,0.7169771880360286,1565993,12
ADIPOR2,1,0.6864083606827865,1688574,12
CACNA2D4,2,0.5194652639369982,1791963,12
DCP1B,12,0.7180230210870074,1946053,12
CACNA1C,3,0.6962131570804074,1970786,12
FKBP4,15,0.6291751765906348,2794970,12
ITFG2,12,0.7112440674426338,2812622,12
NRIP2,1,0.7889507762912726,2825348,12
FOXM1,1,0.7076705647571201,2857681,12
RHNO1,7,0.7830027114708882,2876258,12
TULP3,7,0.669286662435244,2877223,12
TEAD4,3,0.38153494032580737,2959330,12
TSPAN9,4,0.0,3077355,12
CRACR2A,8,0.7006243240831408,3606633,12
PARP11,3,0.6081958509877461,3791047,12
CCND2,2,0.7668731825867523,4273762,12
TIGAR,15,0.6323558419626449,4307763,12
C12orf4,8,0.6190331463944438,4487735,12
RAD51AP1,1,0.6864063619374918,4538798,12
DYRK4,12,0.7328569910573686,4562204,12
AKAP3,7,0.6669188261570909,4615508,12
NDUFA9,2,0.6357597448501907,4649095,12
GALNT8,5,0.5374481876307614,4720341,12
NTF3,1,0.7658470323309564,5432108,12
ANO2,4,0.7833911535532991,5531869,12
VWF,4,0.6961172778169342,5948874,12
CD9,6,0.485634620339519,6199715,12
PLEKHG6,7,0.7373218409194492,6310436,12
TNFRSF1A,1,0.789465841253841,6328757,12
SCNN1A,10,0.546940018371413,6346843,12
CD27,9,0.8212437822535934,6444867,12
TAPBPL,7,0.6992034457982069,6451690,12
VAMP1,7,0.6725099992147325,6462237,12
MRPL51,8,0.7058525407436206,6491886,12
NCAPD2,7,0.49251987336362657,6493356,12
GAPDH,3,0.3565996084255847,6534512,12
IFFO1,3,0.5896870073393177,6538375,12
NOP2,7,0.5113681448982336,6556863,12
CHD4,4,0.744361972122927,6570082,12
LPAR5,10,0.7220442077549138,6618835,12
ACRBP,13,0.8441773078414285,6638075,12
ING4,8,0.7085962866213746,6650301,12
ZNF384,9,0.5952356624229935,6666477,12
PIANP,2,0.7661908368703578,6693792,12
COPS7A,8,0.5746716679666899,6724014,12
MLF2,9,0.0,6747996,12
PTMS,9,0.45902812470511245,6765516,12
LAG3,15,0.6981262744794908,6772512,12
CD4,14,0.7838984665092772,6786858,12
GPR162,4,0.8434255467144067,6821624,12
P3H3,4,0.770662156637975,6828407,12
GNB3,3,0.8339690157896028,6839954,12
CDCA3,1,0.6958738374199884,6844793,12
USP5,8,0.6917604832759973,6852128,12
TPI1,3,0.579283671887411,6867119,12
SPSB2,4,0.7935569040073522,6870935,12
LRRC23,2,0.7777794434695344,6873569,12
ENO2,2,0.7245073523834435,6913745,12
ATN1,9,0.656360099467275,6924463,12
C12orf57,8,0.7176939699034713,6942978,12
PTPN6,5,0.5803239099450961,6946468,12
PHB2,7,0.6167007357569565,6965327,12
EMG1,9,0.7927415829525637,6970913,12
LPCAT3,17,0.4755904852585755,6976185,12
C1S,3,0.6128168205453074,6988259,12
C1R,5,0.7473637593722051,7080214,12
C1RL,1,0.6572021222887723,7089587,12
RBP5,1,0.5694669437414268,7115736,12
CLSTN3,12,0.6641878505139881,7129698,12
PEX5,7,0.7151966423148963,7188685,12
ACSM4,14,0.8402445676492311,7304284,12
CD163L1,8,0.6983697909099543,7346685,12
SLC2A3,7,0.8152702965004225,7919230,12
FOXJ2,3,0.6589751162090494,8032716,12
C3AR1,7,0.7849397527692024,8058302,12
NECAP1,3,0.5258702930075589,8076939,12
CLEC4A,6,0.6514800060793061,8123632,12
FAM90A1,2,0.7843082094846037,8221260,12
CLEC4E,10,0.5190534818228527,8533305,12
RIMKLB,11,0.720749796725161,8681600,12
PHC1,5,0.8439551913296425,8913896,12
M6PR,9,0.7475600771646438,8940361,12
KLRG1,4,0.7488190774893613,8950044,12
A2M,5,0.753233932134806,9067664,12
PZP,6,0.7331960626638793,9148840,12
KLRB1,6,0.7186271180865281,9594551,12
CLEC2D,13,0.640110933491443,9664969,12
CLECL1,4,0.8240828620723007,9715860,12
CD69,6,0.8443803647022302,9752486,12
KLRF1,17,0.3132258305999591,9827481,12
CLEC2B,3,0.6718066372179502,9852984,12
CLEC9A,4,0.6924404701090405,10030678,12
CLEC1A,11,0.7992899992700913,10069554,12
CLEC7A,11,0.8006492090704298,10116777,12
OLR1,13,0.7349489114791405,10158301,12
TMEM52B,4,0.6833239767271501,10170542,12
GABARAPL1,1,0.5141451255785698,10212458,12
KLRD1,15,0.7449382629561163,10226058,12
KLRK1,1,0.7790297519852902,10372353,12
KLRC4-KLRK1,5,0.6814964391811846,10372353,12
KLRC2,14,0.8565008060981483,10426854,12
KLRC1,10,0.827019718599293,10442264,12
EIF2S3B,1,0.8647511228675206,10505602,12
MAGOHB,7,0.692141336443368,10604193,12
PRH1,6,0.7646014747967715,10824960,12
TAS2R14,6,0.7934156325310076,10937406,12
TAS2R20,9,0.689265686090553,10996495,12
TAS2R19,16,0.8405701527751643,11021619,12
TAS2R31,4,0.7631498176756453,11030387,12
SMIM10L1,8,0.0,11171222,12
ETV6,2,0.7406842337933737,11649854,12
LRP6,1,0.7130821801136561,12116025,12
MANSC1,1,0.0,12326056,12
BORCS5,17,0.40877014915189935,12357078,12
DUSP16,17,0.664210138021502,12474210,12
CREBL2,15,0.6106949427882171,12611827,12
GPR19,9,0.6722385437086079,12660890,12
CDKN1B,7,0.6696148662390157,12715058,12
DDX47,7,0.6888542776589935,12813316,12
GPRC5A,1,0.7161010757305035,12890782,12
GPRC5D,7,0.7898846496602557,12940775,12
HEBP1,17,0.71007235849383,12974870,12
FAM234B,17,0.4720204830589928,13044381,12
EMP1,7,0.602317450802444,13196723,12
GRIN2B,12,0.6600913890140416,13437942,12
ATF7IP,3,0.6267981396375479,14365632,12
PLBD1,3,0.7397706124911829,14503661,12
GUCY2C,9,0.8349883935093744,14612632,12
HIST4H4,6,0.7365891698164594,14767999,12
H2AFJ,6,0.7729575277408156,14774383,12
WBP11,13,0.7571570537847002,14784582,12
C12orf60,14,0.6571798901923696,14803572,12
ART4,7,0.8169677163008909,14825569,12
MGP,1,0.611019810707065,14881181,12
ERP27,6,0.6757399263085245,14914039,12
ARHGDIB,6,0.6474607012727729,14942031,12
RERG,6,0.0,15107783,12
PTPRO,13,0.7139560794100319,15322508,12
EPS8,10,0.5725427704299837,15620134,12
STRAP,5,0.74966026813336,15882387,12
DERA,6,0.6994615061997143,15911302,12
MGST1,13,0.6969527892609464,16347142,12
PIK3C2G,1,0.5986342266434761,18247614,12
PLEKHA5,3,0.7199777800887942,19129752,12
AEBP2,3,0.6954020926443443,19404045,12
PDE3A,7,0.7293771387855889,20369245,12
SLCO1C1,8,0.7145445390345415,20695355,12
PYROXD1,12,0.6763270057180186,21437615,12
RECQL,16,0.7703653269114942,21468910,12
GOLT1B,14,0.663667345128196,21501781,12
KCNJ8,1,0.8047975505714895,21764955,12
ABCC9,2,0.5984588431141089,21797401,12
CMAS,8,0.5492301051150998,22046218,12
ST8SIA1,6,0.79476073522733,22063773,12
C2CD5,5,0.7150733721558744,22448583,12
ETNK1,13,0.7941515865173678,22625075,12
SOX5,2,0.5707970419601821,23529504,12
LRMP,6,0.7714610610859846,25004342,12
CASC1,12,0.7700193366252972,25108289,12
ETFRF1,17,0.7378006820078751,25195216,12
KRAS,9,0.7916806181129706,25204789,12
RASSF8,3,0.5924213889041866,25959029,12
BHLHE41,5,0.5633334650371644,26120030,12
SSPN,5,0.6761085465774878,26121991,12
ITPR2,5,0.6568518089099149,26335352,12
INTS13,8,0.5286051959780016,26905181,12
FGFR1OP2,13,0.7158340965713563,26938470,12
TM7SF3,16,0.7404438876961273,26971579,12
MED21,9,0.7771234837052181,27022546,12
STK38L,3,0.772001746374738,27243968,12
ARNTL2,5,0.6769243569249517,27332854,12
PPFIBP1,8,0.7185458189300733,27523431,12
REP15,12,0.7448407177390836,27696519,12
MRPS35,2,0.6834919364438761,27710822,12
KLHL42,4,0.7151295155847932,27780048,12
CCDC91,3,0.5168254957679895,28133249,12
FAR2,17,0.0,29149103,12
ERGIC2,17,0.4048828191043269,29337352,12
OVCH1,12,0.8035476188338686,29412474,12
TMTC1,3,0.834672192870383,29500840,12
IPO8,10,0.718199567686963,30628988,12
CAPRIN2,8,0.6531328566447379,30709552,12
TSPAN11,17,0.8026705928193392,30926428,12
DDX11,8,0.8617313708086436,31073860,12
SINHCAF,6,0.6358288168961128,31280584,12
DENND5B,2,0.7124126542348466,31382226,12
ETFBKMT,8,0.5718220462246382,31647160,12
AMN1,14,0.7913570193467478,31671142,12
H3F3C,14,0.7423482410397793,31791185,12
BICD1,9,0.7484436960677482,32106835,12
FGD4,7,0.6952238631017105,32399529,12
DNM1L,8,0.6613164957002454,32679200,12
YARS2,3,0.7762252461410132,32727490,12
PKP2,2,0.7325214620200576,32790745,12
ALG10,8,0.7265636357317995,34022468,12
ALG10B,11,0.7919768020413568,38316762,12
CPNE8,11,0.7331461838996873,38646822,12
KIF21A,1,0.7492626807824894,39293228,12
SLC2A13,3,0.6547253191268785,39755025,12
LRRK2,5,0.7574210938241746,40196744,12
CNTN1,4,0.7730532671360569,40692439,12
GXYLT1,7,0.7299353353439304,42081845,12
YAF2,1,0.7705809376358308,42157104,12
PPHLN1,10,0.6851079531005742,42238447,12
ZCRB1,8,0.7399762534398533,42312086,12
PRICKLE1,5,0.6862824354773422,42456757,12
PUS7L,10,0.6819451281276883,43718993,12
IRAK4,3,0.649963285312477,43758944,12
TWF1,3,0.66347467849094,43793723,12
TMEM117,3,0.6221016550068568,43835967,12
NELL2,5,0.6940638790191438,44508275,12
DBX2,8,0.6543774361962498,45014672,12
ANO6,2,0.3832907093747615,45215987,12
ARID2,15,0.6817729736720526,45729706,12
SCAF11,10,0.782127290268164,45919131,12
SLC38A1,17,0.6507705985378434,46183063,12
SLC38A2,3,0.7298772368206699,46358188,12
AMIGO2,12,0.7177527234427143,47075707,12
PCED1B,17,0.7463894077557227,47079603,12
RPAP3,7,0.6430786142075937,47661249,12
ENDOU,9,0.7446921402029016,47709734,12
RAPGEF3,11,0.7786683141432653,47734363,12
SLC48A1,5,0.5549439713091809,47753916,12
HDAC7,5,0.0,47782722,12
VDR,11,0.7890927583166728,47841537,12
TMEM106C,4,0.7631924233764397,47963569,12
SENP1,8,0.6850294780555477,48042897,12
PFKM,3,0.1953924488724531,48105139,12
ASB8,3,0.21694885662802932,48147789,12
CCDC184,14,0.6881980561089405,48183584,12
ZNF641,14,0.7720268918158502,48337180,12
C12orf54,14,0.7618291100729107,48482498,12
KANSL2,12,0.6243693893467704,48653401,12
CCNT1,5,0.797144856020133,48688458,12
ADCY6,1,0.6742468426315227,48766194,12
CACNB3,15,0.6381315478018684,48813794,12
DDX23,12,0.6067152248674821,48829756,12
CCDC65,2,0.7809925741478299,48904110,12
FKBP11,7,0.7842061891414573,48921518,12
ARF3,3,0.4488643908905574,48935723,12
PRKAG1,5,0.6699811772971314,49002274,12
KMT2D,9,0.5828712261817964,49018975,12
RHEBL1,7,0.7647344707217179,49064676,12
DHH,3,0.8214505058371525,49086656,12
LMBR1L,7,0.7457341131153851,49096551,12
TUBA1B,2,0.6476898386104719,49127782,12
TUBA1A,17,0.7390724670928782,49184795,12
TUBA1C,7,0.5802065164180706,49188736,12
PRPH,1,0.5626479468535309,49293252,12
TROAP,15,0.7718093904566183,49323236,12
DNAJC22,1,0.6955601310934298,49346888,12
SPATS2,9,0.6758375828381944,49366584,12
KCNH3,11,0.6828288123572099,49539030,12
MCRS1,12,0.6194860348107603,49556544,12
PRPF40B,3,0.6272352042737044,49568218,12
FAM186B,6,0.7982369823121211,49582885,12
FMNL3,4,0.7088431106959618,49636499,12
TMBIM6,17,0.5015056463574221,49707725,12
NCKAP5L,8,0.6693870417121615,49791146,12
BCDIN3D,3,0.6345418621485004,49836043,12
FAIM2,1,0.6155563132853314,49866896,12
RACGAP1,6,0.7800843779804962,49976923,12
ASIC1,4,0.673810337415258,50057548,12
SMARCD1,7,0.5734158725537235,50084972,12
COX14,2,0.6039936755215806,50112082,12
CERS5,9,0.5656339505588714,50129306,12
LIMA1,2,0.6525795840095353,50175788,12
FAM186A,15,0.8445084756443298,50326230,12
LARP4,12,0.5891829630301082,50392383,12
DIP2B,1,0.6838168953489181,50504985,12
ATF1,13,0.7961723296629983,50763710,12
METTL7A,5,0.759877254586523,50923472,12
SLC11A2,10,0.5347170414333723,50979401,12
LETMD1,4,0.6820068671520609,51047962,12
CSRNP2,15,0.5616909539635326,51061205,12
TFCP2,4,0.6695022504536394,51093663,12
DAZAP2,12,0.7118870887983706,51238724,12
SMAGP,1,0.5940171160172161,51244558,12
BIN2,5,0.6914582857180755,51281038,12
GALNT6,6,0.6474517556190567,51351247,12
SCN8A,15,0.6252108099417422,51590266,12
ACVRL1,14,0.8562270400298274,51906908,12
ACVR1B,10,0.6600406203550536,51951699,12
GRASP,15,0.71346031884801,52006946,12
NR4A1,3,0.8220603309776892,52022832,12
ATG101,7,0.6512552002959157,52069246,12
KRT80,2,0.6300013990490485,52168996,12
KRT7,14,0.0,52232520,12
KRT86,9,0.7482648892825374,52249300,12
KRT83,8,0.8080904529570248,52314301,12
KRT6B,2,0.8428224857979236,52446651,12
KRT5,7,0.7544431546660049,52514575,12
KRT8,3,0.7055868042123716,52897187,12
KRT18,14,0.6444360722790758,52948871,12
EIF4B,1,0.8512259646741438,53006158,12
TNS2,1,0.6272429985729182,53046969,12
SPRYD3,5,0.6106538226125391,53064316,12
IGFBP6,6,0.6714134965869156,53097436,12
SOAT2,6,0.7746207388429239,53103486,12
CSAD,6,0.6920159875521736,53157663,12
ZNF740,7,0.6902128555291493,53180704,12
ITGB7,8,0.7204236777578813,53191323,12
RARG,5,0.5668191629420318,53210567,12
MFSD5,1,0.6611255955414914,53251251,12
ESPL1,15,0.7603013769755316,53268299,12
PFDN5,9,0.5503750574269521,53295291,12
C12orf10,7,0.6178731802593262,53299695,12
AAAS,12,0.6673115288648408,53307457,12
SP1,2,0.7023792220055239,53380176,12
PRR13,9,0.7554326134520558,53441678,12
PCBP2,7,0.6828576088366738,53452102,12
MAP3K12,5,0.5130014789257089,53479669,12
TARBP2,15,0.5933661987623321,53500921,12
ATF7,2,0.6066065317051205,53507856,12
ATP5MC2,3,0.5411007035539956,53632726,12
CALCOCO1,8,0.6762308068313202,53708517,12
HOXC13,14,0.7481182923160844,53938831,12
HOXC10,10,0.6661689743421446,53985065,12
HOXC6,7,0.6763277958643981,53990624,12
HOXC9,13,0.7641431091994388,53994895,12
HOXC8,1,0.6305334101650106,54008985,12
HOXC4,3,0.7649104425811265,54016931,12
HOXC5,4,0.7655021829516994,54032853,12
SMUG1,17,0.6927011297608139,54121277,12
CBX5,8,0.563356361588108,54230942,12
HNRNPA1,14,0.7630410855725422,54280193,12
COPZ1,3,0.7030228850615665,54301202,12
GPR84,16,0.8263962157255713,54362445,12
ZNF385A,5,0.7323684980334058,54369133,12
ITGA5,1,0.6987577317853229,54395261,12
NCKAP1L,10,0.7938051634190866,54497752,12
PDE1B,2,0.509154802454967,54549601,12
TESPA1,3,0.835223915584422,54948015,12
BLOC1S1,2,0.5786791337235682,55716037,12
CD63,2,0.7417128530096162,55725323,12
GDF11,15,0.6378943443971313,55743280,12
SARNP,12,0.7407318978555832,55752463,12
ORMDL2,17,0.5789795337365856,55818041,12
DNAJC14,8,0.7251717767582939,55820960,12
MMP19,7,0.751458206409549,55835433,12
PYM1,2,0.6219325874832474,55901413,12
DGKA,7,0.6890178706254185,55927319,12
CDK2,3,0.7407049550767053,55966781,12
SUOX,17,0.5827457277958438,55997180,12
IKZF4,3,0.35611684145055444,56007659,12
RPS26,13,0.8665824746029708,56041351,12
ERBB3,2,0.533381595451505,56076799,12
PA2G4,13,0.66728862873758,56104537,12
RPL41,9,0.6874040925424026,56116590,12
ZC3H10,4,0.720701111083865,56118260,12
ESYT1,2,0.6350423578447487,56118250,12
MYL6B,3,0.14696067641154276,56152256,12
MYL6,12,0.6694975513366311,56158161,12
SMARCC2,2,0.6344130551232705,56162359,12
RNF41,2,0.6483325968391289,56202175,12
NABP2,3,0.6169496101473386,56222015,12
ANKRD52,5,0.6023873744842749,56237807,12
COQ10A,3,0.1527232822035791,56266858,12
CS,2,0.3242184624826042,56271699,12
CNPY2,8,0.6425734048914047,56309842,12
PAN2,7,0.7105285679032829,56316223,12
IL23A,12,0.7063692628673031,56334174,12
STAT2,2,0.7827845483681236,56341597,12
TIMELESS,7,0.7110077062317899,56416363,12
SPRYD4,17,0.5501788512500967,56468578,12
GLS2,2,0.7353793457057158,56470944,12
RBMS2,4,0.7222697973697452,56521820,12
BAZ2A,15,0.7281442357527854,56595596,12
ATP5F1B,3,0.35963218978269107,56638175,12
PTGES3,6,0.7411460480687013,56663341,12
NACA,3,0.43282622579429286,56712428,12
PRIM1,3,0.6828355524250151,56731580,12
HSD17B6,11,0.7845115867082421,56752161,12
RDH16,3,0.7482765698648735,56951431,12
ZBTB39,10,0.7688450673093069,56998836,12
MYO1A,14,0.7690696211326702,57028517,12
NEMP1,13,0.7398114735948609,57055643,12
NAB2,12,0.7204050674779064,57089043,12
STAT6,1,0.5904427675252244,57095408,12
LRP1,2,0.6710508735687377,57128493,12
NXPH4,17,0.3742754325085115,57216794,12
SHMT2,2,0.6921749395765484,57229573,12
NDUFA4L2,1,0.6995961756907537,57234903,12
STAC3,3,0.11524066848383252,57243453,12
R3HDM2,3,0.4062597292921514,57253762,12
GLI1,1,0.6785728733947165,57459785,12
ARHGAP9,7,0.7557584200758779,57472264,12
MARS,7,0.4936886301041653,57475445,12
DDIT3,14,0.7815004425977953,57516588,12
MBD6,3,0.5000635814875506,57520710,12
DCTN2,8,0.5976108343155622,57530102,12
KIF5A,12,0.7316161916709485,57550044,12
PIP4K2C,1,0.7097636285915983,57591174,12
DTX3,5,0.6790641655321896,57604622,12
ARHGEF25,5,0.7135150031877582,57610180,12
SLC26A10,11,0.7867081846978643,57619527,12
B4GALNT1,2,0.6185859038688738,57623409,12
OS9,9,0.7545470384828882,57693955,12
AGAP2,2,0.5586398374227428,57723761,12
TSPAN31,7,0.5955344346823883,57738013,12
CDK4,6,0.786589557273178,57747727,12
MARCH9,1,0.6646267418235074,57755103,12
CYP27B1,4,0.8068813361688882,57762334,12
METTL1,7,0.0,57768471,12
EEF1AKMT3,4,0.764124788781731,57771492,12
TSFM,8,0.6395042712641184,57782761,12
AVIL,3,0.4970218764714278,57797376,12
CTDSP2,3,0.39126828405044156,57819927,12
ATP23,2,0.641792678083766,57906039,12
LRIG3,10,0.7793720384744066,58872149,12
SLC16A7,2,0.44873325792148333,59596029,12
USP15,3,0.5044452325890452,62260338,12
MON2,7,0.7476407538349851,62466817,12
PPM1H,3,0.7431687923745263,62643994,12
AVPR1A,10,0.6749902087750185,63142759,12
DPY19L2,4,0.8473586038831256,63558913,12
RXYLT1,3,0.6117384598175879,63779803,12
SRGAP1,13,0.6410774741096424,63844700,12
C12orf66,3,0.6758211752287391,64186316,12
XPOT,9,0.7638184202865398,64404392,12
TBK1,1,0.7289010394916079,64452092,12
RASSF3,7,0.7692966086679288,64507001,12
GNS,12,0.7320687979826174,64713445,12
TBC1D30,1,0.36086668790206233,64780516,12
LEMD3,15,0.7250230912912371,65169583,12
MSRB3,2,0.7634223356571835,65278643,12
LLPH,15,0.19877326298023446,66116555,12
TMBIM4,15,0.0,66135846,12
IRAK3,15,0.4223891423390226,66188879,12
HELB,15,0.3046942868803,66302545,12
GRIP1,15,0.20975161429547684,66347431,12
CAND1,15,0.1277638878046944,67269358,12
DYRK2,3,0.4559208653246547,67648338,12
IFNG,7,0.7882541426609958,68154768,12
MDM1,15,0.676147196488551,68272443,12
RAP1B,15,0.6524516739421138,68610855,12
NUP107,15,0.4202579880237227,68686951,12
SLC35E3,15,0.2988504077977344,68746176,12
MDM2,15,0.21713530308504425,68808177,12
CPSF6,15,0.31825745248241655,69239569,12
YEATS4,15,0.5936982185998146,69359710,12
FRS2,15,0.3334111159804506,69470349,12
CCT2,15,0.16091235899004042,69585426,12
RAB3IP,15,0.40348544099113304,69738681,12
KCNMB4,2,0.6210765468411281,70366290,12
PTPRB,7,0.7528908881683904,70515866,12
ZFC3H1,15,0.2348317808931738,71609472,12
THAP2,15,0.5259419847818725,71664301,12
TMEM19,15,0.2787758909461019,71686087,12
RAB21,15,0.19837662998981564,71754863,12
TBC1D15,15,0.3001873493999655,71839707,12
ATXN7L3B,13,0.6291579650258237,74537827,12
CAPS2,3,0.6715799698867462,75275979,12
GLIPR1L1,3,0.6984528126352558,75334639,12
GLIPR1L2,13,0.8028719701632199,75391089,12
GLIPR1,6,0.774374018419328,75480753,12
KRR1,12,0.6208306198895948,75490863,12
PHLDA1,6,0.7039367006450918,76025447,12
NAP1L1,6,0.772716522872545,76036585,12
BBS10,14,0.7877750182455525,76344474,12
OSBPL8,1,0.6442438643460593,76351797,12
ZDHHC17,12,0.6536430248824562,76763588,12
CSRP2,4,0.7822106374430124,76858709,12
NAV3,13,0.6035211727629288,77324641,12
SYT1,11,0.0,78863993,12
PAWR,3,0.7264046903817837,79574979,12
PPP1R12A,6,0.6936430760261451,79773563,12
LIN7A,8,0.7202718401809618,80792520,12
PPFIA2,14,0.7861737005610248,81257975,12
CCDC59,13,0.68531288414504,82223681,12
METTL25,12,0.6644368584979503,82358528,12
TMTC2,11,0.6921519364158504,82686880,12
SLC6A15,6,0.6804882367168925,84859491,12
LRRIQ1,3,0.5168724563525526,85036314,12
RASSF9,14,0.6525343486044859,85800703,12
C12orf29,8,0.7545515116991155,88033846,12
CEP290,8,0.5545306987139229,88049014,12
TMTC3,3,0.740998235258248,88142296,12
KITLG,4,0.7820565282951162,88492793,12
DUSP6,5,0.7700588111790622,89347235,12
POC1B,3,0.679643209358451,89419718,12
GALNT4,7,0.8057682020086918,89519412,12
POC1B-GALNT4,15,0.8345149089196315,89519408,12
ATP2B1,4,0.6704392447733569,89588049,12
KERA,4,0.6410498862631748,91050491,12
LUM,3,0.7314600192821783,91102629,12
DCN,13,0.8025659676512109,91140484,12
BTG1,6,0.6856561005181162,92140278,12
EEA1,9,0.7295955230948754,92770637,12
NUDT4,10,0.7197033796865662,93377883,12
UBE2N,7,0.6773986060862331,93405673,12
MRPL42,8,0.7951059116773265,93467488,12
SOCS2,3,0.7955945554629646,93569814,12
CRADD,17,0.31828146516163824,93677375,12
PLXNC1,7,0.7067719734131304,94148577,12
CEP83,6,0.7568359128845716,94306449,12
TMCC3,17,0.46353115217928187,94567122,12
NDUFA12,3,0.5316703285586937,94897055,12
NR2C1,9,0.7161879254477497,95020229,12
FGD6,2,0.6786250196623794,95076749,12
VEZT,2,0.3890068195364511,95217746,12
METAP2,9,0.6998630541988777,95473520,12
USP44,12,0.6822076299673939,95516560,12
NTN4,1,0.45452673757904993,95657807,12
SNRPF,10,0.707436437242762,95858928,12
AMDHD1,9,0.7964472216233988,95943331,12
HAL,4,0.7738558304237897,95972662,12
LTA4H,4,0.7382331610982595,96000753,12
ELK3,8,0.6565772926759261,96194375,12
CDK17,9,0.6715159729866316,96278261,12
CFAP54,6,0.8009455776708088,96489571,12
NEDD1,3,0.5568637397057934,96907223,12
TMPO,8,0.6861362138443943,98515512,12
SLC25A3,2,0.5051911516058514,98593591,12
IKBIP,8,0.6752287476769148,98613405,12
APAF1,7,0.6528718559354871,98645141,12
ANKS1B,1,0.7819651071243128,98726457,12
UHRF1BP1L,12,0.6108052116021078,100028455,12
ACTR6,3,0.7479078474378824,100199122,12
DEPDC4,11,0.729220447343802,100203669,12
SCYL2,17,0.761746777997901,100267140,12
GAS2L3,11,0.7447502961863943,100573683,12
ANO4,1,0.8186368141103761,100717526,12
UTP20,10,0.0,101280105,12
ARL1,8,0.6760953453038399,101393116,12
CHPT1,10,0.7776630148006187,101696947,12
SYCP3,9,0.7892841930019642,101728648,12
GNPTAB,8,0.6200605436719866,101745499,12
DRAM1,11,0.7773628420433317,101877580,12
WASHC3,8,0.5187241451185284,102012927,12
NUP37,3,0.6558420384096437,102073103,12
PARPBP,17,0.7575403102008721,102120185,12
PAH,3,0.3911337468690216,102836889,12
STAB2,6,0.8013932915887342,103587273,12
NT5DC3,12,0.8054704633169336,103770453,12
HSP90B1,1,0.795708263024317,103930107,12
C12orf73,3,0.7373621093335915,103940763,12
TDG,7,0.7231439052751547,103965822,12
GLT8D2,7,0.7190238809395033,103988984,12
HCFC2,7,0.7266610489751941,104064531,12
NFYB,3,0.6701315290051988,104117086,12
TXNRD1,17,0.7210167404690182,104215779,12
EID3,13,0.7639859996281615,104303739,12
CHST11,4,0.7520963077376717,104455295,12
SLC41A2,17,0.37544430478845114,104802553,12
C12orf45,3,0.8578142010714993,104986316,12
ALDH1L2,13,0.6975734531874646,105019784,12
WASHC4,2,0.7299641608847516,105107324,12
APPL2,2,0.7361836811467568,105173297,12
NUAK1,4,0.5958862984036609,106063340,12
CKAP4,8,0.6918156934324668,106237881,12
TCP11L2,3,0.655993331563437,106301929,12
POLR3B,12,0.486895178784734,106357748,12
RIC8B,12,0.6417669832637725,106774621,12
TMEM263,10,0.7393709018809316,106955719,12
MTERF2,7,0.712786094482586,106977277,12
CRY1,7,0.517095658816294,106991364,12
BTBD11,4,0.6448745795051489,107318421,12
PWP1,12,0.4054009802074954,107685799,12
PRDM4,12,0.7116666287824769,107732871,12
WSCD2,4,0.627417938352727,108129288,12
CMKLR1,13,0.6990493332186885,108288044,12
FICD,2,0.7309136355858827,108515277,12
SART3,12,0.6883037660576148,108522214,12
ISCU,9,0.6126572464896727,108562582,12
TMEM119,3,0.7833296235575831,108589851,12
SELPLG,6,0.6587118964132412,108622277,12
CORO1C,12,0.6230831996801053,108645109,12
SSH1,12,0.625266446431578,108778191,12
USP30,2,0.614022943820641,109023089,12
ALKBH2,12,0.6715142515686375,109088188,12
UNG,3,0.2947824446298434,109097574,12
ACACB,2,0.32485791460705415,109116595,12
MYO1H,11,0.8120959662335102,109347903,12
KCTD10,12,0.575654079630948,109448655,12
UBE3B,3,0.4329311229063749,109477402,12
MMAB,17,0.49155296924818515,109553715,12
MVK,17,0.2806279858355042,109573255,12
FAM222A,3,0.74368401800803,109714228,12
TRPV4,12,0.7695485809796507,109783085,12
GLTP,1,0.6949619518455259,109850945,12
TCHP,6,0.7474832179218137,109900264,12
GIT2,12,0.6154711973771041,109929802,12
ANKRD13A,2,0.7568434440686003,109999186,12
C12orf76,13,0.7229410264273519,110027028,12
IFT81,3,0.4854262120971413,110124335,12
ATP2A2,3,0.0,110280756,12
ANAPC7,15,0.6284649569900206,110372900,12
ARPC3,4,0.6907548712782459,110434823,12
GPN3,3,0.6028484381854204,110452486,12
FAM216A,12,0.8035198204068701,110468415,12
VPS29,3,0.620044709310074,110491097,12
RAD9B,2,0.7611384998282229,110501655,12
PPTC7,7,0.6227927732579357,110533245,12
TCTN1,3,0.6521916746098099,110614027,12
HVCN1,2,0.7045622396774125,110627841,12
PPP1CC,3,0.6030902833743265,110719680,12
PHETA1,13,0.6432751415578568,111360651,12
SH2B3,17,0.757992340158907,111405948,12
ATXN2,3,0.7423271847980235,111443485,12
BRAP,12,0.6338041414406573,111642146,12
ACAD10,2,0.5866512627729772,111686056,12
ALDH2,2,0.5177491124754429,111766887,12
MAPKAPK5,12,0.6285803589030892,111842228,12
TMEM116,17,0.6962823817400399,111931282,12
ERP29,9,0.5974369846720602,112013348,12
NAA25,3,0.5638853628297642,112026689,12
TRAFD1,15,0.795718368251178,112125538,12
HECTD4,12,0.730535677686996,112160188,12
PTPN11,12,0.5409089570148421,112418351,12
OAS3,17,0.7485768350859088,112938444,12
OAS2,5,0.7901446722108867,112978395,12
DTX1,1,0.655781734532392,113056709,12
RASAL1,1,0.7106651230861172,113098819,12
CFAP73,6,0.7999769629730759,113149858,12
DDX54,12,0.7106080137608632,113157174,12
RITA1,3,0.6792606967131783,113185526,12
IQCD,6,0.7676734705059058,113195441,12
TPCN1,2,0.459129040129471,113221050,12
SLC8B1,12,0.7515102405998452,113298759,12
PLBD2,8,0.670066520898591,113358566,12
SDS,3,0.8299420749196575,113392445,12
SDSL,7,0.6581989101219807,113422380,12
RBM19,12,0.7154123938383137,113816738,12
TBX5,8,0.7857979388650824,114353931,12
TBX3,4,0.7360102459301133,114670255,12
MED13L,2,0.6542854094852184,115953872,12
MAP1LC3B2,3,0.6131177990333944,116548105,12
C12orf49,3,0.7418427918945487,116710171,12
RNFT2,2,0.6915309981756981,116738178,12
HRK,9,0.7651814205523906,116856144,12
FBXW8,3,0.5658904900762172,116910950,12
TESC,17,0.8031411896727243,117038923,12
FBXO21,3,0.484217952254113,117141988,12
KSR2,6,0.8110075397848939,117453012,12
RFC5,12,0.6384859394092479,118013588,12
WSB2,3,0.41340346699771235,118032694,12
VSIG10,3,0.3078530317801964,118063593,12
PEBP1,12,0.611847428538633,118136124,12
TAOK3,4,0.6083125962037934,118149801,12
SUDS3,15,0.6940902530194868,118376555,12
PRKAB1,12,0.5956548041621352,119667864,12
CIT,3,0.8160122762593093,119685791,12
BICDL1,13,0.7314876148169045,119989869,12
RAB35,12,0.658063945869521,120095099,12
GCN1,1,0.5707849767930896,120127202,12
RPLP0,8,0.644656457569379,120196699,12
PXN,12,0.6265681272774908,120210439,12
SIRT4,7,0.7590133061613789,120302316,12
MSI1,2,0.7609124938281605,120341330,12
COX6A1,7,0.6892239565377218,120438090,12
TRIAP1,5,0.7051856454203773,120443964,12
GATC,13,0.736144210051721,120446444,12
SRSF9,13,0.7125778278119989,120461672,12
DYNLL1,2,0.7305566030666248,120469850,12
COQ5,2,0.4425968534431399,120503279,12
RNF10,3,0.36657291052432284,120533480,12
POP5,12,0.6372715270155785,120578764,12
CABP1,2,0.6750854964178417,120640552,12
MLEC,1,0.6383412588738351,120687149,12
UNC119B,8,0.6141900363454393,120710458,12
ACADS,2,0.0,120725774,12
SPPL3,15,0.7730281036264697,120762510,12
C12orf43,13,0.0,121000486,12
OASL,5,0.7264387025505593,121019111,12
P2RX7,8,0.7807853787462755,121132819,12
P2RX4,4,0.6673846601290347,121209857,12
CAMKK2,12,0.6185153890318048,121237675,12
ANAPC5,12,0.4182599220847022,121308245,12
RNF34,3,0.3466227078685554,121400041,12
KDM2B,12,0.7089395393109126,121429096,12
ORAI1,3,0.7743589549215322,121626550,12
MORN3,1,0.6890151741930317,121648742,12
TMEM120B,5,0.5765070411106676,121712752,12
RHOF,17,0.7734153655394814,121777754,12
SETD1B,9,0.636880690814634,121804180,12
PSMD9,12,0.48860408667914446,121888731,12
WDR66,7,0.6436261134336081,121918592,12
BCL7A,7,0.6803250191314908,122019422,12
MLXIP,12,0.5748546012482859,122078756,12
LRRC43,9,0.7785769532767856,122167738,12
B3GNT4,10,0.798949491359827,122203681,12
DIABLO,4,0.7320153393338371,122207668,12
VPS33A,1,0.6669063442104645,122229564,12
CLIP1,3,0.48484438472279934,122271432,12
ZCCHC8,15,0.7550884026209703,122471600,12
RSRC2,8,0.656227073563675,122503454,12
KNTC1,12,0.6538184621806769,122527246,12
HCAR3,12,0.6190376773266602,122714756,12
HCAR1,5,0.7732996384661204,122726076,12
DENR,3,0.6272972032819927,122752824,12
CCDC62,3,0.5398383156903397,122774327,12
HIP1R,2,0.6299788159290683,122834453,12
VPS37B,13,0.6469039092656432,122865330,12
ABCB9,2,0.6800135516170172,122920951,12
OGFOD2,3,0.7536178363134363,122974580,12
ARL6IP4,16,0.0,122980060,12
PITPNM2,14,0.7215281634537268,122983480,12
MPHOSPH9,2,0.6223857733456142,123152320,12
C12orf65,13,0.6231289584750122,123232916,12
CDK2AP1,3,0.7657299452632793,123250112,12
SBNO1,13,0.7099493081658541,123289109,12
KMT5A,12,0.7331393167698148,123383773,12
RILPL2,13,0.7155958626988532,123410683,12
SNRNP35,8,0.5362124714032221,123457641,12
RILPL1,3,0.4158119181359772,123470054,12
TMED2,12,0.70497503122559,123584533,12
DDX55,13,0.6436395219521784,123602077,12
EIF2B1,12,0.0,123620406,12
GTF2H3,13,0.5651453123697237,123633739,12
TCTN2,7,0.718747536420526,123671113,12
ATP6V0A2,1,0.7041272340066619,123712353,12
DNAH10,1,0.6886832134107055,123762188,12
CCDC92,2,0.4155151374982723,123918660,12
DNAH10OS,5,0.6198133444283538,123925461,12
ZNF664,5,0.7404518275978786,123971845,12
RFLNA,2,0.5788711718573069,123973241,12
NCOR2,3,0.5308599273565351,124324415,12
SCARB1,5,0.6008549580109339,124776856,12
UBC,2,0.6211542151818321,124911604,12
DHX37,13,0.5744766316588064,124946825,12
BRI3BP,17,0.4987245444313244,124993645,12
AACS,17,0.33517836402927736,125065434,12
TMEM132B,5,0.665554826721146,125186836,12
SLC15A4,4,0.6656137794967707,128793194,12
FZD10,12,0.6687310719632789,130162459,12
RIMBP2,3,0.5596734820653095,130396137,12
STX2,12,0.7721898938487031,130789600,12
RAN,7,0.5540741702353387,130872037,12
ADGRD1,1,0.6464627188069568,130953907,12
SFSWAP,13,0.6356540312297816,131711081,12
MMP17,3,0.44918194651943855,131828393,12
ULK1,7,0.5338261008251174,131894622,12
PUS1,7,0.5749555457325815,131929200,12
EP400,12,0.6516086242040184,131949920,12
DDX51,13,0.7129828424070019,132136594,12
NOC4L,12,0.6138077349995799,132144457,12
FBRSL1,9,0.6408405125499211,132489551,12
POLE,2,0.5586045889361113,132623753,12
PXMP2,2,0.42515454144918485,132687587,12
PGAM5,10,0.692390173731917,132710819,12
ANKLE2,6,0.5567378335436615,132725503,12
GOLGA3,8,0.7445892493618409,132768914,12
CHFR,17,0.7617670120632987,132822187,12
ZNF605,3,0.3327027583664539,132918306,12
ZNF26,12,0.6793821028442198,132986365,12
ZNF84,12,0.720300199905466,133037292,12
ZNF140,12,0.6089157504119833,133079838,12
ZNF891,14,0.7125950656037487,133106817,12
ZNF10,7,0.7667629028432177,133130575,12
ZNF268,4,0.6714740132536572,133181409,12
