# Supplementary material for: Gene Co-Expression in Breast Cancer: A Matter of Distance
Source: Front Oncol. 2021 Nov 17;11:726493. doi: 10.3389/fonc.2021.726493 (PMC8636045; doi:10.3389/fonc.2021.726493)
Supplement: Supplementary Material S13 — Piece-wise permutation p-values of the KS statistics, calculated for all bins obtained in Supplementary Material S8 , in every chromosomal region for each phenotype. [file DataSheet_13.zip › SuppMat10/SuppMat10/Clusters/Healthy/Healthy-chr13-clusters.tsv]

gname,clusterid,assignmentcost,gstart,chromosome
MPHOSPH8,8,0.6788707720708419,19633659,13
PSPC1,10,0.7515448659825615,19674752,13
ZMYM5,7,0.0,19823482,13
ZMYM2,10,0.5163042044703989,19958670,13
GJB2,7,0.7081136024839156,20187463,13
CRYL1,2,0.5958354811239839,20403666,13
IFT88,10,0.0,20567069,13
IL17D,8,0.6943545628984618,20702127,13
EEF1AKMT1,10,0.6333744488405382,20728731,13
XPO4,8,0.3953676371338366,20777329,13
LATS2,12,0.7041859943404174,20973036,13
SAP18,3,0.0,21140514,13
SKA3,3,0.825721364738166,21153595,13
MRPL57,3,0.3927788240058281,21176658,13
ZDHHC20,1,0.6581110196619243,21372573,13
MICU2,10,0.41389820535782107,21492691,13
FGF9,9,0.7573068958814069,21671383,13
SACS,8,0.620440476248472,23328826,13
TNFRSF19,8,0.43036888110915816,23570370,13
MIPEP,5,0.8177507698386908,23730189,13
SPATA13,12,0.6935770721721108,23979805,13
C1QTNF9,5,0.731361701875805,24307166,13
PARP4,6,0.0,24420931,13
CENPJ,6,0.6838577423638805,24882279,13
PABPC3,4,0.7212351307897285,25095868,13
MTMR6,10,0.6800529642686703,25246201,13
NUP58,6,0.7312145502372247,25301556,13
RNF6,3,0.6582286892713293,26132115,13
CDK8,10,0.7285459951916926,26254104,13
WASF3,8,0.5394867644848615,26557703,13
GPR12,1,0.7692636684615854,26755200,13
USP12,7,0.7039462349817449,27066156,13
RPL21,2,0.7251119099137617,27251309,13
RASL11A,5,0.7710878579650222,27270327,13
GTF3A,3,0.577147563640257,27424619,13
MTIF3,3,0.54048646199645,27435643,13
LNX2,10,0.7723506512032167,27545913,13
POLR1D,3,0.5935432992740473,27620742,13
PAN3,7,0.6499732170236817,28138506,13
FLT1,7,0.6438238460383798,28300346,13
POMP,8,0.5875746719779706,28659104,13
SLC46A3,11,0.0,28700064,13
MTUS2,6,0.7140798368780171,28820348,13
SLC7A1,6,0.7944913411304418,29509414,13
UBL3,1,0.7761172191657207,29764371,13
KATNAL1,8,0.65199228987883,30202630,13
HMGB1,6,0.6379791687489611,30456704,13
USPL1,7,0.7464515547829784,30617693,13
ALOX5AP,1,0.6491320725362235,30713478,13
MEDAG,5,0.8286652097241403,30906271,13
HSPH1,11,0.8394834439070785,31134974,13
B3GLCT,1,0.7890120149891744,31199975,13
FRY,2,0.6864157058854383,31846713,13
BRCA2,3,0.7413410313815662,32315086,13
N4BP2L1,2,0.7173979534868746,32400723,13
N4BP2L2,10,0.6948246956103608,32432417,13
PDS5B,11,0.7537345520851773,32586452,13
KL,11,0.7120978569494653,33016423,13
STARD13,12,0.813913661940727,33103137,13
RFC3,6,0.7240875762419121,33818069,13
NBEA,5,0.6872774782410369,34942287,13
MAB21L1,1,0.7667133083311521,35474182,13
DCLK1,2,0.7789485938315872,35768652,13
SOHLH2,6,0.73329751626768,36168217,13
CCDC169,3,0.7996856398068243,36222008,13
SPART,10,0.7556728921050426,36301638,13
CCNA1,4,0.766133063827489,36431520,13
RFXAP,6,0.6911693018889671,36819224,13
SMAD9,9,0.8037970694848366,36844831,13
ALG5,3,0.5759931667688767,36949738,13
EXOSC8,1,0.6206810489265231,36998816,13
SUPT20H,8,0.545879559865697,37009312,13
POSTN,6,0.6529386474851795,37562583,13
TRPC4,4,0.7690736973483281,37636636,13
UFM1,3,0.5607118628115288,38349849,13
PROSER1,11,0.7114586228711743,39009865,13
NHLRC3,7,0.6191782144266392,39038306,13
LHFPL6,8,0.7116424718418835,39209116,13
COG6,9,0.5705390329618594,39655627,13
FOXO1,9,0.6559991549883497,40469953,13
MRPS31,1,0.6268876163352055,40729135,13
SLC25A15,8,0.7237739691156283,40789412,13
ELF1,12,0.6969401902588559,40931924,13
WBP4,8,0.31899112335000457,41061509,13
KBTBD6,11,0.7368720108015097,41127569,13
KBTBD7,8,0.6773279727514401,41189833,13
MTRF1,8,0.5063803211942781,41216369,13
NAA16,9,0.4305948095658291,41311267,13
RGCC,10,0.675308959585203,41457550,13
VWA8,8,0.5815124794559889,41566835,13
DGKH,9,0.7088257911925229,42040036,13
AKAP11,4,0.48564375709542595,42272152,13
EPSTI1,7,0.888770037014186,42886388,13
DNAJC15,4,0.6443272418228373,43023203,13
CCDC122,9,0.6793118451058083,43823909,13
LACC1,6,0.6478343632853076,43879284,13
SERP2,8,0.8518596403005924,44373665,13
TSC22D1,3,0.7290751793343981,44432143,13
NUFIP1,9,0.5733934060453021,44939249,13
GPALPP1,4,0.4802675666662193,44989529,13
GTF2F2,9,0.518593892733648,45120510,13
TPT1,8,0.20911813258352918,45333471,13
SLC25A30,8,0.2965999884882672,45393316,13
COG3,9,0.0,45464898,13
ERICH6B,8,0.8081701911804207,45534522,13
ZC3H13,8,0.6490361321813137,45954465,13
LCP1,6,0.7625346813636458,46125920,13
LRRC63,7,0.8378650556107162,46211943,13
RUBCNL,6,0.6486147934232875,46342000,13
LRCH1,6,0.6509649322108471,46553168,13
ESD,1,0.0,46771256,13
SUCLA2,8,0.5106973968641908,47745736,13
NUDT15,11,0.6225979387815324,48037726,13
MED4,9,0.5066142483809503,48053323,13
ITM2B,5,0.6981255435982376,48232612,13
RB1,8,0.5119550134289272,48303726,13
LPAR6,10,0.7253541566515064,48389567,13
RCBTB2,8,0.6585757618169503,48488959,13
CYSLTR2,2,0.6444358574898466,48653711,13
FNDC3A,1,0.6255497223784247,48975912,13
CDADC1,4,0.0,49247925,13
CAB39L,12,0.8435804281571361,49308650,13
SETDB2,9,0.6274905738901071,49444374,13
PHF11,1,0.670537914342889,49495610,13
RCBTB1,9,0.5160931044677008,49531946,13
ARL11,1,0.7122240160276898,49628299,13
EBPL,7,0.859777147104511,49660674,13
KPNA3,8,0.0,49699320,13
SPRYD7,8,0.5329729195759945,49912702,13
TRIM13,8,0.34545573793329354,49995888,13
KCNRG,12,0.7980086789132523,50015254,13
DLEU7,11,0.751726795793085,50519364,13
RNASEH2B,2,0.684586006093167,50909678,13
FAM124A,1,0.7185180803253034,51222334,13
INTS6,9,0.6699910318235996,51354077,13
WDFY2,2,0.5055275118585314,51584455,13
DHRS12,5,0.5719787784889605,51767993,13
TMEM272,8,0.8476803690732223,51813347,13
ATP7B,11,0.6250602270903911,51930436,13
ALG11,5,0.41294862177779035,52012398,13
UTP14C,9,0.5554221004933575,52024691,13
NEK5,6,0.7708444093064208,52033611,13
NEK3,11,0.7055419579419051,52132639,13
THSD1,12,0.8187575855364029,52377167,13
VPS36,4,0.6206324009120687,52412602,13
CKAP2,8,0.7839783889261942,52455429,13
HNRNPA1L2,8,0.7568814059135442,52642425,13
SUGT1,8,0.6253168056641579,52652709,13
PCDH17,9,0.836447431951203,57631744,13
DIAPH3,2,0.7464252802687346,59665583,13
TDRD3,7,0.7336845722727223,60396457,13
DACH1,12,0.0,71437966,13
MZT1,2,0.6970916544993466,72708367,13
BORA,1,0.691431721075149,72727749,13
DIS3,5,0.0,72752169,13
PIBF1,9,0.5136592807361391,72782133,13
KLF5,8,0.40396698250175345,73054976,13
KLF12,4,0.6191672392140268,73686089,13
TBC1D4,8,0.63680831098192,75283503,13
COMMD6,1,0.6945030451366925,75525219,13
UCHL3,8,0.7403600461924216,75549480,13
KCTD12,1,0.6586374641798398,76880166,13
CLN5,5,0.661102761791823,76990660,13
FBXL3,12,0.762706258734985,76992598,13
MYCBP2,5,0.6051598670052725,77044657,13
SLAIN1,1,0.7375244927559836,77697687,13
EDNRB,3,0.7348391019431677,77895481,13
RNF219,5,0.836712424511151,78614289,13
RBM26,11,0.8147956107954896,79311824,13
NDFIP2,2,0.7020964871682275,79481124,13
SPRY2,1,0.588062449553119,80335976,13
SLITRK6,10,0.7372972104817213,85792790,13
SLITRK5,8,0.7527374477590002,87672615,13
GPC5,1,0.7605936854026025,91398621,13
TGDS,5,0.5951175026415242,94574054,13
GPR180,5,0.7264457610401468,94601857,13
DZIP1,10,0.6898296179247188,95578202,13
DNAJC3,8,0.654289854939297,95677139,13
UGGT2,5,0.6444509416190602,95801580,13
MBNL2,2,0.7891804853365296,97221434,13
RAP2A,12,0.7550308942426815,97434169,13
IPO5,2,0.5356017258027745,97953658,13
FARP1,8,0.8053020702605225,98142562,13
STK24,2,0.0,98445185,13
DOCK9,8,0.646843873991902,98793429,13
UBAC2,2,0.7397119886717505,99200774,13
GPR183,6,0.728336470672221,99294539,13
TM9SF2,4,0.7240360973882083,99446311,13
CLYBL,10,0.7446933015157946,99606669,13
PCCA,2,0.7099244450885751,100089015,13
GGACT,4,0.6718347859125469,100530164,13
TMTC4,6,0.5385973741451092,100603927,13
ITGBL1,12,0.7459245688601956,101452593,13
FGF14,7,0.7483413543673135,101710804,13
TPP2,5,0.6789100496421959,102596986,13
TEX30,2,0.7127848746947426,102765888,13
BIVM,8,0.7047242520778672,102799119,13
ERCC5,5,0.559950270192794,102807146,13
EFNB2,5,0.7072879111045729,106489745,13
ARGLU1,6,0.7113267305062194,106541673,13
FAM155A,10,0.8575451488981047,107163510,13
LIG4,5,0.5506859174878596,108207439,13
ABHD13,5,0.6378792866675205,108218392,13
TNFSF13B,10,0.8005016111481655,108251240,13
IRS2,5,0.6986266565449013,109752695,13
COL4A1,3,0.7560879414990229,110148963,13
COL4A2,5,0.7906654781847464,110305812,13
RAB20,8,0.7060639605306696,110523066,13
NAXD,5,0.6477814706653413,110615460,13
CARS2,5,0.7878044501214687,110641412,13
ING1,3,0.6369571479712564,110712736,13
ANKRD10,2,0.6894071945135058,110878540,13
ARHGEF7,5,0.5514637926481645,111114559,13
TEX29,1,0.785727783160193,111316184,13
TUBGCP3,8,0.5718616481280006,112485011,13
ATP11A,6,0.7640998951809094,112690329,13
MCF2L,8,0.7799225339288969,112894378,13
F10,1,0.7865103051080342,113122814,13
PCID2,8,0.6793395500528158,113177539,13
CUL4A,2,0.6852120527006174,113208193,13
LAMP1,8,0.6616906458183553,113297239,13
GRTP1,10,0.7448025153141714,113324164,13
ADPRHL1,8,0.6538812268797374,113399610,13
DCUN1D2,8,0.4927860837349428,113455819,13
TMCO3,9,0.788378519347141,113491021,13
TFDP1,2,0.7902055639954096,113584721,13
TMEM255B,8,0.7745320387993507,113759240,13
GAS6,8,0.7890134398800585,113820549,13
RASA3,3,0.7490242348081706,113977783,13
CDC16,5,0.49670905606748206,114234887,13
UPF3A,5,0.6417812274752077,114281601,13
CHAMP1,6,0.5299261237157143,114314482,13
