# Supplementary material for: Gene Co-Expression in Breast Cancer: A Matter of Distance
Source: Front Oncol. 2021 Nov 17;11:726493. doi: 10.3389/fonc.2021.726493 (PMC8636045; doi:10.3389/fonc.2021.726493)
Supplement: Supplementary Material S13 — Piece-wise permutation p-values of the KS statistics, calculated for all bins obtained in Supplementary Material S8 , in every chromosomal region for each phenotype. [file DataSheet_13.zip › SuppMat10/SuppMat10/Clusters/Healthy/Healthy-chr14-clusters.tsv]

gname,clusterid,assignmentcost,gstart,chromosome
TTC5,9,0.774416184683598,20256558,14
CCNB1IP1,1,0.6142631143481199,20311368,14
PARP2,10,0.5262389629750481,20343582,14
TEP1,11,0.7727613864460817,20365667,14
OSGEP,11,0.6947428147761283,20446401,14
APEX1,4,0.5608079951990472,20455191,14
PIP4P1,2,0.6222504932684898,20457719,14
PNP,9,0.6354720328184551,20468954,14
RNASE4,3,0.5156330945394607,20684560,14
ANG,3,0.0,20684177,14
RNASE6,12,0.7273323776467644,20781268,14
RNASE1,11,0.6153309720200242,20801228,14
RNASE2,7,0.8071712588751301,20955487,14
METTL17,5,0.5482452854084825,20989770,14
SLC39A2,3,0.8045083159371564,20999255,14
NDRG2,10,0.6516523389920975,21016763,14
RNASE7,1,0.8141222296005168,21042316,14
ARHGEF40,4,0.6665519580130008,21070273,14
ZNF219,8,0.6605940595354367,21090077,14
TMEM253,4,0.8287242042014866,21098937,14
HNRNPC,5,0.7572563143695293,21209136,14
RPGRIP1,5,0.7580669103239552,21287939,14
SUPT16H,10,0.8178580256040868,21351476,14
CHD8,5,0.7073665784421144,21385194,14
RAB2B,8,0.67613188699932,21459020,14
TOX4,10,0.6468672078956653,21476597,14
METTL3,6,0.7399545128452965,21498133,14
SALL2,10,0.7073595742156001,21521080,14
DAD1,4,0.6316795257975789,22564907,14
ABHD4,6,0.6548201585854428,22598237,14
OXA1L,1,0.5497385139128411,22766522,14
SLC7A7,3,0.5579832928591602,22773222,14
MRPL52,1,0.7753000734141055,22829879,14
MMP14,6,0.4764742164560277,22836560,14
LRP10,11,0.6690337801565927,22871740,14
REM2,4,0.8230177417277073,22883222,14
RBM23,9,0.644098323339498,22893204,14
PRMT5,4,0.5363832318003554,22920525,14
HAUS4,9,0.7321259731505471,22946228,14
AJUBA,2,0.7607190481178485,22971177,14
C14orf93,9,0.7401652446644097,22985894,14
PSMB5,6,0.6723179788543793,23016543,14
CDH24,5,0.7697684795375471,23047062,14
ACIN1,3,0.7294546970866096,23058564,14
C14orf119,9,0.7594160271287869,23095505,14
SLC7A8,6,0.48889246380074125,23125295,14
RNF212B,5,0.714943161579255,23185316,14
HOMEZ,6,0.4608421923694095,23272422,14
PPP1R3E,4,0.6720275525688371,23295643,14
BCL2L2,3,0.7508877536538339,23298790,14
BCL2L2-PABPN1,7,0.8580396149832847,23306835,14
PABPN1,10,0.7390719079303152,23321289,14
SLC22A17,2,0.7267148585115235,23346306,14
EFS,6,0.5889700518397619,23356403,14
CMTM5,10,0.6253552454740621,23376773,14
NGDN,3,0.8034420549774056,23469689,14
ZFHX2,12,0.6982797947409769,23520857,14
THTPA,2,0.6618015708044964,23555988,14
AP1G2,1,0.7097266330262153,23559565,14
JPH4,7,0.6128558807796987,23568035,14
DHRS4,4,0.7038025138646606,23953734,14
DHRS4L2,12,0.43635856010109786,23969874,14
CARMIL3,1,0.7821449082910044,24052009,14
NRL,5,0.6780575297064722,24080107,14
PCK2,6,0.6058447923735966,24094053,14
DCAF11,5,0.6257832382438167,24114195,14
PSME1,10,0.7353176579796803,24136163,14
EMC9,9,0.6688627600505046,24138959,14
PSME2,5,0.7446424889648467,24143362,14
RNF31,5,0.6760440311706104,24146683,14
IRF9,3,0.7316320266354128,24161053,14
REC8,2,0.8237519873825094,24171853,14
IPO4,5,0.7976873961962923,24180219,14
TM9SF1,4,0.48435181614882183,24189149,14
TSSK4,8,0.7301226838691866,24205697,14
CHMP4A,10,0.7511925931649119,24209583,14
MDP1,9,0.7965115569914635,24213943,14
NEDD8,10,0.602014558779361,24216857,14
GMPR2,4,0.8479183481310772,24232422,14
TGM1,3,0.6272065258720829,24249114,14
RABGGTA,10,0.6720274852632835,24265538,14
DHRS1,6,0.7933956535011228,24290598,14
NOP9,4,0.0,24299850,14
CIDEB,8,0.8164739303736415,24305096,14
LTB4R2,2,0.7004997285537857,24305734,14
LTB4R,7,0.7622590004141752,24311450,14
ADCY4,11,0.7583807210672147,24318349,14
RIPK3,2,0.7951202307448244,24336025,14
NFATC4,4,0.7554157374317758,24365673,14
NYNRIN,3,0.5941657898026607,24399003,14
CBLN3,4,0.7847115590177491,24426532,14
KHNYN,3,0.5957434188754507,24429286,14
SDR39U1,8,0.7390516851993751,24439766,14
CMA1,8,0.6984806401211617,24505353,14
CTSG,3,0.7386332117804271,24573518,14
GZMH,2,0.7976822574556983,24606480,14
GZMB,3,0.8282439340661703,24630954,14
STXBP6,11,0.7928342304683238,24809656,14
NOVA1,5,0.6729076388080102,26443090,14
PRKD1,4,0.6812125800872562,29576479,14
G2E3,8,0.7130823228294986,30559158,14
SCFD1,3,0.6552313680905621,30622112,14
STRN3,7,0.6439557178499247,30893799,14
AP4S1,11,0.6605583058292344,31025106,14
HECTD1,1,0.6532059155550658,31100112,14
HEATR5A,6,0.7602341898226462,31291788,14
DTD2,3,0.6100665363846609,31446036,14
NUBPL,10,0.595563876662468,31489956,14
ARHGAP5,2,0.6731988704014427,32076114,14
NPAS3,5,0.6797306582366214,32934933,14
EGLN3,10,0.6784746821711576,33924231,14
SPTSSA,9,0.6642267510145161,34432788,14
EAPP,2,0.7810936594195912,34515938,14
SNX6,10,0.5998504299371299,34561094,14
CFL2,10,0.6158053628581702,34706769,14
BAZ1A,8,0.6482465805043417,34752731,14
SRP54,5,0.7609853031137256,34981957,14
FAM177A1,6,0.5851054233715078,35044907,14
PPP2R3C,10,0.7262213661955728,35085467,14
KIAA0391,9,0.8341688186344003,35121846,14
PSMA6,6,0.7562542975494924,35278633,14
NFKBIA,10,0.7799196699643508,35401511,14
RALGAPA1,7,0.7474126095891006,35538352,14
BRMS1L,11,0.7366356654576343,35826338,14
MBIP,6,0.6734210217175356,36298564,14
PAX9,5,0.6943022309829439,36657568,14
SLC25A21,12,0.7899686700593109,36678431,14
MIPOL1,11,0.7980032471664094,37197913,14
FOXA1,10,0.600124918944728,37589552,14
TTC6,10,0.4953442034290476,37595847,14
SSTR1,11,0.7000400430920697,38207904,14
CLEC14A,3,0.7497749989482703,38254103,14
SEC23A,10,0.5327214056106059,39031919,14
GEMIN2,4,0.7330367230237769,39114223,14
TRAPPC6B,10,0.7949313834603983,39147811,14
PNN,9,0.852230532599116,39175183,14
MIA2,4,0.827009645914975,39230231,14
FBXO33,3,0.7448535319755119,39397669,14
LRFN5,10,0.6401876275993347,41607570,14
C14orf28,9,0.715927724420773,44897275,14
KLHL28,9,0.8503471867909072,44924319,14
TOGARAM1,2,0.8378064437106052,44962190,14
PRPF39,8,0.7574058013696876,45084099,14
FKBP3,10,0.5441136304385034,45115599,14
FANCM,9,0.5506848994264127,45135930,14
MIS18BP1,6,0.4548222953031207,45203190,14
RPS29,1,0.5352953594393437,49570984,14
LRR1,4,0.4964340707641095,49598761,14
RPL36AL,9,0.7953430024778165,49618519,14
MGAT2,4,0.7201741324096327,49620795,14
DNAAF2,9,0.5608928147356693,49625174,14
POLE2,2,0.8221146521105762,49643555,14
KLHDC1,9,0.6956220312028467,49693105,14
KLHDC2,10,0.7966150355426427,49768130,14
NEMF,11,0.6317559895885898,49782083,14
ARF6,1,0.5741796087148507,49893082,14
VCPKMT,9,0.5405404114272155,50108632,14
SOS2,10,0.5685935876557398,50117130,14
L2HGDH,1,0.5401917738304924,50237563,14
CDKL1,11,0.719586739339826,50329404,14
MAP4K5,5,0.8222955698122356,50418501,14
ATL1,10,0.48300585282378794,50532509,14
SAV1,10,0.6024600023086142,50632058,14
NIN,8,0.7510858185704574,50719763,14
ABHD12B,8,0.7188201212710856,50872053,14
TRIM9,5,0.7671060746474494,50975262,14
TMX1,9,0.63783230743619,51240162,14
FRMD6,3,0.6475142728874208,51489100,14
GNG2,10,0.5270331932264467,51826195,14
RTRAF,5,0.6568178269200062,51989514,14
NID2,7,0.7552527266046596,52004803,14
PTGDR,4,0.6912282718622353,52267713,14
PTGER2,7,0.7917587330005342,52314305,14
TXNDC16,12,0.7417810340726037,52430596,14
GPR137C,8,0.8362244395184493,52552836,14
ERO1A,9,0.6782501408192383,52639915,14
PSMC6,10,0.7287837040344287,52707178,14
STYX,9,0.7806868047150239,52730166,14
GNPNAT1,9,0.6704542522998775,52775193,14
FERMT2,1,0.6844511305573822,52857268,14
DDHD1,12,0.6513277194990612,53036745,14
BMP4,5,0.7907686356824262,53949736,14
CDKN3,9,0.7764364225070962,54396849,14
CNIH1,4,0.7792977707729637,54423561,14
GMFB,6,0.6444812968982865,54474484,14
CGRRF1,9,0.6337290934399223,54509812,14
SAMD4A,3,0.5722379695930639,54567097,14
GCH1,9,0.6040734604476423,54842008,14
WDHD1,9,0.6961154882097522,54938949,14
SOCS4,9,0.35216332788139004,55027230,14
MAPK1IP1L,9,0.0,55051647,14
LGALS3,6,0.47722649507859916,55124110,14
DLGAP5,5,0.667073151805737,55148112,14
FBXO34,9,0.6195342021257012,55271421,14
ATG14,10,0.6938481486849366,55366392,14
KTN1,10,0.6615352009401272,55559072,14
PELI2,10,0.6551043117802335,56117814,14
TMEM260,5,0.7671609761982563,56488354,14
EXOC5,10,0.5522108089065116,57200507,14
AP5M1,10,0.7071571720392335,57268924,14
NAA30,10,0.5261826775488712,57390544,14
ARMH4,2,0.7853847403729766,57999735,14
ACTR10,9,0.6653693455340508,58200080,14
PSMA3,10,0.6061092393914633,58244843,14
ARID4A,8,0.648747881073368,58298385,14
TOMM20L,9,0.8006332294330355,58395928,14
TIMM9,1,0.7116893245065554,58408495,14
KIAA0586,9,0.6678264554895761,58427385,14
DACT1,2,0.7679919855790187,58633967,14
DAAM1,3,0.657462619197521,59188646,14
GPR135,8,0.6264749543350414,59429022,14
L3HYPDH,10,0.8208964048377384,59460363,14
JKAMP,9,0.5728890460373006,59484443,14
PCNX4,9,0.7767610456588027,60091911,14
DHRS7,3,0.5716998838794454,60144119,14
PPM1A,10,0.6439323919475399,60245752,14
SIX4,9,0.6441619684087364,60709539,14
MNAT1,10,0.7337288556496186,60734742,14
TRMT5,3,0.7176841635443412,60971451,14
SLC38A6,5,0.7342997356046568,60981114,14
PRKCH,11,0.7125249687161224,61187559,14
TMEM30B,6,0.7464394739365143,61277370,14
HIF1A,12,0.5213963919235094,61695513,14
SNAPC1,10,0.7591536605838506,61762420,14
SYT16,8,0.8003632698559632,61811974,14
RHOJ,3,0.7734860281989651,63204114,14
PPP2R5E,4,0.6645176953006311,63371364,14
WDR89,8,0.749544400344477,63597039,14
SGPP1,10,0.8326676958254918,63684216,14
SYNE2,10,0.730005130323651,63852983,14
ESR2,3,0.7132680178964728,64084232,14
MTHFD1,10,0.5583120529955434,64388031,14
ZBTB25,7,0.7055037475100974,64449106,14
AKAP5,11,0.7991305570170846,64465499,14
ZBTB1,10,0.598650422801789,64503712,14
PPP1R36,10,0.8062155365316127,64549920,14
PLEKHG3,11,0.7350340083268138,64704102,14
CHURC1,10,0.7373964886000719,64914361,14
GPX2,6,0.7702558643363062,64939152,14
RAB15,7,0.7577715178447451,64945814,14
FNTB,10,0.5925896027009334,64986895,14
MAX,5,0.8179890069822657,65006174,14
FUT8,6,0.5603902869809061,65410592,14
GPHN,6,0.0,66507407,14
MPP5,10,0.6597908717445269,67241109,14
ATP6V1D,4,0.7931502139720643,67294371,14
EIF2S1,10,0.547057680825279,67360328,14
PLEK2,10,0.6485896941685625,67386984,14
TMEM229B,5,0.7647890607057404,67447084,14
PLEKHH1,6,0.41496664848342746,67533301,14
PIGH,3,0.662926929096535,67581955,14
ARG2,6,0.3122138614400124,67619920,14
VTI1B,10,0.30605626056019253,67647085,14
RDH11,3,0.62728751503889,67676800,14
ZFYVE26,10,0.6759760519383096,67727374,14
RAD51B,11,0.8080572146206958,67819779,14
ZFP36L1,6,0.7000064300861812,68787660,14
ACTN1,11,0.7082785392604758,68874143,14
DCAF5,10,0.5841974003774844,69050881,14
EXD2,4,0.7021209232457933,69191511,14
GALNT16,5,0.7551937935176465,69259277,14
ERH,5,0.7378202151606432,69380128,14
SLC39A9,11,0.5718144816428554,69398015,14
SUSD6,11,0.49646180841963794,69611596,14
SRSF5,9,0.680392758614262,69726900,14
SMOC1,6,0.6762694733187145,69854131,14
COX16,1,0.6927516620098982,70325081,14
SYNJ2BP-COX16,10,0.7193594131467747,70326064,14
SYNJ2BP,10,0.4457873542863595,70366499,14
ADAM21,8,0.7264208158907608,70452157,14
MED6,3,0.668514559243816,70581257,14
TTC9,11,0.6624382572861081,70641916,14
MAP3K9,6,0.22577168489598254,70722526,14
PCNX1,1,0.6852978156209252,70907405,14
SIPA1L1,4,0.5505221686922224,71320449,14
RGS6,5,0.7350277166935602,71932429,14
DCAF4,9,0.6198787539388966,72926332,14
ZFYVE1,10,0.7386517026638985,72969451,14
RBM25,4,0.6519619815503581,73058532,14
PSEN1,7,0.5553218041488794,73136418,14
PAPLN,11,0.7101542682574618,73237497,14
NUMB,6,0.7115838435574016,73275107,14
HEATR4,4,0.570960662773954,73478484,14
RIOX1,5,0.6029671936319765,73490964,14
ACOT1,5,0.7446788115788691,73537143,14
ACOT2,10,0.6905907751128713,73567620,14
ACOT4,11,0.7156687523603431,73591706,14
DNAL1,10,0.7198917542810095,73644875,14
PNMA1,10,0.6225756368609996,73711783,14
ELMSAN1,4,0.677202888021595,73715122,14
PTGR2,10,0.5122569655974623,73851844,14
ZNF410,10,0.8799635242364865,73886617,14
FAM161B,3,0.684269338496124,73931501,14
COQ6,7,0.7162233217966557,73949926,14
ENTPD5,9,0.6977282769252644,73958010,14
BBOF1,9,0.6999610481059277,74019349,14
ALDH6A1,3,0.6259992705116351,74056850,14
LIN52,10,0.6742153272791209,74084796,14
ABCD4,11,0.5897796088051023,74285269,14
NPC2,3,0.7439575315588259,74476192,14
ISCA2,1,0.5259428555952688,74493720,14
LTBP2,10,0.7103253480107017,74498183,14
AREL1,5,0.0,74653437,14
FCF1,1,0.7037491286747414,74713144,14
YLPM1,9,0.5384026337525825,74763316,14
PROX2,6,0.6969808373002442,74852871,14
DLST,1,0.634187246255371,74881891,14
RPS6KL1,3,0.5852689184010311,74903954,14
PGF,11,0.7392190653060708,74941834,14
EIF2B2,4,0.6468363608204337,75002921,14
MLH3,7,0.7041226913181827,75013764,14
ACYP1,11,0.5870604438063691,75053237,14
ZC2HC1C,9,0.7415784993142456,75064170,14
NEK9,10,0.29487930339249735,75079353,14
TMED10,10,0.5228975176046928,75131469,14
FOS,9,0.7646092242832923,75278826,14
JDP2,9,0.5881745383900125,75427716,14
FLVCR2,6,0.5732195979629264,75578620,14
TTLL5,5,0.6820838898140387,75633625,14
ERG28,5,0.5522434719787948,75649791,14
IFT43,10,0.5641213382952,75902136,14
TGFB3,12,0.8494194968714769,75958099,14
GPATCH2L,1,0.6454037479317196,76151916,14
VASH1,4,0.6019649762915902,76761468,14
ANGEL1,5,0.7237196702762694,76786178,14
IRF2BPL,8,0.744931360980292,77024543,14
CIPC,6,0.6175629476710878,77098126,14
TMEM63C,12,0.5764742573143093,77116568,14
POMT2,3,0.5844331844204353,77274956,14
GSTZ1,10,0.6757586043352866,77320996,14
TMED8,10,0.7098141396358073,77335029,14
SAMD15,6,0.6230327011531407,77376689,14
NOXRED1,6,0.7587985049988119,77394021,14
VIPAS39,1,0.587633962233945,77426675,14
AHSA1,11,0.6867092605136205,77457870,14
SPTLC2,1,0.7445480144315793,77505997,14
ALKBH1,4,0.7050392960389452,77672404,14
SLIRP,1,0.43721084836729407,77708071,14
SNW1,10,0.6010041334776125,77717599,14
ADCK1,3,0.6754667799889942,77800109,14
NRXN3,4,0.6867595710842223,78170373,14
CEP128,12,0.0,80476983,14
GTF2A1,6,0.5078773610588723,81175452,14
STON2,7,0.6710901245368774,81260656,14
SEL1L,1,0.6922406018898206,81471547,14
FLRT2,9,0.8090524439436003,85530144,14
GALC,11,0.6812210160128096,87837820,14
GPR65,6,0.8136628488863733,88005135,14
ZC3H14,5,0.6925057911469595,88562970,14
TTC8,6,0.5667986545750079,88824153,14
FOXN3,10,0.41479840852380434,89124871,14
EFCAB11,1,0.7221350092248431,89794669,14
TDP1,9,0.6778703134392994,89954939,14
KCNK13,1,0.7256989840741054,90061994,14
PSMC1,10,0.4935875476540009,90256527,14
NRDE2,10,0.579852445366408,90267860,14
CALM1,10,0.45880289633777904,90396502,14
TTC7B,10,0.37244825553357785,90524564,14
RPS6KA5,11,0.7119804378203924,90847861,14
DGLUCY,10,0.6199511734234493,91060333,14
GPR68,10,0.801824154616216,91232532,14
CCDC88C,2,0.7003309331305277,91271323,14
PPP4R3A,5,0.6324475528709057,91457611,14
CATSPERB,7,0.6409076139514811,91580696,14
TC2N,7,0.5678458992974195,91779746,14
FBLN5,6,0.8565866185122561,91869412,14
TRIP11,10,0.5517068909599091,91965991,14
ATXN3,3,0.7818763799236572,92044496,14
NDUFB1,1,0.37473866048916926,92116122,14
CPSF2,10,0.5669472669420472,92121937,14
SLC24A4,11,0.7461643849709622,92322581,14
RIN3,4,0.754802611172772,92513781,14
LGMN,11,0.6396474515724719,92703807,14
GOLGA5,10,0.44320076248222084,92794305,14
ITPK1,10,0.49152315323381,92936914,14
MOAP1,10,0.540923413597012,93182199,14
TMEM251,4,0.6345862250391497,93184951,14
GON7,4,0.7524765223451564,93202894,14
UBR7,5,0.5065066757121484,93207241,14
BTBD7,1,0.6213255801137179,93237550,14
UNC79,6,0.7168129615654742,93333219,14
PRIMA1,12,0.7956463509047629,93718298,14
OTUB2,11,0.6495605001381293,94026340,14
DDX24,10,0.7361113295940597,94048287,14
IFI27L1,1,0.7279890545027676,94081301,14
IFI27,5,0.6476289922218963,94104836,14
IFI27L2,10,0.6728193088178183,94127779,14
SERPINA5,7,0.0,94561442,14
SERPINA3,6,0.7037350659258186,94612377,14
GSC,1,0.7228397577019041,94768216,14
DICER1,5,0.47883396778935494,95086228,14
CLMN,5,0.634725784814951,95181940,14
SYNE3,5,0.6884823575832975,95407266,14
GLRX5,10,0.45718702232125796,95533503,14
C14orf132,7,0.6776210777936911,96039324,14
BDKRB2,5,0.5541905502928752,96204679,14
BDKRB1,5,0.6943193223846824,96256210,14
ATG2B,10,0.5817585689354139,96279195,14
GSKIP,2,0.7376567275972872,96363452,14
AK7,5,0.8397182458166004,96392128,14
PAPOLA,9,0.7211846040778673,96501433,14
VRK1,10,0.6483999088003094,96797382,14
BCL11B,10,0.6805106919712893,99169287,14
SETD3,10,0.0,99397748,14
CCNK,10,0.7550601610537024,99481169,14
CCDC85C,5,0.5421961928761956,99500190,14
HHIPL1,7,0.5984254614649557,99645110,14
CYP46A1,3,0.6581647256671075,99684304,14
EML1,11,0.0,99737693,14
EVL,2,0.0,99971449,14
DEGS2,7,0.7199249624648302,100143957,14
YY1,10,0.49851173999569076,100238298,14
SLC25A29,5,0.7186443135323903,100291116,14
WARS,10,0.5688387049164261,100333790,14
WDR25,10,0.6440357694923908,100376418,14
BEGAIN,5,0.6235939573324876,100537147,14
DIO3,12,0.5363165811076747,101561351,14
PPP2R5C,10,0.3476552141292979,101761798,14
DYNC1H1,10,0.4515119828030796,101964573,14
HSP90AA1,10,0.7502433188316007,102080738,14
WDR20,5,0.6405484154286094,102139503,14
MOK,11,0.7374517485152221,102224500,14
ZNF839,10,0.4428186410079158,102317377,14
CINP,1,0.5667324684083701,102341102,14
TECPR2,6,0.5533136188222985,102362941,14
ANKRD9,1,0.6323093280165266,102501767,14
RCOR1,6,0.26940813169204836,102592649,14
TRAF3,5,0.5679222438645235,102777476,14
CDC42BPB,10,0.47221913510967306,102932380,14
EXOC3L4,3,0.7513692884672167,103100144,14
TNFAIP2,11,0.7768074131345948,103123442,14
EIF5,1,0.6653710117039313,103333544,14
MARK3,6,0.618106779143849,103385392,14
CKB,5,0.6903298791082055,103519667,14
TRMT61A,9,0.6928143200635457,103529196,14
BAG5,9,0.35567972339041865,103556544,14
KLC1,8,0.0,103561896,14
APOPT1,10,0.41130248935419944,103562962,14
XRCC3,8,0.5492150189085634,103697609,14
ZFYVE21,1,0.5171189276358599,103715730,14
PPP1R13B,9,0.7255192823220851,103733195,14
ATP5MPL,1,0.0,103912288,14
KIF26A,1,0.49185031303429416,104138723,14
INF2,10,0.5288796064310131,104689606,14
ADSSL1,1,0.5256795415977321,104724186,14
SIVA1,1,0.6006758300733007,104753147,14
AKT1,1,0.6264370047865473,104769349,14
ZBTB42,5,0.6146344876872758,104800596,14
CEP170B,4,0.4580391077939652,104865268,14
PLD4,10,0.5579959381611506,104924713,14
AHNAK2,11,0.6507569994260947,104937244,14
CLBA1,4,0.6800418144076311,104985775,14
CDCA4,4,0.6793867718364599,105009573,14
GPR132,1,0.7218208229881813,105049395,14
JAG2,2,0.6864006471710343,105140982,14
NUDT14,6,0.7435176100678931,105172938,14
BRF1,10,0.5855127804497542,105209286,14
BTBD6,10,0.3662001548160442,105248490,14
PACS2,10,0.282913777436551,105300563,14
TEX22,10,0.7044844742399687,105398538,14
MTA1,1,0.5123130328152348,105419820,14
CRIP2,2,0.6910417623407117,105472962,14
CRIP1,6,0.802570375797976,105486317,14
TEDC1,9,0.5764484406338253,105489855,14
TMEM121,2,0.7763459363824157,105526583,14
