# Supplementary material for: Gene Co-Expression in Breast Cancer: A Matter of Distance
Source: Front Oncol. 2021 Nov 17;11:726493. doi: 10.3389/fonc.2021.726493 (PMC8636045; doi:10.3389/fonc.2021.726493)
Supplement: Supplementary Material S13 — Piece-wise permutation p-values of the KS statistics, calculated for all bins obtained in Supplementary Material S8 , in every chromosomal region for each phenotype. [file DataSheet_13.zip › SuppMat10/SuppMat10/Clusters/Healthy/Healthy-chr15-clusters.tsv]

gname,clusterid,assignmentcost,gstart,chromosome
NIPA1,14,0.7300922159310729,22773063,15
NIPA2,11,0.7280152679901468,22838641,15
CYFIP1,12,0.7828111969270066,22867052,15
TUBGCP5,4,0.754091117057735,22983192,15
MAGEL2,4,0.700270173704556,23643549,15
NDN,6,0.6090992970182503,23685679,15
SNRPN,8,0.0,24823637,15
SNURF,8,0.6757447054117991,24954986,15
UBE3A,14,0.5772307766431455,25333728,15
ATP10A,5,0.8090471942361975,25677273,15
GABRB3,14,0.6250971390030813,26543546,15
OCA2,8,0.8440644694396453,27754875,15
HERC2,3,0.6639115468191785,28111040,15
APBA2,14,0.6313872617717213,28884483,15
FAM189A1,13,0.7928795136352038,29120254,15
NSMCE3,12,0.0,29264992,15
TJP1,14,0.6300018603761766,29699367,15
CHRFAM7A,6,0.6672132185710526,30357766,15
GOLGA8R,10,0.8238525893683926,30403740,15
GOLGA8H,6,0.648362802860623,30604126,15
FAN1,8,0.8162915317566553,30890559,15
MTMR10,4,0.5586516593830746,30938941,15
KLF13,14,0.7430926036371238,31326835,15
OTUD7A,8,0.6530608007881229,31475398,15
CHRNA7,11,0.7198767479923407,31923438,15
GOLGA8N,10,0.6927657174516086,32593456,15
ARHGAP11A,3,0.8015220537630169,32615144,15
SCG5,2,0.5647573475262293,32641676,15
FMN1,10,0.7613714185756162,32765545,15
RYR3,5,0.8129645578006277,33310945,15
AVEN,11,0.6048607192587089,33866227,15
CHRM5,6,0.7229490471159044,33968720,15
EMC7,4,0.6583078590019782,34084017,15
PGBD4,12,0.7169997543623173,34102083,15
KATNBL1,12,0.711669347089479,34140674,15
EMC4,12,0.6827255778066715,34225013,15
SLC12A6,10,0.7417127212916493,34229996,15
NOP10,5,0.7836802058276665,34341713,15
LPCAT4,6,0.5402077041820057,34358633,15
GOLGA8A,10,0.7571998717263017,34379068,15
GOLGA8B,3,0.7927604171721295,34525207,15
AQR,6,0.6482420801732205,34851782,15
ZNF770,13,0.6326548208971952,34978341,15
DPH6,3,0.6934944943913327,35217345,15
C15orf41,9,0.7644991771096309,36579626,15
MEIS2,6,0.7076124109898141,36889204,15
SPRED1,1,0.6353640934899029,38252836,15
FAM98B,12,0.7955548584871992,38454127,15
RASGRP1,2,0.8342541126537154,38488103,15
THBS1,4,0.6348342097261648,39581079,15
GPR176,14,0.5594276664235516,39799032,15
EIF2AK4,3,0.7285974310031607,39934115,15
SRP14,7,0.6852621898969127,40035739,15
BMF,2,0.7838305656165105,40087890,15
BUB1B,5,0.2762658893843908,40161023,15
PAK6,14,0.7370489372938598,40217428,15
PLCB2,1,0.734485838036278,40278176,15
INAFM2,5,0.71948332574072,40323664,15
CCDC9B,10,0.6934012435832668,40331452,15
DISP2,8,0.84336016425244,40358219,15
KNSTRN,11,0.3506320679288115,40382721,15
IVD,11,0.0,40405485,15
BAHD1,3,0.6857343501481763,40439721,15
CHST14,12,0.628032072326494,40470998,15
CCDC32,1,0.8308023835984084,40528683,15
RPUSD2,12,0.6802575204179273,40569299,15
KNL1,5,0.3438493896065482,40594020,15
RAD51,5,0.4561835932035193,40694774,15
RMDN3,13,0.693611568873186,40735884,15
GCHFR,10,0.7532393277664681,40764068,15
DNAJC17,13,0.6314510247608027,40765161,15
C15orf62,12,0.7128121655706541,40770080,15
ZFYVE19,14,0.6751844478533804,40807086,15
PPP1R14D,9,0.7986959466298367,40815445,15
SPINT1,10,0.5287497930593394,40844018,15
RHOV,10,0.6176643834730395,40872214,15
VPS18,3,0.6985247740408425,40894450,15
DLL4,14,0.7638855561725919,40929340,15
CHAC1,7,0.7451625747670774,40952962,15
INO80,7,0.7086474548226621,40978880,15
CHP1,4,0.5498612290197985,41230839,15
OIP5,5,0.5118784093683003,41309273,15
NUSAP1,5,0.0,41320794,15
NDUFAF1,11,0.38993559304847136,41387353,15
RTF1,7,0.5568687691902747,41408408,15
LTK,13,0.7728519549918444,41503637,15
RPAP1,8,0.6458726607016699,41517176,15
TYRO3,4,0.4996761826950933,41557675,15
MGA,3,0.6886202602314113,41621224,15
MAPKBP1,14,0.8126550585783963,41774434,15
JMJD7,1,0.6535033207229988,41828092,15
JMJD7-PLA2G4B,2,0.6969409496076744,41828095,15
PLA2G4B,14,0.6469312229808952,41837775,15
SPTBN5,12,0.6538514057979335,41848146,15
EHD4,14,0.6068223559327515,41895933,15
PLA2G4F,8,0.6652089312028558,42139034,15
VPS39,10,0.5487441450159525,42158701,15
TMEM87A,4,0.6335483896366428,42210452,15
GANC,11,0.6933035483263341,42273233,15
ZNF106,4,0.5628117878917422,42412823,15
SNAP23,2,0.6282489584252428,42491233,15
LRRC57,14,0.7430765620477685,42537820,15
HAUS2,5,0.7741107610171674,42548828,15
STARD9,14,0.7166778033712196,42575606,15
CDAN1,14,0.6505313944073667,42723544,15
TTBK2,10,0.525741374519098,42738730,15
UBR1,3,0.7082657639466294,42942897,15
TMEM62,11,0.25954553903555033,43123279,15
CCNDBP1,5,0.5245056203836749,43185118,15
TGM5,4,0.665963696627256,43232595,15
LCMT2,12,0.5656665332911246,43323649,15
ADAL,4,0.548478885002653,43330657,15
ZSCAN29,3,0.7337074591775345,43358172,15
TUBGCP4,11,0.7895973378871012,43369221,15
TP53BP1,12,0.6389983823336589,43403061,15
MAP1A,9,0.7338040013767093,43510958,15
PPIP5K1,12,0.7739570323582735,43533462,15
CKMT1B,9,0.781407927849809,43593054,15
STRC,12,0.7533096369054204,43599563,15
CATSPER2,12,0.7386462835497546,43628503,15
CKMT1A,14,0.7562012206712212,43692886,15
PDIA3,1,0.7388995646242197,43746410,15
ELL3,11,0.7135678535439721,43772605,15
SERF2,14,0.8494790859842369,43777087,15
HYPK,9,0.7270367031079663,43796142,15
MFAP1,9,0.6983915489456525,43804492,15
WDR76,2,0.7865013746101219,43826980,15
FRMD5,6,0.8230243515981737,43870761,15
CASC4,12,0.4404753141122316,44288719,15
CTDSPL2,7,0.7094651580835751,44427622,15
EIF3J,3,0.7414746617534496,44537125,15
SPG11,10,0.8285697118433047,44562696,15
PATL2,2,0.7867335763542077,44665732,15
B2M,6,0.6620825510428238,44711487,15
TRIM69,10,0.7395754512730953,44728988,15
SORD,11,0.6638322472512543,45023181,15
DUOX2,8,0.7750059047480362,45092650,15
DUOXA1,11,0.7226367972554361,45117367,15
DUOX1,11,0.4170654335957896,45129933,15
SHF,11,0.7298595051422223,45167214,15
GATM,5,0.6962020825300518,45361124,15
SPATA5L1,12,0.7088143723529113,45402336,15
SLC30A4,10,0.6895401498739305,45479606,15
BLOC1S6,1,0.6726674688099923,45587123,15
SQOR,11,0.7370520165023271,45631148,15
SEMA6D,6,0.6781056650812224,47184101,15
MYEF2,13,0.7296437571028453,48134632,15
DUT,1,0.8241403145097541,48331011,15
CEP152,4,0.7434473775958721,48712928,15
EID1,1,0.5610281186620942,48877886,15
SECISBP2L,11,0.5221310256537094,48988476,15
COPS2,4,0.5924659785222839,49106068,15
GALK2,14,0.7101926837145754,49155656,15
FAM227B,5,0.5890259229638248,49326962,15
FGF7,12,0.7374044507842115,49423178,15
DTWD1,3,0.617023896062368,49621037,15
ATP8B4,10,0.7786819475533564,49858238,15
HDC,9,0.7413346290037666,50241947,15
GABPB1,7,0.6676260142679222,50275392,15
USP8,10,0.6955937668594563,50424380,15
TRPM7,10,0.6860644579365339,50552473,15
SPPL2A,11,0.6690415568542001,50702266,15
AP4E1,10,0.6720212262599857,50908672,15
TNFAIP8L3,5,0.8244149916359587,51056598,15
DMXL2,10,0.6663805764129457,51447711,15
LYSMD2,14,0.6878099397069691,51723011,15
TMOD2,13,0.7755765213519331,51751597,15
TMOD3,14,0.0,51829628,15
LEO1,14,0.6295931986900076,51938025,15
MAPK6,11,0.6673096345742853,51952106,15
BCL2L10,14,0.8166618839602919,52109263,15
GNB5,14,0.633336307756464,52115105,15
MYO5C,14,0.42989890108681916,52192322,15
MYO5A,8,0.5321703225898653,52307283,15
ARPP19,4,0.7512650616443952,52547045,15
FAM214A,4,0.6901226987534489,52581317,15
RSL24D1,7,0.7406895140571572,55180806,15
RAB27A,5,0.8305035817871647,55202966,15
PIGBOS1,10,0.496373364142321,55317184,15
PIGB,1,0.8701738592314892,55318960,15
CCPG1,4,0.7604543836129716,55340032,15
C15orf65,1,0.7868054613682198,55408548,15
DNAAF4,2,0.7763205964764262,55410525,15
PRTG,2,0.6450768355146401,55611544,15
NEDD4,13,0.6985180063648155,55826922,15
RFX7,10,0.7531887292796846,56087280,15
TEX9,11,0.826528831498253,56244009,15
MNS1,4,0.7455707209107552,56421544,15
ZNF280D,2,0.7420235367093828,56630181,15
TCF12,9,0.6380961988620489,56918623,15
CGNL1,4,0.7053338020587224,57375967,15
GCOM1,1,0.8125594583970753,57591908,15
POLR2M,1,0.0,57706695,15
ALDH1A2,14,0.8037558797661535,57953424,15
LIPC,13,0.7510178829167894,58410569,15
ADAM10,2,0.6092391467244614,58588809,15
MINDY2,1,0.6420986837693173,58771192,15
RNF111,2,0.724626367350349,58865175,15
SLTM,10,0.6895847182244212,58879050,15
CCNB2,5,0.48107846009341637,59105126,15
MYO1E,14,0.6092611421950884,59132434,15
FAM81A,13,0.7663352873892773,59372693,15
GTF2A2,12,0.7880873656289252,59638062,15
BNIP2,7,0.7805009428074312,59659146,15
ANXA2,7,0.6802406189596477,60347134,15
ICE2,10,0.6979501697746295,60419609,15
RORA,1,0.6872615514139719,60488284,15
VPS13C,10,0.6343234744978846,61852389,15
TLN2,3,0.6897025416484663,62390526,15
TPM1,8,0.718327187904199,63042632,15
LACTB,4,0.5865254269720264,63121833,15
RPS27L,14,0.8456620658383964,63125872,15
RAB8B,13,0.6838762365156308,63189560,15
APH1B,8,0.7979665245056571,63276018,15
CA12,1,0.6773461407131025,63321378,15
USP3,2,0.589976636364056,63504511,15
FBXL22,8,0.7264170272163653,63597353,15
HERC1,1,0.6757615643677868,63608618,15
DAPK2,4,0.7686127597720227,63907036,15
CIAO2A,2,0.6240893456079424,64072565,15
SNX1,14,0.7452596472461603,64094123,15
SNX22,2,0.7166130013426345,64151715,15
PPIB,10,0.5436825435700348,64155812,15
CSNK1G1,10,0.5878985507972265,64165525,15
PCLAF,5,0.3232139004228014,64364304,15
TRIP4,7,0.8159358374624792,64387748,15
ZNF609,14,0.6853331942740485,64460742,15
OAZ2,6,0.5134812564670403,64687573,15
RBPMS2,10,0.534499752473568,64739891,15
PIF1,6,0.8108214986574974,64815632,15
PLEKHO2,2,0.760093963963657,64841883,15
ANKDD1A,5,0.834537846639781,64911902,15
SPG21,10,0.7576802362918165,64963022,15
MTFMT,10,0.6594222089391351,65001512,15
SLC51B,13,0.7759480377107721,65045387,15
RASL12,12,0.8376632071723642,65053337,15
UBAP1L,8,0.7382499659760902,65092770,15
PDCD7,12,0.6711379857862908,65117379,15
CLPX,10,0.5188521722047579,65148219,15
PARP16,11,0.3937647872767206,65234460,15
IGDCC3,14,0.7488715894658944,65327127,15
IGDCC4,12,0.8327811924914993,65381484,15
DPP8,7,0.7276309855055917,65442463,15
HACD3,11,0.2705014513581163,65530418,15
INTS14,12,0.4905079754481134,65578753,15
SLC24A1,12,0.8191944574449844,65611366,15
DENND4A,14,0.7329152725305336,65658046,15
RAB11A,4,0.6275338922915719,65726054,15
MEGF11,7,0.7891947920556042,65895079,15
DIS3L,4,0.6605273564770175,66293217,15
TIPIN,5,0.6353176077945368,66336191,15
MAP2K1,4,0.6523441249961516,66386817,15
SNAPC5,11,0.6756174863322204,66490135,15
RPL4,4,0.7341950593361131,66498015,15
ZWILCH,14,0.6666294717991724,66504959,15
LCTL,2,0.7376766973393467,66547179,15
SMAD6,11,0.6907168935488484,66702236,15
SMAD3,13,0.7602981924226682,67063763,15
AAGAB,12,0.6114533579541508,67201033,15
IQCH,2,0.6350913036295949,67254786,15
C15orf61,2,0.7142163339691333,67521131,15
MAP2K5,8,0.6663317299287128,67542703,15
SKOR1,8,0.782696058358061,67819704,15
PIAS1,7,0.7505921881581936,68054179,15
CALML4,6,0.0,68190705,15
CLN6,8,0.7314888368096959,68206992,15
FEM1B,7,0.7661193642391082,68277745,15
ITGA11,14,0.7155513290676417,68296532,15
CORO2B,1,0.6858649816095497,68578969,15
ANP32A,12,0.8140371416048287,68778535,15
SPESP1,1,0.7446612113128384,68818221,15
NOX5,1,0.8479985894047548,68930525,15
GLCE,1,0.6404242521451216,69160584,15
PAQR5,14,0.7671458035536982,69298947,15
RPLP1,9,0.8022415627352185,69452814,15
TLE3,9,0.7571011015611249,70047790,15
UACA,14,0.7580181942393469,70654554,15
LARP6,3,0.5594728248107336,70829130,15
LRRC49,6,0.550051998315253,70853239,15
THAP10,9,0.0,70881342,15
THSD4,4,0.8434590987871,71096952,15
CT62,8,0.7834191322341852,71110244,15
NR2E3,11,0.790342655695586,71792638,15
MYO9A,14,0.6698213824354777,71822291,15
SENP8,9,0.617930893782684,72114258,15
GRAMD2A,13,0.7200436065640681,72159806,15
PKM,13,0.6418192817191808,72199029,15
PARP6,4,0.7594874095052719,72241181,15
HEXA,5,0.7258104864622679,72340919,15
ARIH1,13,0.6730843690877404,72474330,15
BBS4,5,0.6402202740598977,72686179,15
ADPGK,2,0.6031914396594139,72751369,15
NEO1,9,0.7806402389075378,73051710,15
NPTN,14,0.6683237316410756,73560014,15
CD276,14,0.5975973246975356,73683966,15
INSYN1,3,0.8506716561442724,73735431,15
LOXL1,8,0.6404474632483103,73925989,15
STOML1,5,0.7631456811466023,73978926,15
PML,1,0.6466554697631406,73994673,15
ISLR2,1,0.8196745872737448,74100311,15
ISLR,12,0.7228858344175584,74173710,15
STRA6,2,0.5709061629304234,74179466,15
CYP11A1,9,0.7118858224186901,74337759,15
SEMA7A,7,0.7640337643059968,74409289,15
UBL7,8,0.7633399772492802,74445977,15
ARID3B,10,0.7119469417179035,74541177,15
CLK3,10,0.5791264632459,74598500,15
EDC3,2,0.6112422519808787,74630558,15
CSK,14,0.7107026263899061,74782057,15
ULK3,11,0.6053680866268762,74836118,15
SCAMP2,6,0.7074854281789036,74843730,15
MPI,6,0.7584664642278299,74890005,15
FAM219B,4,0.5863154171780618,74899992,15
COX5A,4,0.0,74919791,15
RPP25,1,0.6075669396328469,74954416,15
SCAMP5,6,0.8243116231359148,74957219,15
PPCDC,2,0.794437348712514,75023586,15
C15orf39,7,0.6916236737532133,75195643,15
COMMD4,14,0.7607132528789929,75335891,15
NEIL1,6,0.49337577181112624,75346955,15
MAN2C1,11,0.6167234599811262,75355207,15
SIN3A,3,0.6623234842050849,75369379,15
PTPN9,2,0.5792251550690576,75463251,15
SNUPN,10,0.7232499462808029,75598083,15
IMP3,6,0.6700835832341903,75639085,15
SNX33,14,0.6607008735623888,75647906,15
CSPG4,4,0.4195633279443184,75674322,15
ODF3L1,6,0.7290629510485114,75724041,15
UBE2Q2,12,0.7259212940825879,75843285,15
FBXO22,14,0.7239664399770218,75903876,15
TMEM266,4,0.7199316337925619,76059958,15
ETFA,11,0.3353655950355702,76215353,15
SCAPER,11,0.7996556506002239,76347904,15
RCN2,4,0.7594055494684778,76931738,15
PSTPIP1,12,0.8102502396303299,76993359,15
TSPAN3,4,0.3958827372176168,77041404,15
PEAK1,10,0.7291782833330281,77100656,15
HMG20A,5,0.6996299055112413,77420412,15
LINGO1,3,0.7984158866067703,77613027,15
TBC1D2B,10,0.515324792130504,77984036,15
CIB2,13,0.6810528376184135,78104606,15
IDH3A,12,0.7035392224864954,78131498,15
DNAJA4,11,0.4550377199375858,78264086,15
WDR61,12,0.7185162169499518,78277835,15
IREB2,10,0.0,78437431,15
HYKK,9,0.7801613584120394,78507564,15
PSMA4,6,0.7237251283465598,78540405,15
CHRNA5,10,0.8260814258501423,78565520,15
ADAMTS7,4,0.677460857160226,78759206,15
MORF4L1,12,0.7203588956969031,78810487,15
CTSH,6,0.6291773854650491,78921058,15
TMED3,14,0.5571685238567798,79311112,15
MTHFS,10,0.7518513218132641,79833585,15
ST20,1,0.723613440418168,79898840,15
ZFAND6,5,0.7184532066253926,80059568,15
FAH,11,0.5403198296126157,80152490,15
CTXND1,8,0.7928245682695846,80195481,15
ARNT2,10,0.7016734144728818,80404350,15
ABHD17C,14,0.7942363539581951,80679684,15
CEMIP,8,0.7241693763464994,80779343,15
MESD,3,0.6844136139950714,80946289,15
TLNRD1,10,0.7204076535557999,81000944,15
IL16,10,0.7355570356807781,81159575,15
STARD5,6,0.8208413029807397,81309053,15
MEX3B,9,0.6766391477739275,82041778,15
EFL1,13,0.7423898185952478,82130233,15
SAXO2,2,0.8272874508799081,82262810,15
GOLGA6L10,2,0.8500240713582219,82339998,15
GOLGA6L9,4,0.7979620002873458,82430018,15
RPS17,2,0.5293429714098787,82536750,15
CPEB1,6,0.6594575412729071,82543201,15
AP3B2,4,0.7284885196437771,82659280,15
WHAMM,6,0.7394699068519005,82809628,15
HOMER2,9,0.760996996277414,82836946,15
RAMAC,7,0.0,82986210,15
C15orf40,10,0.6788464599080498,82988441,15
BTBD1,4,0.6002266998112029,83016422,15
TM6SF1,13,0.6888671243491777,83107407,15
HDGFL3,2,0.6865656981089234,83112738,15
ADAMTSL3,6,0.7885349866964493,83654088,15
ZSCAN2,10,0.740875584522094,84600986,15
WDR73,6,0.7187873716780466,84639281,15
NMB,4,0.5097459634277046,84655129,15
SEC11A,4,0.5452298435947033,84669538,15
ZNF592,10,0.6290965910862198,84748592,15
ALPK3,8,0.6029791320023019,84816680,15
PDE8A,10,0.6568667980107441,84980440,15
AKAP13,8,0.7295160111750456,85380571,15
KLHL25,8,0.8668016153398224,85759326,15
NTRK3,11,0.5614093946820697,87859751,15
MRPL46,1,0.6599384521627273,88459477,15
MRPS11,10,0.4867100280415849,88467453,15
DET1,13,0.7241290288864726,88494440,15
AEN,2,0.8194199890564042,88621337,15
ISG20,13,0.6988098227589572,88636153,15
HAPLN3,7,0.7466481463833213,88877288,15
MFGE8,7,0.794304289434993,88898683,15
ABHD2,1,0.8111519697493013,89087459,15
FANCI,11,0.7762267639635538,89243949,15
POLG,11,0.7453125267786681,89305198,15
TICRR,13,0.818893186249348,89575482,15
KIF7,8,0.7195422845422819,89608789,15
PEX11A,11,0.6276719512733577,89677764,15
WDR93,8,0.6934542923907454,89690811,15
MESP1,3,0.7038900581390071,89748661,15
MESP2,8,0.8633122039008825,89760591,15
ANPEP,6,0.7807311784098071,89784895,15
AP3S2,4,0.6116988154098133,89830599,15
ARPIN,8,0.8357194045213672,89895006,15
ZNF710,11,0.5329809449579896,90001324,15
SEMA4B,2,0.0,90160604,15
CIB1,2,0.6538105729015438,90229975,15
GDPGP1,2,0.7361474580008756,90233808,15
TTLL13P,3,0.8333857421284915,90249530,15
NGRN,13,0.713224000646394,90265659,15
ZNF774,12,0.8211542489832175,90352245,15
IQGAP1,8,0.5818271079945287,90388242,15
CRTC3,10,0.7631317761144709,90529923,15
BLM,2,0.5767100281125901,90717346,15
FURIN,3,0.0,90868588,15
FES,3,0.6782606698410482,90883695,15
MAN2A2,4,0.6412866929909644,90902218,15
HDDC3,10,0.5946950899423459,90929964,15
UNC45A,14,0.6013294100102409,90930180,15
RCCD1,5,0.7488889516632549,90954870,15
PRC1,5,0.38578820972317995,90966040,15
VPS33B,14,0.7184107063596977,90998416,15
SV2B,10,0.7573149710167609,91099950,15
SLCO3A1,5,0.7208114440707423,91853708,15
FAM174B,11,0.696847857297272,92617448,15
CHD2,3,0.7227124120961735,92900189,15
RGMA,9,0.7352050675660435,93035273,15
MCTP2,3,0.6197269549232338,94231538,15
NR2F2,4,0.6468571624333539,96325938,15
ARRDC4,10,0.6981339469508429,97960703,15
IGF1R,2,0.6331033240504148,98648539,15
SYNM,11,0.7130403546833335,99098217,15
TTC23,11,0.724390486878753,99136323,15
LRRC28,4,0.6030186469982605,99251362,15
MEF2A,13,0.0,99565417,15
LYSMD4,12,0.7986927948795234,99715697,15
ADAMTS17,5,0.6733603089506803,99971437,15
CERS3,3,0.8009088060813552,100400395,15
LINS1,14,0.6667463900654356,100559369,15
ASB7,9,0.6542982117590947,100602534,15
ALDH1A3,8,0.7179745664914747,100877714,15
LRRK1,14,0.6781253632841147,100919327,15
CHSY1,9,0.7061481564510905,101175727,15
SELENOS,11,0.6944405495619512,101270817,15
SNRPA1,12,0.7173029605544503,101281510,15
PCSK6,14,0.6809648394982535,101297142,15
TM2D3,12,0.4719955464707234,101621444,15
TARSL2,14,0.5468342690226458,101653596,15
