# Supplementary material for: Gene Co-Expression in Breast Cancer: A Matter of Distance
Source: Front Oncol. 2021 Nov 17;11:726493. doi: 10.3389/fonc.2021.726493 (PMC8636045; doi:10.3389/fonc.2021.726493)
Supplement: Supplementary Material S13 — Piece-wise permutation p-values of the KS statistics, calculated for all bins obtained in Supplementary Material S8 , in every chromosomal region for each phenotype. [file DataSheet_13.zip › SuppMat10/SuppMat10/Clusters/Healthy/Healthy-chr16-clusters.tsv]

gname,clusterid,assignmentcost,gstart,chromosome
POLR3K,11,0.5003944925264467,46407,16
SNRNP25,11,0.0,53010,16
RHBDF1,13,0.6903771476249072,58059,16
MPG,14,0.0,77007,16
NPRL3,8,0.6572362013911484,84271,16
LUC7L,2,0.7924341145515394,188969,16
FAM234A,14,0.7145595116475288,234521,16
RGS11,6,0.7431405390215825,268301,16
AXIN1,3,0.6419644489748323,287440,16
MRPL28,2,0.7207069663499092,366969,16
TMEM8A,6,0.6650856549280721,370788,16
NME4,9,0.6903186922697389,396725,16
DECR2,8,0.7408236702131743,401858,16
RAB11FIP3,8,0.4966507390298439,425649,16
CAPN15,10,0.7273524235885331,527712,16
PIGQ,9,0.8277971453545778,566995,16
NHLRC4,10,0.7281777645019425,567005,16
RAB40C,6,0.5612847566712245,589357,16
WFIKKN1,7,0.7899220693401074,629239,16
METTL26,9,0.757662281598362,634427,16
MCRIP2,8,0.5366912412554414,636817,16
WDR90,12,0.6988437684572004,649311,16
RHOT2,2,0.7765771231592726,668105,16
RHBDL1,7,0.617672882763445,675666,16
STUB1,14,0.7734236061098549,680224,16
JMJD8,1,0.6839141454389465,681670,16
WDR24,14,0.6298156620451174,684622,16
FBXL16,6,0.49852774767043695,692498,16
METRN,7,0.774087706942165,715118,16
FAM173A,6,0.8224513705377136,720581,16
CCDC78,5,0.7339449487650493,722582,16
HAGHL,1,0.7007232727723984,726936,16
CIAO3,1,0.6214758848369923,729760,16
RPUSD1,2,0.7722775939276844,784974,16
CHTF18,10,0.7357340856911017,788046,16
LMF1,8,0.7874841982839353,853634,16
SOX8,14,0.7510725389537223,981770,16
CACNA1H,7,0.6898490129691945,1153106,16
TPSB2,9,0.7351799938024648,1227272,16
TPSAB1,9,0.7181568087141077,1240705,16
UBE2I,15,0.6332851743319091,1308880,16
BAIAP3,5,0.7463733062042184,1333601,16
TSR3,12,0.7115843755147753,1349240,16
GNPTG,9,0.6693309601032109,1351931,16
UNKL,8,0.6970484786760273,1363205,16
C16orf91,13,0.6696495679097876,1419752,16
CCDC154,15,0.643046544385544,1434383,16
CLCN7,2,0.5770365634031214,1444934,16
TELO2,1,0.6466138963412007,1493344,16
IFT140,3,0.5877031168455171,1510427,16
TMEM204,6,0.7773419969702996,1528688,16
CRAMP1,10,0.6541746412893059,1612325,16
JPT2,6,0.5385517808544377,1678256,16
MAPK8IP3,8,0.5218841928210866,1706183,16
NME3,10,0.6063657066159441,1770286,16
MRPS34,7,0.6131542581690783,1771890,16
EME2,7,0.7021422744640913,1773207,16
SPSB3,12,0.6906958222002224,1776712,16
NUBP2,2,0.7088063583935484,1782932,16
IGFALS,14,0.8010545672977266,1790413,16
HAGH,13,0.7117543046190831,1795620,16
FAHD1,7,0.822841564120673,1826941,16
MSRB1,6,0.46872130182151406,1938210,16
NDUFB10,8,0.5243881531354763,1959538,16
RPS2,4,0.7355265502528758,1962058,16
TBL3,1,0.6787335365126721,1972037,16
GFER,9,0.8174052738475764,1984193,16
SYNGR3,6,0.1665757008753337,1989660,16
ZNF598,13,0.6755787750332977,1997654,16
SLC9A3R2,7,0.7596466573971258,2025356,16
NTHL1,1,0.692065233651805,2039815,16
TSC2,5,0.7671576227505945,2047967,16
PKD1,3,0.7570850342750537,2088710,16
RAB26,11,0.7201877875023348,2140803,16
TRAF7,14,0.7167333685163949,2155698,16
CASKIN1,6,0.4493913608216168,2177180,16
MLST8,6,0.487812293486647,2204248,16
BRICD5,15,0.7143010404263597,2209253,16
PGP,9,0.7978383849828361,2211997,16
E4F1,1,0.0,2223580,16
DNASE1L2,11,0.797468605496567,2235816,16
ECI1,15,0.5933260926538831,2239402,16
RNPS1,8,0.6351852898191613,2253116,16
ABCA3,10,0.5415562936675662,2275881,16
CCNF,10,0.45935048348643015,2429394,16
TEDC2,12,0.7458459558774009,2460086,16
NTN3,1,0.7312840079284147,2471499,16
TBC1D24,10,0.5422077301660442,2475051,16
ATP6V0C,15,0.6989726021971798,2513952,16
AMDHD2,3,0.6779712468819324,2520357,16
PDPK1,1,0.7053567231730336,2537979,16
KCTD5,14,0.6768993427786181,2682523,16
PRSS27,9,0.6260160709842035,2712419,16
SRRM2,13,0.792672547274865,2752626,16
ELOB,12,0.6286685495893396,2771414,16
ZG16B,11,0.8245284353527811,2830169,16
PRSS22,6,0.8733897736443418,2852730,16
FLYWCH2,1,0.7888656952948264,2883213,16
FLYWCH1,13,0.7948938469356768,2911937,16
PKMYT1,7,0.7914931609852894,2968024,16
PAQR4,8,0.43872682379116934,2969245,16
CLDN9,6,0.7477951518459454,3012923,16
TNFRSF12A,3,0.5762867924072158,3018445,16
HCFC1R1,8,0.3454997281771862,3022620,16
THOC6,3,0.7388563306424558,3024027,16
BICDL2,9,0.6741468801724104,3027682,16
MMP25,8,0.7629117826847078,3046561,16
ZNF205,9,0.7418122223096986,3112560,16
ZNF213,9,0.6207499255030999,3129777,16
ZNF200,8,0.7905611442503716,3222325,16
MEFV,15,0.7770157217461927,3242028,16
ZNF263,9,0.7206960913686893,3263800,16
TIGD7,2,0.7408493398822082,3298808,16
ZNF75A,12,0.6040273662003002,3305406,16
ZSCAN32,14,0.7403297326708238,3382081,16
ZNF174,7,0.5824370223454349,3401215,16
ZNF597,10,0.7537431387868703,3432414,16
NAA60,4,0.6969095507327545,3443649,16
CLUAP1,8,0.6686029961907245,3500976,16
NLRC3,1,0.7548347884180023,3539033,16
SLX4,8,0.7894786487247216,3581181,16
DNASE1,14,0.7255998814744508,3611728,16
TRAP1,14,0.5521155052804937,3651639,16
CREBBP,6,0.6384341620753041,3725054,16
ADCY9,8,0.42518218975645916,3953387,16
TFAP4,13,0.6116809652414228,4257186,16
GLIS2,13,0.7602887088242214,4314761,16
PAM16,6,0.7519204825898793,4331549,16
CORO7,1,0.6054558483165371,4354542,16
VASN,3,0.7660937209207361,4371848,16
DNAJA3,8,0.6782880182688056,4425805,16
NMRAL1,3,0.6247374540849416,4461680,16
HMOX2,6,0.5986205907250917,4474690,16
CDIP1,4,0.0,4510669,16
C16orf96,6,0.6578214096253279,4556490,16
UBALD1,13,0.7416015824129001,4608883,16
MGRN1,6,0.7395017612062815,4616493,16
NUDT16L1,11,0.6573504373411867,4693694,16
ANKS3,1,0.6969324168230588,4696510,16
C16orf71,4,0.7891126735432786,4734344,16
ZNF500,1,0.6456399795729446,4748239,16
SMIM22,3,0.5870294025000529,4788397,16
ROGDI,8,0.5281853883226174,4796968,16
GLYR1,5,0.7804601629595717,4803203,16
UBN1,6,0.6431540062430869,4846665,16
PPL,9,0.6323421967889997,4882507,16
NAGPA,11,0.8193983295721711,5024844,16
ALG1,2,0.0,5033923,16
C16orf89,3,0.0,5044122,16
EEF2KMT,13,0.7526508989412006,5084304,16
METTL22,8,0.4533750442328016,8621683,16
ABAT,6,0.36276680937342987,8674596,16
TMEM186,8,0.6379970959678984,8780384,16
PMM2,3,0.6679946098162336,8788823,16
CARHSP1,3,0.7863852523717351,8852942,16
USP7,12,0.5545595347557566,8892097,16
C16orf72,13,0.7724800885151089,9091644,16
ATF7IP2,9,0.7003756136202226,10326434,16
EMP2,6,0.6432329395945562,10528422,16
TEKT5,2,0.7683637837382458,10627501,16
NUBP1,8,0.5669556071696004,10743786,16
TVP23A,15,0.7395774544123881,10760919,16
CIITA,5,0.7130000207564645,10866222,16
DEXI,14,0.6462656081967073,10928891,16
CLEC16A,1,0.6782572090306673,10944564,16
RMI2,9,0.7548497303826004,11249619,16
SOCS1,6,0.7833980653553622,11254405,16
LITAF,5,0.0,11547722,16
SNN,15,0.7741789383218718,11668455,16
TXNDC11,12,0.6213780857707545,11679080,16
ZC3H7A,15,0.6018660581222328,11750586,16
RSL1D1,12,0.5693491883073984,11833850,16
GSPT1,8,0.4174404874065524,11868128,16
NPIPB2,7,0.8273191379946687,11927373,16
SNX29,12,0.7388476987757908,11976734,16
CPPED1,10,0.7275407256927877,12659799,16
SHISA9,8,0.5277339838973101,12901598,16
ERCC4,10,0.7150160095940359,13920157,16
MRTFB,10,0.7702047473434424,14071321,16
PARN,5,0.6273758839145058,14435700,16
BFAR,14,0.7107399128220098,14632931,16
PLA2G10,14,0.8153409856576245,14672545,16
NPIPA3,12,0.8109216400170951,14708944,16
NOMO1,8,0.6954303909770563,14833721,16
NPIPA1,1,0.8306377826255226,14922802,16
PDXDC1,5,0.6329809142076215,14974591,16
NTAN1,15,0.6907903179395113,15037854,16
RRN3,5,0.7397022411276407,15060022,16
NPIPA5,8,0.6285379755739583,15363624,16
MARF1,8,0.6163110592337802,15594387,16
NDE1,8,0.6231097734696402,15643267,16
FOPNL,8,0.4674430333577354,15865719,16
ABCC1,10,0.6446170128224776,15949577,16
ABCC6,10,0.7320390199562319,16148928,16
NOMO3,14,0.7947778487729247,16232528,16
XYLT1,13,0.7340950950844101,17101769,16
NOMO2,2,0.8127060107127271,18417325,16
RPS15A,14,0.5686394643956783,18781295,16
ARL6IP1,6,0.690405869487452,18791669,16
SMG1,8,0.5174030564377488,18804853,16
TMC7,15,0.7080534278275215,18983934,16
COQ7,8,0.4838781335900397,19067614,16
ITPRIPL2,1,0.7435683233855545,19113932,16
SYT17,6,0.5320625389648408,19167971,16
TMC5,14,0.8111925118528014,19410496,16
GDE1,7,0.5667835708397824,19501693,16
CCP110,10,0.7346423772657791,19523811,16
VPS35L,2,0.7484089772126226,19555240,16
KNOP1,11,0.8304627004087528,19701937,16
IQCK,9,0.606230412648319,19716456,16
GPRC5B,1,0.6911150099486869,19856691,16
THUMPD1,6,0.746914967527609,20702816,16
ERI2,8,0.7483392174546963,20780193,16
REXO5,13,0.773351074723108,20806429,16
DCUN1D3,13,0.0,20854925,16
LYRM1,8,0.6848349004234631,20899868,16
DNAH3,4,0.8437190227811383,20933111,16
TMEM159,8,0.4273504315562169,21158377,16
NPIPB3,15,0.6311578395300578,21402237,16
METTL9,8,0.7166538230936195,21597218,16
IGSF6,12,0.8720101611649205,21639550,16
NPIPB4,15,0.647757475983626,21834569,16
UQCRC2,8,0.564072857417383,21952660,16
MOSMO,14,0.6868768702192118,22007638,16
VWA3A,14,0.8425585853900122,22092538,16
EEF2K,8,0.41798997920471115,22206278,16
POLR3E,7,0.6972341012656667,22297375,16
NPIPB5,12,0.7791647418023614,22479121,16
USP31,6,0.8105339530367626,23061406,16
SCNN1G,1,0.7746631472519026,23182745,16
SCNN1B,12,0.6727864033530431,23278231,16
COG7,5,0.6354169475532692,23388493,16
GGA2,5,0.7041115880243418,23463542,16
EARS2,8,0.6970105859497144,23522014,16
UBFD1,8,0.5109064486298446,23557721,16
NDUFAB1,8,0.6044911015359703,23581014,16
PALB2,6,0.6855335072797049,23603160,16
DCTN5,2,0.8109657652879416,23641466,16
PLK1,9,0.5838668006059606,23677656,16
PRKCB,1,0.8322106774385599,23835983,16
RBBP6,14,0.656001401255323,24537693,16
TNRC6A,13,0.7118284644730669,24610209,16
ARHGAP17,14,0.6907417388957594,24919389,16
LCMT1,8,0.36045535582608934,25111731,16
ZKSCAN2,8,0.5265037003368407,25236001,16
KDM8,8,0.6560073622075197,27203495,16
NSMCE1,14,0.6226315314666195,27224994,16
IL4R,5,0.7353185519612402,27313668,16
GTF3C1,8,0.4964903674075706,27459555,16
KIAA0556,5,0.6912902188402552,27550133,16
XPO6,5,0.5831783995510247,28097979,16
SBK1,8,0.0,28259228,16
NPIPB6,10,0.8237823189311213,28342555,16
CLN3,1,0.6562949635327037,28474111,16
APOBR,3,0.7029251729695569,28494643,16
NUPR1,9,0.5636553401757802,28532708,16
SGF29,8,0.60856785282111,28553915,16
SULT1A2,4,0.7926706490666209,28591943,16
SULT1A1,3,0.7391222071699939,28605196,16
EIF3C,12,0.6240270187453746,28688558,16
ATXN2L,6,0.31890605979496345,28823035,16
TUFM,6,0.5614173583613018,28842411,16
SH2B1,6,0.6536000519517283,28846600,16
RABEP2,1,0.567080993388015,28904421,16
NFATC2IP,6,0.5461554000042602,28950807,16
SPNS1,2,0.7092287497674625,28974221,16
LAT,7,0.8057717443883163,28984826,16
NPIPB11,15,0.7969462607957818,29381354,16
BOLA2-SMG1P6,6,0.817229003256609,29443230,16
NPIPB12,6,0.8858954116709441,29483642,16
SPN,15,0.8188167141482279,29662979,16
QPRT,10,0.0,29663279,16
C16orf54,14,0.8217570278240504,29742463,16
KIF22,8,0.7496145514611556,29790719,16
MAZ,14,0.6843650217078194,29806106,16
PRRT2,3,0.6382446675082576,29811382,16
PAGR1,8,0.5761158512660848,29816152,16
MVP,11,0.7514043339855675,29820394,16
CDIPT,8,0.6041628473870497,29858357,16
SEZ6L2,7,0.48801535790590567,29871159,16
ASPHD1,10,0.7679483343421394,29900375,16
KCTD13,6,0.742901482906795,29905012,16
TMEM219,4,0.6383049380730028,29940885,16
TAOK2,10,0.7696436684796045,29973868,16
HIRIP3,12,0.6202665270168823,29992321,16
INO80E,10,0.6803568274569789,29995715,16
DOC2A,8,0.3331242823741122,30005514,16
ALDOA,8,0.5030159623977188,30064164,16
PPP4C,2,0.6529384916165688,30075978,16
TBX6,8,0.7652768604720095,30085793,16
YPEL3,8,0.5426536689550305,30092314,16
GDPD3,11,0.6695068075570394,30104810,16
MAPK3,15,0.615073347924642,30114105,16
CORO1A,5,0.8085974551142601,30182827,16
BOLA2B,12,0.8397761668313704,30192934,16
CD2BP2,12,0.6197963695193464,30350773,16
TBC1D10B,12,0.7968456682425806,30357102,16
ZNF48,15,0.7623596249116764,30378106,16
SEPT1,4,0.7300999601213238,30378133,16
ZNF771,1,0.6676648097890666,30407297,16
DCTPP1,12,0.6623049633020124,30423619,16
SEPHS2,12,0.6008555978874252,30443631,16
ITGAL,8,0.7000701315096263,30472658,16
ZNF768,8,0.4269626247805156,30524004,16
ZNF747,8,0.4874655695172653,30530367,16
ZNF764,12,0.6673377232289707,30553764,16
ZNF688,8,0.6162965774948742,30569346,16
ZNF785,13,0.7379082447840415,30573740,16
ZNF689,2,0.8077116903527933,30602558,16
PRR14,6,0.5882531140276445,30650717,16
FBRS,12,0.5006275069138624,30658431,16
SRCAP,8,0.6375276189816493,30698209,16
PHKG2,6,0.7553554128018374,30748293,16
CCDC189,9,0.8048759733610428,30757423,16
RNF40,3,0.5131774509387115,30761745,16
ZNF629,12,0.0,30778456,16
BCL7C,8,0.7259694993069694,30833626,16
CTF1,8,0.5590653390166722,30896607,16
FBXL19,14,0.7577065906572445,30923055,16
ORAI3,9,0.5998858512467738,30949068,16
SETD1A,15,0.5459419225207643,30957754,16
HSD3B7,11,0.7757045750218605,30985207,16
STX1B,14,0.7515674421507123,30989256,16
STX4,12,0.5774291096393367,31032889,16
ZNF668,1,0.6647814854988613,31060843,16
ZNF646,12,0.5749599312080667,31074422,16
PRSS53,5,0.8198076493769679,31083425,16
VKORC1,10,0.72007549407866,31090842,16
BCKDK,8,0.2729842068796958,31106107,16
KAT8,15,0.6104242515509521,31114489,16
PRSS8,1,0.7150025538453597,31131433,16
PRSS36,11,0.5939078308168195,31138925,16
FUS,12,0.5736201277098714,31180110,16
PYCARD,9,0.7746498148715357,31201486,16
ITGAX,5,0.8068623077079738,31355134,16
ZNF843,8,0.49310884383542697,31432593,16
ARMC5,13,0.5094217884451901,31458080,16
TGFB1I1,1,0.7627791208418746,31471585,16
SLC5A2,13,0.8366410867592178,31483002,16
C16orf58,3,0.7027256696647842,31489471,16
ZNF720,12,0.541903529201909,31713229,16
ZNF267,3,0.7724010849384909,31873807,16
SHCBP1,7,0.3999299489052278,46578591,16
VPS35,7,0.09907157249042542,46656132,16
ORC6,7,0.33742220317065164,46689643,16
C16orf87,7,0.2945501551004176,46796603,16
GPT2,7,0.6282054963122005,46884362,16
DNAJA2,7,0.15332630133207736,46955362,16
NETO2,7,0.5772818087835049,47077703,16
ITFG1,7,0.0,47154387,16
PHKB,7,0.07607517893657578,47461123,16
LONP2,10,0.3257960594736402,48244296,16
SIAH1,8,0.7611152692691336,48356364,16
ZNF423,15,0.6707848187945278,49487524,16
CNEP1R1,13,0.7488010417281701,50024410,16
HEATR3,1,0.6511254032288856,50065970,16
TENT4B,10,0.725040212830641,50152918,16
ADCY7,6,0.7709925552838672,50246137,16
BRD7,10,0.7302218903167002,50313487,16
NKD1,1,0.8245727439311352,50548396,16
SNX20,13,0.791284434172022,50666300,16
NOD2,9,0.7373224681585734,50693588,16
CYLD,11,0.7125018294431196,50742050,16
SALL1,1,0.7818993606017106,51135975,16
HNRNPA1P48,9,0.8591575316295929,51553436,16
TOX3,6,0.0,52436417,16
CHD9,5,0.7018895114365653,53055033,16
RBL2,15,0.628042920118711,53433977,16
AKTIP,8,0.3320185782407531,53491040,16
RPGRIP1L,10,0.7514773916080864,53598153,16
FTO,5,0.7866213163282381,53701692,16
IRX3,6,0.7178048747663901,54283304,16
IRX5,13,0.7329950673154728,54930862,16
MMP2,9,0.7448279918705526,55389700,16
LPCAT2,5,0.726245384326535,55509072,16
SLC6A2,12,0.6824132386929951,55655604,16
GNAO1,7,0.7707941415895077,56191489,16
AMFR,8,0.3997201347244027,56361452,16
NUDT21,15,0.6778499982584649,56429133,16
OGFOD1,8,0.5167190747096713,56451490,16
BBS2,14,0.7843714033179137,56466836,16
MT2A,13,0.756850386439898,56608584,16
MT1E,6,0.6818068864335927,56625475,16
MT1M,6,0.7309320639602255,56632659,16
MT1A,13,0.6331691936419477,56638666,16
MT1F,6,0.0951022180478901,56657731,16
MT1G,4,0.7610558770026494,56666731,16
MT1X,14,0.7812190160109207,56682470,16
NUP93,2,0.8309210593375586,56730118,16
HERPUD1,10,0.3643222206478841,56932142,16
CETP,11,0.8551709623768672,56961923,16
NLRC5,13,0.8096368742250707,56989485,16
CPNE2,9,0.6543742098982078,57092583,16
FAM192A,8,0.4087593411030662,57152466,16
RSPRY1,14,0.6362058749226753,57186137,16
ARL2BP,15,0.6568627795516914,57245259,16
PLLP,3,0.7954594607553742,57248547,16
CCL22,12,0.7423554948810178,57358783,16
CX3CL1,10,0.7282337586610657,57372477,16
CCL17,12,0.7537560383848116,57404767,16
CIAPIN1,3,0.7840296101438158,57428187,16
COQ9,8,0.4220037624590257,57447425,16
POLR2C,15,0.0,57462660,16
DOK4,9,0.7252746382251123,57471922,16
CCDC102A,6,0.8044180846318201,57512181,16
ADGRG5,4,0.7339583286339776,57542643,16
ADGRG1,3,0.6029510968268276,57610652,16
ADGRG3,5,0.7605778033937906,57668277,16
KATNB1,12,0.6836325188602996,57735739,16
KIFC3,14,0.6483805035783659,57758217,16
TEPP,15,0.7139278373233819,57976435,16
ZNF319,15,0.6527994541968598,57994668,16
USB1,9,0.7515413915781257,57999546,16
MMP15,11,0.6459853195578404,58025754,16
CFAP20,13,0.8063555246301406,58113592,16
CSNK2A2,14,0.7280807239273156,58157907,16
CCDC113,9,0.805634933975046,58231157,16
GINS3,6,0.4151917119943531,58295080,16
SETD6,15,0.7276210409099935,58515479,16
CNOT1,1,0.790644234917833,58519951,16
SLC38A7,8,0.5671116573902235,58665109,16
GOT2,8,0.16430771205579808,58707131,16
CDH11,5,0.6803892441169532,64943753,16
CDH5,3,0.8440607781917169,66366622,16
BEAN1,5,0.7738845497957573,66427295,16
TK2,13,0.711220467145245,66508003,16
CKLF,4,0.7729074591783314,66552563,16
CKLF-CMTM1,1,0.7872206625424651,66552587,16
CMTM1,3,0.8146716190158818,66566393,16
CMTM2,14,0.7876999543267987,66579448,16
CMTM3,8,0.6023204350995666,66603874,16
CMTM4,2,0.7061285969831802,66614750,16
DYNC1LI2,15,0.7025283053062918,66720893,16
NAE1,15,0.6638167447950314,66802875,16
PDP2,4,0.8513945937381917,66878589,16
CIAO2B,8,0.5551882419420064,66932065,16
CES2,15,0.6454778731607551,66934444,16
CES3,7,0.7680379227068221,66961245,16
CES4A,6,0.6757253832195725,66988589,16
CBFB,6,0.738723835260479,67028984,16
C16orf70,8,0.5903558892295273,67109958,16
B3GNT9,8,0.7334975829574042,67148104,16
TRADD,13,0.7980743770465513,67154185,16
FBXL8,8,0.6380140768467284,67159932,16
HSF4,8,0.49985442911001066,67164681,16
KIAA0895L,13,0.8295331718002004,67175599,16
EXOC3L1,12,0.8095845120640074,67184379,16
E2F4,15,0.6938388664998549,67192155,16
ELMO3,5,0.6706729003092333,67199111,16
LRRC29,10,0.7026283071493475,67207139,16
TMEM208,12,0.7275364488451693,67227103,16
FHOD1,8,0.5944955201386143,67229387,16
SLC9A5,11,0.7629099974844621,67237683,16
PLEKHG4,4,0.639677655698075,67277510,16
KCTD19,3,0.7107629286636061,67289428,16
LRRC36,5,0.8799567490837549,67326798,16
TPPP3,13,0.747009617541384,67389809,16
ZDHHC1,9,0.7032945839799656,67394152,16
HSD11B2,12,0.8028235316621204,67430652,16
ATP6V0D1,5,0.5622457320264564,67438014,16
RIPOR1,5,0.6750786868017562,67518418,16
CTCF,12,0.8110782295242105,67562467,16
CARMIL2,1,0.7746675048688683,67644988,16
ACD,12,0.7490236341463359,67657512,16
PARD6A,3,0.739258229963853,67660946,16
ENKD1,9,0.72254751136574,67662945,16
C16orf86,9,0.7479147273253343,67666814,16
GFOD2,1,0.7027855472499973,67674531,16
RANBP10,14,0.6321002031723133,67723070,16
TSNAXIP1,10,0.7912400176882735,67806765,16
CENPT,5,0.7305411180803943,67828157,16
THAP11,8,0.6581073770685032,67842082,16
NUTF2,8,0.5582391606167543,67846923,16
EDC4,12,0.7264730827441019,67873052,16
PSKH1,1,0.7991726771386811,67893254,16
PSMB10,13,0.759604699564399,67934506,16
LCAT,14,0.7862672442432194,67939750,16
SLC12A4,9,0.7244573476112975,67943474,16
DPEP2,8,0.6875361208027351,67987394,16
DUS2,2,0.7776475109050982,67987746,16
DDX28,12,0.7278533975948822,68021274,16
NFATC3,8,0.705433874276303,68084751,16
ESRP2,6,0.48885555774677536,68229111,16
PLA2G15,8,0.7200663786937727,68245304,16
SLC7A6,6,0.5953901199954008,68264516,16
SLC7A6OS,15,0.6612389931633078,68284503,16
PRMT7,15,0.7959979530002608,68310974,16
SMPD3,6,0.6340917606541199,68358327,16
ZFP90,8,0.7698497038261962,68530090,16
CDH3,8,0.6858896733583653,68636189,16
CDH1,3,0.6338767849581988,68737292,16
TANGO6,7,0.7861419946246315,68843531,16
HAS3,9,0.7906976978956454,69105653,16
CHTF8,5,0.6528437975957042,69118010,16
UTP4,1,0.8004711627900557,69131291,16
SNTB2,14,0.7082593550384377,69187129,16
VPS4A,11,0.6363014578477829,69311350,16
COG8,1,0.7036875280079871,69320140,16
PDF,4,0.8227128423942964,69326913,16
NIP7,3,0.6327382511802293,69337996,16
TMED6,11,0.8132406675877678,69343250,16
TERF2,9,0.7433045109741885,69355567,16
CYB5B,7,0.7847785700507393,69424525,16
NFAT5,12,0.6513446582712104,69565094,16
NQO1,10,0.4369337956800581,69706996,16
NOB1,10,0.7560858215867092,69741871,16
WWP2,2,0.8442981885615617,69762306,16
PDPR,11,0.833494887485966,70113626,16
EXOSC6,13,0.8507160224454539,70246778,16
AARS,9,0.6298754739076489,70252295,16
DDX19B,12,0.6684898768054912,70289663,16
DDX19A,9,0.6343024528156248,70346861,16
ST3GAL2,9,0.7287053059059148,70375977,16
COG4,13,0.7618810193931166,70480568,16
SF3B3,6,0.7569382010819202,70523791,16
IL34,15,0.6130896064708968,70579895,16
VAC14,1,0.7594612443780054,70687439,16
HYDIN,8,0.7762141924092218,70802084,16
CMTR2,2,0.7283243094345626,71281389,16
ZNF23,9,0.8226400724142485,71447597,16
ZNF19,13,0.7690543458484392,71464555,16
CHST4,11,0.8439890371555367,71525233,16
MARVELD3,9,0.653836840235144,71626161,16
PHLPP2,8,0.7540618147951128,71637835,16
AP1G1,1,0.8966234089307672,71729000,16
ATXN1L,13,0.818924833983442,71845976,16
IST1,3,0.7757687770731516,71845996,16
ZNF821,14,0.6987810484486647,71859680,16
DHODH,5,0.645631721916601,72008588,16
TXNL4B,6,0.6571812135367194,72044289,16
DHX38,15,0.6519150836460962,72093613,16
PMFBP1,9,0.7024123298920241,72112157,16
ZFHX3,8,0.42287515665851105,72782885,16
PSMD7,12,0.5867292734747416,74296814,16
NPIPB15,5,0.8512604197252668,74377878,16
GLG1,12,0.7475342274286599,74447427,16
RFWD3,8,0.7646323894110381,74621399,16
MLKL,3,0.6874427357441393,74671855,16
FA2H,14,0.6868086533400513,74712955,16
WDR59,4,0.7184508322417984,74871362,16
ZNRF1,8,0.4733460440422842,74999030,16
ZFP1,5,0.8118793967170552,75148494,16
BCAR1,9,0.808381699113163,75228181,16
CFDP1,7,0.7276204042305199,75293698,16
TMEM170A,6,0.6104728880919617,75443054,16
CHST6,15,0.7691202373116015,75472052,16
TMEM231,8,0.7410509968957723,75536741,16
GABARAPL2,6,0.7293613572334225,75566375,16
ADAT1,4,0.7764027677337966,75596981,16
KARS,15,0.6585591634079327,75627474,16
TERF2IP,12,0.7209175141370816,75647773,16
MON1B,3,0.7696515000755287,77190835,16
SYCE1L,6,0.6977278721363919,77199397,16
ADAMTS18,5,0.7172419524049307,77247813,16
WWOX,5,0.839842946628367,78099430,16
MAF,8,0.7430016013164684,79585843,16
DYNLRB2,2,0.7625214688395002,80540734,16
CDYL2,14,0.6787938505830853,80597907,16
CMC2,9,0.0,80966448,16
CENPN,9,0.6204566235310818,81006498,16
ATMIN,15,0.7234833746359465,81035842,16
C16orf46,6,0.4081834609256926,81053497,16
GCSH,14,0.7471963385567848,81081938,16
BCO1,2,0.6416919324907455,81238689,16
GAN,4,0.7294278879702651,81314966,16
CMIP,15,0.676919444781789,81445170,16
PLCG2,4,0.7086325558243514,81739097,16
SDR42E1,5,0.710909058747563,81988855,16
MPHOSPH6,6,0.7030558164509966,82147798,16
CDH13,1,0.7489902911860562,82626965,16
HSBP1,1,0.6733085730227408,83807843,16
MLYCD,8,0.37217069797191193,83899115,16
OSGIN1,14,0.7151402658772164,83948282,16
NECAB2,4,0.8299421696585172,83968632,16
MBTPS1,5,0.8360014979558553,84053761,16
HSDL1,8,0.7389494629418931,84122141,16
DNAAF1,3,0.7605820837635336,84145287,16
TAF1C,5,0.7774928863988281,84177847,16
ADAD2,12,0.802036450120179,84191138,16
ATP2C2,8,0.47900154853036325,84368527,16
COTL1,6,0.7453755597150884,84565596,16
KLHL36,1,0.50593257490931,84648511,16
USP10,8,0.6725980230825913,84699978,16
CRISPLD2,3,0.7306774939247906,84819985,16
ZDHHC7,8,0.6073726700129047,84974181,16
KIAA0513,3,0.7337073672089172,85027751,16
GSE1,4,0.7482296390905578,85169525,16
GINS2,8,0.6722207228930159,85676198,16
C16orf74,2,0.7697731633343906,85690084,16
EMC8,9,0.6505647953434123,85771758,16
COX4I1,15,0.6099434640507706,85798633,16
IRF8,1,0.7409370559126788,85899162,16
FOXF1,3,0.637628128536333,86510527,16
MTHFSD,8,0.6573825184300623,86530176,16
FOXC2,14,0.816916736908051,86566829,16
FOXL1,5,0.8643709977377986,86576368,16
C16orf95,1,0.7422264839692525,87083562,16
FBXO31,15,0.7005329403878512,87326987,16
MAP1LC3B,8,0.3527801389036278,87383953,16
ZCCHC14,15,0.5583940512807214,87406246,16
JPH3,1,0.7399223977855651,87601835,16
KLHDC4,4,0.7654876550163502,87696485,16
SLC7A5,15,0.6831255244767757,87830023,16
BANP,10,0.8233301203757584,87949244,16
ZNF469,1,0.7823098892425309,88382989,16
ZFPM1,6,0.7888180162777517,88453280,16
ZC3H18,9,0.7224821312594789,88570381,16
CYBA,12,0.7257328764024147,88643289,16
MVD,10,0.3073263123101585,88651935,16
SNAI3,8,0.5554199113800028,88677688,16
RNF166,4,0.7726453341710378,88696495,16
CTU2,14,0.8490451944115103,88706483,16
PIEZO1,4,0.675029717386239,88715338,16
CDT1,14,0.7804605738148915,88803789,16
APRT,8,0.7707368381219875,88809339,16
GALNS,14,0.8496051305262011,88813734,16
TRAPPC2L,15,0.5052842042582683,88856220,16
CBFA2T3,1,0.6658630228986135,88874858,16
ACSF3,8,0.7627740784983477,89088375,16
ZNF778,3,0.6719107970485964,89217703,16
ANKRD11,1,0.7505419069099573,89267630,16
SPG7,8,0.6433689424520347,89490719,16
RPL13,15,0.6611400223682198,89560657,16
CPNE7,4,0.7302941818522057,89575758,16
CHMP1A,1,0.7137684256777965,89644435,16
SPATA33,12,0.7727392739588799,89657802,16
CDK10,12,0.7263135242378627,89680737,16
SPATA2L,3,0.634512229361804,89696357,16
VPS9D1,11,0.7324006851104976,89707134,16
ZNF276,1,0.7664773223612877,89720400,16
FANCA,2,0.6861469146920527,89737549,16
SPIRE2,3,0.6026033699945799,89818179,16
TCF25,14,0.7925720136582873,89873570,16
MC1R,11,0.818921169050919,89912119,16
DEF8,14,0.7409735279383094,89947925,16
CENPBD1,12,0.6497397234002329,89969773,16
DBNDD1,10,0.6153466504885396,90004865,16
GAS8,15,0.7289293406929925,90019629,16
