# Supplementary material for: Gene Co-Expression in Breast Cancer: A Matter of Distance
Source: Front Oncol. 2021 Nov 17;11:726493. doi: 10.3389/fonc.2021.726493 (PMC8636045; doi:10.3389/fonc.2021.726493)
Supplement: Supplementary Material S13 — Piece-wise permutation p-values of the KS statistics, calculated for all bins obtained in Supplementary Material S8 , in every chromosomal region for each phenotype. [file DataSheet_13.zip › SuppMat10/SuppMat10/Clusters/Healthy/Healthy-chr17-clusters.tsv]

gname,clusterid,assignmentcost,gstart,chromosome
DOC2B,16,0.7709955876407508,142789,17
RPH3AL,2,0.8611776858296788,212389,17
C17orf97,10,0.7082662670197397,410325,17
RFLNB,10,0.679003321641808,439978,17
VPS53,11,0.6948672355845877,508668,17
FAM57A,11,0.6623155043973843,732412,17
GEMIN4,3,0.8115139013125175,744421,17
GLOD4,10,0.6058489178483014,757097,17
MRM3,16,0.6972099008928949,782353,17
NXN,2,0.605474116873868,799310,17
TIMM22,5,0.6336394610296532,997129,17
ABR,10,0.591329868408744,1003518,17
YWHAE,15,0.6765951944432029,1344275,17
CRK,12,0.6119445972612292,1420689,17
MYO1C,3,0.5682678075190071,1464186,17
INPP5K,16,0.6322285378328965,1494577,17
PITPNA,2,0.6427766252761644,1517718,17
SLC43A2,11,0.7520523081402686,1569267,17
SCARF1,1,0.7472248774622503,1633858,17
RILP,3,0.6888396466835938,1646145,17
PRPF8,7,0.0,1650629,17
TLCD2,4,0.6015926914772347,1702816,17
WDR81,16,0.7569192492288055,1716523,17
SERPINF2,8,0.741674715967084,1742836,17
SERPINF1,2,0.617150138652243,1762029,17
SMYD4,3,0.6841907301631103,1779485,17
RPA1,5,0.752405446185348,1829702,17
RTN4RL1,3,0.7900843859341828,1934677,17
DPH1,16,0.700121422124772,2030110,17
HIC1,7,0.6967278492077924,2054154,17
SMG6,8,0.7564124956348409,2059839,17
SRR,9,0.6723501080651728,2303383,17
TSR1,9,0.0,2322503,17
SGSM2,14,0.7890407244722993,2337498,17
MNT,13,0.7627141448430742,2384073,17
METTL16,11,0.7461602057375221,2405562,17
PAFAH1B1,9,0.6155923073737017,2593210,17
CLUH,10,0.6052102791979102,2689386,17
RAP1GAP2,12,0.744762621090013,2755705,17
TRPV3,14,0.7006473335735555,3510502,17
TRPV1,8,0.7873921327841276,3565444,17
SHPK,2,0.733841713980524,3608262,17
CTNS,16,0.7749355415054031,3636468,17
TAX1BP3,10,0.648367201618251,3662895,17
P2RX5-TAX1BP3,6,0.7469697518781996,3663063,17
EMC6,15,0.7341010249015766,3668812,17
ITGAE,7,0.7580353766248978,3714628,17
HASPIN,7,0.7540870482976879,3723903,17
NCBP3,15,0.6549797539171659,3802158,17
CAMKK1,10,0.6871849056933536,3860315,17
ATP2A3,8,0.7558525986675078,3923870,17
ZZEF1,11,0.6250533540674025,4004445,17
CYB5D2,4,0.6466668695022773,4143168,17
ANKFY1,7,0.7374721861207794,4163821,17
UBE2G1,2,0.41995981747859346,4269259,17
SPNS3,6,0.7753659026087629,4433940,17
MYBBP1A,9,0.5758666582553706,4538897,17
GGT6,3,0.5870383207602788,4556927,17
PELP1,13,0.7070548508175025,4669774,17
ARRB2,13,0.6932391344388982,4710596,17
MED11,3,0.6599779270180037,4731428,17
CXCL16,1,0.6313192534675008,4733533,17
ZMYND15,1,0.6288817906187818,4739833,17
VMO1,9,0.7617837308973293,4785285,17
GLTPD2,2,0.7300043181914881,4788964,17
PSMB6,7,0.6652770873948135,4796144,17
PLD2,15,0.7348276025880998,4807152,17
MINK1,1,0.6328548889957265,4833340,17
CHRNE,1,0.7736095935371492,4897771,17
C17orf107,15,0.7866329551620486,4899418,17
GP1BA,16,0.6548136092023302,4932277,17
SLC25A11,15,0.6159086456071661,4937130,17
RNF167,7,0.6532600757478284,4940008,17
PFN1,9,0.6490952018396088,4945652,17
SPAG7,3,0.6127202417197136,4959226,17
CAMTA2,10,0.6271505298326912,4967992,17
INCA1,2,0.5145036500480937,4988130,17
KIF1C,9,0.5746105294324398,4997950,17
SLC52A1,7,0.7080112550676426,5032600,17
ZFP3,2,0.6244806237544627,5078467,17
ZNF232,16,0.820914953852953,5105541,17
USP6,2,0.6293605926892814,5116438,17
ZNF594,16,0.7227014806948935,5179535,17
SCIMP,9,0.7231944958261414,5208920,17
RABEP1,3,0.7111304641124085,5282265,17
NUP88,16,0.0,5360963,17
RPAIN,10,0.6367010114419429,5419641,17
C1QBP,9,0.4842101222887082,5432777,17
DHX33,2,0.6789645008033227,5440917,17
DERL2,15,0.6560498648015765,5471254,17
MIS12,15,0.7042305970328444,5486285,17
NLRP1,14,0.7827606069303369,5499427,17
WSCD1,8,0.8182687866597202,6057807,17
PIMREG,15,0.8293194751342324,6444441,17
PITPNM3,12,0.675852656000941,6451263,17
KIAA0753,10,0.7123739671860423,6578147,17
TXNDC17,8,0.7657836272209693,6640758,17
MED31,14,0.8158317128593043,6643311,17
C17orf100,14,0.7551830511061449,6651718,17
SLC13A5,9,0.8207920518072385,6684713,17
XAF1,3,0.7881913555588463,6755447,17
FBXO39,3,0.8457281093099507,6776215,17
ALOX12,6,0.7850026237190706,6996049,17
RNASEK,16,0.6526116222712959,7012417,17
RNASEK-C17orf49,12,0.7323356104006706,7012635,17
C17orf49,6,0.7255536471161999,7014495,17
BCL6B,5,0.7336847508024806,7023020,17
SLC16A13,12,0.78344911443216,7036075,17
SLC16A11,15,0.7275881553755132,7041630,17
CLEC10A,1,0.747790088881022,7074537,17
ASGR2,14,0.7346379092572319,7101322,17
ASGR1,13,0.6946120536916802,7173431,17
DLG4,15,0.6049988899639657,7187169,17
ACADVL,15,0.7783828914403739,7217125,17
DVL2,14,0.671468956417699,7225342,17
PHF23,16,0.6660600151251672,7235029,17
GABARAP,5,0.7222965382246699,7240008,17
CTDNEP1,2,0.40669999014766545,7243591,17
ELP5,10,0.6020801630455217,7251416,17
CLDN7,1,0.6615724462412759,7259903,17
YBX2,2,0.551021693120231,7288263,17
EIF5A,9,0.6837606532177898,7306999,17
GPS2,15,0.6558989178837402,7311324,17
NEURL4,12,0.6018045179914837,7315628,17
ACAP1,15,0.670507198678777,7336529,17
KCTD11,2,0.8148794312752355,7351889,17
TNK1,13,0.8322738995179886,7380534,17
PLSCR3,8,0.7321302191243237,7389727,17
TMEM256,10,0.6688491952208553,7402975,17
NLGN2,3,0.7044651031198295,7404874,17
TMEM102,10,0.7162806332863265,7435443,17
FGF11,9,0.7734057683454327,7438273,17
CHRNB1,2,0.26644858032287033,7445061,17
ZBTB4,16,0.7324308424467381,7459366,17
POLR2A,7,0.6894136465734941,7484366,17
TNFSF12,7,0.8320643645252601,7549058,17
TNFSF13,1,0.7259662785305312,7558292,17
SENP3,14,0.5682087102568385,7561919,17
EIF4A1,16,0.7887709750058317,7572706,17
CD68,16,0.8695337071981697,7579491,17
MPDU1,15,0.6085767935507184,7583529,17
SOX15,9,0.6834595759727163,7588178,17
FXR2,3,0.6360987573378054,7591230,17
SHBG,14,0.7370487198315703,7613946,17
SAT2,13,0.7269998457493329,7626234,17
ATP1B2,15,0.7785523593576495,7646627,17
TP53,16,0.6581047343759091,7661779,17
WRAP53,1,0.7774845176619765,7686071,17
EFNB3,16,0.6499017715506548,7705202,17
DNAH2,2,0.7898039215175457,7717354,17
KDM6B,11,0.5949359271929617,7839904,17
TMEM88,2,0.7077696253129437,7855065,17
NAA38,5,0.5883099407801597,7856685,17
CYB5D1,9,0.7171240007910124,7857746,17
CHD3,7,0.7392418037305646,7884806,17
RNF227,11,0.6373977327199203,7913324,17
KCNAB3,3,0.7432698182047801,7921859,17
TRAPPC1,2,0.5763677553352897,7930345,17
CNTROB,12,0.6565182207081964,7932101,17
GUCY2D,10,0.6150445548392979,8002594,17
ALOXE3,7,0.7454516505545103,8095900,17
VAMP2,16,0.6599201615534619,8159149,17
TMEM107,10,0.714759513697996,8173237,17
BORCS6,2,0.7055623657079786,8188333,17
AURKB,3,0.7896392246591374,8204733,17
CTC1,7,0.7059774346449408,8224815,17
PFAS,14,0.5468735602454784,8247618,17
SLC25A35,3,0.5531103838766924,8287763,17
RANGRF,7,0.6848972851030981,8288654,17
ARHGEF15,2,0.7969095251175794,8310241,17
KRBA2,5,0.7207768976446112,8356902,17
RPL26,12,0.6613243827255288,8377516,17
NDEL1,16,0.6739910721475936,8413131,17
MYH10,2,0.8175852048788326,8474205,17
MFSD6L,14,0.8266879771405148,8797162,17
PIK3R6,11,0.8029212695325674,8802723,17
PIK3R5,10,0.7159324634296615,8878911,17
NTN1,8,0.5764513171745378,9021510,17
STX8,5,0.6496791221030959,9250471,17
USP43,1,0.7075341844755987,9644698,17
MYH13,2,0.4263981269800342,10300865,17
MYH3,2,0.2515032102962922,10628526,17
SCO1,10,0.5880488192755018,10672474,17
ADPRM,12,0.6740583653578142,10697594,17
TMEM220,5,0.7115107586347718,10699015,17
SHISA6,12,0.7201297462413234,11241263,17
ZNF18,16,0.6845552567885345,11977439,17
MAP2K4,16,0.7150944557618879,12020829,17
ARHGAP44,2,0.6550727269692072,12789498,17
ELAC2,7,0.6447879826323174,12991612,17
COX10,2,0.6545795593719161,14069490,17
HS3ST3B1,15,0.7770493696003264,14301081,17
PMP22,8,0.8209423511549594,15229777,17
TEKT3,8,0.618537465674996,15303811,17
CDRT4,10,0.7427874692911658,15436015,17
TVP23C-CDRT4,5,0.7956155129734481,15436021,17
TVP23C,5,0.7876350225946247,15502264,17
TRIM16,4,0.7383596690411154,15627960,17
ZNF286A,4,0.742678236139374,15699577,17
ADORA2B,2,0.715564067709372,15944917,17
ZSWIM7,2,0.5430728518671968,15976560,17
TTC19,5,0.6268924074924456,15999784,17
NCOR1,2,0.6420714861221206,16029157,17
PIGL,15,0.6601205515934094,16217191,17
CENPV,12,0.7476062849149557,16342534,17
UBB,15,0.5799911038502266,16380798,17
TRPV2,12,0.7945993526521475,16415571,17
LRRC75A,3,0.7306660727807219,16441577,17
ZNF287,1,0.6112915908225467,16546954,17
ZNF624,8,0.7085438810665312,16620734,17
MPRIP,14,0.6454015104055033,17042545,17
PLD6,6,0.7444502994121329,17200995,17
FLCN,3,0.7125923331139499,17212212,17
COPS3,15,0.0,17246616,17
NT5M,13,0.7296012450636875,17303335,17
MED9,15,0.6724684361469748,17476994,17
RASD1,15,0.8068843529911933,17494437,17
PEMT,4,0.0,17505563,17
RAI1,14,0.6177148677186266,17681458,17
SREBF1,10,0.6063155511112892,17810399,17
TOM1L2,5,0.5259462669299466,17843511,17
DRC3,7,0.6851874556044332,17972813,17
ATPAF2,13,0.6773206364792955,17977409,17
GID4,2,0.5473279263228061,18039292,17
DRG2,5,0.0,18087892,17
MYO15A,12,0.7602692005641803,18108706,17
ALKBH5,5,0.5218352638389117,18183078,17
LLGL1,5,0.515717210940096,18225635,17
FLII,2,0.4544830510662268,18244815,17
MIEF2,2,0.5272531979379786,18260597,17
TOP3A,10,0.7527864944102647,18271428,17
SMCR8,6,0.7017168119677961,18315293,17
SHMT1,10,0.539322105965135,18327860,17
ZNF286B,7,0.6109373626866921,18658429,17
TRIM16L,4,0.5479521550899173,18697998,17
TVP23B,10,0.8075185565830927,18781111,17
PRPSAP2,7,0.7632931477088745,18840085,17
SLC5A10,1,0.7589106547090341,18950345,17
FAM83G,15,0.7410778737579597,18968789,17
GRAP,14,0.821497769997298,19020673,17
EPN2,5,0.6608691742727604,19215615,17
B9D1,10,0.6357371732317355,19334308,17
MAPK7,15,0.7590419183278874,19377721,17
MFAP4,14,0.6378299549780861,19383442,17
RNF112,14,0.0,19411125,17
SLC47A1,2,0.6729979113695546,19495385,17
ALDH3A2,4,0.6873520563994832,19648136,17
SLC47A2,14,0.7311139306614705,19678288,17
ULK2,2,0.6036630961029416,19770829,17
AKAP10,16,0.7668366180143493,19904302,17
SPECC1,10,0.7550548022184864,20009344,17
USP22,5,0.5585121478919292,20999596,17
DHRS7B,3,0.565980430594845,21123364,17
TMEM11,5,0.5760603444280148,21197280,17
NATD1,2,0.6050124972631217,21238870,17
MAP2K3,9,0.6919098804433472,21284672,17
C17orf51,4,0.6492950906587027,21428263,17
WSB1,16,0.7101631192105491,27294076,17
KSR1,2,0.5292833860196683,27456470,17
LGALS9,7,0.7483319538998193,27629798,17
NOS2,10,0.8596613491644043,27756766,17
LYRM9,5,0.7326834460273874,27878314,17
NLK,3,0.7906941035907966,28041737,17
TMEM97,10,0.7650653093740138,28319200,17
IFT20,6,0.5605785048009723,28328325,17
TNFAIP1,6,0.7014924122103725,28335602,17
POLDIP2,2,0.5299055073223018,28346633,17
TMEM199,6,0.6350179477463318,28357642,17
SARM1,13,0.6744001720998258,28364356,17
VTN,10,0.7092477807108672,28367284,17
SLC46A1,10,0.7214036299513891,28394642,17
SLC13A2,3,0.6928688004716013,28473293,17
FOXN1,2,0.5548267799471772,28506243,17
UNC119,3,0.5049841125136874,28546707,17
PIGS,10,0.6864737958431324,28553383,17
ALDOC,3,0.6653129616290583,28573115,17
SPAG5,4,0.745114873329909,28577565,17
KIAA0100,12,0.585506356267566,28614446,17
SDF2,15,0.7425118069816767,28648356,17
SUPT6H,6,0.6085785386122002,28662198,17
PROCA1,2,0.72211039800232,28703197,17
RAB34,3,0.7625521244898967,28714281,17
RPL23A,2,0.5866089061468629,28719985,17
TLCD1,3,0.6955566422887416,28724348,17
TRAF4,11,0.6075751585964867,28744005,17
FAM222B,2,0.6289803399236251,28755978,17
ERAL1,2,0.4895160016527982,28855010,17
FLOT2,2,0.4360194638569054,28879335,17
DHRS13,12,0.7185734779323736,28897781,17
PHF12,2,0.6249091844402104,28905250,17
PIPOX,3,0.7731323004648893,28950513,17
MYO18A,2,0.28962118184860985,29071124,17
TIAF1,2,0.6719287609869904,29073521,17
NUFIP2,6,0.5239752931256111,29255839,17
TAOK1,6,0.6382918504540014,29390464,17
ABHD15,10,0.4025044105757136,29560547,17
TP53I13,10,0.38723967167788875,29566052,17
GIT1,15,0.6462800321288128,29573469,17
ANKRD13B,15,0.7737334903066457,29589769,17
SSH2,2,0.6618806303545001,29625938,17
NSRP1,12,0.6471186561314426,30115521,17
BLMH,8,0.671373022972888,30248203,17
CPD,1,0.7536553098502913,30378927,17
GOSR1,1,0.707223115153113,30477362,17
CRLF3,1,0.7036520851551282,30769388,17
ATAD5,10,0.7721491447638756,30831966,17
TEFM,15,0.7663411802147819,30897336,17
ADAP2,1,0.7519061378131988,30906344,17
RNF135,10,0.7597134144075498,30970984,17
NF1,7,0.8143042331913433,31094927,17
OMG,12,0.6138594000858477,31272013,17
EVI2B,3,0.7109351975691047,31303770,17
EVI2A,10,0.8367244626469474,31317560,17
RAB11FIP4,12,0.7152980446759498,31391675,17
COPRS,10,0.7176895003564687,31851871,17
UTP6,1,0.6808194381782887,31860904,17
SUZ12,1,0.5064891351226468,31937007,17
LRRC37B,12,0.8046648333727482,32007872,17
RHOT1,10,0.4755938008423233,32142454,17
RHBDL3,5,0.7061640505511098,32265832,17
C17orf75,5,0.7239888071680476,32324565,17
ZNF207,8,0.7639981129396372,32350117,17
PSMD11,15,0.6574547853353467,32444379,17
CDK5R1,7,0.7134941508371135,32486993,17
MYO1D,1,0.6508972191529249,32492522,17
TMEM98,16,0.732597186921137,32927910,17
CCT6B,16,0.7639005159816978,34927859,17
ZNF830,13,0.696780788544821,34961540,17
LIG3,15,0.6784189163524359,34980494,17
RFFL,2,0.7628893558831596,35005990,17
RAD51D,11,0.7530502930471239,35092208,17
NLE1,1,0.6361863210026111,35128730,17
SLFN5,15,0.6936220283125348,35243071,17
SLFN11,15,0.7165225683653565,35350305,17
SLFN12,12,0.66243890726175,35411060,17
SLFN13,8,0.7738010512425998,35435096,17
SLFN12L,8,0.79614707602268,35464249,17
PEX12,11,0.5872695903728173,35574795,17
AP2B1,3,0.5698781001206358,35578046,17
TAF15,9,0.6935791068649564,35713791,17
GAS2L2,10,0.6992176211868353,35744511,17
MMP28,4,0.5872987415346624,35756249,17
CCL5,1,0.7523364082646922,35871491,17
RDM1,15,0.861083737039349,35918066,17
CCL14,3,0.6545646550401415,35983288,17
CCL3,9,0.7446330277564825,36088256,17
CCL4,15,0.7690095974454003,36103827,17
CCL4L2,15,0.7762381415052282,36210924,17
ZNHIT3,10,0.6715315776039217,36486629,17
MYO19,12,0.7674635109836456,36495633,17
PIGW,9,0.5671009784298133,36534987,17
GGNBP2,13,0.6355890837766246,36544912,17
DHRS11,11,0.6533747447846321,36591879,17
MRM1,16,0.6359339832525248,36601583,17
AATF,1,0.5663605561025906,36948954,17
ACACA,10,0.48302994347923744,37084992,17
TADA2A,16,0.7684248383846324,37406886,17
DUSP14,11,0.5134043871655696,37489891,17
SYNRG,11,0.5152587358457241,37514807,17
DDX52,1,0.6735769659035964,37609739,17
TBC1D3L,12,0.6942570722791634,37977972,17
MRPL45,12,0.6431142444581082,38297023,17
GPR179,14,0.679176002116606,38325530,17
SOCS7,10,0.5189679464512396,38351844,17
ARHGAP23,14,0.7214799495289277,38419280,17
SRCIN1,10,0.6117181597360362,38530031,17
EPOP,1,0.6221973962509889,38671703,17
MLLT6,12,0.44616353879807635,38705542,17
CISD3,10,0.6490114761577186,38730235,17
PCGF2,16,0.7288034550683113,38733898,17
PSMB3,1,0.8335919280318388,38752741,17
PIP4K2B,2,0.5307295918981156,38765689,17
CWC25,11,0.7488006186344456,38800441,17
RPL23,12,0.5784849481308671,38847860,17
LASP1,3,0.6294994534243052,38869859,17
LINC00672,13,0.7985282305720449,38925168,17
PLXDC1,11,0.7988123331799696,39063313,17
CACNB1,2,0.0,39173453,17
RPL19,10,0.6293322062739395,39200283,17
STAC2,9,0.6613270260795208,39210541,17
FBXL20,11,0.5990106445305147,39252663,17
MED1,10,0.8308017554879914,39404285,17
CDK12,8,0.7371574502692292,39461486,17
NEUROD2,13,0.7565396323033179,39603536,17
PPP1R1B,13,0.6917949765660674,39626740,17
STARD3,6,0.5586139727825512,39637090,17
PGAP3,6,0.6940318180728173,39671122,17
ERBB2,6,0.6071460448818777,39687914,17
MIEN1,5,0.7793528655296227,39728496,17
GRB7,3,0.6610451893148159,39737927,17
GSDMB,10,0.6380032879299142,39904595,17
ORMDL3,10,0.5217198259326171,39921041,17
PSMD3,2,0.504673090386305,39980807,17
MED24,2,0.7027902419507839,40019097,17
THRA,3,0.8011749128136456,40058290,17
NR1D1,1,0.7179060403017539,40092793,17
MSL1,2,0.7407160330088363,40122298,17
CASC3,1,0.7206154563328961,40140318,17
RAPGEFL1,2,0.7878555395583553,40177010,17
WIPF2,11,0.6470187959725155,40219304,17
RARA,6,0.8196937776405384,40309180,17
IGFBP4,3,0.5625011025673008,40443450,17
TNS4,3,0.7039272307841135,40475828,17
SMARCE1,14,0.6436326987356794,40624962,17
KRT222,3,0.5441420931462584,40654665,17
KRT10,9,0.7617697098403603,40818117,17
TMEM99,16,0.7079012656199015,40819106,17
KRT23,2,0.5307816570122343,40922696,17
KRT40,3,0.7811512056628325,40977716,17
KRT32,15,0.8355189028730783,41459811,17
KRT15,15,0.828763904972947,41513745,17
KRT19,3,0.7185279504671787,41523617,17
KRT9,14,0.7984743758159123,41565836,17
KRT14,13,0.7831440285501936,41582279,17
KRT16,1,0.679588988561689,41609778,17
KRT17,3,0.7812124269942188,41619442,17
EIF1,10,0.7032355886553574,41688885,17
HAP1,9,0.7329110932407281,41717742,17
JUP,6,0.6584493098375748,41754604,17
P3H4,15,0.6063622404771837,41801947,17
FKBP10,8,0.6132736440749478,41812680,17
NT5C3B,12,0.7165673505777532,41825181,17
KLHL11,12,0.6582257148074124,41848518,17
ACLY,6,0.5651597625218335,41866917,17
TTC25,6,0.7623401089720321,41930617,17
CNP,7,0.7714572864994775,41966763,17
DNAJC7,14,0.7511742457055032,41976435,17
NKIRAS2,10,0.6406427709257791,42011382,17
ZNF385C,6,0.8250671458902588,42025576,17
C17orf113,16,0.716765753289178,42038232,17
DHX58,12,0.7074877789763636,42101404,17
KAT2A,5,0.8396403501878864,42113111,17
HSPB9,4,0.7968720658998669,42121431,17
RAB5C,12,0.7203300773408222,42124976,17
KCNH4,8,0.8114922427128458,42156891,17
GHDC,13,0.5721172043491913,42188799,17
STAT5B,15,0.6178267843211205,42199168,17
STAT5A,10,0.49165043151259824,42287547,17
STAT3,13,0.6588983619324286,42313324,17
CAVIN1,10,0.6089141610928857,42402449,17
ATP6V0A1,1,0.5418612148860281,42458844,17
NAGLU,10,0.577501905765293,42536241,17
HSD17B1,11,0.8232718305801023,42549214,17
COASY,1,0.6432105035082303,42561467,17
MLX,10,0.38850127284762714,42567068,17
PSMC3IP,6,0.7866609184695299,42572315,17
RETREG3,9,0.5439610621970102,42579513,17
TUBG1,10,0.6665848621706468,42609683,17
TUBG2,5,0.7144134686302794,42659284,17
PLEKHH3,9,0.6226270282173113,42667914,17
CCR10,10,0.6995114626303405,42678889,17
CNTNAP1,3,0.7377030051323856,42682531,17
EZH1,7,0.7822582866657217,42700275,17
RAMP2,14,0.7217515457353705,42758447,17
VPS25,1,0.6714579688356921,42773449,17
WNK4,10,0.645720738867382,42780610,17
COA3,3,0.5327984209238082,42795147,17
CNTD1,3,0.6411908305713234,42798792,17
BECN1,13,0.6852166950378812,42810134,17
PSME3,3,0.5336528532456564,42824385,17
AOC2,4,0.6778796460318951,42844580,17
AARSD1,15,0.7284764176318058,42950526,17
RUNDC1,3,0.6981411109584914,42980565,17
RPL27,12,0.5912738086697653,42998273,17
IFI35,5,0.6950053844130606,43006725,17
VAT1,1,0.7767179438367582,43014607,17
RND2,9,0.709863238435337,43025231,17
BRCA1,2,0.42330241563899773,43044295,17
NBR1,5,0.692128961059201,43170481,17
TMEM106A,4,0.8050513888832446,43211835,17
CCDC200,14,0.7511516900006927,43216941,17
ARL4D,15,0.6854865391814857,43398993,17
DHX8,1,0.6277878043170778,43483865,17
ETV4,2,0.522047537232442,43527844,17
MEOX1,6,0.8002011656829842,43640389,17
DUSP3,9,0.5533955428249185,43766125,17
MPP3,11,0.7442504394976504,43800799,17
CD300LG,7,0.6777060852575492,43847148,17
MPP2,1,0.6527305840413579,43875357,17
NAGS,3,0.7326117088346695,44004546,17
TMEM101,8,0.8272890779332931,44011188,17
LSM12,10,0.7595369936355613,44034635,17
G6PC3,13,0.639013737600137,44070735,17
HDAC5,10,0.7066813544431245,44076746,17
C17orf53,10,0.31517802275388407,44141906,17
ASB16,2,0.3121294397426999,44170447,17
TMUB2,8,0.7029031226778537,44186970,17
ATXN7L3,12,0.7318467141570675,44191805,17
UBTF,6,0.7627735747072343,44205033,17
RUNDC3A,10,0.6717384893984426,44308413,17
SLC25A39,1,0.6350739397665734,44319625,17
GRN,14,0.7224417382492643,44345246,17
FAM171A2,10,0.6898702900548823,44353215,17
ITGA2B,14,0.7320116514755969,44372180,17
GPATCH8,10,0.6137314647596377,44395281,17
FZD2,9,0.6971022071556097,44557459,17
MEIOC,8,0.8089558212415217,44656404,17
CCDC43,2,0.6954845950441741,44673069,17
DBF4B,9,0.6876820298432864,44708608,17
ADAM11,10,0.7034397601786371,44758988,17
GJC1,10,0.42909110713030085,44798448,17
HIGD1B,10,0.6484782868562071,44846353,17
EFTUD2,10,0.5899435884458791,44849948,17
GFAP,3,0.6726604994034879,44903159,17
KIF18B,9,0.8046141254325795,44924709,17
C1QL1,10,0.4598093593264254,44959693,17
DCAKD,2,0.6846489565023295,45023340,17
NMT1,10,0.7727600876175508,45051610,17
PLCD3,2,0.776918248681858,45108959,17
ACBD4,11,0.637820346333198,45132600,17
HEXIM1,14,0.7546896332605479,45148502,17
HEXIM2,2,0.7633774815831271,45160700,17
FMNL1,3,0.7289518853106627,45221444,17
SPATA32,8,0.8154575670461107,45254393,17
MAP3K14,12,0.7272846642687998,45263119,17
ARHGAP27,11,0.6697984214375701,45393902,17
PLEKHM1,11,0.0,45435900,17
CRHR1,6,0.5984920908887599,45784280,17
MAPT,7,0.6715059411005748,45894382,17
KANSL1,14,0.7601840423925,46029916,17
ARL17B,9,0.7983876412970852,46274784,17
LRRC37A,9,0.7378707210924904,46292733,17
LRRC37A2,6,0.8130606929668932,46511511,17
ARL17A,11,0.7466092639878321,46516702,17
NSF,3,0.6965767417865835,46590669,17
WNT3,10,0.43478394552057265,46762506,17
WNT9B,9,0.6833465378759614,46833201,17
GOSR2,14,0.6403240593474113,46923075,17
CDC27,2,0.7611181303346768,47117703,17
ITGB3,16,0.8454907869067234,47253846,17
EFCAB13,1,0.849811256557909,47323290,17
NPEPPS,2,0.56465120738814,47522942,17
KPNB1,6,0.5366674812574709,47649476,17
TBKBP1,13,0.7419665510703215,47694081,17
TBX21,4,0.7774743372536534,47733236,17
MRPL10,10,0.5847839063929281,47823272,17
LRRC46,3,0.6601394308205885,47831634,17
SCRN2,10,0.6180482906434821,47837692,17
SP6,13,0.6761509175230394,47844908,17
SP2,15,0.683164038874335,47896150,17
PNPO,6,0.586733756195318,47941506,17
PRR15L,12,0.7912003665582468,47951967,17
CDK5RAP3,6,0.4965016572738753,47967810,17
COPZ2,15,0.71466213710877,48026167,17
NFE2L1,2,0.4138963252211879,48048329,17
CBX1,1,0.6357430665808088,48070052,17
SNX11,6,0.5781495376562157,48103357,17
SKAP1,2,0.7469561887295324,48133442,17
HOXB2,2,0.6405012553876022,48540894,17
HOXB3,2,0.6981593105195814,48548870,17
HOXB4,1,0.7942699848225014,48575507,17
HOXB5,14,0.8091377585113051,48591257,17
HOXB6,2,0.6773783647927758,48595751,17
HOXB7,1,0.5594785857168684,48607227,17
HOXB9,4,0.8300470302548346,48621156,17
CALCOCO2,2,0.7196287274159499,48830988,17
ATP5MC1,6,0.5401751568958848,48892765,17
UBE2Z,6,0.4561632174966156,48908407,17
SNF8,6,0.30613408985566126,48929316,17
GNGT2,10,0.7836932729240952,49202791,17
ABI3,10,0.6855843428500152,49210411,17
PHOSPHO1,6,0.7491462238949551,49223362,17
ZNF652,6,0.730402825730305,49289206,17
PHB,6,0.47868667518688834,49404049,17
NGFR,15,0.7032591170664907,49495293,17
NXPH3,8,0.0,49575858,17
SPOP,6,0.5593992987536418,49598884,17
SLC35B1,6,0.43800794682759403,49700934,17
FAM117A,12,0.667703758438508,49710332,17
KAT7,6,0.5090939649675411,49788681,17
TAC4,15,0.7423361906433531,49838309,17
DLX4,4,0.7443654100216135,49968970,17
DLX3,10,0.7468292264685591,49990005,17
ITGA3,15,0.49711596708943684,50055968,17
PDK2,10,0.34247543867768926,50094737,17
SAMD14,3,0.7406780464457399,50110040,17
PPP1R9B,10,0.7181960450120246,50133737,17
COL1A1,15,0.7875916853073569,50183289,17
XYLT2,6,0.4456200303881892,50346092,17
MRPL27,6,0.0,50367857,17
EME1,6,0.6406515866937773,50373220,17
LRRC59,6,0.4219673990948706,50375059,17
ACSF2,10,0.7062310928045967,50426158,17
CHAD,16,0.7782867332584934,50464496,17
RSAD1,6,0.3522638968395003,50478860,17
MYCBPAP,2,0.7909073410750834,50508384,17
EPN3,15,0.7956120138452434,50532682,17
SPATA20,6,0.504303361104496,50543058,17
ABCC3,14,0.7550233323829966,50634777,17
ANKRD40,6,0.5847093974858111,50693198,17
LUC7L3,13,0.7360731603489001,50719565,17
TOB1,12,0.6664987684032185,50862223,17
SPAG9,6,0.6907327884253157,50962174,17
NME1,9,0.6415020809863079,51153536,17
NME1-NME2,6,0.8154225546751567,51153590,17
NME2,13,0.7311700076769898,51165435,17
MBTD1,11,0.67918723950056,51177425,17
UTP18,13,0.619806440123597,51260546,17
TOM1L1,6,0.7498112442273596,54899387,17
COX11,2,0.6600424460836719,54951902,17
STXBP4,6,0.367105401895767,54968727,17
HLF,3,0.47265407494984013,55264960,17
MMD,4,0.7327690622086921,55392622,17
PCTP,12,0.6567736199476286,55750979,17
NOG,1,0.7233812096721417,56593699,17
C17orf67,4,0.7370492719153016,56791913,17
DGKE,13,0.7813367135487377,56834107,17
TRIM25,12,0.0,56836387,17
COIL,7,0.774381180185358,56938199,17
SCPEP1,2,0.6261534412618508,56978105,17
AKAP1,2,0.7044511337373486,57085092,17
MSI2,2,0.5578652159603494,57255851,17
MRPS23,9,0.6832541114935624,57834781,17
CUEDC1,2,0.560817626643013,57861243,17
VEZF1,15,0.6696497633461946,57971547,17
SRSF1,6,0.6785842430240421,58000919,17
DYNLL2,9,0.5989106197538165,58083419,17
EPX,16,0.738721829690457,58192726,17
MKS1,10,0.6802419947810825,58205437,17
MPO,8,0.7419622551278152,58269856,17
TSPOAP1,14,0.6136571683051878,58301228,17
SUPT4H1,9,0.6786785370338557,58345175,17
RNF43,1,0.5605549835307311,58352500,17
MTMR4,10,0.4367252091680345,58489529,17
SEPT4,9,0.7515705146128583,58520250,17
TEX14,9,0.8026275779339667,58556678,17
RAD51C,16,0.6818011820244024,58692573,17
PPM1E,5,0.77624257446198,58755854,17
TRIM37,16,0.668696759141244,58982638,17
SKA2,9,0.8007602886757742,59109857,17
PRR11,3,0.7164801373997214,59155499,17
SMG8,13,0.7308339369664694,59209400,17
GDPD1,10,0.6649509285139237,59220467,17
YPEL2,3,0.622934853485003,59331655,17
DHX40,1,0.5664901231685995,59565558,17
CLTC,6,0.39701255905627886,59619689,17
PTRH2,10,0.6133466129961624,59674636,17
VMP1,16,0.5809955527365147,59707192,17
TUBD1,8,0.801292365411894,59859479,17
RPS6KB1,12,0.6086290790888247,59893046,17
RNFT1,6,0.6296614572820116,59952240,17
HEATR6,6,0.6811599173898435,60043194,17
CA4,14,0.7232757275556028,60149942,17
USP32,14,0.6770302364656323,60177327,17
APPBP2,6,0.6567334032339827,60443158,17
PPM1D,12,0.6858479360609574,60600183,17
BCAS3,16,0.7475573932706121,60677453,17
TBX2,9,0.745776226857332,61399843,17
BRIP1,10,0.37899529811956056,61681266,17
INTS2,16,0.7107366845750833,61865367,17
MED13,6,0.6287555804940712,61942605,17
METTL2A,6,0.6735413898747908,62423867,17
TLK2,6,0.7013280704758682,62458658,17
TANC2,3,0.6530660791639096,63009556,17
CYB561,6,0.6950788005269172,63432304,17
ACE,1,0.6778019230486869,63477061,17
DCAF7,11,0.7634334503695999,63550477,17
TACO1,14,0.6940149658863344,63600882,17
MAP3K3,11,0.5969679871695273,63622415,17
STRADA,5,0.7471094940179724,63682336,17
LIMD2,11,0.7607981601462522,63695888,17
CCDC47,6,0.7073854270642128,63745255,17
DDX42,9,0.743097292617432,63773603,17
FTSJ3,6,0.6810954284400453,63819433,17
PSMC5,6,0.43282203894597726,63827152,17
SMARCD2,13,0.0,63832081,17
CD79B,3,0.8167958702196387,63928740,17
PRR29,9,0.7960536001379938,63998351,17
ICAM2,8,0.6755659017682023,64002594,17
ERN1,5,0.7833971651221371,64039142,17
TEX2,3,0.6409388652627319,64147227,17
PECAM1,8,0.8112724782643067,64319415,17
MILR1,7,0.7432976440904492,64449037,17
POLG2,6,0.7093566792607496,64477785,17
DDX5,6,0.5500852564139352,64499616,17
CEP95,6,0.36134638247418327,64506865,17
SMURF2,6,0.6681197333737945,64542282,17
LRRC37A3,6,0.6924873399753289,64854312,17
GNA13,1,0.5885469385834303,65009289,17
RGS9,2,0.6505336401369509,65100812,17
AXIN2,2,0.4001308297911399,65528563,17
CEP112,2,0.6151265647218052,65635537,17
PRKCA,2,0.6942497313308653,66302613,17
CACNG4,2,0.6998913123297155,66964707,17
HELZ,6,0.619015084836398,67070444,17
PSMD12,6,0.47237347555761766,67337916,17
PITPNC1,7,0.693283778813319,67377281,17
NOL11,10,0.5662172252057693,67717931,17
BPTF,14,0.7352032811554521,67825503,17
C17orf58,10,0.6573761956697416,67991101,17
KPNA2,10,0.6553304126239012,68035708,17
AMZ2,10,0.6523775225500681,68247930,17
ARSG,3,0.687904633012416,68259182,17
WIPI1,2,0.5681059087049753,68420948,17
PRKAR1A,2,0.8110727765276591,68511780,17
FAM20A,3,0.7725506319918798,68535113,17
ABCA9,7,0.6960282048581818,68974488,17
ABCA6,7,0.7548412709015162,69078702,17
ABCA10,14,0.6674849294200474,69147214,17
ABCA5,2,0.47026837016464595,69244311,17
MAP2K6,2,0.561796848942899,69414697,17
KCNJ2,16,0.7576812480370549,70168673,17
SOX9,2,0.5356674719800223,72121020,17
SLC39A11,1,0.7483494306975406,72645949,17
SSTR2,11,0.7440499213182643,73165010,17
COG1,5,0.6231979262726517,73192632,17
FAM104A,6,0.6892389858330537,73207353,17
C17orf80,2,0.6421644306596983,73232233,17
CPSF4L,14,0.8098563214111717,73248449,17
CDC42EP4,13,0.6791070278075001,73283624,17
SDK2,4,0.6381279961705995,73334384,17
RPL38,16,0.6668789802684038,74203582,17
TTYH2,16,0.7111011077906919,74213571,17
KIF19,10,0.6768722211208468,74326210,17
GPRC5C,3,0.6969401760076517,74424851,17
CD300A,3,0.7532001266145045,74466399,17
CD300C,9,0.8842218771725905,74541108,17
CD300E,16,0.7952538094560019,74609885,17
RAB37,8,0.688789683479271,74670578,17
CD300LF,14,0.7501489775687213,74694311,17
SLC9A3R1,3,0.0,74748628,17
NAT9,9,0.7155607511553141,74770547,17
TMEM104,15,0.6808410242942383,74776483,17
GRIN2C,1,0.7493478055229901,74842023,17
FDXR,13,0.7901748109659962,74862497,17
USH1G,5,0.7307626166831042,74916083,17
HID1,1,0.6386678889746791,74950742,17
CDR2L,10,0.6724374738307277,74987632,17
MRPL58,5,0.6683979612437467,75012670,17
KCTD2,5,0.6036417695173032,75032575,17
ATP5PD,10,0.6179666404623416,75038863,17
SLC16A5,2,0.5707138639219191,75087727,17
ARMC7,12,0.800733181984502,75109952,17
NT5C,2,0.6835491346984991,75130225,17
JPT1,2,0.510374752268417,75135248,17
SUMO2,6,0.6665012770728758,75165586,17
NUP85,15,0.791766427877472,75205659,17
GGA3,14,0.6789587748271885,75236599,17
MRPS7,10,0.432741036070763,75261674,17
MIF4GD,8,0.7112091846664106,75266228,17
SLC25A19,4,0.7890261815169806,75272981,17
GRB2,14,0.7177936648121231,75318076,17
TMEM94,2,0.5206401964566141,75441159,17
CASKIN2,8,0.7608596990154057,75500261,17
TSEN54,12,0.7878218851921288,75516060,17
LLGL2,1,0.6566969000854523,75525080,17
MYO15B,3,0.5914391913413,75588058,17
RECQL5,6,0.7845792274030318,75626845,17
SMIM5,10,0.7733696181851537,75633434,17
SAP30BP,1,0.5726110184820349,75667251,17
ITGB4,13,0.7484520846007857,75721328,17
GALK1,10,0.6736072467828038,75751594,17
H3F3B,1,0.6745005568048206,75776434,17
UNK,16,0.7891224571940991,75784806,17
UNC13D,10,0.5019206467180759,75827225,17
WBP2,10,0.3370492578686958,75845699,17
TRIM65,1,0.6819248262058866,75880335,17
MRPL38,2,0.6593357133657374,75898643,17
FBF1,11,0.7760902176858802,75909574,17
ACOX1,4,0.6275551263477936,75941507,17
CDK3,9,0.7395890181974121,76000906,17
EVPL,15,0.6019733782771136,76004502,17
SRP68,15,0.6271760244044364,76038775,17
ZACN,14,0.8008372356914752,76071961,17
EXOC7,2,0.6131785220845754,76081016,17
UBALD2,2,0.5551260330089862,76265348,17
QRICH2,2,0.7294875632871504,76274049,17
PRPSAP1,1,0.5973035954402242,76309486,17
SPHK1,1,0.6922130867645477,76376584,17
UBE2O,10,0.6790498873778957,76389456,17
RHBDF2,2,0.6518412955537285,76470891,17
CYGB,7,0.7271540190633417,76527356,17
PRCD,10,0.7845124209094951,76527586,17
ST6GALNAC2,2,0.4398445856474428,76565379,17
ST6GALNAC1,13,0.7743760767036294,76624761,17
MXRA7,5,0.7809609873295031,76672551,17
JMJD6,11,0.7799722489075924,76712832,17
METTL23,2,0.687393136738067,76726830,17
SRSF2,9,0.5473868757302793,76734115,17
MFSD11,2,0.4361323147192179,76735865,17
MGAT5B,14,0.567879289702573,76868456,17
SEC14L1,8,0.7072829172992992,77088749,17
SEPT9,3,0.7564899837032704,77280569,17
TNRC6C,12,0.7339164120237202,77959240,17
TMC6,10,0.5989162883648105,78110458,17
TMC8,2,0.6965329592114062,78130770,17
SYNGR2,2,0.36498489150048086,78168558,17
TK1,2,0.6293675025963219,78174091,17
AFMID,12,0.7527562004003506,78187317,17
BIRC5,15,0.7815891530712694,78214186,17
SOCS3,11,0.6442086251964518,78356778,17
PGS1,6,0.6909254194922537,78378649,17
DNAH17,10,0.6732323127723522,78423697,17
CYTH1,10,0.7652107917659529,78674048,17
TIMP2,14,0.6921151871777695,78852977,17
LGALS3BP,4,0.7187912059935673,78971238,17
CANT1,3,0.6212297460433255,78991716,17
C1QTNF1,8,0.7246273478174787,79022814,17
ENGASE,2,0.807520143485996,79074939,17
CBX2,9,0.6773275156612089,79778148,17
CBX8,15,0.6837691726905732,79792132,17
CBX4,3,0.6798795292818622,79833156,17
TBC1D16,11,0.572678007714508,79932343,17
CCDC40,9,0.6900156694941453,80036632,17
GAA,2,0.6693189304020373,80101556,17
EIF4A3,1,0.6545965855073841,80134369,17
CARD14,13,0.7873726060844233,80169992,17
SGSH,7,0.6873497335289843,80206716,17
SLC26A11,8,0.753178696896546,80219699,17
ENDOV,16,0.5771325873370563,80415165,17
RPTOR,12,0.652283925523681,80544819,17
CHMP6,2,0.3904952479723741,80991598,17
BAIAP2,13,0.7136810417877207,81035122,17
AATK,16,0.764430040221042,81117295,17
CEP131,4,0.7436664719634858,81189593,17
TEPSIN,12,0.7103261270481034,81228277,17
NDUFAF8,5,0.7505271021609667,81239305,17
SLC38A10,16,0.7162570701378492,81244811,17
BAHCC1,11,0.7929192283024902,81395475,17
ACTG1,14,0.7891451345187827,81509971,17
FSCN2,9,0.7674054038305824,81528396,17
FAAP100,5,0.7030190068118375,81539885,17
NPLOC4,2,0.5071587936086536,81556887,17
TSPAN10,1,0.7942544525307694,81637171,17
OXLD1,10,0.6176074032243543,81665036,17
CCDC137,4,0.8121358109133276,81666737,17
ARL16,1,0.7469112124481694,81681174,17
HGS,12,0.6696419353556937,81683326,17
MRPL12,10,0.5945466496591805,81703367,17
SLC25A10,10,0.41457653717376,81712236,17
MCRIP1,10,0.6294820311918219,81822361,17
P4HB,2,0.5385609654246916,81843161,17
ARHGDIA,9,0.6492563734516243,81867721,17
ALYREF,15,0.669560290578413,81887844,17
ANAPC11,10,0.5380913251706958,81890790,17
PCYT2,10,0.0,81900965,17
SIRT7,1,0.485750580817925,81911939,17
MAFG,12,0.6199077728502074,81918270,17
PYCR1,2,0.5413055790811854,81932384,17
ASPSCR1,2,0.5391376053532845,81976807,17
CENPX,1,0.55751264783834,82018702,17
LRRC45,4,0.7846150851296535,82023305,17
RAC3,1,0.0,82031678,17
DCXR,10,0.43273216963587113,82035136,17
RFNG,16,0.6802073702005301,82047902,17
GPS1,5,0.6205375675324429,82050691,17
DUS1L,15,0.7638584518635513,82057506,17
CCDC57,15,0.7068937787284051,82101460,17
SLC16A3,2,0.40716595537920897,82228397,17
CSNK1D,15,0.7294423290658798,82239023,17
CD7,16,0.8462181245035545,82314868,17
SECTM1,11,0.7487107592311427,82321024,17
OGFOD3,2,0.4804112445510794,82389210,17
CYBC1,12,0.7598324248064916,82442586,17
NARF,2,0.6057559896350614,82458180,17
FOXK2,2,0.4510766578887858,82519713,17
WDR45B,7,0.71848544172766,82614562,17
RAB40B,2,0.5483279250872706,82654973,17
FN3KRP,1,0.7568257011723514,82716706,17
FN3K,16,0.6240939698820436,82735615,17
TBCD,11,0.7257846465763711,82752065,17
ZNF750,2,0.4278155718153883,82829434,17
B3GNTL1,2,0.6054338737501523,82942155,17
METRNL,10,0.7765771200169178,83079609,17
