# Supplementary material for: Gene Co-Expression in Breast Cancer: A Matter of Distance
Source: Front Oncol. 2021 Nov 17;11:726493. doi: 10.3389/fonc.2021.726493 (PMC8636045; doi:10.3389/fonc.2021.726493)
Supplement: Supplementary Material S13 — Piece-wise permutation p-values of the KS statistics, calculated for all bins obtained in Supplementary Material S8 , in every chromosomal region for each phenotype. [file DataSheet_13.zip › SuppMat10/SuppMat10/Clusters/Healthy/Healthy-chr18-clusters.tsv]

gname,clusterid,assignmentcost,gstart,chromosome
TUBB8P12,2,0.7672161259352998,47390,18
USP14,5,0.6792673528184181,158383,18
THOC1,1,0.6585738513251903,214520,18
COLEC12,5,0.0,316737,18
CLUL1,1,0.771986116745316,596988,18
TYMS,3,0.7421622408761779,657653,18
ENOSF1,7,0.6839235080464332,670318,18
YES1,8,0.6698810627115857,721588,18
METTL4,9,0.6060394828354212,2537525,18
NDC80,1,0.672623717758281,2571557,18
SMCHD1,1,0.7330240968295303,2655738,18
EMILIN2,10,0.6400193157110277,2847006,18
LPIN2,9,0.6596801036065287,2916994,18
MYL12A,9,0.7181713738452666,3247481,18
MYL12B,10,0.7559374638451469,3261479,18
TGIF1,7,0.6296618707355319,3411608,18
DLGAP1,3,0.6675652534132639,3496032,18
ZBTB14,6,0.7336705813367099,5289019,18
EPB41L3,5,0.7198603083211544,5392381,18
TMEM200C,7,0.8066058619625146,5882072,18
L3MBTL4,9,0.8201720932790838,5954706,18
ARHGAP28,2,0.6708634210798474,6729718,18
LAMA1,3,0.6512526440799995,6941742,18
PTPRM,1,0.6523372843006019,7566782,18
RAB12,2,0.706012914961045,8609437,18
MTCL1,7,0.8018458836376305,8705661,18
NDUFV2,1,0.7391108511080354,9102630,18
ANKRD12,10,0.8195949782676741,9136228,18
TWSG1,10,0.7793534172222422,9334767,18
RALBP1,6,0.6446157078452064,9475009,18
PPP4R1,9,0.6913145998589301,9546791,18
RAB31,7,0.8484609431269892,9708275,18
VAPA,9,0.810580543556943,9914002,18
APCDD1,6,0.810032674025899,10454635,18
NAPG,2,0.8468691342192248,10525905,18
GNAL,10,0.7806830683745671,11689264,18
CHMP1B,9,0.763683008288462,11851396,18
MPPE1,9,0.7666755338082505,11882622,18
IMPA2,2,0.6681782118513295,11981025,18
TUBB6,5,0.7724748543766977,12307669,18
AFG3L2,9,0.0,12328944,18
PRELID3A,8,0.7768176567721601,12407896,18
SPIRE1,3,0.7297630325356863,12446512,18
PSMG2,5,0.6483138525112913,12658043,18
CEP76,5,0.8458956785377392,12661833,18
PTPN2,7,0.6830629321195686,12785478,18
SEH1L,9,0.7311946065146835,12947133,18
CEP192,9,0.8224330878390923,12991362,18
LDLRAD4,6,0.7354198472096134,13217498,18
FAM210A,2,0.7127730480685365,13663347,18
RNMT,9,0.6765593053692607,13726660,18
ZNF519,5,0.7485420317471081,14057457,18
ANKRD30B,7,0.7249354873138738,14728272,18
ROCK1,8,0.8109350027688877,20946906,18
ESCO1,9,0.7395520859961994,21529284,18
SNRPD1,7,0.6451742368522573,21612314,18
ABHD3,3,0.5660733534749087,21650901,18
MIB1,1,0.6416558233713121,21704957,18
GATA6,1,0.7421650073067745,22169392,18
RBBP8,1,0.7981084887237354,22798261,18
CABLES1,1,0.6515680500497226,23134564,18
TMEM241,1,0.6510340447051558,23197144,18
RIOK3,9,0.5014158598326999,23453287,18
RMC1,7,0.6186620017232004,23503470,18
NPC1,7,0.0,23506184,18
ANKRD29,8,0.6057618292573113,23598926,18
LAMA3,10,0.6031163553089712,23689443,18
TTC39C,7,0.7116524818409757,23992773,18
CABYR,2,0.5647928919965057,24138956,18
OSBPL1A,2,0.6942901627494469,24162045,18
IMPACT,3,0.677153880155389,24426634,18
ZNF521,1,0.7650970515144847,25061924,18
TAF4B,10,0.6266149381201971,26225936,18
KCTD1,9,0.7588856656920921,26454910,18
CHST9,8,0.5794405595214993,26906481,18
DSC3,9,0.7214058625425854,30989365,18
DSC2,10,0.0,31058840,18
DSC1,1,0.8361498907148787,31129236,18
DSG1,1,0.8199119838854361,31318160,18
DSG3,3,0.7421609725708701,31447741,18
DSG2,10,0.4505546357551604,31498177,18
B4GALT6,2,0.7598071237727678,31622247,18
TRAPPC8,2,0.6233182282869814,31829180,18
RNF125,6,0.6543721988815496,32018825,18
RNF138,2,0.7476733161432901,32091874,18
GAREM1,10,0.5905853696290417,32124877,18
KLHL14,7,0.7637398874428879,32672671,18
CCDC178,9,0.7166822112463189,32937402,18
ASXL3,5,0.6520411709599407,33578219,18
NOL4,6,0.5865023746668891,33851100,18
MAPRE2,3,0.5610728165021821,34976928,18
ZNF397,3,0.6893347164525796,35241030,18
ZSCAN30,2,0.49441303539179815,35251058,18
ZNF24,3,0.5430528777392027,35332227,18
ZNF396,1,0.6658319673255206,35366694,18
INO80C,2,0.5248081463005159,35452230,18
GALNT1,6,0.7651805979404771,35581117,18
C18orf21,9,0.7004753879953326,35972625,18
RPRD1A,3,0.6011041899351707,35984387,18
SLC39A6,2,0.6919122521089246,36108531,18
ELP2,2,0.6329235159200433,36129444,18
MOCOS,6,0.0,36187497,18
FHOD3,6,0.47865326004699393,36297714,18
TPGS2,2,0.7157919199631085,36777647,18
KIAA1328,5,0.7592752999350665,36829106,18
CELF4,6,0.6979051351827021,37243040,18
PIK3C3,3,0.5338454743765898,41955234,18
SETBP1,3,0.5690415467250394,44680173,18
EPG5,3,0.5878478725252396,45847609,18
PSTPIP2,2,0.6055121583766634,45983536,18
ATP5F1A,9,0.5282133784832412,46080248,18
HAUS1,3,0.589184537532961,46104378,18
C18orf25,3,0.618258146964829,46173553,18
RNF165,2,0.608085030509482,46326809,18
LOXHD1,10,0.8041535636636524,46476972,18
PIAS2,2,0.0,46803218,18
KATNAL2,2,0.6087231106699456,46917492,18
HDHD2,2,0.5244201067160246,47107408,18
IER3IP1,3,0.3794813678768947,47152834,18
SMAD2,2,0.7003358987329588,47808957,18
ZBTB7C,1,0.623754708051934,48026672,18
CTIF,8,0.7496704237515142,48539031,18
SMAD7,5,0.8566648440470669,48919853,18
DYM,8,0.5794726600112625,49041474,18
C18orf32,9,0.768426305853295,49477250,18
RPL17,6,0.5519615490332608,49488453,18
LIPG,6,0.7716281933382668,49560699,18
ACAA2,8,0.0,49782164,18
MYO5B,1,0.6831788146123863,49822789,18
CFAP53,5,0.6671308125952309,50227193,18
MBD1,10,0.6526117204270037,50266882,18
CXXC1,1,0.6389826774992272,50282343,18
SKA1,1,0.6518970812244615,50375040,18
MAPK4,8,0.6991637442413999,50560087,18
MRO,1,0.6231925711804429,50795120,18
ME2,7,0.6395206934600093,50879080,18
ELAC1,9,0.7571146379915075,50967991,18
SMAD4,2,0.7005252423720416,51028394,18
MEX3C,7,0.7038535502363861,51174550,18
DCC,3,0.8012922609108949,52340197,18
MBD2,6,0.6802142325413583,54151606,18
POLI,2,0.689850387188023,54269404,18
C18orf54,9,0.5344511267628906,54357906,18
RAB27B,8,0.7265486765252318,54717860,18
CCDC68,2,0.6235229142896201,54901509,18
TCF4,3,0.7820837389997011,55222331,18
TXNL1,2,0.5419726402851268,56597209,18
WDR7,6,0.6929684032743546,56651343,18
FECH,3,0.7157836119564764,57544389,18
NARS,5,0.6856485986677039,57600656,18
ATP8B1,7,0.6958447470637081,57646426,18
NEDD4L,4,0.7736039827942607,58044226,18
MALT1,1,0.6967648408890335,58671465,18
ZNF532,10,0.7178138958621088,58862600,18
SEC11C,1,0.594049817036761,59139866,18
LMAN1,3,0.0,59327823,18
CCBE1,5,0.6850053943174588,59430939,18
PMAIP1,2,0.5996124660395491,59899948,18
RNF152,4,0.0,61808067,18
PIGN,3,0.7291074021885064,61905255,18
RELCH,7,0.697218894172721,62187255,18
TNFRSF11A,10,0.6402128285700515,62325287,18
ZCCHC2,9,0.7755924590551596,62523007,18
PHLPP1,10,0.6153344524699382,62715541,18
BCL2,3,0.5890530875625672,63123346,18
KDSR,1,0.0,63327726,18
VPS4B,7,0.612732344756407,63389190,18
SERPINB5,8,0.7669556354252699,63476958,18
SERPINB8,10,0.6885424358477684,63969925,18
CDH19,6,0.6445743990541011,66501083,18
DSEL,8,0.7308500958174369,67506587,18
TMX3,1,0.4421183616793808,68673688,18
CCDC102B,10,0.6854367645488442,68715209,18
DOK6,6,0.7661269579166108,69400888,18
CD226,9,0.8084363386247164,69831158,18
RTTN,1,0.7851366357340093,70003031,18
SOCS6,9,0.7951269113336006,70289045,18
NETO1,5,0.7223031643857808,72742314,18
FBXO15,4,0.7295156856425522,74073353,18
TIMM21,10,0.5696941947945373,74148523,18
CYB5A,7,0.47066495312992496,74250846,18
CNDP2,1,0.6994718229565604,74495816,18
CNDP1,3,0.7674204891556546,74534500,18
ZNF407,5,0.6953398645131441,74597870,18
ZADH2,3,0.6011122995911754,75195113,18
TSHZ1,3,0.7634938774543845,75210755,18
ZNF516,2,0.6074415853466261,76357682,18
ZNF236,3,0.6425152163970581,76822607,18
MBP,5,0.5927100981428679,76978827,18
ATP9B,7,0.7227248890988398,79069285,18
NFATC1,9,0.5545420397346852,79395856,18
CTDP1,5,0.6752518144450752,79679801,18
PQLC1,6,0.21423984730713486,79902420,18
HSBP1L1,5,0.7065641302061385,79964582,18
TXNL4A,3,0.6886959267875237,79970813,18
RBFA,3,0.5727176214380609,80034389,18
ADNP2,10,0.7506271393453056,80109262,18
PARD6G,3,0.8155274691995018,80157232,18
