# Supplementary material for: Gene Co-Expression in Breast Cancer: A Matter of Distance
Source: Front Oncol. 2021 Nov 17;11:726493. doi: 10.3389/fonc.2021.726493 (PMC8636045; doi:10.3389/fonc.2021.726493)
Supplement: Supplementary Material S13 — Piece-wise permutation p-values of the KS statistics, calculated for all bins obtained in Supplementary Material S8 , in every chromosomal region for each phenotype. [file DataSheet_13.zip › SuppMat10/SuppMat10/Clusters/Healthy/Healthy-chr19-clusters.tsv]

gname,clusterid,assignmentcost,gstart,chromosome
PLPP2,1,0.7603514071203344,281040,19
MIER2,4,0.7378534143993966,301444,19
THEG,7,0.704939992629296,361747,19
C2CD4C,1,0.6381652820301935,405445,19
SHC2,3,0.7338783132125346,416583,19
MADCAM1,15,0.7289011859937846,489176,19
TPGS1,8,0.6538571055247786,507497,19
CDC34,16,0.6681241049182405,531760,19
GZMM,6,0.7148469732615059,544034,19
BSG,12,0.45644421760728315,571277,19
HCN2,2,0.6978581644676854,589881,19
POLRMT,7,0.8411445145519408,617221,19
FSTL3,12,0.6847911304802825,676392,19
PALM,7,0.7542721216727888,708935,19
MISP,2,0.7609622321684891,751112,19
PTBP1,15,0.6525605173810519,797075,19
PLPPR3,1,0.7087536125102326,812488,19
PRTN3,7,0.798364714324402,840999,19
MED16,2,0.7327242523648753,867630,19
R3HDM4,15,0.672567283605045,896503,19
ARID3A,12,0.662949264972531,925781,19
WDR18,6,0.7529485752358586,984271,19
GRIN3B,13,0.6183305350891658,1000419,19
TMEM259,8,0.5505540998872716,1009648,19
CNN2,15,0.6918291015070956,1026586,19
ABCA7,3,0.748044046533981,1040101,19
POLR2E,12,0.7353676529518577,1086574,19
GPX4,15,0.6380993506943635,1103926,19
SBNO2,16,0.7469559494366897,1107637,19
STK11,15,0.509252161149945,1177558,19
CBARP,10,0.7412856402137558,1228287,19
ATP5F1D,15,0.6008155151850407,1241746,19
MIDN,11,0.19609424592849067,1248553,19
CIRBP,16,0.7435961952490309,1259384,19
C19orf24,15,0.6584356951948878,1275530,19
NDUFS7,15,0.5108822670534232,1383527,19
GAMT,1,0.5528370815857055,1397026,19
DAZAP1,8,0.5906940656141139,1407569,19
RPS15,9,0.6788387612919178,1438358,19
APC2,7,0.6135837419654981,1446302,19
C19orf25,15,0.7018243712838996,1461143,19
PCSK4,12,0.5978305312803882,1481428,19
REEP6,13,0.6865017439909105,1491166,19
ADAMTSL5,1,0.5556578893523134,1505022,19
MEX3D,5,0.661176379659542,1554669,19
MBD3,15,0.7829500425427889,1573596,19
UQCR11,15,0.37735745975124924,1597169,19
TCF3,16,0.6194364723605454,1609290,19
ATP8B3,4,0.734992798341359,1782075,19
REXO1,3,0.8108044369031195,1815248,19
KLF16,11,0.4119470983648762,1852399,19
ABHD17A,8,0.6114994885659387,1876810,19
SCAMP4,15,0.6999338036105804,1905372,19
ADAT3,8,0.6205265463316572,1905399,19
CSNK1G2,8,0.5473631785148602,1941172,19
BTBD2,1,0.4001367608541848,1985438,19
MKNK2,12,0.5014628177405935,2037465,19
MOB3A,12,0.6700713324242873,2071036,19
IZUMO4,12,0.4678820704450961,2096429,19
AP3D1,16,0.7481005021983096,2100988,19
DOT1L,10,0.7366549727626711,2163933,19
PLEKHJ1,12,0.595972908066747,2230084,19
SF3A2,9,0.6489296681295262,2236824,19
OAZ1,13,0.6614755013050793,2269509,19
PEAK3,5,0.7670549293052884,2274631,19
LINGO3,8,0.7481542757127747,2289784,19
LSM7,8,0.6482061748105932,2321520,19
SPPL2B,2,0.6880327951641004,2328615,19
TMPRSS9,17,0.6979006573010872,2360238,19
TIMM13,3,0.6655602819427475,2425625,19
LMNB2,1,0.7658369846843606,2427638,19
GADD45B,6,0.6152973665050695,2476122,19
GNG7,12,0.6961530400204152,2511219,19
DIRAS1,11,0.7907294706199034,2714567,19
SLC39A3,7,0.6302438960563472,2732204,19
SGTA,1,0.5657172798587783,2754715,19
ZNF554,1,0.7329649580686218,2819874,19
ZNF555,13,0.6632025791593881,2841437,19
ZNF57,13,0.487643239845189,2900898,19
ZNF77,7,0.698014549048914,2933218,19
TLE6,1,0.612233631735303,2977538,19
TLE2,1,0.48425090618210886,2997639,19
GNA11,5,0.6080445002317656,3094362,19
GNA15,6,0.6875831663690037,3136193,19
S1PR4,16,0.7182683262796131,3172346,19
NCLN,8,0.7020758938100897,3185563,19
CELF5,15,0.744162758282404,3224661,19
NFIC,1,0.6387189417213022,3314403,19
DOHH,8,0.6535845683480963,3490822,19
FZR1,1,0.7654069196504195,3506273,19
MFSD12,13,0.701740804608318,3538261,19
C19orf71,2,0.8188709936539276,3539154,19
HMG20B,5,0.6967114304854609,3572777,19
GIPC3,4,0.8121524515482339,3585478,19
TBXA2R,12,0.819701360745674,3594506,19
CACTIN,5,0.7349968660694483,3610645,19
PIP5K1C,5,0.6345551399974505,3630183,19
TJP3,8,0.651022595100177,3708362,19
MRPL54,12,0.6926884288695219,3762682,19
ZFR2,1,0.7353792913003068,3804024,19
DAPK3,2,0.6082558292246253,3958453,19
EEF2,6,0.7720065236302103,3976056,19
PIAS4,6,0.7252507691099304,4007736,19
ZBTB7A,7,0.7392425270511904,4043303,19
MAP2K2,1,0.5275346355817132,4090321,19
ANKRD24,12,0.6623633613617191,4183354,19
EBI3,17,0.7385608329147788,4229523,19
YJU2,2,0.7075582431707159,4247080,19
TMIGD2,2,0.7846336567643206,4292232,19
STAP2,15,0.7976692132329101,4324043,19
MPND,14,0.721885937252794,4343527,19
SH3GL1,7,0.7234232936890299,4360370,19
CHAF1A,2,0.6339566373281149,4402640,19
UBXN6,1,0.6065562255136205,4444999,19
HDGFL2,15,0.6849945033155096,4472297,19
LRG1,16,0.7229398854272058,4536402,19
SEMA6B,16,0.0,4542593,19
TNFAIP8L1,10,0.7312694493821428,4639516,19
MYDGF,11,0.8437172270807732,4641374,19
DPP9,1,0.678256669301214,4675224,19
FEM1A,1,0.34722957348898975,4791681,19
TICAM1,11,0.5777013153013005,4815932,19
PLIN3,1,0.3655318307061233,4838341,19
ARRDC5,4,0.8160516559815674,4890437,19
UHRF1,17,0.7626610676358028,4903080,19
KDM4B,7,0.672302857336968,4969113,19
PTPRS,15,0.6340861239731657,5158495,19
TINCR,12,0.6688547006097756,5558167,19
SAFB2,6,0.6198328560606057,5586999,19
SAFB,6,0.682423852574874,5623035,19
RPL36,4,0.7382446431395422,5674947,19
HSD11B1L,1,0.6340274523248641,5680604,19
LONP1,7,0.7952211303206254,5691834,19
PRR22,4,0.6561907467032602,5782960,19
DUS3L,2,0.7859173784966061,5784832,19
NRTN,16,0.7891623544728521,5823802,19
NDUFA11,2,0.6674938977950056,5891276,19
VMAC,5,0.6809894165162939,5904858,19
CAPS,17,0.739675727368003,5911375,19
RANBP3,1,0.7198805298318394,5916139,19
RFX2,10,0.0,5993164,19
ACSBG2,10,0.6759090868980784,6135247,19
MLLT1,1,0.48945793742387966,6210381,19
CLPP,15,0.4265180757960284,6361531,19
ALKBH7,15,0.5291518489491684,6372794,19
PSPN,11,0.7211351889613128,6375148,19
GTF2F1,16,0.683406403818662,6379572,19
KHSRP,1,0.6793403011558986,6413348,19
SLC25A41,1,0.6650644509530689,6426037,19
SLC25A23,1,0.4314054011251731,6436079,19
CRB3,15,0.6851722695994538,6463777,19
DENND1C,5,0.7268716696165162,6467207,19
TNFSF14,16,0.7702328572055708,6661253,19
C3,11,0.8600467506258341,6677704,19
GPR108,4,0.7710941947111026,6729914,19
TRIP10,1,0.22050301130963645,6737925,19
SH2D3A,1,0.3108892229882748,6752160,19
VAV1,5,0.7672951230133946,6772708,19
ADGRE1,8,0.7253864314368672,6887566,19
ZNF557,14,0.5932973459638002,7069703,19
INSR,14,0.8118644943217239,7112255,19
ARHGEF18,5,0.0,7395113,19
PEX11G,5,0.7700609818853649,7476875,19
TEX45,1,0.5093017685201631,7492976,19
ZNF358,1,0.3424372497927656,7515292,19
MCOLN1,2,0.7695507623532317,7522624,19
PNPLA6,4,0.7964470105810026,7534004,19
CAMSAP3,17,0.5667814368630691,7595902,19
XAB2,1,0.7402839835355015,7619525,19
PET100,16,0.7093723805819141,7629737,19
PCP2,3,0.8356052761493901,7631611,19
STXBP2,15,0.6968350377081394,7636881,19
TRAPPC5,14,0.8120526776462211,7680833,19
CLEC4G,7,0.718112555315715,7728957,19
EVI5L,15,0.5586799276306694,7830233,19
PRR36,15,0.7229709007648083,7868719,19
LRRC8E,16,0.7369783153225578,7888505,19
MAP2K7,1,0.40521107776225196,7903843,19
SNAPC2,7,0.7593937853815513,7920338,19
CTXN1,1,0.6334155418923044,7924491,19
TIMM44,15,0.6921598856345335,7926718,19
ELAVL1,8,0.6499633635739883,7958573,19
FBN3,1,0.3480459753906644,8065402,19
CERS4,13,0.49626930579024076,8206736,19
CD320,10,0.7084976286550082,8302127,19
NDUFA7,15,0.6078171011490427,8308768,19
RPS28,16,0.7697799254689641,8321158,19
KANK3,5,0.7433387967208129,8322584,19
ANGPTL4,12,0.7571421022895138,8363289,19
RAB11B,8,0.595209053182822,8389981,19
MARCH2,15,0.5335899551228099,8413270,19
HNRNPM,10,0.6220873368913888,8444767,19
PRAM1,6,0.7464901911716295,8490056,19
ZNF414,8,0.673096932784133,8509678,19
MYO1F,7,0.8200041303574822,8520797,19
ADAMTS10,8,0.5889699689632707,8580240,19
ZNF558,15,0.6661616852781265,8806170,19
MUC16,4,0.752265320918055,8848844,19
ZNF317,8,0.7576355700561753,9140397,19
ZNF699,8,0.7564279590249385,9294275,19
ZNF559,2,0.6678235725116923,9323772,19
ZNF559-ZNF177,2,0.7966010101687728,9324174,19
ZNF266,7,0.7570049960447578,9412461,19
ZNF426,11,0.573653060989807,9523223,19
ZNF121,11,0.7860641521414223,9560353,19
ZNF561,6,0.7141197047621699,9604680,19
ZNF562,10,0.7272988793040855,9641807,19
ZNF846,1,0.7073256654739196,9751993,19
FBXL12,11,0.662101004738761,9810267,19
UBL5,15,0.693962037575076,9827892,19
PIN1,5,0.6371882820527162,9835257,19
COL5A3,15,0.6283020954853663,9959561,19
C19orf66,2,0.6288799308283712,10086122,19
ANGPTL6,5,0.7622108539518349,10092338,19
PPAN,2,0.6530597546731843,10106362,19
P2RY11,8,0.6530298664680751,10111693,19
EIF3G,5,0.7791926862410572,10115014,19
DNMT1,14,0.7511148349406988,10133345,19
S1PR2,11,0.5342965051286062,10221433,19
MRPL4,13,0.7375992464861257,10251901,19
ICAM1,11,0.539741937695873,10271093,19
ICAM5,4,0.7650970049351025,10289952,19
ZGLP1,17,0.762674329266975,10304803,19
FDX2,2,0.7791238192274049,10310045,19
RAVER1,12,0.6247092900690696,10316212,19
ICAM3,13,0.8277558054570686,10333776,19
TYK2,15,0.6759438003736138,10350529,19
CDC37,8,0.6978886249148856,10391133,19
PDE4A,15,0.4681489785304016,10416773,19
KEAP1,15,0.5599536518835418,10486125,19
S1PR5,13,0.753873715153584,10512742,19
ATG4D,15,0.5497880487401742,10543895,19
KRI1,7,0.7716445645945956,10553078,19
CDKN2D,11,0.7197477702292037,10566462,19
AP1M2,15,0.6786933882258995,10572671,19
SLC44A2,4,0.0,10602457,19
ILF3,8,0.6711320806671593,10654261,19
QTRT1,11,0.7666525539127178,10701430,19
DNM2,13,0.5677880589974423,10718079,19
TMED1,15,0.7624685248078458,10832067,19
C19orf38,9,0.7313860467964266,10836575,19
CARM1,1,0.510668141265081,10871513,19
YIPF2,14,0.6961055747790632,10922185,19
TIMM29,9,0.7709629091676038,10928811,19
SMARCA4,2,0.6966577877322762,10960825,19
LDLR,11,0.35937432571473316,11089362,19
SPC24,17,0.7608803675189657,11131520,19
KANK2,16,0.7566731902746844,11164267,19
DOCK6,15,0.7476963562134855,11199295,19
RAB3D,17,0.6637175275592346,11322068,19
TMEM205,16,0.7210391433651112,11342776,19
CCDC159,15,0.6648372768880533,11344684,19
PLPPR2,12,0.6859934060032861,11355386,19
SWSAP1,11,0.7717624590816925,11374685,19
EPOR,7,0.6993892685675223,11377207,19
RGL3,15,0.6823499046100225,11384341,19
CCDC151,17,0.8399288536967953,11420604,19
PRKCSH,17,0.7067148100118428,11435288,19
ZNF653,11,0.7284254364414529,11483427,19
ECSIT,12,0.5892928941979317,11505929,19
CNN1,6,0.7955949615681874,11538767,19
ELOF1,11,0.5855432346539701,11551147,19
ZNF627,6,0.6834184647135219,11559374,19
ACP5,13,0.5467683075490012,11574660,19
ZNF823,7,0.5958174401750367,11721265,19
ZNF441,6,0.0,11767000,19
ZNF491,6,0.7252706574362022,11797667,19
ZNF440,6,0.7379924043764403,11814284,19
ZNF439,6,0.700610516438654,11848726,19
ZNF69,12,0.5372285539552806,11887784,19
ZNF700,16,0.6860654262847787,11925068,19
ZNF763,12,0.6738394615677228,11965037,19
ZNF433,17,0.6992896911394202,12014732,19
ZNF878,11,0.5377020489817301,12043805,19
ZNF844,14,0.6951798554602565,12064731,19
ZNF788P,10,0.772994431711937,12092263,19
ZNF20,2,0.7666004957112413,12092843,19
ZNF625,17,0.8156847509681685,12142090,19
ZNF136,17,0.6889610930210524,12163064,19
ZNF44,5,0.8040608414003376,12224686,19
ZNF563,14,0.6841341161169877,12317477,19
ZNF442,4,0.7510081382734328,12345944,19
ZNF799,7,0.673769001282002,12390016,19
ZNF443,7,0.5898537720601376,12429706,19
ZNF709,7,0.7839182781926328,12461184,19
ZNF564,16,0.780937157399315,12525373,19
ZNF490,7,0.7064369687743657,12576100,19
ZNF791,12,0.7414086636504144,12610918,19
MAN2B1,16,0.6274106929783759,12646511,19
WDR83,12,0.6442487517307833,12666802,19
WDR83OS,14,0.8170374328074459,12668073,19
DHPS,2,0.6882170308845471,12675717,19
FBXW9,15,0.6807820395453072,12688053,19
TNPO2,8,0.6564675118698018,12699194,19
TRIR,2,0.6585394257587376,12730640,19
ASNA1,12,0.7030647449732095,12737139,19
HOOK2,8,0.6783576375289073,12763003,19
JUNB,11,0.6664825803188784,12791486,19
PRDX2,15,0.5972855324327573,12796820,19
RNASEH2A,17,0.7972412368280779,12806556,19
MAST1,7,0.7635706558529021,12833951,19
DNASE2,5,0.7552320667489196,12875209,19
GCDH,12,0.0,12891160,19
SYCE2,12,0.6333149001343261,12898786,19
FARSA,12,0.682959094477108,12922479,19
CALR,8,0.7489796190784503,12938578,19
RAD23A,15,0.28000685047874574,12945855,19
GADD45GIP1,17,0.7611731596245247,12953119,19
DAND5,8,0.6890929522363609,12965159,19
NFIX,8,0.7208421353582954,12995608,19
LYL1,16,0.7305318455464046,13099033,19
TRMT1,6,0.8522396888825132,13104902,19
NACC1,14,0.7275191815384385,13116862,19
STX10,17,0.7931059685116971,13144058,19
IER2,14,0.676256044609741,13150411,19
CACNA1A,17,0.7670443880565254,13206442,19
CCDC130,13,0.7863160920166681,13731760,19
MRI1,15,0.8514412249806529,13764522,19
C19orf53,12,0.5551592728988939,13774456,19
ZSWIM4,17,0.670789523307532,13795460,19
NANOS3,12,0.6944069839871019,13862063,19
C19orf57,13,0.670099831105684,13882348,19
CC2D1A,12,0.7094972196369891,13906201,19
PODNL1,7,0.7843182956873421,13931187,19
DCAF15,15,0.6889824861783214,13952492,19
RFX1,10,0.49079341626376083,13961530,19
IL27RA,15,0.7642232122345041,14031762,19
PALM3,15,0.7801598369834435,14053363,19
MISP3,16,0.7601686647064527,14072536,19
SAMD1,4,0.6079072259499307,14087840,19
PRKACA,15,0.41748641358709515,14091688,19
ASF1B,8,0.7734138147524097,14119512,19
ADGRL1,2,0.6404413662590313,14147743,19
ADGRE5,1,0.666453831536366,14380501,19
DDX39A,16,0.6224641312524575,14408819,19
PKN1,11,0.7558796019284046,14433053,19
GIPC1,8,0.470570433467405,14477760,19
DNAJB1,3,0.4306329096425897,14514769,19
TECR,12,0.6058631262179992,14517085,19
NDUFB7,15,0.5298634111960215,14566078,19
ZNF333,17,0.8106704505184159,14689801,19
ADGRE2,16,0.7269322305327541,14732392,19
SYDE1,12,0.7660458374256351,15107401,19
ILVBL,12,0.6310641462711745,15114984,19
NOTCH3,8,0.7532504257189314,15159038,19
EPHX3,8,0.7198628015210888,15226919,19
BRD4,12,0.7706281185697179,15235519,19
AKAP8,2,0.5605051898083875,15353385,19
AKAP8L,4,0.6788712808304818,15380050,19
WIZ,12,0.6252901690362815,15419980,19
RASAL3,11,0.7350495528400782,15451624,19
CYP4F12,15,0.5869632395201587,15672757,19
CYP4F11,1,0.7234040773367258,15912367,19
TPM4,17,0.751212743789489,16067021,19
RAB8A,5,0.6671757538720939,16111889,19
HSH2D,1,0.5987343686879503,16134028,19
FAM32A,16,0.748279419435369,16185380,19
AP1M1,15,0.5915390644797653,16197578,19
KLF2,11,0.6833823512636172,16324817,19
EPS15L1,12,0.661855359505071,16355239,19
C19orf44,4,0.753370444638496,16496394,19
CHERP,13,0.7705514394921716,16517894,19
SLC35E1,4,0.6263862063513854,16549831,19
MED26,6,0.7019545731542076,16574907,19
SMIM7,1,0.7091715300067026,16630751,19
TMEM38A,15,0.4515820811429804,16661139,19
NWD1,15,0.7036881627278841,16719976,19
SIN3B,10,0.6134682507902463,16829400,19
F2RL3,11,0.8046912519191379,16888860,19
CPAMD8,8,0.7813704299013765,16892947,19
HAUS8,17,0.7563243516851998,17049729,19
MYO9B,9,0.7884643500498949,17075781,19
USE1,4,0.6754575650158703,17215346,19
OCEL1,15,0.5319163135863354,17226213,19
NR2F6,1,0.6345074997445778,17231883,19
USHBP1,16,0.7457673390386423,17249176,19
BABAM1,15,0.6024611802432753,17267376,19
ANKLE1,1,0.6759007813673963,17281645,19
ABHD8,1,0.6952028506044552,17292131,19
MRPL34,8,0.4930848208615136,17292609,19
DDA1,17,0.6804929286719956,17309518,19
ANO8,15,0.6915776839374219,17323223,19
GTPBP3,8,0.6824261617438361,17334920,19
PLVAP,16,0.5896643007447149,17351450,19
BST2,2,0.7866932032258103,17402939,19
MVB12A,7,0.7161040870397392,17405722,19
TMEM221,1,0.7377295684530037,17435509,19
SLC27A1,1,0.3584133977100784,17468769,19
COLGALT1,2,0.5972193410719486,17555649,19
MAP1S,7,0.7020410357109099,17719242,19
FCHO1,15,0.7332267728420179,17747718,19
B3GNT3,11,0.7449461482835513,17794828,19
INSL3,9,0.7748462233053872,17816512,19
JAK3,12,0.7139136180786787,17824780,19
RPL18A,4,0.7358023963932225,17859910,19
CCDC124,8,0.6022991286361016,17933015,19
KCNN1,9,0.7528137847749807,17951293,19
ARRDC2,11,0.6502420515482941,18001132,19
IL12RB1,15,0.7747011726118749,18058995,19
MAST3,11,0.6905297321210415,18097793,19
PIK3R2,14,0.6697048030071593,18153163,19
IFI30,17,0.7180942154767276,18173162,19
MPV17L2,4,0.6985800734215898,18193182,19
RAB3A,10,0.6427002583269505,18196784,19
IQCN,11,0.5918192471214928,18257097,19
JUND,11,0.4329859499015719,18279760,19
LSM4,8,0.0,18306230,19
PGPEP1,15,0.6375533166046015,18340598,19
GDF15,17,0.6700608423676871,18374731,19
LRRC25,11,0.6298863220978528,18391137,19
SSBP4,8,0.6053632843197201,18418864,19
ISYNA1,16,0.7149761667524192,18434388,19
ELL,13,0.7712052867141221,18442663,19
FKBP8,12,0.742520341389491,18531751,19
KXD1,8,0.7245726600079332,18557762,19
UBA52,12,0.585420508220333,18571730,19
CRLF1,8,0.7868420600837086,18572220,19
REX1BD,8,0.5469750279439571,18588685,19
KLHL26,6,0.7797778823593748,18637025,19
CRTC1,8,0.7392788566555563,18683678,19
UPF1,8,0.6627176440087201,18831938,19
COPE,8,0.6720614826976075,18899514,19
DDX49,5,0.7588276270793249,18919705,19
HOMER3,1,0.33687131430061534,18929201,19
SUGP2,8,0.7709277494756168,18990888,19
ARMC6,7,0.6713345098588885,19033575,19
SLC25A42,15,0.38454483232941095,19063999,19
TMEM161A,7,0.6470408192633876,19119169,19
BORCS8-MEF2B,8,0.7420391931826478,19145569,19
MEF2B,12,0.5816506722387926,19145567,19
BORCS8,12,0.6459689839497603,19176903,19
RFXANK,12,0.6056967372701303,19192229,19
NR2C2AP,15,0.7214057491903075,19201416,19
TM6SF2,15,0.8679584510250692,19264364,19
MAU2,12,0.6993617477551385,19320829,19
GATAD2A,15,0.671965209547241,19385826,19
TSSK6,13,0.7647898504923105,19512418,19
NDUFA13,12,0.6213471577620939,19515736,19
YJEFN3,15,0.7899303709028788,19528861,19
CILP2,3,0.798932532867619,19538248,19
PBX4,10,0.7414119571454099,19561707,19
LPAR2,15,0.7524024701024696,19623655,19
GMIP,5,0.7084042830792001,19629476,19
ATP13A1,12,0.58771389608656,19645198,19
ZNF101,16,0.7535100150974885,19668796,19
ZNF14,7,0.5210732934434118,19710472,19
ZNF506,11,0.6349259052436318,19785839,19
ZNF253,1,0.624517653194044,19865886,19
ZNF93,1,0.6435126851885425,19900913,19
ZNF682,13,0.648829950946014,19997058,19
ZNF90,4,0.7668567119327523,20077994,19
ZNF486,6,0.7971418846771792,20167214,19
ZNF626,13,0.6792925367323399,20619939,19
ZNF66,2,0.7031283716058192,20776304,19
ZNF85,7,0.6943902251123539,20923222,19
ZNF430,14,0.7479946696055799,21020634,19
ZNF714,17,0.7223641243257142,21082159,19
ZNF431,1,0.7338496030072754,21142024,19
ZNF708,7,0.5442830876730241,21291160,19
ZNF738,13,0.7401917460309179,21358930,19
ZNF493,12,0.7456525899216564,21397119,19
ZNF429,7,0.7012434995786143,21496682,19
ZNF100,1,0.7354663057555291,21722771,19
ZNF43,15,0.6334141862430493,21804949,19
ZNF208,7,0.7337295161158054,21932958,19
ZNF257,14,0.7626207942729847,22052430,19
ZNF676,6,0.7663800457494392,22179091,19
ZNF98,1,0.7233383176068866,22391019,19
ZNF492,14,0.8366870817521054,22634324,19
ZNF99,7,0.6303966626326822,22752183,19
ZNF728,6,0.7711184475326824,22975468,19
ZNF730,15,0.7482931493591533,23075210,19
ZNF724,17,0.7657318236826547,23221599,19
ZNF91,7,0.7179100385797144,23304991,19
ZNF675,1,0.6013161506208005,23525631,19
ZNF681,13,0.7519147965940703,23739195,19
ZNF726,16,0.6614694170335143,23914876,19
ZNF254,12,0.6499495544040874,24033405,19
UQCRFS1,15,0.32835620136970245,29205320,19
POP4,8,0.5625173498038116,29606283,19
PLEKHF1,11,0.5124458019306983,29665459,19
C19orf12,15,0.5758002970428755,29698886,19
CCNE1,3,0.7120021053102588,29811991,19
URI1,1,0.6667966102857997,29923644,19
TSHZ3,8,0.7176790591769162,31149979,19
ZNF507,14,0.6523564065752363,32345594,19
DPY19L3,17,0.7685938033812603,32405543,19
PDCD5,15,0.6794204250905067,32581190,19
ANKRD27,7,0.6868138533901369,32597006,19
NUDT19,1,0.6019735418021601,32691961,19
SLC7A9,4,0.7987035977859844,32830509,19
CEP89,16,0.7539744358519334,32875925,19
FAAP24,7,0.7295454997155779,32972209,19
RHPN2,8,0.6939928113341989,32978592,19
GPATCH1,10,0.7824428840448724,33080880,19
WDR88,15,0.6620537884858301,33132090,19
LRP3,8,0.6672147693755404,33177603,19
CEBPA,15,0.6532706534916233,33299934,19
CEBPG,6,0.7466132363584621,33373685,19
PEPD,13,0.7990219356851527,33386950,19
KCTD15,16,0.7711764271216563,33795933,19
LSM14A,7,0.7421773482272989,34172504,19
KIAA0355,16,0.568290193542801,34254537,19
GPI,15,0.5620356112050454,34359480,19
PDCD2L,2,0.7427239239854957,34404399,19
UBA2,4,0.6047767163693671,34428352,19
WTIP,4,0.6726595314778159,34481638,19
SCGB2B2,7,0.7591866500217359,34593329,19
ZNF302,7,0.5346232307283879,34677639,19
ZNF181,7,0.5299949962344243,34734155,19
ZNF599,2,0.6660566430816419,34758073,19
ZNF30,7,0.5032014301817128,34926903,19
ZNF792,16,0.6704262424840371,34956354,19
GRAMD1A,12,0.5771194899430868,34994784,19
SCN1B,1,0.4855713393785769,35030470,19
HPN,13,0.5690214097914752,35040506,19
FXYD3,16,0.7718937651349186,35115879,19
LGI4,10,0.7508709215570382,35124513,19
FXYD1,1,0.39128036292789126,35138808,19
FXYD7,13,0.6522366772261095,35143250,19
FXYD5,17,0.6676461584734041,35154730,19
LSR,1,0.7166359388020507,35248330,19
USF2,15,0.5090611171294325,35268962,19
HAMP,13,0.8250211956130208,35280716,19
DMKN,1,0.7959349440980852,35497220,19
TMEM147,13,0.5442689210286186,35545600,19
HAUS5,1,0.7626202927622833,35612735,19
RBM42,9,0.6944985998995874,35629030,19
ETV2,4,0.8334293885791271,35641745,19
COX6B1,15,0.4908206714887142,35648323,19
ZBTB32,2,0.7230647593737641,35704558,19
KMT2B,12,0.6556502657269989,35718019,19
IGFLR1,12,0.5487658938784499,35738801,19
U2AF1L4,5,0.7280769196168972,35742464,19
PSENEN,12,0.7707479131029779,35745600,19
LIN37,7,0.6675028003554875,35748361,19
PROSER3,10,0.7737572872101787,35758143,19
ARHGAP33,5,0.8289413995856953,35774532,19
APLP1,15,0.8230240524954205,35867899,19
NFKBID,11,0.24218455128294192,35887653,19
HCST,2,0.7340767751356387,35902480,19
TYROBP,11,0.8035110091586147,35904401,19
LRFN3,1,0.7094090018380368,35935358,19
SDHAF1,11,0.6022969558812975,35995199,19
SYNE4,8,0.7243083723249097,36003307,19
ALKBH6,13,0.7284461442940404,36009120,19
CLIP3,4,0.693233338876801,36014660,19
THAP8,10,0.7127026292183767,36034985,19
WDR62,1,0.17879428976201495,36054881,19
POLR2I,12,0.6736371776179877,36113709,19
TBCB,9,0.0,36114289,19
CAPNS1,8,0.49953762665799184,36139575,19
COX7A1,1,0.3102698616946855,36150922,19
ZNF565,9,0.8304446448371935,36182060,19
ZNF146,7,0.5203168585684751,36214602,19
ZFP14,7,0.5465267409218445,36334453,19
ZFP82,7,0.46625353173106243,36383120,19
ZNF566,6,0.6139640793749661,36445119,19
ZNF260,7,0.7344066812342716,36510687,19
ZNF529,2,0.7399471662184225,36534774,19
ZNF382,7,0.7292616332382709,36604817,19
ZNF461,7,0.5282851523123429,36636618,19
ZNF567,15,0.6299258128090879,36687612,19
ZNF850,12,0.5670984158906589,36714383,19
ZNF790,1,0.6112495261787225,36817428,19
ZNF345,6,0.6403375625731773,36850361,19
ZNF829,15,0.673342330503671,36888124,19
ZNF568,7,0.5285881482785214,36916329,19
ZNF420,7,0.5541965713417152,37007857,19
ZNF585A,7,0.5302495958144021,37106734,19
ZNF585B,7,0.788071742971633,37181579,19
ZNF383,7,0.6268356108823882,37217926,19
ZNF527,15,0.7528311175366894,37371061,19
ZNF569,11,0.8163353468571481,37411155,19
ZNF570,7,0.5087215435310919,37467585,19
ZNF793,1,0.7120742765219235,37506939,19
ZNF540,7,0.5611272602584593,37551406,19
ZNF571,12,0.5938595112670804,37554782,19
ZFP30,7,0.4393325687468561,37613749,19
ZNF781,16,0.8271275688215167,37667751,19
ZNF607,7,0.5615127151594782,37696371,19
ZNF573,15,0.7613235549397049,37735833,19
SIPA1L3,4,0.729589111625577,37907208,19
DPF1,11,0.8026982228842053,38211006,19
SPINT2,2,0.7668831979526016,38244035,19
PPP1R14A,2,0.7116695255559002,38251237,19
C19orf33,3,0.7742090519903191,38304164,19
YIF1B,3,0.769490623548574,38303558,19
KCNK6,3,0.6332012818151449,38319845,19
CATSPERG,8,0.7177969705449008,38335775,19
PSMD8,15,0.5955126622157711,38374536,19
GGN,1,0.7643512788952321,38384265,19
SPRED3,16,0.7688058176169088,38388421,19
FAM98C,15,0.6882369807268307,38403135,19
RASGRP4,7,0.7210584043377657,38409051,19
MAP4K1,2,0.8144792756942839,38587641,19
EIF3K,12,0.5827922564057955,38619082,19
ACTN4,15,0.6917142699315191,38647649,19
CAPN12,13,0.81099094421892,38730187,19
LGALS4,9,0.7983127081245783,38801671,19
ECH1,15,0.42854099054353245,38815422,19
HNRNPL,7,0.7080321371380787,38836388,19
RINL,10,0.7767092240561239,38867830,19
SIRT2,15,0.3028016184526683,38878555,19
NFKBIB,5,0.7072816761292975,38899700,19
CCER2,4,0.7464989868857301,38908980,19
SARS2,5,0.7135510875404136,38915266,19
MRPS12,8,0.72688082890935,38930548,19
FBXO17,9,0.6126993300816829,38941401,19
PAK4,5,0.7006188662865761,39125770,19
NCCRP1,4,0.8034159151066709,39196964,19
LRFN1,15,0.6291215123393286,39306568,19
GMFG,12,0.7741201590258062,39328353,19
SAMD4B,15,0.7244822641498332,39342396,19
PAF1,2,0.6835547364952088,39385629,19
MED29,6,0.6921828979881756,39391303,19
ZFP36,11,0.6087688486557885,39406813,19
PLEKHG2,14,0.6083126405294932,39412669,19
RPS16,12,0.49352678978956854,39433137,19
SUPT5H,16,0.7314826637235725,39436156,19
TIMM50,7,0.5785271543699051,39480412,19
EID2B,15,0.6666194838938466,39530990,19
EID2,10,0.6750559564896614,39538705,19
DYRK1B,1,0.19247263508939683,39825350,19
FBL,1,0.7975208066072048,39834458,19
FCGBP,4,0.8688644588052156,39863323,19
PSMC4,9,0.6365922158695824,39971005,19
ZNF546,16,0.7015579464518285,39984134,19
ZNF780B,1,0.733094902612396,40028260,19
ZNF780A,2,0.6757537096121684,40069152,19
MAP3K10,1,0.6694529092066507,40191426,19
AKT2,15,0.3799591716281323,40230317,19
C19orf47,1,0.3083849797749003,40319536,19
PLD3,2,0.6582591642943039,40348456,19
HIPK4,2,0.7852046734523284,40379271,19
PRX,1,0.6369273346425176,40393768,19
SERTAD1,11,0.0,40421589,19
SERTAD3,11,0.2146697453604849,40440844,19
BLVRB,1,0.7093142826604548,40447765,19
SPTBN4,7,0.6867109035210914,40466241,19
SHKBP1,1,0.7269049659453303,40576853,19
LTBP4,9,0.788063396999943,40592883,19
NUMBL,9,0.6557959185333999,40665905,19
COQ8B,5,0.741046688532703,40691530,19
ITPKC,6,0.6779066496594202,40717112,19
C19orf54,15,0.30916676809745314,40740856,19
SNRPA,17,0.7394079706343522,40750637,19
MIA,3,0.5760675968914439,40771648,19
RAB4B,13,0.7724752273464832,40778216,19
EGLN2,12,0.6881687210175074,40798996,19
CYP2S1,9,0.597165873405377,41193210,19
AXL,10,0.6853261593774513,41219223,19
HNRNPUL1,16,0.5779664523586232,41262496,19
TGFB1,5,0.7495701766026801,41301587,19
CCDC97,10,0.6156863135475543,41310172,19
TMEM91,13,0.5571259658123151,41350911,19
B9D2,11,0.7496127521475368,41354417,19
EXOSC5,4,0.6579080595980197,41386374,19
BCKDHA,12,0.6458632719302726,41397808,19
B3GNT8,5,0.7122824951821493,41425359,19
DMAC2,1,0.4797068395491846,41431318,19
CEACAM21,11,0.7597570961260676,41549518,19
RPS19,8,0.6798113227114013,41859918,19
ARHGEF1,12,0.7509431334812442,41883161,19
RABAC1,8,0.5348633411281234,41956681,19
GRIK5,17,0.8424730536600857,41998321,19
ZNF574,6,0.6348473207083263,42068477,19
POU2F2,13,0.7118865792500785,42086110,19
DEDD2,13,0.6675632167529,42198598,19
ZNF526,13,0.7113735862185222,42220271,19
GSK3A,15,0.6491611269756512,42230190,19
ERF,11,0.554994192778181,42247569,19
CIC,13,0.7302872909522578,42268537,19
PAFAH1B3,8,0.7850052005717153,42297033,19
PRR19,12,0.7481626382202604,42302098,19
MEGF8,13,0.686917246520996,42325609,19
CNFN,1,0.6446823991686835,42387019,19
CXCL17,2,0.7792710612383628,42428288,19
CEACAM1,1,0.5062500181080045,42507304,19
LYPD3,10,0.783557464432414,43460787,19
PHLDB3,6,0.7775883974208103,43474954,19
ETHE1,1,0.6614859712754484,43506719,19
ZNF575,1,0.7819073940182686,43525497,19
XRCC1,2,0.713374655476122,43543040,19
PINLYP,4,0.7978741100570306,43575801,19
IRGQ,11,0.6880721245619994,43584369,19
ZNF576,8,0.662426095092705,43596392,19
SRRM5,11,0.7169437559566505,43596617,19
ZNF428,17,0.5540349405425987,43607224,19
CADM4,6,0.7592855388529302,43622368,19
PLAUR,11,0.47839762958328735,43646095,19
SMG9,12,0.5954971728542685,43727983,19
KCNN4,8,0.6578596126429551,43766533,19
LYPD5,12,0.9022713190060574,43785874,19
ZNF283,7,0.5870683575200522,43827321,19
ZNF404,8,0.7313381208775658,43872363,19
ZNF45,7,0.4880379213952337,43912624,19
ZNF221,8,0.6201436544618019,43951223,19
ZNF155,7,0.6639101747091565,43967862,19
ZNF230,7,0.3924087448326796,44002957,19
ZNF222,7,0.5597237329787961,44025342,19
ZNF284,17,0.5610022841936246,44072159,19
ZNF224,7,0.5238071532310735,44094339,19
ZNF225,7,0.430743340679968,44112181,19
ZNF234,7,0.6504655464894882,44141554,19
ZNF226,7,0.5946189217424309,44165073,19
ZNF227,7,0.41698296467373674,44207547,19
ZNF235,17,0.6990176898372966,44228729,19
ZNF233,7,0.6317620270764337,44259880,19
ZNF112,7,0.0,44326555,19
ZNF285,7,0.6849923193044449,44382298,19
ZNF229,1,0.12893102167409642,44417519,19
ZNF180,7,0.6669590048770655,44474428,19
PVR,16,0.6528846383329372,44643798,19
CEACAM19,3,0.851821741583029,44662278,19
BCL3,11,0.519116438655259,44747705,19
CBLC,15,0.5475294322802582,44777869,19
BCAM,15,0.6363749133981578,44809059,19
NECTIN2,11,0.642602858786426,44846175,19
TOMM40,12,0.5909860664925392,44890569,19
APOE,12,0.31406281278050274,44905791,19
CLPTM1,12,0.5099083506356261,44954585,19
RELB,10,0.6702087211787191,45001449,19
CLASRP,2,0.7779262631401922,45039045,19
ZNF296,13,0.4395250593734351,45071500,19
GEMIN7,16,0.8688072872511594,45079195,19
MARK4,15,0.5397275503471228,45079288,19
PPP1R37,5,0.6674639548469217,45091396,19
NKPD1,3,0.727271987920163,45149750,19
TRAPPC6A,2,0.8342841598845536,45162928,19
BLOC1S3,11,0.6038584701069295,45178745,19
KLC3,15,0.4499805732110481,45333434,19
ERCC2,13,0.688018796204553,45349837,19
PPP1R13L,7,0.7698267752521561,45379638,19
CD3EAP,7,0.7194162870525604,45406209,19
ERCC1,1,0.8036792229453563,45407333,19
RTN2,1,0.0,45485294,19
PPM1N,1,0.571390616615957,45488777,19
VASP,15,0.6249466198580715,45506579,19
OPA3,2,0.6831812775508044,45527427,19
GPR4,16,0.4655427097748053,45589764,19
EML2,15,0.7259367092923275,45606994,19
GIPR,2,0.744405293077459,45668221,19
SNRPD2,6,0.7192565818018715,45687454,19
QPCTL,12,0.6349723724045282,45692666,19
FBXO46,12,0.6987237379122109,45710629,19
SIX5,2,0.6063217564554,45764785,19
DMPK,8,0.651028221283737,45769717,19
DMWD,6,0.6759782936163783,45782947,19
SYMPK,12,0.574739667928458,45815410,19
IRF2BP1,9,0.7204779125776986,45883608,19
MYPOP,14,0.6800097419062079,45890023,19
NOVA2,5,0.6513528976628491,45933734,19
CCDC61,15,0.7553566573580127,45995461,19
HIF3A,12,0.7541245087204947,46297046,19
PPP5C,12,0.48592386934800014,46346994,19
CCDC8,5,0.7942336956318021,46410329,19
PNMA8A,12,0.8061270495927109,46466491,19
PPP5D1,6,0.6826782437551326,46480796,19
PNMA8B,2,0.6822372512506918,46486906,19
CALM3,2,0.7057519851462539,46601074,19
PTGIR,6,0.739693434387227,46620468,19
DACT3,1,0.834060433914443,46647551,19
PRKD2,15,0.551397265868161,46674275,19
STRN4,3,0.7245939963032066,46719511,19
FKRP,2,0.7056639470494117,46746046,19
SLC1A5,12,0.72879876195873,46774883,19
AP2S1,13,0.6730141649800785,46838136,19
ARHGAP35,9,0.7101275928767745,46918676,19
NPAS1,5,0.7625362726476815,47019820,19
TMEM160,8,0.6041043856423103,47045909,19
SAE1,12,0.7473633010470534,47113274,19
BBC3,14,0.7328742212031296,47220822,19
CCDC9,6,0.6888528105231145,47255980,19
INAFM1,12,0.8076075742337563,47274453,19
C5AR1,8,0.7065406778860284,47290023,19
C5AR2,13,0.5703838954461502,47332147,19
DHX34,9,0.7085476287923256,47349315,19
MEIS3,11,0.783701871279342,47403124,19
KPTN,17,0.782543681792619,47475150,19
NAPA,2,0.5940095133935059,47487637,19
ZNF541,1,0.666508996225776,47520685,19
BICRA,8,0.668757116737136,47608196,19
EHD2,15,0.5233537005852209,47713422,19
NOP53,13,0.7983187118310878,47745546,19
SELENOW,1,0.3737436527457896,47778585,19
PLA2G4C,8,0.6736234200339383,48047843,19
LIG1,13,0.8226480542662884,48115445,19
ZSWIM9,2,0.7201172608054167,48170680,19
CARD8,11,0.7276241924769745,48180770,19
ZNF114,10,0.7519137858312193,48270081,19
CCDC114,2,0.8118478035009276,48296457,19
EMP3,4,0.7087611729039762,48321509,19
TMEM143,15,0.0,48332356,19
KDELR1,2,0.6170652902466669,48382575,19
GRIN2D,15,0.8904473744644328,48394875,19
GRWD1,14,0.6638831608801674,48445773,19
KCNJ14,11,0.6445263975422633,48455509,19
CYTH2,11,0.5045891160282743,48469208,19
LMTK3,1,0.6831257894695346,48485271,19
SULT2B1,1,0.719977985972318,48552075,19
FAM83E,1,0.18010249203281736,48600810,19
SPACA4,15,0.8028870644516336,48606742,19
RPL18,12,0.6010986999685717,48615328,19
SPHK2,12,0.27560338180462707,48619291,19
DBP,15,0.6896574150594761,48630030,19
CA11,1,0.6045650712235174,48637946,19
NTN5,17,0.7034966437907513,48661407,19
FUT2,16,0.7605638731104597,48695971,19
MAMSTR,1,0.13623444154479614,48712725,19
RASIP1,16,0.4705804479793093,48720585,19
IZUMO1,10,0.7739573341596206,48740852,19
FUT1,4,0.7039420521337645,48748011,19
BCAT2,12,0.43497127313082895,48795062,19
HSD17B14,8,0.6353170148060621,48813018,19
PLEKHA4,10,0.8093627285598053,48837097,19
PPP1R15A,11,0.4393256897703054,48872421,19
NUCB1,15,0.6859573776715153,48900312,19
DHDH,13,0.7282706809888924,48933699,19
BAX,15,0.7926291877540221,48954815,19
FTL,12,0.8160506053190681,48965309,19
GYS1,15,0.32279607151480316,48968130,19
RUVBL2,1,0.6990821975524881,48993562,19
NTF4,1,0.12465302785016141,49061066,19
SNRNP70,13,0.7865986132601054,49085419,19
LIN7B,4,0.7656805907235354,49114324,19
C19orf73,2,0.6839212299264248,49118402,19
PPFIA3,11,0.6396583988406115,49119544,19
TRPM4,13,0.6924784071637162,49157741,19
SLC6A16,14,0.7865172484442955,49289638,19
CD37,5,0.685860031238833,49335171,19
TEAD2,12,0.7068732176224233,49340595,19
DKKL1,5,0.7590843378960549,49361783,19
SLC17A7,17,0.7073402157352605,49429401,19
PIH1D1,6,0.6408801825902894,49446298,19
ALDH16A1,1,0.7402057247245342,49453225,19
FLT3LG,12,0.7450811939829101,49474207,19
RPL13A,9,0.7884827758825496,49487554,19
RPS11,12,0.7871850785696357,49496365,19
FCGRT,2,0.7337731111604775,49506816,19
RCN3,11,0.8072210646556459,49528003,19
NOSIP,15,0.7027533248026319,49555711,19
PRRG2,16,0.768501960317737,49580646,19
PRR12,10,0.6927831943490224,49591182,19
RRAS,15,0.668350364752079,49635292,19
SCAF1,1,0.6110838211495526,49642209,19
IRF3,15,0.7749693214762373,49659569,19
BCL2L12,12,0.6637312897616368,49665142,19
PRMT1,6,0.6510783020767839,49675786,19
ADM5,16,0.5177993876412261,49688664,19
CPT1C,16,0.7036591465625466,49690898,19
AP2A1,12,0.46736164624908694,49766968,19
FUZ,2,0.6374922059823163,49806869,19
MED25,15,0.6326285032444783,49818279,19
PTOV1,2,0.75687295692963,49850735,19
PNKP,1,0.767531832966218,49859882,19
AKT1S1,15,0.469675952320329,49869033,19
TBC1D17,15,0.5919301158772522,49877425,19
IL4I1,13,0.6782564551074823,49889654,19
NUP62,2,0.6308082558092227,49906825,19
ATF5,12,0.5860487334891789,49928702,19
VRK3,12,0.6706146747789221,49976468,19
ZNF473,11,0.5149492530965389,50025714,19
MYH14,12,0.5930470471846836,50188186,19
KCNC3,1,0.5602583135149098,50311937,19
NR1H2,15,0.618961511038701,50329653,19
POLD1,1,0.7007467048096179,50384204,19
EMC10,8,0.6536653402325338,50476400,19
JOSD2,15,0.6129588953383895,50505998,19
ASPDH,16,0.7377232080374776,50511600,19
LRRC4B,15,0.7478317488336572,50516892,19
SYT3,10,0.7981287847750903,50621307,19
CLEC11A,3,0.7889449253633211,50723364,19
C19orf48,9,0.6820037223844131,50797704,19
KLK1,4,0.7452175679973712,50819146,19
KLK5,3,0.36539743924941603,50943303,19
KLK6,3,0.43814893238553354,50958631,19
KLK7,3,0.0,50976468,19
KLK8,3,0.30810109678692754,50996007,19
KLK10,3,0.7184958649199138,51012739,19
KLK13,14,0.7787676223253435,51055626,19
CTU1,5,0.7973270617871158,51097606,19
SIGLEC9,4,0.8146952983697706,51124908,19
SIGLEC7,2,0.8020882738960047,51142299,19
CD33,9,0.6368727401649031,51225064,19
VSIG10L,12,0.6960331035976195,51331536,19
ETFB,15,0.4968493898292007,51345169,19
CLDND2,15,0.5651452253106604,51367098,19
NKG7,15,0.7669215083918106,51371606,19
SIGLEC10,15,0.7724516017959477,51410020,19
SIGLEC8,13,0.7392659387977406,51450847,19
SIGLEC6,4,0.6234889297014966,51517819,19
ZNF175,7,0.5555108973249767,51571283,19
SIGLEC5,7,0.8149008617119189,51611927,19
SIGLEC14,12,0.6486095633662766,51642553,19
SPACA6,8,0.7494733323038094,51689128,19
FPR1,9,0.7770223795407666,51745172,19
FPR3,12,0.7688387466617262,51795157,19
ZNF577,17,0.45242997845158406,51804816,19
ZNF649,17,0.0,51889235,19
ZNF613,13,0.3789977119217187,51927147,19
ZNF350,13,0.0,51964340,19
ZNF615,13,0.5439982845578663,51991332,19
ZNF614,14,0.668020758570715,52012765,19
ZNF432,14,0.6525370778816783,52031378,19
ZNF841,13,0.7367930435195749,52064466,19
ZNF616,14,0.6235151387002945,52113091,19
ZNF836,7,0.6131325319508867,52153864,19
PPP2R1A,2,0.6340138147131396,52190048,19
ZNF766,7,0.46030122030977283,52269587,19
ZNF480,14,0.6659360661579721,52297169,19
ZNF610,7,0.5991216989020409,52336243,19
ZNF880,1,0.636603858161923,52369917,19
ZNF528,1,0.48049478715488425,52397849,19
ZNF578,5,0.8186461180267234,52453553,19
ZNF808,15,0.6081597826360589,52527652,19
ZNF701,13,0.7318657955340684,52555457,19
ZNF83,2,0.7459660651371092,52594060,19
ZNF611,6,0.6038053583820591,52702813,19
ZNF600,13,0.6875726860007821,52749942,19
ZNF28,8,0.7561981222346914,52797408,19
ZNF468,13,0.7723508430097307,52838010,19
ZNF320,6,0.7482738487707724,52863790,19
ZNF888,12,0.8007065914593283,52904417,19
ZNF816,7,0.5963844681571773,52949379,19
ZNF160,3,0.715925530613384,53066606,19
ZNF415,1,0.5992392336563706,53107879,19
ZNF347,1,0.6648775089661205,53124072,19
ZNF665,14,0.5867944278330548,53159213,19
ZNF677,2,0.6501700552886436,53235381,19
ZNF845,13,0.5811760877919141,53333746,19
ZNF525,13,0.6269307226089864,53365693,19
ZNF765,8,0.6970599581841679,53389793,19
ZNF761,14,0.6488630733343506,53445001,19
ZNF813,14,0.0,53467733,19
ZNF331,11,0.4882341382675025,53519527,19
NLRP12,13,0.7574180975619613,53793603,19
MYADM,11,0.34233584775346004,53864763,19
CACNG8,8,0.7970734415035003,53963040,19
OSCAR,13,0.7923727276541795,54094668,19
NDUFA3,15,0.5771286322500331,54102728,19
TFPT,11,0.7866416380210488,54107013,19
PRPF31,17,0.6498720084549833,54115410,19
CNOT3,12,0.5066031832890592,54137749,19
LENG1,11,0.6561681428571919,54155161,19
TMC4,2,0.7388868147056248,54160108,19
MBOAT7,2,0.642842480661558,54173412,19
TSEN34,7,0.6254067413448727,54189938,19
RPS9,8,0.7271335721789776,54200809,19
LILRB3,7,0.7797060644938042,54216278,19
LILRA6,14,0.7457501527870103,54236592,19
LILRB2,7,0.6556845601219585,54273821,19
LILRA5,13,0.8063892527260434,54307070,19
LAIR1,15,0.6528391175924673,54351384,19
TTYH1,12,0.7430308653477821,54415219,19
LENG8,9,0.618854467053521,54448887,19
LENG9,11,0.5971271771454307,54461796,19
CDC42EP5,2,0.6813635955542454,54465026,19
LILRA2,17,0.6647817618857983,54572920,19
LILRA1,4,0.8114228464911106,54593582,19
LILRB1,12,0.7032204266774821,54617158,19
LILRB4,17,0.8026680135578236,54643889,19
NLRP2,10,0.7635116342802706,54953130,19
GP6,6,0.832698730953234,55013705,19
RDH13,7,0.7804826288906594,55039108,19
EPS8L1,15,0.5223815302732877,55072020,19
PPP1R12C,1,0.6665026491183275,55090914,19
DNAAF3,1,0.5773759145720723,55158661,19
TMEM86B,8,0.7299334714201391,55226639,19
PPP6R1,2,0.7052000764318007,55229779,19
HSPBP1,17,0.7133014156387143,55262223,19
BRSK1,12,0.6602473489341276,55282072,19
TMEM150B,8,0.6638152100622987,55312801,19
KMT5C,11,0.6587879630932163,55339853,19
COX6B2,12,0.5861141971669314,55349306,19
TMEM238,4,0.7905220556264171,55379245,19
RPL28,12,0.5169872049866796,55385345,19
UBE2S,11,0.46934034608416575,55399745,19
ISOC2,15,0.4286518973006159,55452985,19
ZNF628,7,0.693250792537654,55476617,19
NAT14,3,0.757463877308868,55485188,19
SSC5D,12,0.7643131461344357,55488404,19
ZNF579,15,0.5038659199858369,55576774,19
FIZ1,15,0.7503598848618771,55591376,19
ZNF524,12,0.7443128090112352,55600022,19
ZNF865,15,0.5095687360011878,55605405,19
ZNF784,15,0.39440473183113534,55620742,19
ZNF580,8,0.6220005653653449,55635016,19
ZNF581,2,0.0,55635459,19
CCDC106,15,0.4052548918169018,55641062,19
U2AF2,17,0.7126761703791249,55654146,19
EPN1,15,0.5550243449154179,55675226,19
ZNF787,6,0.8092860101590524,56087366,19
ZNF444,17,0.7408041742233082,56132599,19
ZSCAN5A,1,0.7587284153255451,56219670,19
EDDM13,7,0.7102328136754316,56272748,19
ZNF582,10,0.7009198006028792,56375846,19
ZNF583,3,0.7288127171342886,56397966,19
ZNF667,1,0.4098844151547848,56439325,19
ZNF471,1,0.2412474557086619,56507850,19
ZFP28,7,0.6389239121540007,56538948,19
ZNF470,3,0.7359568721822796,56567468,19
ZNF71,5,0.6343917566882844,56595264,19
SMIM17,7,0.7498574971473229,56643159,19
ZNF835,7,0.8552411068747401,56661980,19
PEG3,3,0.834990287314122,56810077,19
ZNF264,2,0.7724591009060272,57191500,19
AURKC,4,0.8003978879006777,57230802,19
ZNF805,10,0.7288363752246633,57240632,19
ZNF460,6,0.6777571430693901,57280051,19
ZNF543,12,0.7293108868429758,57320472,19
ZNF547,7,0.6460887213078639,57363477,19
TRAPPC2B,11,0.7045013766373205,57363511,19
ZNF548,11,0.6680471045990684,57389850,19
ZNF17,7,0.46371775182255204,57411163,19
ZNF749,17,0.7381314719527807,57435325,19
VN1R1,7,0.7675942205027086,57454790,19
ZNF772,8,0.7290005471462337,57466663,19
ZNF419,6,0.6897336548083022,57487711,19
ZNF773,7,0.7016921659562961,57499915,19
ZNF549,6,0.7333305693708296,57527325,19
ZNF550,11,0.5277859040133519,57535257,19
ZNF416,11,0.6981502237824884,57571566,19
ZIK1,8,0.7327813480590719,57578456,19
ZNF530,12,0.7414059469401386,57599885,19
ZNF134,2,0.6798028451649889,57614233,19
ZNF211,7,0.7052346196629371,57630395,19
ZNF551,2,0.7956177809100919,57681969,19
ZNF154,4,0.6983250376978959,57697367,19
ZNF671,8,0.6961051516283321,57719751,19
ZNF776,11,0.4822384519162425,57746815,19
ZNF586,5,0.7715990859414483,57769655,19
ZNF552,7,0.5759605752744207,57803841,19
ZNF587B,6,0.6419271191218533,57819721,19
ZNF814,2,0.6790040191905439,57848731,19
ZNF587,11,0.6750969756024352,57849859,19
ZNF417,5,0.6595673201575589,57900296,19
ZNF418,4,0.6394026252268632,57921884,19
ZNF256,6,0.6799109482380112,57940833,19
C19orf18,1,0.6370404284051439,57958437,19
ZNF606,11,0.577401352249121,57977053,19
ZSCAN1,14,0.784624486591351,58034032,19
ZNF135,4,0.8000455958951327,58059239,19
ZSCAN18,10,0.7097133116261972,58083838,19
ZNF329,9,0.5696795918869628,58126248,19
ZNF274,2,0.8241191870235424,58183029,19
ZNF544,4,0.6533721021342422,58228594,19
ZNF8,2,0.7499116547361384,58278955,19
ERVK3-1,7,0.6776968393999063,58305319,19
ZSCAN22,11,0.8031922435676435,58326994,19
A1BG,6,0.7568472282684724,58345178,19
ZNF497,15,0.7801152732012233,58354357,19
ZNF837,4,0.8489060964709603,58367618,19
RPS5,5,0.7565258507585981,58386400,19
RNF225,15,0.6725549542052038,58396090,19
ZNF584,15,0.7673326282312953,58401504,19
ZNF132,7,0.6771408109181634,58432814,19
ZNF324B,7,0.7449644287772172,58451611,19
ZNF324,11,0.5573213131119976,58467045,19
ZNF446,6,0.72629678263408,58474017,19
SLC27A5,11,0.7279266201185162,58479512,19
ZBTB45,2,0.8036420167729825,58513530,19
TRIM28,2,0.6786575704811779,58544064,19
CHMP2A,6,0.7070425265538974,58551566,19
UBE2M,15,0.6289365084817087,58555712,19
MZF1,7,0.7878274782583887,58561931,19
