# Supplementary material for: Gene Co-Expression in Breast Cancer: A Matter of Distance
Source: Front Oncol. 2021 Nov 17;11:726493. doi: 10.3389/fonc.2021.726493 (PMC8636045; doi:10.3389/fonc.2021.726493)
Supplement: Supplementary Material S13 — Piece-wise permutation p-values of the KS statistics, calculated for all bins obtained in Supplementary Material S8 , in every chromosomal region for each phenotype. [file DataSheet_13.zip › SuppMat10/SuppMat10/Clusters/Healthy/Healthy-chr20-clusters.tsv]

gname,clusterid,assignmentcost,gstart,chromosome
C20orf96,12,0.7558088212593534,270863,20
ZCCHC3,7,0.716270202226327,296968,20
SOX12,2,0.0,325595,20
NRSN2,12,0.7635447126774855,346782,20
TRIB3,2,0.600730475615223,362835,20
RBCK1,12,0.6026980647822585,407498,20
TBC1D20,12,0.0,435480,20
CSNK2A1,10,0.46404472738822244,472498,20
TCF15,6,0.5754799929579104,603797,20
SRXN1,5,0.7356756686452889,646615,20
SLC52A3,4,0.0,760080,20
FAM110A,4,0.5136369523665533,833715,20
ANGPT4,9,0.7112727428300956,869900,20
RSPO4,9,0.8416331567543722,958452,20
PSMF1,10,0.5489643840184452,1113240,20
TMEM74B,4,0.7945835381860475,1180561,20
C20orf202,3,0.7565933890633496,1203454,20
SNPH,12,0.8019958490675443,1266280,20
SDCBP2,7,0.7495403687492139,1309909,20
FKBP1A,7,0.5672486918262516,1368978,20
NSFL1C,7,0.7458257613867256,1442162,20
SIRPB2,1,0.7377297181511588,1470741,20
SIRPA,10,0.5785795766997643,1894167,20
STK35,10,0.7798810740746492,2101611,20
SNRPB,5,0.6876008364930547,2461634,20
ZNF343,11,0.0,2481817,20
TMC2,10,0.7992387034753351,2536607,20
NOP56,11,0.6229917064229904,2652593,20
IDH3B,12,0.624761988917949,2658395,20
EBF4,2,0.7842134922765135,2692878,20
CPXM1,8,0.775666704222215,2794074,20
PCED1A,12,0.6996603163610038,2835314,20
VPS16,12,0.6793933294073555,2840703,20
PTPRA,5,0.5919703869058639,2864184,20
MRPS26,7,0.5860984855437796,3046052,20
UBOX5,3,0.7719370386779684,3107573,20
FASTKD5,3,0.516594220161347,3146519,20
LZTS3,5,0.5433439976759362,3162617,20
DDRGK1,5,0.6437227797792469,3190350,20
ITPA,11,0.610505243184342,3208868,20
SLC4A11,9,0.8123780997319364,3227417,20
C20orf194,10,0.7784282466883263,3249305,20
ATRN,5,0.7088969320775796,3471018,20
ADAM33,4,0.7457753292352761,3667965,20
SIGLEC1,10,0.6588454284879216,3686970,20
HSPA12B,3,0.7405470474080003,3732685,20
C20orf27,12,0.5783339080116174,3753508,20
SPEF1,7,0.7509555127517524,3777504,20
CENPB,5,0.7274061751835137,3783851,20
CDC25B,4,0.5963986744455845,3786772,20
AP5S1,10,0.546184249354918,3820524,20
MAVS,12,0.5595494018409706,3846799,20
PANK2,2,0.6660054295220097,3888839,20
RNF24,5,0.6234798216292434,3927309,20
SMOX,3,0.8533175253421822,4120980,20
ADRA1D,2,0.7335640297743065,4220631,20
PRNP,11,0.7680275565879613,4686236,20
PRND,12,0.7958130464542554,4721909,20
RASSF2,11,0.7152032100879453,4780023,20
SLC23A2,11,0.7494040933857405,4852356,20
TMEM230,10,0.7163548516697842,5068232,20
PCNA,5,0.6985547969949111,5114953,20
CDS2,12,0.717580515680309,5126879,20
GPCPD1,3,0.7234070669466539,5544404,20
SHLD1,8,0.7153681736050403,5750393,20
TRMT6,5,0.5637334711018887,5937228,20
MCM8,3,0.6523746799327304,5950652,20
CRLS1,12,0.558428787540965,6006090,20
FERMT1,4,0.5829683797608651,6074845,20
BMP2,6,0.5742823105059229,6767686,20
TMX4,10,0.45110551124450216,7977346,20
PLCB1,9,0.7287370415735555,8077251,20
PLCB4,5,0.6255437562042367,9068763,20
PAK5,10,0.7103441325873256,9537389,20
ANKEF1,12,0.7202472029708462,9986126,20
MKKS,10,0.5526982384150243,10401009,20
SLX4IP,2,0.6303804216486133,10435305,20
JAG1,3,0.7391675943024669,10637684,20
BTBD3,8,0.534903469935347,11890723,20
SPTLC3,5,0.6164674356564628,13008972,20
ISM1,5,0.6939933097706248,13221274,20
TASP1,5,0.6871463866601831,13389392,20
ESF1,11,0.5710635449407078,13714322,20
NDUFAF5,10,0.759995324678804,13785007,20
MACROD2,6,0.8013848955874905,13995369,20
FLRT3,12,0.707777867719124,14322985,20
KIF16B,5,0.6906566483499158,16272104,20
SNRPB2,4,0.6076182583524178,16729961,20
BFSP1,2,0.7928288691942046,17493905,20
DSTN,5,0.7573521254017098,17570075,20
RRBP1,5,0.6200939729593924,17613678,20
SNX5,10,0.3246301747131519,17941597,20
OVOL2,5,0.5627394791107447,17956979,20
MGME1,10,0.5755925247214819,17969018,20
PET117,8,0.7951251178146299,18137863,20
KAT14,10,0.47975839211527893,18138118,20
ZNF133,11,0.5431723496606382,18288283,20
DZANK1,4,0.7573433134725879,18383367,20
POLR3F,7,0.676399478989856,18467389,20
RBBP9,5,0.5276960581699792,18486540,20
SEC23B,5,0.0,18507520,20
SMIM26,3,0.7099054000235855,18567347,20
DTD1,8,0.6072089966957016,18587893,20
SLC24A3,12,0.6928750576154727,19212646,20
RIN2,7,0.5460633119884991,19757606,20
NAA20,12,0.6481759624006616,20017116,20
CRNKL1,11,0.5487433746240724,20034368,20
RALGAPA2,6,0.6712104815770523,20389530,20
KIZ,12,0.6408296684457226,21125983,20
XRN2,5,0.5986724711959847,21303331,20
THBD,3,0.743703037848221,23045633,20
CD93,2,0.7367537365969119,23079360,20
NXT1,3,0.5428504897452158,23350791,20
GZF1,5,0.6649115290792812,23362182,20
NAPB,9,0.6930637235505954,23374519,20
CST3,10,0.7837360422292922,23626706,20
SYNDIG1,12,0.8319917965176075,24469629,20
CST7,3,0.790895059196091,24949269,20
APMAP,12,0.5289411526327299,24962925,20
ACSS1,5,0.6735344410704628,25006230,20
ENTPD6,5,0.5756941128808757,25195693,20
PYGB,6,0.8064119471782826,25248085,20
ABHD12,5,0.6494546716200477,25294743,20
GINS1,3,0.653511500909645,25407673,20
NINL,12,0.6265905899702863,25452697,20
NANP,6,0.6846896305543584,25612935,20
ZNF337,1,0.6270493777180058,25673195,20
FAM182B,1,0.8121304248613116,25762384,20
REM1,11,0.7095840296856621,31475288,20
HM13,5,0.5723624298987726,31514410,20
ID1,6,0.36318425733568394,31605283,20
COX4I2,7,0.7735217990924509,31637888,20
BCL2L1,9,0.0,31664452,20
TPX2,12,0.6986818339901615,31739271,20
FOXS1,6,0.6719864089819032,31844301,20
DUSP15,5,0.649981373967736,31847637,20
TTLL9,7,0.8020183616875367,31870702,20
PDRG1,11,0.5965333068899157,31944337,20
CCM2L,7,0.6797063167913309,32010450,20
HCK,5,0.8009489676564718,32052188,20
TM9SF4,8,0.5254543191033586,32109506,20
PLAGL2,10,0.5525648524920728,32192504,20
POFUT1,5,0.8088556600923901,32207880,20
KIF3B,10,0.6754710981616767,32277651,20
ASXL1,7,0.7474395896711765,32358330,20
NOL4L,6,0.45134741933935685,32443059,20
C20orf203,6,0.8068120542929388,32631652,20
COMMD7,4,0.5896012539291828,32702691,20
DNMT3B,7,0.6438385056685763,32762385,20
MAPRE1,5,0.5978387318469363,32819954,20
CDK5RAP1,8,0.6698408788168652,33358839,20
SNTA1,10,0.39182716048027977,33407955,20
CBFA2T2,2,0.704489367806558,33490075,20
NECAB3,2,0.6738235144239828,33657087,20
C20orf144,9,0.7972475356887565,33662327,20
ACTL10,8,0.6369023282054467,33666943,20
E2F1,4,0.7827554946919293,33675477,20
PXMP4,11,0.768722336779148,33702758,20
ZNF341,8,0.6626961357275715,33731657,20
CHMP4B,7,0.4630547734130547,33811348,20
RALY,8,0.0,33993646,20
EIF2S2,10,0.5045576719817069,34088309,20
AHCY,1,0.5695557700841521,34280268,20
ITCH,8,0.6438560159995246,34363241,20
DYNLRB1,10,0.3192659202973236,34516409,20
MAP1LC3A,3,0.7695544862517398,34546854,20
PIGU,8,0.532126068296653,34560542,20
NCOA6,11,0.6600299684668703,34689097,20
TP53INP2,3,0.763141667263749,34704339,20
GGT7,5,0.6285940090790963,34844720,20
ACSS2,5,0.7558833975018814,34872146,20
GSS,8,0.6701933216450346,34928432,20
TRPC4AP,10,0.5516978567106652,35002404,20
EDEM2,3,0.8217066832677006,35115364,20
PROCR,12,0.8102523020409538,35172072,20
MMP24OS,11,0.6902744855295325,35201745,20
MMP24,9,0.7686046248016658,35226690,20
EIF6,5,0.7055240984785134,35278911,20
UQCC1,10,0.4996333946642151,35302566,20
GDF5,6,0.8009921161442695,35433347,20
CEP250,2,0.826818349867015,35455164,20
ERGIC3,8,0.7529976527390541,35542021,20
SPAG4,4,0.6046287706399183,35615892,20
CPNE1,8,0.7004309542585861,35626031,20
RBM12,3,0.4174151850410235,35648925,20
NFS1,7,0.6983836619714292,35668052,20
ROMO1,8,0.71069999457075,35699272,20
RBM39,11,0.7600438787087145,35701347,20
PHF20,11,0.6775803649374621,35771974,20
SCAND1,8,0.8131264152648123,35953617,20
CNBD2,12,0.8086175867793581,35954564,20
EPB41L1,1,0.7627356164340001,36091504,20
AAR2,5,0.7087614176592154,36236459,20
DLGAP4,10,0.3891692547771676,36306336,20
MYL9,7,0.7986306014112894,36541497,20
TGIF2,3,0.6644046917723632,36573488,20
RAB5IF,10,0.7168151615107199,36605779,20
SLA2,5,0.792571637619195,36612318,20
NDRG3,8,0.6907269724300015,36651766,20
DSN1,3,0.7682930087541251,36751791,20
SOGA1,9,0.8329884417029473,36777447,20
TLDC2,6,0.6174352414647756,36876121,20
SAMHD1,3,0.7682984961199295,36889773,20
RBL1,10,0.40624589444677806,36996349,20
MROH8,10,0.5258384657078539,37101226,20
RPN2,7,0.5298214662286543,37178410,20
MANBAL,5,0.7494581374749016,37289638,20
SRC,11,0.7422302899163487,37344685,20
BLCAP,10,0.5667723751491536,37492472,20
CTNNBL1,8,0.6988905522159781,37693955,20
TTI1,8,0.6044540409103187,37983007,20
RPRD1B,7,0.4405829812094785,38033546,20
TGM2,3,0.8470460421980966,38127385,20
KIAA1755,4,0.770691503232985,38210503,20
BPI,9,0.8617301842243628,38304123,20
RALGAPB,8,0.7576455342437305,38472816,20
ARHGAP40,5,0.718964627322151,38601934,20
ACTR5,8,0.6130362796773767,38748460,20
PPP1R16B,11,0.7000249695902675,38805697,20
FAM83D,7,0.7602550698957976,38926312,20
DHX35,8,0.6105973947746614,38962299,20
MAFB,6,0.7019727086230704,40685848,20
TOP1,2,0.8060773816256718,41028822,20
PLCG1,10,0.7012343991344789,41136960,20
ZHX3,10,0.6520048468647069,41178448,20
LPIN3,3,0.48023028802959167,41340920,20
EMILIN3,9,0.8069844136100655,41359962,20
CHD6,3,0.708391650446977,41402083,20
PTPRT,5,0.7030652705846366,42072752,20
SRSF6,3,0.0,43457893,20
L3MBTL1,7,0.5640850638033421,43489442,20
IFT52,2,0.7697648507061067,43590931,20
TOX2,9,0.8042200006866492,43914852,20
OSER1,10,0.6309282113766292,44195939,20
FITM2,12,0.8185733353175904,44302840,20
TTPAL,3,0.6728632496877509,44475874,20
SERINC3,1,0.8900953650882489,44496221,20
PKIG,3,0.7036846566718078,44531785,20
ADA,10,0.7502197959486148,44619522,20
KCNK15,5,0.7469123443602639,44745865,20
YWHAB,7,0.6077477401103359,44885702,20
PABPC1L,7,0.7541318952142734,44910062,20
TOMM34,11,0.6275676839550086,44942130,20
STK4,5,0.6905477198712588,44966479,20
KCNS1,3,0.5748072507991717,45091214,20
SLPI,4,0.7305193507541933,45252239,20
SDC4,10,0.46746519340582204,45325288,20
SYS1,1,0.655998912439768,45361937,20
SYS1-DBNDD2,12,0.852500213963707,45363200,20
TP53TG5,8,0.676135187986975,45372557,20
DBNDD2,10,0.3508643421528135,45406057,20
PIGT,10,0.7530612778478795,45416084,20
WFDC2,10,0.3963612065553709,45469753,20
WFDC3,6,0.7880607641087588,45747944,20
DNTTIP1,10,0.711496927544107,45791954,20
UBE2C,12,0.6995811219736823,45812576,20
SNX21,10,0.6666724184784727,45833799,20
ACOT8,8,0.7619686901983979,45841721,20
ZSWIM3,11,0.5874543559361463,45857614,20
ZSWIM1,10,0.6071761394744295,45881227,20
SPATA25,10,0.6224685450249046,45886489,20
NEURL2,10,0.5468599410744113,45888625,20
CTSA,4,0.7731691050782808,45890144,20
PLTP,10,0.8513567240996052,45898621,20
PCIF1,8,0.462736740190808,45934683,20
ZNF335,11,0.6641640997757938,45948660,20
SLC12A5,7,0.8205976093688201,46021690,20
NCOA5,5,0.6159589543583858,46060991,20
CD40,11,0.7003747962363756,46118272,20
CDH22,4,0.689809323653491,46173733,20
SLC35C2,3,0.6252729283782483,46345980,20
ELMO2,11,0.5350275840455012,46366050,20
ZNF334,2,0.8442787452684816,46499630,20
SLC13A3,5,0.768295680396035,46557823,20
TP53RK,7,0.625559946689505,46684365,20
SLC2A10,10,0.6397121447441325,46709649,20
EYA2,5,0.6475406048890393,46894624,20
ZMYND8,7,0.5542328728022698,47209214,20
NCOA3,11,0.6417156583618493,47501887,20
SULF2,6,0.6345555636715405,47656348,20
PREX1,7,0.8172490929550137,48624252,20
ARFGEF2,5,0.8041127990498452,48921711,20
CSE1L,7,0.5858572376901277,49046246,20
STAU1,7,0.37658397333448657,49113339,20
DDX27,3,0.640418359829035,49219295,20
ZNFX1,6,0.7365821433409101,49237946,20
KCNB1,12,0.7616118496963956,49293394,20
PTGIS,1,0.7364012080419233,49503874,20
B4GALT5,10,0.38695737750480363,49632945,20
SLC9A8,7,0.615787938624351,49812713,20
SPATA2,7,0.48925088176060816,49903391,20
RNF114,7,0.5352484762875851,49936336,20
SNAI1,6,0.4998969264781957,49982980,20
UBE2V1,10,0.5858080982632385,50081124,20
TMEM189,10,0.7249344129815932,50118254,20
CEBPB,5,0.7901218916341773,50190734,20
PTPN1,1,0.8031222894020469,50510321,20
RIPOR3,10,0.7476156076606196,50586108,20
BCAS4,2,0.5651586420100803,50794894,20
ADNP,7,0.3822047147261147,50888916,20
DPM1,10,0.594574971907924,50934867,20
MOCS3,7,0.5122514796893604,50958826,20
KCNG1,9,0.8028998489612998,51003656,20
NFATC2,2,0.6829670589610024,51386957,20
ATP9A,10,0.5939703260285667,51596514,20
SALL4,2,0.6622101584426697,51782331,20
ZFP64,7,0.44910057097831635,52051663,20
TSHZ2,10,0.713767684382004,52972358,20
ZNF217,11,0.7081820753599459,53567065,20
PFDN4,10,0.4415387738815877,54208087,20
FAM210B,1,0.7982783758551347,56358974,20
AURKA,4,0.5952022644208509,56369389,20
CSTF1,7,0.2933372336067842,56392371,20
CASS4,6,0.6157917810182862,56412112,20
RTF2,8,0.5030690984999913,56468585,20
GCNT7,7,0.5878939669368475,56491492,20
FAM209B,1,0.8143943640305533,56533246,20
TFAP2C,4,0.7235098615491011,56629306,20
BMP7,5,0.7205625795245261,57168753,20
RAE1,4,0.5714540035500733,57351223,20
RBM38,10,0.3013374394131816,57391396,20
ZBP1,7,0.7670796328969031,57603846,20
PMEPA1,6,0.7122004488624463,57648392,20
RAB22A,4,0.5394310688310567,58309715,20
VAPB,10,0.2498567821911195,58389122,20
STX16,10,0.6178960889252335,58651253,20
STX16-NPEPL1,10,0.5191480307114033,58651434,20
NPEPL1,10,0.5604339788713333,58689131,20
GNAS,10,0.4207864467071667,58839718,20
NELFCD,4,0.6212353885526856,58981208,20
CTSZ,11,0.6326018435148806,58995185,20
ATP5F1E,10,0.4877879888059158,59025475,20
PRELID3B,7,0.4867571179665554,59033145,20
ZNF831,7,0.6371468238078046,59123381,20
EDN3,10,0.492172622721734,59300443,20
SYCP2,10,0.39350088046706533,59863564,20
FAM217B,10,0.3592835328675096,59933764,20
PPP1R3D,7,0.3894729643581749,59936663,20
CDH26,6,0.8113420159336249,59958427,20
CDH4,10,0.6438411796507575,61252261,20
TAF4,7,0.20197077220810467,61953469,20
LSM14B,7,0.38008121102541204,62122461,20
PSMA7,10,0.5106286626823859,62136733,20
SS18L1,12,0.6681413623588544,62143769,20
MTG2,7,0.7573867593240511,62183029,20
OSBPL2,5,0.7158691783903518,62231922,20
ADRM1,10,0.5357143270300584,62302093,20
LAMA5,7,0.6811275922083775,62307955,20
RPS21,6,0.7036851055006048,62387103,20
CABLES2,7,0.4171557944722467,62388632,20
RBBP8NL,4,0.6881016934404095,62410237,20
SLCO4A1,9,0.6992377425464071,62642503,20
MRGBP,7,0.5854743094476538,62796473,20
OGFR,7,0.49825611095880395,62804835,20
COL9A3,1,0.7358094558265225,62816244,20
TCFL5,7,0.5509630922974974,62841115,20
DIDO1,7,0.0,62877738,20
GID8,4,0.6668771286634614,62938147,20
SLC17A9,5,0.7006597225393143,62952707,20
YTHDF1,7,0.3229094758077523,63195429,20
ARFGAP1,7,0.629101431185198,63272785,20
PPDPF,10,0.5011838000158815,63520765,20
PTK6,5,0.7622591883180917,63528001,20
SRMS,1,0.7794027873906515,63540810,20
FNDC11,5,0.6237065364977392,63547891,20
HELZ2,8,0.7654535120095693,63558086,20
GMEB2,7,0.5504733903304864,63587602,20
STMN3,11,0.8336960104443353,63639705,20
RTEL1,7,0.6913382334618399,63657810,20
RTEL1-TNFRSF6B,8,0.6003388385134643,63659300,20
ARFRP1,7,0.5360586763723465,63698642,20
ZGPAT,11,0.805207877321163,63707465,20
LIME1,1,0.0,63736283,20
SLC2A4RG,10,0.35412714009710233,63739776,20
ZBTB46,6,0.5466189962895214,63743666,20
TPD52L2,10,0.4552268751466332,63865228,20
DNAJC5,7,0.5604811784787469,63895126,20
UCKL1,10,0.0,63939829,20
ZNF512B,7,0.609747266685109,63956704,20
SAMD10,5,0.5315608815221836,63974116,20
PRPF6,8,0.7657868283427701,63981132,20
C20orf204,8,0.5247056556831005,64034344,20
SOX18,6,0.0,64047582,20
TCEA2,10,0.34195807605702844,64049836,20
RGS19,7,0.45297705200387606,64073181,20
OPRL1,7,0.8157878533812613,64080082,20
PCMTD2,10,0.420225641439928,64255695,20
