# Supplementary material for: Gene Co-Expression in Breast Cancer: A Matter of Distance
Source: Front Oncol. 2021 Nov 17;11:726493. doi: 10.3389/fonc.2021.726493 (PMC8636045; doi:10.3389/fonc.2021.726493)
Supplement: Supplementary Material S13 — Piece-wise permutation p-values of the KS statistics, calculated for all bins obtained in Supplementary Material S8 , in every chromosomal region for each phenotype. [file DataSheet_13.zip › SuppMat10/SuppMat10/Clusters/Healthy/Healthy-chr21-clusters.tsv]

gname,clusterid,assignmentcost,gstart,chromosome
GATD3B,7,0.7524032657548505,5079294,21
SIK1B,2,0.8244203868673314,6111134,21
U2AF1L5,1,0.8476862589944242,6484623,21
RBM11,1,0.6729685740904356,14216130,21
HSPA13,3,0.6128532521318923,14371115,21
SAMSN1,3,0.830075484131939,14485228,21
NRIP1,3,0.7089479579509488,14961235,21
USP25,4,0.5418854879486246,15730025,21
CXADR,4,0.5215978705014706,17513043,21
BTG3,3,0.5531504409683327,17593653,21
C21orf91,7,0.8383352102350907,17788974,21
CHODL,4,0.6817292411007156,17901263,21
NCAM2,1,0.8208279707165722,20998409,21
MRPL39,4,0.6102474421134723,25585656,21
JAM2,8,0.7166725306748625,25639258,21
ATP5PF,4,0.0,25716503,21
GABPA,2,0.8464237419931497,25734570,21
APP,2,0.700427372925959,25880550,21
CYYR1,4,0.6025890027459269,26466209,21
ADAMTS1,2,0.751906845582579,26835755,21
ADAMTS5,3,0.7802809257212941,26917922,21
N6AMT1,7,0.8005223029386087,28872191,21
LTN1,3,0.6097430469970715,28928144,21
RWDD2B,4,0.49708096911204414,29004384,21
USP16,4,0.543369449540205,29024629,21
CCT8,3,0.7400060199009912,29055805,21
MAP3K7CL,6,0.7537871907813881,29077471,21
BACH1,3,0.555465845444207,29194071,21
TIAM1,8,0.6766182583207536,31118416,21
SOD1,4,0.5184437380157532,31659622,21
SCAF4,4,0.7688792079079685,31671033,21
HUNK,3,0.7394454904336295,31873020,21
MIS18A,3,0.7219774011728517,32268228,21
URB1,3,0.7710262903988574,32311018,21
EVA1C,4,0.6719329693651288,32412006,21
TCP10L,4,0.7674938394594568,32573721,21
CFAP298,7,0.73941077261729,32592079,21
SYNJ1,2,0.6731299632661853,32628759,21
PAXBP1,3,0.6806517466586676,32733899,21
IFNAR2,4,0.7885600658259385,33229901,21
IL10RB,4,0.7670553549645516,33266367,21
IFNAR1,3,0.6784400279213422,33324429,21
IFNGR2,4,0.522328808468991,33402896,21
TMEM50B,4,0.5665935389009031,33432485,21
DNAJC28,4,0.6127745713344415,33485530,21
GART,2,0.7304064614161103,33503931,21
SON,3,0.0,33543038,21
DONSON,3,0.7262630346637321,33559542,21
CRYZL1,7,0.6580352611796202,33589341,21
ITSN1,4,0.7192895759844029,33642400,21
ATP5PO,4,0.3609856037615027,33903453,21
MRPS6,5,0.0,34073224,21
SLC5A3,5,0.3281034530826752,34073578,21
KCNE2,4,0.7181462521906753,34364024,21
KCNE1,2,0.8255691454899756,34446688,21
RCAN1,2,0.6526936976338278,34513142,21
CLIC6,5,0.81040500019382,34669389,21
RUNX1,2,0.6805326316064115,34787801,21
SETD4,5,0.7961519091916831,36034541,21
CBR1,5,0.7420320973127692,36069941,21
CBR3,8,0.7225445602916442,36135079,21
DOP1B,5,0.6414927449731254,36156782,21
MORC3,2,0.7110153154183199,36320189,21
CHAF1B,4,0.5417872029748416,36385392,21
SIM2,4,0.5604918582562067,36699133,21
HLCS,5,0.7292123232639064,36750888,21
PIGP,4,0.477712426783385,37059170,21
TTC3,4,0.7200293895085799,37073226,21
VPS26C,4,0.5551433159198362,37223420,21
DYRK1A,5,0.6550144070702435,37365573,21
KCNJ15,5,0.8238297941461393,38155549,21
ERG,8,0.7409343715448982,38380027,21
ETS2,3,0.5722864617847434,38805183,21
PSMG1,1,0.7827742957027345,39174769,21
BRWD1,7,0.6285092098011478,39184176,21
HMGN1,7,0.7815988113946016,39342315,21
WRB,8,0.7920775140673875,39377698,21
LCA5L,1,0.7929554539758958,39405844,21
DSCAM,2,0.7260476459490965,40010999,21
BACE2,4,0.6745848568914348,41167801,21
MX2,2,0.8366627318173588,41361999,21
MX1,3,0.865236406075873,41420304,21
TMPRSS2,1,0.17152995519074432,41464305,21
RIPK4,1,0.5674746850268235,41739369,21
PRDM15,5,0.7838631833675428,41798225,21
C2CD2,3,0.8518212223787351,41885112,21
ZBTB21,3,0.5056684734490269,41986831,21
ABCG1,7,0.7791724882927191,42199689,21
TMPRSS3,1,0.0,42371837,21
UBASH3A,3,0.7874231941360597,42403447,21
RSPH1,7,0.625186210577982,42472486,21
SLC37A1,8,0.6852195481652196,42496008,21
PDE9A,3,0.6858998607106215,42653621,21
WDR4,4,0.7632641896745623,42843094,21
NDUFV3,4,0.4996114281486258,42879644,21
PKNOX1,2,0.0,42974510,21
U2AF1,3,0.6912779543518482,43092956,21
HSF2BP,4,0.7212277162250317,43529186,21
RRP1B,3,0.6699579310204862,43659560,21
PDXK,8,0.5811851220160744,43719094,21
CSTB,5,0.7274099678759505,43772511,21
RRP1,7,0.8164317844511526,43789513,21
AGPAT3,5,0.5751567749538873,43865223,21
TRAPPC10,3,0.6119379438880357,44012309,21
ICOSLG,3,0.7910908285456298,44217014,21
PFKL,7,0.6742342751554011,44300051,21
CFAP410,7,0.8439627597903911,44328944,21
TRPM2,8,0.6335235659639217,44350163,21
LRRC3,5,0.6527073310283212,44455510,21
TSPEAR,6,0.8374824123398245,44497893,21
UBE2G2,2,0.6364953447066221,44768580,21
SUMO3,1,0.7491540354862365,44805617,21
PTTG1IP,1,0.6791325350556331,44849585,21
ITGB2,5,0.6993945246095072,44885953,21
FAM207A,6,0.48933058507875526,44940012,21
ADARB1,6,0.0,45073853,21
POFUT2,3,0.8017580020864012,45263928,21
COL18A1,6,0.6668310081516458,45405165,21
SLC19A1,4,0.7076661611116946,45493572,21
PCBP3,5,0.858149436608511,45643694,21
COL6A1,8,0.3838041029578708,45981737,21
COL6A2,8,0.0,46098097,21
FTCD,2,0.7879257471697144,46136262,21
SPATC1L,2,0.812875962516619,46161148,21
LSS,5,0.5579234971989111,46188141,21
MCM3AP,1,0.6880778560200207,46235133,21
YBEY,7,0.666386042189494,46286342,21
C21orf58,7,0.0,46300181,21
PCNT,4,0.4061346604818803,46324141,21
DIP2A,3,0.7052921259903394,46458891,21
PRMT2,7,0.6173845451946527,46635595,21
