# Supplementary material for: Gene Co-Expression in Breast Cancer: A Matter of Distance
Source: Front Oncol. 2021 Nov 17;11:726493. doi: 10.3389/fonc.2021.726493 (PMC8636045; doi:10.3389/fonc.2021.726493)
Supplement: Supplementary Material S13 — Piece-wise permutation p-values of the KS statistics, calculated for all bins obtained in Supplementary Material S8 , in every chromosomal region for each phenotype. [file DataSheet_13.zip › SuppMat10/SuppMat10/Clusters/Healthy/Healthy-chr22-clusters.tsv]

gname,clusterid,assignmentcost,gstart,chromosome
IL17RA,10,0.31246438222245054,17084954,22
TMEM121B,3,0.7473316529175,17116299,22
HDHD5,12,0.7496642509022063,17137511,22
ADA2,4,0.7330331911125982,17178790,22
SLC25A18,6,0.6275537695497745,17563450,22
ATP6V1E1,6,0.6773725034590692,17592136,22
BCL2L13,6,0.5945065272340211,17628855,22
BID,12,0.5842767634283381,17734138,22
MICAL3,3,0.6544801027465785,17787649,22
PEX26,2,0.7042266947632037,18077920,22
USP18,3,0.8224938472001433,18149899,22
RIMBP3,12,0.5930096239432694,18605815,22
DGCR6,14,0.8038779910499342,18906028,22
PRODH,10,0.5261870771305692,18912777,22
DGCR2,10,0.6746230599806932,19036282,22
ESS2,9,0.6679345219505897,19130279,22
SLC25A1,10,0.39574369353339167,19175581,22
CLTCL1,2,0.7324929858586942,19179473,22
HIRA,5,0.5706861985990717,19330698,22
C22orf39,2,0.7229848931886138,19351368,22
MRPL40,6,0.0,19431902,22
UFD1,4,0.7021884963622673,19449911,22
CDC45,1,0.5735111901015622,19479459,22
CLDN5,10,0.804319669604272,19523024,22
SEPT5,11,0.5687140178517791,19714503,22
TBX1,5,0.8566117859472892,19756703,22
GNB1L,14,0.8035485326405389,19783223,22
RTL10,13,0.7238563113357253,19846138,22
TXNRD2,9,0.7209917571818119,19875517,22
COMT,10,0.6354916108784624,19941607,22
ARVCF,11,0.635536135729083,19969896,22
TANGO2,8,0.7839952327150759,20017014,22
DGCR8,5,0.620937302945592,20080232,22
TRMT2A,7,0.6752687538942586,20111875,22
RANBP1,12,0.6331804713215878,20115938,22
ZDHHC8,3,0.7271317689760883,20129456,22
CCDC188,9,0.6701203657465247,20148427,22
RTN4R,9,0.7283297189250072,20241415,22
DGCR6L,2,0.7196527883583868,20314276,22
ZNF74,14,0.6640350021432799,20394115,22
SCARF2,8,0.7796291995180874,20424815,22
KLHL22,10,0.5615697389928895,20441519,22
MED15,8,0.7096301088936876,20495913,22
PI4KA,2,0.7139996341272619,20707691,22
SNAP29,4,0.8397724402816228,20859007,22
CRKL,2,0.5653050409240837,20917407,22
AIFM3,12,0.6505822746841011,20965108,22
LZTR1,4,0.7314462156349981,20982269,22
THAP7,5,0.6135677715133563,20999104,22
SLC7A4,13,0.7237384037224645,21028718,22
HIC2,10,0.6732159222395943,21417371,22
TMEM191C,7,0.7466810835221545,21466423,22
UBE2L3,4,0.5874041823695273,21549447,22
YDJC,14,0.6437541347745843,21628089,22
CCDC116,1,0.7036183702693803,21632716,22
SDF2L1,2,0.706198586797373,21642302,22
PPIL2,4,0.0,21666009,22
YPEL1,10,0.5987545583610498,21697536,22
MAPK1,12,0.703594756418245,21754500,22
PPM1F,5,0.6490337687105174,21919425,22
TOP3B,6,0.7326856864550702,21957025,22
ZNF280B,10,0.673159839810979,22484421,22
IGLL5,13,0.728814370541238,22887780,22
RSPH14,5,0.7597949636889635,23059415,22
GNAZ,12,0.7190386129346197,23070519,22
RAB36,7,0.6771713873941902,23145326,22
BCR,2,0.6077127515413978,23179704,22
DRICH1,1,0.8193246019738144,23608452,22
RGL4,11,0.7432038439317165,23688136,22
ZNF70,7,0.686128428181777,23738682,22
CHCHD10,6,0.5745867027849574,23765834,22
MMP11,1,0.7252754382325165,23768226,22
SMARCB1,5,0.7500411537829605,23786931,22
DERL3,3,0.766701482624065,23834503,22
SLC2A11,10,0.6950200769090213,23856703,22
MIF,9,0.6227641211394821,23894383,22
DDTL,10,0.790307710900997,23966888,22
DDT,14,0.6210747234510171,23971365,22
CABIN1,2,0.6624554460818877,24011192,22
SUSD2,1,0.8639577224197394,24181487,22
GGT5,12,0.7122531995092161,24219654,22
SPECC1L,12,0.7188371733671518,24270817,22
ADORA2A,12,0.7261071672619371,24417879,22
UPB1,9,0.779714735753235,24494107,22
GUCD1,10,0.647610438277288,24540423,22
SNRPD3,14,0.7256781792405158,24555958,22
LRRC75B,14,0.5909162549574312,24585620,22
SGSM1,6,0.7628278093306412,24806169,22
KIAA1671,6,0.6248115392077178,24952730,22
CRYBB3,12,0.6897014870536702,25199858,22
CRYBB2,10,0.8229612596139624,25212564,22
LRP5L,14,0.804062701203766,25351418,22
GRK3,10,0.6518513803776189,25564675,22
ASPHD2,4,0.8179035708365444,26429260,22
HPS4,2,0.6775192178585845,26443423,22
SRRD,2,0.5256713682340513,26483877,22
TFIP11,5,0.6205218021555088,26491225,22
TPST2,4,0.6521702494091475,26521996,22
CRYBB1,1,0.7912701442439847,26599278,22
MN1,2,0.3356804480966248,27748277,22
PITPNB,11,0.6242957188913167,27851669,22
TTC28,1,0.745880929330634,27978014,22
CHEK2,14,0.746773303997113,28687743,22
HSCB,13,0.6520240665634833,28742039,22
CCDC117,14,0.6411676823915546,28772674,22
ZNRF3,12,0.7530256554292671,28883592,22
EMID1,3,0.6808984730880083,29205896,22
RHBDD3,10,0.7655212903026083,29259872,22
EWSR1,3,0.7160454323451264,29268009,22
GAS2L1,9,0.6725138789818262,29306582,22
RASL10A,8,0.6620264076715806,29312933,22
AP1B1,8,0.6130925598859538,29327680,22
NEFH,13,0.713131771224756,29480230,22
THOC5,2,0.6449599339605917,29505879,22
NIPSNAP1,1,0.6621880552242339,29554808,22
NF2,5,0.646597250640798,29603556,22
CABP7,1,0.7411769478843858,29720003,22
ZMAT5,12,0.7239865381890332,29730956,22
UQCR10,2,0.4711342079265757,29767369,22
ASCC2,5,0.5529442750916294,29788609,22
MTMR3,12,0.4568969398372401,29883155,22
LIF,14,0.7324069611956339,30240453,22
OSM,10,0.7801591074726141,30262829,22
CASTOR1,10,0.6478086418420209,30285117,22
TBC1D10A,2,0.7644562215423033,30291990,22
SF3A1,10,0.5688759086669021,30331988,22
CCDC157,7,0.6639877220881227,30356635,22
RNF215,5,0.6385456308630755,30368811,22
SEC14L2,12,0.7328166500118665,30396941,22
MTFP1,12,0.737968760418502,30425623,22
SEC14L6,14,0.7997950641020372,30522799,22
GAL3ST1,14,0.6924054363929977,30554635,22
PES1,3,0.6723854809290525,30576625,22
TCN2,1,0.7147051492136238,30606838,22
SLC35E4,14,0.0,30635781,22
DUSP18,7,0.6096007478951522,30652051,22
OSBP2,12,0.6253106653176126,30693782,22
MORC2,11,0.455338377533124,30925130,22
SMTN,11,0.0,31064105,22
SELENOM,8,0.6965087388198263,31104772,22
INPP5J,2,0.7407408888044904,31122731,22
RNF185,13,0.6866499085986225,31160182,22
LIMK2,7,0.5034883370966152,31212239,22
PIK3IP1,9,0.6616992386586062,31281593,22
PATZ1,12,0.549378345557509,31325804,22
DRG1,10,0.44301003862192523,31399523,22
EIF4ENIF1,12,0.5799278148884459,31436977,22
SFI1,5,0.6255528710436575,31488688,22
PISD,10,0.7150191179760135,31618491,22
PRR14L,4,0.7074876247688682,31676256,22
DEPDC5,8,0.8170705616849779,31753867,22
YWHAH,11,0.6638441406101618,31944522,22
SLC5A1,2,0.12110080124832101,32043032,22
SLC5A4,4,0.8481765179878797,32218476,22
RTCB,13,0.6254324551995484,32387582,22
FBXO7,10,0.5784294919570707,32474676,22
SYN3,5,0.6750082753788844,32512552,22
TIMP3,5,0.7352098241947758,32801701,22
LARGE1,2,0.6629655235463803,33162226,22
HMGXB4,10,0.4686450514859132,35257452,22
TOM1,11,0.7475987544894903,35299275,22
MCM5,5,0.609341296285863,35400134,22
RASD2,14,0.7339332731580284,35540831,22
MB,2,0.0,35606764,22
APOL6,6,0.7830256308882291,35648446,22
RBFOX2,3,0.7963944653539896,35738736,22
APOL3,6,0.6250723564811318,36140330,22
APOL4,10,0.2865265078802802,36189124,22
APOL2,13,0.7927429187469802,36226209,22
APOL1,4,0.7726534067614012,36253010,22
MYH9,12,0.5308256324699986,36281277,22
TXN2,10,0.6112490866451736,36467046,22
FOXRED2,14,0.646078722469793,36487190,22
EIF3D,13,0.7322033983332019,36510855,22
IFT27,12,0.603896569038793,36758202,22
NCF4,5,0.788871569430218,36860988,22
CSF2RB,9,0.7932892031146446,36913628,22
TST,6,0.6225351966308788,37010859,22
MPST,10,0.35844423450598806,37019635,22
KCTD17,11,0.7419546749824982,37051736,22
IL2RB,13,0.6775604476913476,37125843,22
C1QTNF6,14,0.7793207564307705,37180166,22
RAC2,9,0.7454091730569639,37225270,22
CYTH4,12,0.7220215254421165,37282027,22
MFNG,13,0.7572646050909526,37469063,22
CARD10,14,0.6451011573463811,37490362,22
CDC42EP1,6,0.6415193884638748,37560480,22
LGALS2,9,0.8401461962999299,37570248,22
GGA1,5,0.6925464070902785,37608725,22
SH3BP1,8,0.7022000339733581,37634654,22
PDXP,9,0.6745583052842938,37658723,22
LGALS1,2,0.7325854745345077,37675636,22
NOL12,12,0.7100677152749149,37681673,22
TRIOBP,5,0.7074187502974549,37697048,22
H1F0,12,0.7148336742744579,37805093,22
GCAT,10,0.5820563545415914,37807905,22
ANKRD54,7,0.7053513330296597,37830855,22
EIF3L,12,0.7539258244939793,37848868,22
MICALL1,7,0.0,37905657,22
C22orf23,7,0.34363862404246104,37943050,22
POLR2F,12,0.5673739636035022,37952607,22
PICK1,10,0.5792566232890444,38056311,22
SLC16A8,10,0.6308239837493814,38078134,22
BAIAP2L2,4,0.7645232983658669,38084900,22
PLA2G6,4,0.6286861162501711,38111495,22
MAFF,14,0.8193526235979355,38200767,22
TMEM184B,4,0.6509423293494074,38219291,22
CSNK1E,5,0.6183793840857682,38290691,22
KDELR3,7,0.7285483544209989,38468078,22
DDX17,4,0.6761010352194123,38483438,22
DMC1,10,0.44562149995912803,38518948,22
FAM227A,8,0.858260189583154,38578120,22
CBY1,2,0.7348352715031974,38656636,22
TOMM22,12,0.7138384885578433,38681957,22
JOSD1,10,0.5624302834765191,38685543,22
GTPBP1,1,0.6645334731642366,38705742,22
SUN2,10,0.49647569289481275,38734725,22
DNAL4,8,0.5071885073063879,38778508,22
NPTXR,7,0.6499555465640667,38818452,22
CBX6,5,0.6279300751772505,38861450,22
APOBEC3B,1,0.5847713832249579,38982347,22
APOBEC3C,9,0.7267514404423931,39014257,22
APOBEC3D,12,0.6565173671483655,39021113,22
APOBEC3F,7,0.6751403965105227,39040604,22
APOBEC3G,4,0.8324928166764736,39077067,22
APOBEC3H,9,0.8154237831517315,39097224,22
CBX7,5,0.6306513339806047,39120167,22
PDGFB,14,0.6906696467626297,39223359,22
RPL3,7,0.8322823305605409,39312882,22
SYNGR1,5,0.7261553086711086,39349925,22
TAB1,10,0.6677031330935248,39399778,22
MGAT3,8,0.7287375088747812,39457012,22
MIEF1,6,0.6814733248342217,39499432,22
ATF4,7,0.7334821850920197,39519695,22
RPS19BP1,6,0.6760749084776472,39529093,22
CACNA1I,8,0.8135942452996435,39570753,22
GRAP2,11,0.7117120099579793,39901082,22
FAM83F,6,0.6690492053630546,39994954,22
TNRC6B,5,0.6800016634579336,40044817,22
ADSL,2,0.35476620272818615,40346500,22
SGSM3,7,0.644338173486426,40370591,22
MRTFA,13,0.6612145401291495,40410281,22
SLC25A17,4,0.6735956660304632,40769630,22
ST13,5,0.6475239867700344,40824535,22
XPNPEP3,10,0.7117424404613669,40857077,22
RBX1,5,0.6445309546368279,40951347,22
EP300,5,0.5201392670987501,41092592,22
L3MBTL2,2,0.6156340484453513,41205282,22
CHADL,7,0.6588286600187693,41229510,22
RANGAP1,4,0.5409820760202917,41245611,22
ZC3H7B,5,0.4903312962247022,41301525,22
TEF,14,0.7770001242249112,41367333,22
TOB2,11,0.7423843394822357,41433494,22
PHF5A,12,0.7237406692542763,41459717,22
ACO2,6,0.4717774198610736,41469117,22
POLR3H,5,0.0,41525799,22
CSDC2,11,0.6307948915560648,41561010,22
PMM1,10,0.0,41576900,22
DESI1,7,0.6055586703549152,41598028,22
XRCC6,6,0.6765784978518479,41621119,22
SNU13,14,0.6599372647215354,41673933,22
C22orf46,6,0.704546134955002,41688877,22
MEI1,3,0.8016163202091774,41699503,22
CCDC134,7,0.737244204534496,41800679,22
SREBF2,8,0.0,41833079,22
CENPM,1,0.5413001777805557,41938737,22
SEPT3,10,0.4467088100115503,41969475,22
WBP2NL,13,0.8298105374016049,41998725,22
NAGA,14,0.6481141947611078,42058354,22
PHETA2,2,0.4663161396037959,42074248,22
SMDT1,10,0.64030482998862,42079691,22
NDUFA6,6,0.6444132775899748,42085525,22
CYP2D6,10,0.73288091079957,42126499,22
TCF20,5,0.5703226471810796,42160013,22
NFAM1,1,0.8872683639086932,42380410,22
RRP7A,13,0.6845496554336004,42508344,22
POLDIP3,10,0.6989389676288484,42583721,22
CYB5R3,6,0.7221450709668944,42617840,22
A4GALT,14,0.6753668325530402,42692121,22
ARFGAP3,13,0.0,42796502,22
PACSIN2,13,0.6555254002957014,42835412,22
TTLL1,12,0.6639570331446653,43039516,22
BIK,2,0.6449080476153868,43110750,22
MCAT,4,0.6228766153620379,43132206,22
TSPO,10,0.6797948402871616,43151547,22
TTLL12,10,0.5124518990654401,43166622,22
SCUBE1,4,0.7968931099127871,43197280,22
MPPED1,2,0.5983322596896996,43411196,22
EFCAB6,12,0.7321318607328704,43528744,22
SULT4A1,2,0.6499210551316941,43824509,22
SAMM50,2,0.436280391310253,43955442,22
PARVB,2,0.39425560472721144,43999211,22
PARVG,4,0.7630293671044062,44172956,22
SHISAL1,2,0.8705998286135692,44243665,22
RTL6,5,0.5369708527484938,44492583,22
PRR5,12,0.6858448871936493,44668547,22
PRR5-ARHGAP8,8,0.7502003842022509,44702233,22
ARHGAP8,2,0.7189787265432099,44752558,22
PHF21B,9,0.5936268202712032,44881162,22
NUP50,4,0.602037392861386,45163925,22
KIAA0930,14,0.5774519155684237,45190338,22
FAM118A,12,0.7638851803955021,45308968,22
SMC1B,6,0.8133756730488015,45344063,22
RIBC2,5,0.7206103150334167,45413691,22
FBLN1,1,0.7867027233205743,45502238,22
ATXN10,2,0.5940347217286746,45671798,22
WNT7B,6,0.6598854762499022,45920366,22
PRR34,4,0.8368068522551412,46049478,22
PPARA,10,0.43069500951863404,46150521,22
CDPF1,5,0.6539144408390543,46244011,22
PKDREJ,12,0.5786949497727447,46255663,22
TTC38,10,0.4646511636419287,46267961,22
GTSE1,1,0.0,46296870,22
TRMU,4,0.7553432962362735,46330875,22
CELSR1,14,0.6663487230843164,46360834,22
GRAMD4,5,0.6845527197224264,46576012,22
CERK,3,0.8438789872817037,46684410,22
TBC1D22A,2,0.5466213232655552,46762617,22
BRD1,12,0.0,49773283,22
ZBED4,5,0.5049461018848977,49853844,22
ALG12,2,0.6483616336961605,49900229,22
CRELD2,1,0.639545327357063,49918167,22
PIM3,12,0.6949376206271659,49960768,22
MOV10L1,10,0.7801903952461142,50089879,22
PANX2,2,0.48255147196360937,50170731,22
TRABD,5,0.662391084814453,50185915,22
SELENOO,12,0.5898817894362607,50200979,22
TUBGCP6,12,0.687763514712181,50217689,22
HDAC10,14,0.732767465028567,50245183,22
MAPK12,2,0.3932634212909305,50245450,22
MAPK11,9,0.0,50263713,22
PLXNB2,10,0.7655938444815584,50274979,22
DENND6B,7,0.6031794775097823,50309030,22
PPP6R2,5,0.5713154784943888,50343304,22
SBF1,5,0.4846275369769554,50445000,22
ADM2,13,0.7012652002937971,50481543,22
LMF2,1,0.7675995878855789,50502949,22
NCAPH2,5,0.6031037398281612,50508224,22
SCO2,3,0.7249286329651001,50523568,22
TYMP,3,0.2896066246791442,50525752,22
ODF3B,3,0.0,50529710,22
KLHDC7B,7,0.8258461116199658,50546203,22
SYCE3,10,0.8085556030873702,50551112,22
CPT1B,2,0.2974733418490062,50568861,22
CHKB-CPT1B,2,0.4120695277587574,50568869,22
CHKB,7,0.8160024504389394,50578949,22
MAPK8IP2,10,0.5527883795229351,50600793,22
ARSA,7,0.7745146752306103,50622754,22
SHANK3,9,0.5876490459715604,50674415,22
ACR,4,0.6242976710390553,50738196,22
RABL2B,5,0.6646731024266028,50767501,22
