# Supplementary material for: Gene Co-Expression in Breast Cancer: A Matter of Distance
Source: Front Oncol. 2021 Nov 17;11:726493. doi: 10.3389/fonc.2021.726493 (PMC8636045; doi:10.3389/fonc.2021.726493)
Supplement: Supplementary Material S13 — Piece-wise permutation p-values of the KS statistics, calculated for all bins obtained in Supplementary Material S8 , in every chromosomal region for each phenotype. [file DataSheet_13.zip › SuppMat10/SuppMat10/Clusters/Healthy/Healthy-chrX-clusters.tsv]

gname,clusterid,assignmentcost,gstart,chromosome
PLCXD1,10,0.5976852298388046,276322,X
GTPBP6,5,0.741590217555675,304529,X
PPP2R3B,11,0.6250371578668457,333963,X
CSF2RA,9,0.6786938287864916,1268800,X
IL3RA,12,0.0,1336616,X
SLC25A6,10,0.5127577974489481,1386152,X
ASMTL,16,0.7494910924131291,1403139,X
P2RY8,15,0.8135598171367432,1462581,X
AKAP17A,11,0.7096912919448004,1591604,X
DHRSX,14,0.7497778449989897,2219516,X
ZBED1,11,0.5813025919651409,2486414,X
CD99,15,0.7701558366003888,2691187,X
XG,9,0.6974004340823854,2752048,X
ARSD,10,0.372877103026794,2903972,X
ARSE,6,0.0,2934632,X
ARSH,1,0.7507886124003698,3006613,X
MXRA5,8,0.7099164420104678,3308565,X
PRKX,13,0.8441914089262064,3604370,X
NLGN4X,13,0.76674181232628,5840637,X
PUDP,1,0.7148875906608709,6667865,X
STS,5,0.5924534698912054,7147237,X
PNPLA4,11,0.5615263303625293,7898247,X
ANOS1,7,0.7463746717436486,8528874,X
TBL1X,12,0.6696816428170759,9463295,X
GPR143,6,0.5155497487254677,9725346,X
SHROOM2,6,0.6611641299572366,9786429,X
WWC3,10,0.6133816139401806,10015562,X
MID1,16,0.671383578652293,10445310,X
HCCS,13,0.7610624545964657,11111301,X
ARHGAP6,14,0.6909001431121751,11117651,X
MSL3,3,0.7144074548701295,11758159,X
PRPS2,10,0.42794871533343637,12791355,X
TLR7,10,0.7370898963836539,12867072,X
TMSB4X,14,0.7965007481905614,12975110,X
TCEANC,10,0.6682040211857168,13653189,X
RAB9A,16,0.5032477992369251,13689125,X
TRAPPC2,9,0.7087841608655302,13712244,X
OFD1,16,0.6385344954474683,13734745,X
GPM6B,4,0.7535910252759441,13770939,X
GEMIN8,3,0.7056496803033261,14008279,X
FANCB,11,0.8223799947096011,14835961,X
MOSPD2,7,0.6966892288462114,14873421,X
ASB9,5,0.7757444623256402,15235288,X
PIGA,11,0.6666098226421734,15319451,X
VEGFD,12,0.6981365559519691,15345596,X
PIR,5,0.6804505032205916,15384799,X
BMX,4,0.6776970712029544,15464246,X
CLTRN,10,0.5478765777672054,15627318,X
CA5B,7,0.6798247669659164,15688830,X
ZRSR2,1,0.6607075442448671,15790472,X
AP1S2,11,0.6128335547353947,15825806,X
MAGEB17,5,0.8552662273015179,16167481,X
CTPS2,8,0.6572404389882512,16587999,X
SYAP1,2,0.0,16719612,X
TXLNG,2,0.7221525392418828,16786432,X
RBBP7,8,0.6422604920387782,16839283,X
REPS2,8,0.683581106266535,16946658,X
NHS,13,0.7864893573001356,17375420,X
SCML1,10,0.5928228064008176,17737449,X
RAI2,10,0.31804330547977755,17800049,X
SCML2,10,0.5514773853696837,18239313,X
CDKL5,4,0.6007805675137822,18425583,X
PHKA2,10,0.7128346373352783,18892300,X
PDHA1,6,0.7199643560928438,19343893,X
MAP3K15,1,0.6871197520748172,19360056,X
SH3KBP1,15,0.690572844151367,19533977,X
BCLAF3,14,0.5925181867521683,19912860,X
MAP7D2,1,0.7895970282661896,20006713,X
EIF1AX,1,0.8140965842566474,20124525,X
RPS6KA3,8,0.7710165888635885,20149911,X
CNKSR2,16,0.644152217129884,21372801,X
MBTPS2,9,0.6888052982398765,21839617,X
YY2,8,0.7073505772574158,21855987,X
SMS,8,0.6415492831073214,21940709,X
PHEX,9,0.7928953796570746,22032325,X
PTCHD1,13,0.7206228780093051,23334849,X
PRDX4,10,0.7114277704596361,23664262,X
ACOT9,7,0.6668156867450378,23701055,X
SAT1,10,0.6668030328337065,23783173,X
APOO,11,0.5816413348699085,23833353,X
KLHL15,12,0.7691955803921258,23983720,X
EIF2S3,14,0.5385696086554622,24054946,X
ZFX,14,0.6852710332457934,24149173,X
PDK3,3,0.7212683206625559,24465221,X
PCYT1B,13,0.7186279861708882,24558087,X
POLA1,14,0.8530930070452829,24693919,X
IL1RAPL1,11,0.8420004965732109,28587399,X
CXorf21,13,0.7993801407448237,30558824,X
GK,14,0.664190594151681,30653359,X
TAB3,2,0.6609673105253693,30827442,X
DMD,10,0.6883632333379017,31097677,X
TMEM47,11,0.6570417977854599,34627075,X
CFAP47,14,0.5487260256222122,35919734,X
PRRG1,1,0.6996911581563368,37349275,X
LANCL3,12,0.777925768250519,37571569,X
DYNLT3,16,0.6439691318097891,37836757,X
SRPX,10,0.698418005977488,38149336,X
RPGR,12,0.7084450337756114,38269170,X
TSPAN7,12,0.6161037277877135,38561370,X
MID1IP1,4,0.6318825129306369,38801432,X
BCOR,3,0.7750845401425074,40049815,X
ATP6AP2,16,0.0,40579372,X
CXorf38,16,0.5952177071035754,40626921,X
MED14,11,0.656992493318467,40648305,X
USP9X,11,0.6605260997141766,41085445,X
DDX3X,11,0.7627856931998444,41333284,X
CASK,9,0.6611944780440885,41514934,X
GPR34,1,0.5333681726639717,41688973,X
GPR82,10,0.7147168916622078,41724181,X
MAOB,10,0.7112800344662873,43766610,X
NDP,8,0.7476826737880569,43948776,X
EFHC2,3,0.0,44147872,X
FUNDC1,8,0.6292097002814796,44523639,X
KDM6A,10,0.4581263701998308,44873177,X
KRBOX4,4,0.6523671749396476,46447292,X
ZNF674,4,0.0,46497727,X
CHST7,16,0.7002893503925,46573784,X
SLC9A7,7,0.7319624120822422,46599251,X
RP2,15,0.7402646609990666,46837043,X
JADE3,10,0.5743640110331112,46912276,X
RGN,11,0.6771338302277421,47078355,X
NDUFB11,4,0.7211097154153208,47142216,X
RBM10,11,0.6559498737682032,47145221,X
UBA1,4,0.7103110867072606,47190861,X
CDK16,11,0.642733469651543,47217860,X
USP11,1,0.5183830907105351,47232690,X
ZNF157,9,0.708176048285265,47370583,X
ZNF41,12,0.8024653723740903,47445879,X
ARAF,13,0.7766203844999786,47561100,X
TIMP1,8,0.5275737914248064,47582408,X
ELK1,10,0.6071108119332478,47635521,X
UXT,16,0.7172964989862674,47651796,X
ZNF81,14,0.7800967711557897,47836902,X
ZNF182,9,0.5929220348575392,47974851,X
ZNF630,11,0.6762038117932863,47983356,X
SLC38A5,3,0.6967021269051477,48458537,X
FTSJ1,12,0.6233135738770038,48476021,X
PORCN,16,0.6415863525179648,48508962,X
EBP,10,0.7075754399493924,48521799,X
TBC1D25,9,0.745227614179776,48539714,X
RBM3,1,0.6978096431628542,48574449,X
WDR13,11,0.8060342425416583,48590042,X
WAS,2,0.7295357341044044,48676596,X
SUV39H1,9,0.6506601251977054,48695554,X
GLOD5,2,0.860850529191891,48761747,X
HDAC6,5,0.6903228771101906,48801377,X
TIMM17B,6,0.8342942121616147,48893447,X
PQBP1,16,0.640040175177233,48890197,X
SLC35A2,10,0.5785958338706041,48903180,X
PIM2,7,0.8616896380509479,48913182,X
OTUD5,8,0.7212124409672214,48922028,X
KCND1,9,0.7102242937087209,48961378,X
GRIPAP1,5,0.6396797631045411,48973720,X
TFE3,5,0.0,49028726,X
CCDC120,7,0.6788113619387192,49053572,X
PRAF2,7,0.7768668341492113,49071161,X
WDR45,5,0.6601600429810607,49074433,X
GPKOW,5,0.7190673639384912,49113407,X
MAGIX,10,0.7422779920168914,49162564,X
PLP2,7,0.5958339353547185,49171898,X
PRICKLE3,1,0.6646656501597679,49174802,X
SYP,11,0.6957635373790069,49187804,X
CACNA1F,10,0.6456365863042708,49205063,X
CCDC22,16,0.6144827532849095,49235470,X
FOXP3,10,0.6850396814559596,49250436,X
PPP1R3F,8,0.7867080109825123,49269843,X
USP27X,9,0.6776843520935285,49879948,X
CLCN5,16,0.6915697008211578,49922596,X
CCNB3,5,0.7869816877943916,50202713,X
SHROOM4,12,0.6207132805851074,50591647,X
NUDT10,8,0.6809231498412305,51332231,X
NUDT11,9,0.7289275638711117,51490011,X
GSPT2,14,0.6075710691075296,51743431,X
MAGED1,11,0.693045460966769,51803007,X
FAM156A,16,0.7872467010901121,52926402,X
GPR173,3,0.5477394599885381,53049091,X
TSPYL2,1,0.0,53082367,X
KDM5C,12,0.749353438503868,53191321,X
IQSEC2,1,0.6705022024732139,53225828,X
SMC1A,11,0.7201422606434744,53374149,X
RIBC1,5,0.818157603615403,53422690,X
HSD17B10,10,0.6659208553294198,53431258,X
HUWE1,4,0.7467062150318804,53532096,X
PHF8,10,0.0,53936676,X
FAM120C,12,0.7574203705585916,54068324,X
WNK3,10,0.49808720396424677,54192823,X
TSR2,8,0.7720128721246606,54440404,X
FGD1,8,0.44312409772068784,54445454,X
GNL3L,2,0.4960476305805307,54530211,X
ITIH6,11,0.4804638615212088,54748899,X
MAGED2,11,0.7038493307069043,54807599,X
TRO,11,0.6206148147077126,54920462,X
APEX2,15,0.7196169787289065,55000363,X
FAM104B,14,0.6066612001926477,55143102,X
MAGEH1,9,0.7314264515938937,55452105,X
USP51,13,0.7026173841876682,55484616,X
RRAGB,11,0.6984117719681115,55717739,X
KLF8,14,0.7029540559619296,56232356,X
UBQLN2,14,0.5425176306233555,56563639,X
NBDY,8,0.7938496777787869,56729241,X
SPIN3,11,0.7822730889753275,56818298,X
SPIN2B,16,0.7903368032308993,57118551,X
SPIN2A,1,0.7595756345132781,57134530,X
FAAH2,11,0.7328097749874012,57286706,X
ZXDB,13,0.7979690558623762,57591652,X
ZXDA,1,0.7324923709353611,57906708,X
SPIN4,6,0.7785467439413762,63347228,X
ARHGEF9,13,0.7577676376470655,63634967,X
AMER1,1,0.7438665132629712,64185117,X
MTMR8,8,0.7544531355122507,64268081,X
ZC4H2,13,0.7576942631297202,64915802,X
ZC3H12B,4,0.6539102255908928,65366638,X
LAS1L,11,0.5851136463777935,65512582,X
MSN,7,0.6341285670011741,65588377,X
HEPH,3,0.6760210791115014,66162549,X
EDA2R,3,0.7788682970696991,66595637,X
AR,11,0.6398257413369157,67544021,X
OPHN1,9,0.5540117236875688,68042344,X
YIPF6,16,0.6170527876628857,68498562,X
STARD8,1,0.7152271658341852,68647666,X
EFNB1,13,0.7381408060571556,68829021,X
PJA1,14,0.5790460666328281,69160851,X
FAM155B,12,0.7911788485987377,69505241,X
EDA,2,0.7441783683358947,69616067,X
IGBP1,14,0.6990658024352806,70133447,X
P2RY4,14,0.7726472145488096,70258170,X
ARR3,16,0.7639257804519601,70268305,X
RAB41,12,0.8211699021739766,70282093,X
PDZD11,11,0.641935355266005,70286595,X
KIF4A,9,0.6547583181163439,70290104,X
DLG3,7,0.7639118121761863,70444835,X
SLC7A3,5,0.756221916877855,70925579,X
SNX12,15,0.6669754063228432,71056332,X
FOXO4,9,0.5672885748898042,71096197,X
IL2RG,9,0.6972337493041239,71107404,X
MED12,11,0.7115935076187236,71118556,X
NLGN3,13,0.6617661997174467,71144831,X
ZMYM3,14,0.5605243302845875,71239624,X
NONO,14,0.600238413288915,71283192,X
TAF1,14,0.5106871670668804,71366239,X
OGT,1,0.6608127766963313,71533104,X
GCNA,10,0.6992651102702279,71578411,X
CXCR3,7,0.6523377427310595,71615916,X
NHSL2,11,0.695839727411919,71910818,X
RTL5,10,0.6921137277257355,72127110,X
PIN4,2,0.7413338742586659,72181353,X
ERCC6L,9,0.7450124397618341,72204657,X
RPS4X,7,0.7627586350760233,72255679,X
HDAC8,14,0.6574367385920789,72329516,X
PHKA1,11,0.4803774270169877,72578814,X
NAP1L2,14,0.8112712178979593,73212299,X
CHIC1,9,0.7750576409278501,73563200,X
SLC16A2,11,0.5315953860631535,74421493,X
RLIM,7,0.7281040707071829,74585217,X
NEXMIF,10,0.7367103157393702,74732856,X
ABCB7,14,0.0,75051048,X
UPRT,7,0.6669298936975299,75156388,X
ZDHHC15,16,0.6102330670978927,75368427,X
PBDC1,16,0.7008209121906045,76172936,X
MAGEE1,16,0.533590691380257,76427724,X
ATRX,9,0.6267991930948931,77504878,X
MAGT1,14,0.605828498843487,77826364,X
COX7B,8,0.7755865236250808,77899440,X
ATP7A,2,0.6826788819421663,77910656,X
PGK1,14,0.5267312523144758,77910739,X
TAF9B,13,0.7939452227567503,78129748,X
CYSLTR1,12,0.7710166780013419,78271468,X
RTL3,8,0.5288268030720371,78656069,X
LPAR4,14,0.6520926267707401,78747709,X
ITM2A,8,0.5784039349435373,79360384,X
BRWD3,3,0.6864733788758675,80670854,X
HMGN5,1,0.6921761411875081,81113701,X
SH3BGRL,3,0.639708711451637,81202102,X
RPS6KA6,7,0.6769680840376417,84058346,X
HDX,16,0.7013658408676542,84317874,X
APOOL,13,0.6835192504430773,85003877,X
ZNF711,10,0.660933436999438,85244032,X
POF1B,5,0.6578374664739802,85277396,X
CHM,5,0.7616401669042734,85861180,X
KLHL4,12,0.8162765371499657,87517409,X
PABPC5,7,0.7297312981343905,91434595,X
PCDH11X,12,0.8143723297416798,91779261,X
NAP1L3,15,0.7189449435068158,93670930,X
FAM133A,6,0.8214006766982322,93674013,X
DIAPH2,3,0.718382189244434,96684663,X
PCDH19,12,0.7143738143852656,100291644,X
TSPAN6,11,0.7140789419047082,100627109,X
SRPX2,5,0.5867822180079114,100644195,X
SYTL4,8,0.6787510830354778,100674491,X
CSTF2,5,0.7354110577895825,100820359,X
NOX1,5,0.7846453909930237,100843324,X
ARL13A,4,0.7495351834057307,100969708,X
TRMT2B,13,0.6602483409717982,101009346,X
CENPI,14,0.649486209883817,101098218,X
DRP2,13,0.6955874250121861,101219769,X
TIMM8A,2,0.7944838138715402,101345661,X
BTK,8,0.7812998502140841,101349447,X
RPL36A,7,0.7294528552207681,101390824,X
GLA,2,0.8724841748938463,101397803,X
HNRNPH2,1,0.570948629184846,101408222,X
ARMCX4,1,0.7401639991457307,101418287,X
ARMCX1,2,0.6190533826506182,101550531,X
ARMCX6,11,0.7364517169993947,101615118,X
ARMCX3,2,0.6471480628576578,101622797,X
ARMCX2,12,0.8442059217227273,101655281,X
ZMAT1,9,0.7145179210794799,101882288,X
TCEAL2,12,0.7669950013735226,102125679,X
BEX5,7,0.7347721040782278,102153708,X
TMSB15A,11,0.7638087359167741,102513682,X
ARMCX5,1,0.749100186510184,102599168,X
GPRASP1,1,0.5284800302973787,102651092,X
GPRASP2,1,0.5600251144570201,102712176,X
BHLHB9,4,0.7297516072042408,102720688,X
BEX4,14,0.7269264559569927,103215108,X
TCEAL8,15,0.7102017501530338,103252995,X
TCEAL5,8,0.683281369613455,103273691,X
BEX2,16,0.6504722529141953,103309346,X
TCEAL7,15,0.7182515088510822,103330229,X
TCEAL9,1,0.7252372894391792,103356489,X
BEX3,2,0.7293275365472373,103376340,X
RAB40A,10,0.6782121465566907,103499130,X
TCEAL4,6,0.7126032218556928,103576231,X
TCEAL3,1,0.7349867915875132,103607451,X
TCEAL1,7,0.7143223672415299,103628704,X
MORF4L2,8,0.59661256566681,103675496,X
GLRA4,5,0.5444186631309815,103707224,X
TMEM31,1,0.7457883511958134,103710909,X
PLP1,8,0.0,103773718,X
RAB9B,13,0.0,103822327,X
SLC25A53,14,0.6176983864966066,104099214,X
ZCCHC18,13,0.7228221905170369,104112131,X
FAM199X,10,0.4216656313681868,104166453,X
IL1RAPL2,8,0.6675999617428492,104566315,X
NRK,1,0.7326314691649216,105822539,X
RNF128,11,0.6561632295243927,106693794,X
TBC1D8B,8,0.5723463748869484,106802673,X
MORC4,9,0.0,106813871,X
RBM41,9,0.6442465016472689,107064420,X
NUP62CL,10,0.535197974743556,107123427,X
PRPS1,3,0.6652960163122915,107628424,X
TSC22D3,13,0.6772989120656085,107713221,X
MID2,14,0.5809122432456515,107825755,X
VSIG1,7,0.7330195874310215,108044970,X
PSMD10,15,0.5989202458708559,108084207,X
ATG4A,5,0.649850608722864,108091668,X
COL4A5,6,0.6475716681094423,108439844,X
NXT2,7,0.647830458798802,109535781,X
ACSL4,10,0.4680574801367613,109624244,X
TMEM164,9,0.6563737766277644,110002631,X
AMMECR1,14,0.7773246766606675,110194186,X
RTL9,9,0.6968950587703682,110358816,X
PAK3,11,0.6836003927613148,110944285,X
CAPN6,8,0.6432644692715217,111245099,X
ALG13,5,0.7247334366186626,111665811,X
LHFPL1,16,0.7121439631270727,112630648,X
AMOT,10,0.6478522640330793,112774503,X
IL13RA2,10,0.5014601175723519,115003975,X
LRCH2,8,0.6569632648574433,115110616,X
PLS3,7,0.640606434973348,115561174,X
SLC6A14,12,0.801569496840205,116436606,X
KLHL13,2,0.7716805122781728,117897813,X
WDR44,14,0.6242930238636595,118346073,X
DOCK11,5,0.542195886453934,118495898,X
IL13RA1,9,0.4114768676327204,118727133,X
ZCCHC12,4,0.7531988720965602,118823824,X
LONRF3,16,0.8383154537211084,118974614,X
KIAA1210,12,0.8370943806381376,119078635,X
PGRMC1,10,0.724833662617812,119236245,X
SLC25A43,10,0.7205101959315723,119399336,X
SLC25A5,14,0.632116614518662,119468422,X
CXorf56,10,0.7037025950950597,119538149,X
UBE2A,10,0.5335207153962822,119574536,X
NKRF,5,0.7111058404207216,119588337,X
SEPT6,8,0.7588768422173631,119615724,X
SOWAHD,14,0.7642610821023533,119758588,X
RPL39,10,0.7687643714318,119786504,X
UPF3B,4,0.7210262424205015,119805311,X
RNF113A,9,0.7856832213094409,119870475,X
NDUFA1,11,0.7235418672105524,119871832,X
NKAP,14,0.6569221422272387,119920672,X
RHOXF1,5,0.5040452602924057,120109053,X
ZBTB33,16,0.5754761065375895,120250752,X
TMEM255A,10,0.5703983150609431,120258650,X
LAMP2,15,0.0,120427827,X
CUL4B,16,0.5086694637809619,120524609,X
MCTS1,5,0.6605073301120592,120594010,X
C1GALT1C1,16,0.560233972795399,120625674,X
GLUD2,10,0.710537810783113,121047588,X
GRIA3,5,0.8157852311983416,123184153,X
THOC2,10,0.6842459681761989,123600561,X
XIAP,7,0.6667568118331813,123859724,X
STAG2,12,0.7468735142373941,123960212,X
TENM1,1,0.7269399406489145,124375903,X
DCAF12L2,11,0.8426735462904071,126163499,X
SMARCA1,11,0.0,129446501,X
OCRL,2,0.7242963699830649,129539849,X
APLN,8,0.6408486710069325,129645259,X
SASH3,14,0.8197901427246022,129779949,X
ZDHHC9,10,0.6580378508988964,129803288,X
UTP14A,7,0.7117820169495617,129906121,X
BCORL1,10,0.6183348184959512,129981107,X
ELF4,7,0.6328059690187824,130064874,X
AIFM1,2,0.6234385805813079,130129362,X
RAB33A,11,0.690175505049077,130171962,X
ZNF280C,16,0.7113789875382759,130202707,X
SLC25A14,3,0.7301011536020445,130339888,X
RBMX2,6,0.7707455147329447,130401987,X
ENOX2,13,0.6747634022210658,130623369,X
STK26,10,0.22209618332784753,132023302,X
RAP2C,4,0.6924908218288743,132203024,X
MBNL3,6,0.8013760920865054,132369317,X
TFDP3,4,0.7846561175759565,133216669,X
GPC4,11,0.5370658671977631,133300103,X
GPC3,9,0.7275481043218683,133535745,X
CCDC160,10,0.6442808885634077,134237047,X
PHF6,1,0.658606606676168,134373253,X
HPRT1,12,0.7640863258133479,134460165,X
FAM122B,11,0.6685884836190965,134769566,X
FAM122C,7,0.8349171279504621,134796395,X
MOSPD1,7,0.6892367940937474,134887632,X
SMIM10,1,0.7101753309603033,134990991,X
RTL8B,15,0.7260291379759789,135020504,X
RTL8C,11,0.7069296289899266,135032366,X
RTL8A,13,0.7502191948682023,135050932,X
SMIM10L2B,13,0.7524402563637501,135094985,X
ZNF75D,7,0.0,135248920,X
ZNF449,3,0.7340018902738009,135344796,X
SMIM10L2A,7,0.6981263961780995,135421944,X
INTS6L,1,0.7527567633049876,135520643,X
MMGT1,14,0.6749988077315592,135962070,X
SLC9A6,7,0.6614395245180182,135973841,X
MAP7D3,15,0.720852504036226,136213220,X
HTATSF1,10,0.6023343282110551,136497079,X
VGLL1,10,0.5462207285986664,136532215,X
ARHGEF6,11,0.6346946214752733,136665547,X
RBMX,14,0.7477257914353965,136848004,X
FGF13,11,0.6432854486255071,138614727,X
ATP11C,14,0.6087799525744075,139726346,X
LDOC1,13,0.5044201626882929,141111605,X
SLITRK4,15,0.7942020559711948,143622790,X
FMR1,11,0.6219527969679877,147911951,X
IDS,14,0.7185007492993603,149476988,X
CXorf40A,6,0.7436850676797033,149540355,X
TMEM185A,10,0.7034083637847145,149596556,X
CXorf40B,16,0.7674024194493454,149929527,X
MAMLD1,10,0.6400303152455571,150361422,X
MTM1,14,0.6422616987770545,150568619,X
MTMR1,7,0.7604117212763446,150692971,X
CD99L2,8,0.6844311116364751,150766336,X
HMGB3,11,0.6883335976565135,150980509,X
VMA21,12,0.7070727842561515,151396515,X
PRRG3,8,0.6430091754353038,151694658,X
GABRE,4,0.6531437770707794,151953124,X
CETN2,15,0.6257294683179606,152826973,X
NSDHL,10,0.5073625735130196,152830967,X
ZNF185,5,0.6907476629901331,152914442,X
PNMA5,12,0.8049773297592391,152988824,X
PNMA3,9,0.7233542572353254,153056409,X
PNMA6A,10,0.7819976041184175,153072482,X
ZNF275,8,0.5861807899496194,153334147,X
ZFP92,8,0.7104649527375398,153418322,X
TREX2,10,0.7913099276213504,153444720,X
HAUS7,12,0.8367024820901671,153447666,X
BGN,13,0.7544311313031294,153494980,X
CCNQ,3,0.7468316632351418,153587925,X
PNCK,13,0.8213047186129568,153669730,X
SLC6A8,6,0.667468478434176,153687926,X
BCAP31,5,0.5559065104105677,153700492,X
ABCD1,8,0.7438035076729343,153724856,X
PLXNB3,10,0.5994471098151458,153764196,X
IDH3G,11,0.7638237458731295,153785766,X
SSR4,14,0.8355494456223307,153793516,X
PDZD4,16,0.6478333012874731,153802166,X
L1CAM,5,0.6809878692131551,153861514,X
AVPR2,15,0.7537211241683384,153902531,X
ARHGAP4,13,0.7267675978642809,153907367,X
NAA10,5,0.5894497770892299,153929225,X
RENBP,11,0.8174023277384754,153935269,X
HCFC1,4,0.5939659486854119,153947557,X
TMEM187,16,0.7844261305284572,153972754,X
IRAK1,5,0.6310426992289732,154010506,X
MECP2,8,0.6474979691181857,154021573,X
TKTL1,3,0.8696008034015349,154295795,X
FLNA,13,0.5035849320700565,154348524,X
EMD,1,0.5341582690112647,154379197,X
RPL10,7,0.6869832045164761,154389955,X
DNASE1L1,11,0.5539661761382373,154401236,X
TAZ,10,0.7009484870325768,154411524,X
ATP6AP1,16,0.43634958490503273,154428645,X
GDI1,9,0.6742425661679015,154436913,X
FAM50A,9,0.7840635611367055,154444141,X
PLXNA3,10,0.6867538923952609,154458281,X
LAGE3,9,0.6778049757518458,154477769,X
UBL4A,10,0.6790147912719972,154483717,X
SLC10A3,11,0.7776685207976903,154487306,X
FAM3A,14,0.7786546807560205,154506159,X
G6PD,10,0.5836322279605155,154531391,X
IKBKG,14,0.6937953498033393,154541199,X
GAB3,8,0.6514730066187981,154675249,X
DKC1,6,0.745465460484332,154762742,X
MPP1,15,0.8000920012311523,154778684,X
F8,16,0.8264106168730214,154835788,X
F8A1,3,0.6864435886767404,154886349,X
FUNDC2,16,0.6018562516330839,155025980,X
MTCP1,14,0.7633217386489641,155061622,X
BRCC3,7,0.6866642252297688,155071420,X
VBP1,11,0.6630178235597664,155197007,X
RAB39B,8,0.7404649381526323,155258235,X
CLIC2,7,0.7575884284258727,155276211,X
TMLHE,11,0.5615859712354377,155489011,X
SPRY3,12,0.7921271374384633,155767812,X
VAMP7,7,0.7012885400574452,155881345,X
