# Supplementary material for: Gene Co-Expression in Breast Cancer: A Matter of Distance
Source: Front Oncol. 2021 Nov 17;11:726493. doi: 10.3389/fonc.2021.726493 (PMC8636045; doi:10.3389/fonc.2021.726493)
Supplement: Supplementary Material S13 — Piece-wise permutation p-values of the KS statistics, calculated for all bins obtained in Supplementary Material S8 , in every chromosomal region for each phenotype. [file DataSheet_13.zip › SuppMat10/SuppMat10/Clusters/Her2/Her2-all-clusters.csv]

gname	clusterid	assignmentcost	gstart	chromosome
SAMD11	14	0.7504729586841334	923928	1
NOC2L	22	0.7287819872143605	944203	1
KLHL17	28	0.7600934741916501	960584	1
PLEKHN1	18	0.8019406589789171	966497	1
PERM1	18	0.7645351632606809	975204	1
HES4	10	0.7736368901721815	998962	1
ISG15	27	0.672733040779585	1001138	1
AGRN	19	0.8252035835890356	1020120	1
RNF223	8	0.7697571354954276	1070967	1
C1orf159	18	0.6911657234306101	1081818	1
TTLL10	21	0.751202581010751	1173884	1
TNFRSF18	11	0.7784366470452367	1203508	1
TNFRSF4	22	0.7241159751580689	1211340	1
SDF4	7	0.7525702687257695	1216908	1
B3GALT6	21	0.7209493230729008	1232237	1
C1QTNF12	26	0.7219953594048366	1242446	1
UBE2J2	27	0.7620055655506375	1253909	1
SCNN1D	22	0.7953228714168188	1280436	1
ACAP3	24	0.7565928476756363	1292390	1
PUSL1	16	0.7724745538503774	1308597	1
INTS11	27	0.7221465953383	1311585	1
CPTP	27	0.792294082566618	1324756	1
TAS1R3	30	0.7486130693810829	1331280	1
DVL1	27	0.7046572079992492	1335276	1
MXRA8	3	0.7587870861460034	1352689	1
AURKAIP1	26	0.7140483942801217	1373730	1
CCNL2	23	0.7308378717944211	1385711	1
MRPL20	26	0.6947570721995293	1401909	1
ANKRD65	26	0.6299013553072086	1418420	1
VWA1	23	0.7806479890658153	1434861	1
ATAD3C	15	0.6799356421413827	1449689	1
ATAD3B	22	0.8071971878084603	1471769	1
ATAD3A	23	0.8020134430271417	1512151	1
TMEM240	14	0.7320125823418834	1534778	1
SSU72	27	0.7708544975426699	1541673	1
FNDC10	2	0.7961435373102758	1598012	1
MIB2	22	0.6948371526911299	1615415	1
CDK11B	23	0.7429065431082169	1635227	1
SLC35E2B	12	0.748669789830032	1659529	1
CDK11A	29	0.7837749061224834	1702379	1
SLC35E2A	23	0.7647943954332932	1724838	1
NADK	27	0.768712111141856	1751232	1
GNB1	23	0.7426885963802722	1785285	1
GABRD	13	0.5478433404358427	2019329	1
PRKCZ	23	0.7321666795912356	2050411	1
FAAP20	27	0.7435955965622194	2184461	1
SKI	26	0.7404845667638167	2228319	1
MORN1	12	0.7164750751174793	2321253	1
RER1	26	0.7462982275284691	2391775	1
PEX10	26	0.7382034953800467	2403964	1
PLCH2	14	0.6013971924336687	2425980	1
PANK4	18	0.791972628824599	2508531	1
TNFRSF14	3	0.8389883480694694	2555639	1
PRXL2B	18	0.7755940449523329	2586491	1
MMEL1	19	0.8108654995662273	2590639	1
TTC34	22	0.7106447802347207	2635976	1
PRDM16	1	0.5659096217419066	3069168	1
ARHGEF16	23	0.8006848933569717	3454665	1
MEGF6	27	0.7693269273134269	3487951	1
TPRG1L	27	0.8162175531323475	3625015	1
WRAP73	3	0.7421568608286232	3630767	1
TP73	15	0.6891287751477526	3652516	1
SMIM1	9	0.789056387200164	3772761	1
LRRC47	30	0.7947322245077525	3778559	1
CEP104	12	0.7831742913976716	3812086	1
DFFB	12	0.7563848556857368	3857267	1
C1orf174	27	0.824126285050014	3889125	1
AJAP1	16	0.8016835853454971	4654732	1
NPHP4	12	0.808976066535837	5862811	1
KCNAB2	15	0.8535726262405415	5990927	1
RPL22	5	0.7293100594259179	6185020	1
RNF207	10	0.7667735142380504	6205475	1
ICMT	26	0.7904075232501768	6221193	1
GPR153	19	0.7494896104107334	6247353	1
ACOT7	12	0.7785172772180403	6264269	1
ESPN	17	0.8034725515455384	6424776	1
TNFRSF25	11	0.8009277306608923	6460786	1
PLEKHG5	10	0.7685670711358938	6466092	1
NOL9	18	0.7412871519904811	6521347	1
TAS1R1	1	0.7713337685261894	6555307	1
ZBTB48	16	0.7183727613048798	6579994	1
KLHL21	18	0.7034563641315283	6590724	1
PHF13	9	0.6875219103913561	6613731	1
THAP3	18	0.7515891448730468	6624866	1
DNAJC11	18	0.8160985522753839	6634168	1
CAMTA1	19	0.7935382182827895	6785454	1
VAMP3	8	0.7224387626179996	7771296	1
PER3	25	0.8091262631710086	7784320	1
PARK7	24	0.788316037081748	7954291	1
ERRFI1	13	0.659870016187512	8004404	1
SLC45A1	26	0.7866160526371992	8317826	1
RERE	26	0.7213565444267684	8352397	1
ENO1	23	0.7393074285283556	8861000	1
GPR157	23	0.7305419984914587	9100305	1
H6PD	26	0.7428756514506585	9234775	1
SPSB1	5	0.7524516846470382	9292894	1
SLC25A33	26	0.8277832662005774	9539465	1
TMEM201	23	0.7198451560883067	9588911	1
PIK3CD	28	0.6867873473071582	9651732	1
CLSTN1	26	0.7423717076558884	9729026	1
CTNNBIP1	13	0.7953880028803513	9848276	1
LZIC	23	0.7943344927367729	9922113	1
NMNAT1	23	0.7414216808899283	9943428	1
RBP7	28	0.7057453755971914	9997206	1
UBE4B	26	0.7633260438211051	10032832	1
KIF1B	22	0.8050806608461328	10210805	1
PGD	21	0.8178264953800176	10398592	1
CENPS-CORT	15	0.8435923603267869	10430102	1
CENPS	25	0.8039768957382073	10430433	1
CORT	15	0.8065393672434011	10449719	1
DFFA	15	0.7937211742107759	10456522	1
PEX14	23	0.8074039919044388	10472288	1
CASZ1	21	0.8136770553701309	10636604	1
TARDBP	20	0.7257973432466793	11012344	1
MASP2	8	0.7773405678657216	11026523	1
SRM	9	0.7218061757330272	11054584	1
EXOSC10	9	0.7704934975278258	11066618	1
MTOR	23	0.794812840776769	11106535	1
ANGPTL7	11	0.7868821190781493	11189355	1
UBIAD1	9	0.7615547545066366	11273206	1
DISP3	5	0.7931911564356414	11479155	1
FBXO2	14	0.77863260846932	11637018	1
FBXO44	9	0.6602639807506475	11654375	1
FBXO6	9	0.7333395858439125	11664200	1
MAD2L2	14	0.728238199244909	11674480	1
DRAXIN	14	0.7081858973765487	11691710	1
AGTRAP	28	0.6277003197939037	11736084	1
MTHFR	14	0.7683204039623014	11785723	1
CLCN6	28	0.7949855907184424	11806096	1
KIAA2013	10	0.803277390404902	11919591	1
PLOD1	21	0.8093144627663443	11934205	1
MFN2	14	0.8263379349459308	11980181	1
MIIP	9	0.7685619538388005	12019466	1
TNFRSF8	29	0.7683673062765486	12063303	1
TNFRSF1B	15	0.7255140647272489	12166991	1
VPS13D	14	0.7648994793131836	12230030	1
DHRS3	11	0.7562736543434965	12567910	1
PDPN	25	0.7535795242277543	13583465	1
PRDM2	30	0.8261361866025527	13700198	1
KAZN	22	0.7858795931120747	13892792	1
TMEM51	30	0.8133977357645831	15152532	1
FHAD1	26	0.658339117824154	15247272	1
EFHD2	14	0.7154504918209114	15409888	1
CASP9	23	0.7671971300443508	15490832	1
DNAJC16	26	0.6820872826849991	15526813	1
AGMAT	1	0.6790050424020138	15571699	1
DDI2	23	0.6476919107903817	15617458	1
PLEKHM2	23	0.7725977647833842	15684320	1
FBLIM1	1	0.7673728662910185	15756607	1
UQCRHL	1	0.8496279713549014	15807169	1
SPEN	23	0.6769195529725451	15847707	1
ZBTB17	13	0.7633982752035462	15941869	1
SRARP	12	0.6140154064703751	16004236	1
CLCNKA	13	0.6962626422722196	16018875	1
CLCNKB	16	0.7866967885822311	16043736	1
FAM131C	7	0.7325718165475222	16057769	1
EPHA2	3	0.5460929701747206	16124337	1
ARHGEF19	14	0.7486287114240859	16197854	1
CPLANE2	30	0.8121311840324164	16231692	1
FBXO42	14	0.735071285467582	16246840	1
SZRD1	14	0.6967406808555938	16352575	1
NECAP2	14	0.6697114097145385	16440721	1
NBPF1	22	0.6935203025167875	16562319	1
CROCC	15	0.7512489486850622	16740273	1
MFAP2	23	0.7479222838693336	16974502	1
ATP13A2	12	0.724380301110082	16985958	1
SDHB	10	0.6105832899201418	17018722	1
PADI3	27	0.6980889632331171	17249098	1
RCC2	23	0.6576367186448471	17406760	1
ARHGEF10L	19	0.6558903171934072	17539698	1
IGSF21	15	0.752675374835444	18107798	1
ALDH4A1	14	0.7820725529714667	18871430	1
IFFO2	13	0.7322469295584286	18904280	1
UBR4	11	0.6991872011209352	19074510	1
EMC1	3	0.8345169159622605	19215660	1
MRTO4	23	0.6897391163106954	19251805	1
AKR7A3	9	0.7675796456140598	19282573	1
AKR7A2	10	0.8142023332585866	19303965	1
PQLC2	6	0.7572002073096442	19312326	1
CAPZB	11	0.6989267560328537	19338775	1
NBL1	9	0.7345855288501117	19596979	1
TMCO4	22	0.7296282846756597	19682213	1
RNF186	19	0.7428702405711892	19814029	1
OTUD3	10	0.6864309468804288	19882395	1
PLA2G5	10	0.7367067256737242	20028179	1
UBXN10	26	0.8299988797964878	20186096	1
CAMK2N1	26	0.829715715046547	20482391	1
MUL1	5	0.7512848393947215	20499448	1
FAM43B	1	0.7965785176805555	20552573	1
CDA	15	0.7548823782707811	20589086	1
PINK1	6	0.79051219203931	20633458	1
DDOST	18	0.6048434625547116	20651767	1
KIF17	8	0.8567620586225712	20664014	1
SH2D5	2	0.733606909890145	20719731	1
HP1BP3	9	0.7917459321675419	20742679	1
EIF4G3	18	0.7522598967011668	20806292	1
ECE1	19	0.7696418168242414	21217247	1
NBPF3	15	0.7235031506940063	21440128	1
ALPL	3	0.7309691128635787	21509397	1
RAP1GAP	4	0.6303526839732668	21596215	1
USP48	6	0.7855750788954708	21678298	1
LDLRAD2	20	0.7125593795456457	21812265	1
HSPG2	11	0.7453774370780606	21822244	1
CDC42	28	0.7307446070414461	22025511	1
ZBTB40	29	0.7548851471516552	22428838	1
C1QA	30	0.7422027892985682	22636628	1
C1QC	25	0.8001517182395149	22643633	1
C1QB	12	0.7665874488804756	22652762	1
EPHB2	17	0.8054948592706279	22710839	1
KDM1A	23	0.7942482588974267	23019443	1
LUZP1	11	0.6942322202413017	23084023	1
HNRNPR	3	0.7823348988971623	23303771	1
ZNF436	10	0.7654615411559051	23359448	1
TCEA3	23	0.7736787496910517	23381061	1
ASAP3	13	0.8107823920842572	23428563	1
E2F2	15	0.7528705747542545	23506438	1
ID3	25	0.7464031979932703	23557926	1
RPL11	21	0.7427589978775551	23691742	1
ELOA	3	0.766195547063242	23743155	1
PITHD1	3	0.7286358262256839	23778418	1
LYPLA2	11	0.6925032480459365	23791145	1
GALE	4	0.6283843406208482	23795599	1
HMGCL	15	0.7817697949037934	23801885	1
FUCA1	22	0.7279215956142329	23845077	1
PNRC2	23	0.7924247872484356	23956839	1
SRSF10	29	0.7297150053549246	23964804	1
IL22RA1	4	0.43039478885004956	24119771	1
IFNLR1	25	0.7958357986800891	24154168	1
GRHL3	21	0.6848984071973412	24319322	1
STPG1	21	0.6718164110085393	24356999	1
NIPAL3	9	0.7898696316221766	24415802	1
RCAN3	10	0.7355945408420332	24502351	1
NCMAP	23	0.7544337438393773	24556087	1
SRRM1	10	0.6908524670599586	24631716	1
CLIC4	19	0.7556445408586364	24745382	1
RUNX3	13	0.5763544390425999	24899511	1
SYF2	21	0.6139615873652158	25222276	1
RSRP1	21	0.5334254635340886	25242249	1
RHD	8	0.7382661499161829	25272393	1
TMEM50A	10	0.6075372263274306	25338317	1
RHCE	22	0.7145235633681024	25362249	1
MACO1	10	0.663377289289405	25430858	1
LDLRAP1	10	0.7021898557942714	25543580	1
MAN1C1	2	0.49028153319220336	25617468	1
SELENON	21	0.6382555489015694	25800176	1
MTFR1L	10	0.6037992886144601	25818640	1
AUNIP	10	0.6799309089731962	25831913	1
PAQR7	11	0.7022142767384334	25861210	1
STMN1	16	0.782559926143655	25884181	1
PAFAH2	10	0.6354315359242002	25959767	1
PDIK1L	1	0.7503237556249873	26111165	1
FAM110D	16	0.794000687403642	26159079	1
ZNF593	22	0.8372765112444057	26169908	1
CNKSR1	26	0.7974216176507424	26177484	1
CEP85	10	0.8385864365031338	26234200	1
SH3BGRL3	15	0.6886234893388606	26280086	1
UBXN11	21	0.7966123502630926	26281328	1
CRYBG2	30	0.7395562251904951	26321698	1
ZNF683	11	0.7247178992835512	26361634	1
DHDDS	3	0.7921969836430718	26432282	1
HMGN2	24	0.7701193749871165	26472440	1
RPS6KA1	3	0.8162159262501012	26529761	1
ARID1A	11	0.7094680356690504	26693236	1
PIGV	5	0.7690893806997241	26787472	1
ZDHHC18	17	0.734932620672333	26826688	1
SFN	9	0.7545084131199705	26863149	1
GPN2	23	0.8065514210327235	26876132	1
GPATCH3	14	0.7434084530742315	26890488	1
NUDC	18	0.809346208607981	26900238	1
KDF1	26	0.7657408469510516	26949562	1
TRNP1	15	0.6105508347929693	26993692	1
TENT5B	19	0.8342558673324769	27005020	1
SLC9A1	12	0.7505738482185416	27098809	1
WDTC1	13	0.788706144006457	27234632	1
TMEM222	18	0.752852277189041	27322145	1
SYTL1	3	0.7631600834906636	27342020	1
MAP3K6	10	0.7707673967208094	27354067	1
FCN3	17	0.6922367663400188	27369112	1
CD164L2	12	0.749251726987171	27379176	1
GPR3	13	0.43502180881068164	27392622	1
WASF2	13	0.8019978206262365	27404230	1
AHDC1	23	0.7791872839623312	27534035	1
FGR	8	0.7466272785465264	27612064	1
FAM76A	3	0.7313732244079458	27725979	1
STX12	20	0.7173822577799709	27773219	1
PPP1R8	8	0.805656015215589	27830782	1
THEMIS2	28	0.7204596126133482	27872543	1
RPA2	20	0.6251536692314545	27891524	1
SMPDL3B	20	0.6571157945367989	27935000	1
XKR8	20	0.6010537573984498	27959462	1
EYA3	20	0.7064922453842524	27970344	1
PTAFR	7	0.7803601430252991	28147166	1
DNAJC8	20	0.6069783853668711	28199456	1
ATP5IF1	20	0.7228604078890721	28236109	1
SESN2	20	0.7228562682024156	28259518	1
MED18	20	0.6394819970817158	28329002	1
PHACTR4	20	0.6441214982700805	28369582	1
RCC1	20	0.7205536317359873	28505943	1
TRNAU1AP	20	0.5789444085319376	28553085	1
TAF12	20	0.6162150926037469	28589323	1
RAB42	30	0.8121026675396329	28592200	1
GMEB1	8	0.7333253668094207	28668732	1
YTHDF2	23	0.6058958916931487	28736621	1
OPRD1	1	0.5969598406406924	28812142	1
EPB41	23	0.5911058004167351	28887091	1
TMEM200B	29	0.7600395224267732	29119429	1
SRSF4	23	0.5460047524129613	29147743	1
MECR	20	0.5263035008040926	29192873	1
PTPRU	19	0.6066428023398567	29236516	1
MATN1	22	0.7475298937828261	30711277	1
LAPTM5	26	0.7763796382806256	30732469	1
SDC3	8	0.787178001910734	30869466	1
PUM1	23	0.5798477195310525	30931506	1
SNRNP40	23	0.5197077413801036	31259568	1
ZCCHC17	23	0.45530074700690415	31296982	1
SERINC2	20	0.7557620224726578	31409565	1
TINAGL1	20	0.6419269399190405	31576485	1
PEF1	30	0.6568858057857871	31629866	1
COL16A1	3	0.7844958569986302	31652263	1
ADGRB2	14	0.4993226174768599	31727117	1
PTP4A2	20	0.6480153851874895	31906421	1
KHDRBS1	30	0.5924346982737522	32013868	1
TMEM39B	23	0.6296706981600702	32072031	1
KPNA6	23	0.5027143671848107	32108056	1
TXLNA	23	0.6075028628456802	32179675	1
CCDC28B	20	0.0	32200386	1
IQCC	23	0.5766658936536493	32205661	1
DCDC2B	15	0.8564781241880784	32209094	1
TMEM234	23	0.5382182612903645	32214472	1
EIF3I	23	0.554735549823204	32221928	1
FAM167B	11	0.7219005833010865	32247222	1
LCK	30	0.7504677456136812	32251239	1
HDAC1	23	0.6095830647641092	32292083	1
MARCKSL1	20	0.5956799476117006	32333839	1
TSSK3	23	0.7229454059615426	32351521	1
FAM229A	23	0.6285479033606276	32361270	1
BSDC1	23	0.6012836184726245	32365103	1
ZBTB8B	8	0.7485102364887479	32465072	1
ZBTB8A	19	0.6962831780174752	32539427	1
ZBTB8OS	23	0.6272550051680572	32600172	1
RBBP4	23	0.5008599911860168	32651142	1
SYNC	14	0.5393549188234932	32680360	1
KIAA1522	23	0.664484792863556	32741830	1
YARS	30	0.6535590319761597	32775237	1
S100PBP	23	0.5722691310901298	32816767	1
HPCA	13	0.7302076815596789	32885994	1
TMEM54	23	0.6753371902881875	32894594	1
RNF19B	23	0.7078712226811685	32936445	1
AK2	23	0.4784368999782117	33007940	1
AZIN2	20	0.6803288863976609	33081104	1
TRIM62	30	0.6588883295474949	33145399	1
ZNF362	23	0.6832218097500874	33256492	1
PHC2	23	0.45715205938725867	33323623	1
ZSCAN20	23	0.6077389833111969	33472645	1
CSMD2	14	0.7805381209608953	33513999	1
SMIM12	23	0.0	34712737	1
GJB5	20	0.8532364690220222	34755047	1
GJB3	30	0.6714201779389333	34781214	1
GJA4	11	0.6317719476864949	34792999	1
DLGAP3	21	0.7726339529229709	34865436	1
TMEM35B	7	0.7760193158947762	34981535	1
ZMYM6	23	0.46656112758810975	34986165	1
ZMYM1	23	0.4243700678689609	35032172	1
SFPQ	23	0.7754117005046319	35176378	1
ZMYM4	23	0.5012328082378957	35268967	1
KIAA0319L	23	0.7299170852779608	35433492	1
NCDN	19	0.7969490677174293	35557473	1
TFAP2E	14	0.7663836738452551	35573314	1
PSMB2	23	0.6289542618944601	35599541	1
C1orf216	23	0.6678770997674107	35713877	1
CLSPN	9	0.6832652447131982	35720218	1
AGO4	29	0.7695097383172343	35808016	1
AGO1	29	0.7073466437496891	35869808	1
AGO3	23	0.6043036939791856	35930718	1
TEKT2	11	0.5268546911270195	36084094	1
ADPRHL2	30	0.6795597789991994	36088892	1
COL8A2	26	0.76078863674955	36095239	1
TRAPPC3	23	0.7582908200751093	36136570	1
MAP7D1	23	0.7199083467046518	36155579	1
THRAP3	23	0.6881175379851224	36224432	1
SH3D21	23	0.7686941780443663	36306387	1
EVA1B	23	0.8323572761735183	36322031	1
STK40	9	0.770818416617301	36339624	1
LSM10	3	0.7763542223692868	36391238	1
OSCP1	30	0.6943731782043168	36415827	1
MRPS15	23	0.6341296339468843	36455718	1
CSF3R	20	0.7221553694847769	36466043	1
GRIK3	11	0.8112955590549789	36795527	1
ZC3H12A	28	0.7228612810840155	37474580	1
MEAF6	9	0.7268675916208711	37492575	1
SNIP1	23	0.5033716706863276	37534449	1
DNALI1	8	0.8367943799764892	37556919	1
GNL2	23	0.7131971597647928	37566816	1
C1orf109	9	0.6878298856636178	37681570	1
CDCA8	9	0.6953070821581766	37692481	1
EPHA10	20	0.6081593448823444	37713880	1
MANEAL	27	0.8084923157788226	37793802	1
YRDC	29	0.7042912188490804	37802945	1
C1orf122	23	0.7233078065725951	37806979	1
MTF1	9	0.6064494834608468	37809574	1
INPP5B	15	0.678403593609678	37860697	1
SF3A3	29	0.6431832612957085	37956975	1
FHL3	30	0.6291264957612079	37996770	1
UTP11	9	0.5915465559290407	38009258	1
POU3F1	29	0.0	38044611	1
RRAGC	29	0.730903329857861	38838198	1
MYCBP	9	0.6980305831628482	38862493	1
RHBDL2	23	0.6449019238749152	38885807	1
AKIRIN1	9	0.7743898451676433	38991276	1
NDUFS5	23	0.7119613889563179	39026318	1
MACF1	5	0.7747999818621595	39081316	1
BMP8A	26	0.7539453478894369	39491636	1
PABPC4	10	0.7709209318327734	39560816	1
HEYL	28	0.6627348567097178	39623435	1
PPIE	21	0.7408823805591593	39692182	1
BMP8B	30	0.6129551677638722	39757182	1
TRIT1	9	0.7079809125496607	39838110	1
MYCL	21	0.7347738556744766	39895426	1
MFSD2A	21	0.6646137258245968	39955112	1
CAP1	26	0.7922791440488143	40040233	1
PPT1	29	0.7110285305378585	40071461	1
RLF	9	0.6522547473957803	40161387	1
ZMPSTE24	29	0.7604689864186662	40258236	1
COL9A2	2	0.7630022118778356	40300489	1
SMAP2	9	0.6840565932916599	40344850	1
ZFP69B	8	0.8401183402362901	40450102	1
ZFP69	22	0.7901491556244349	40477290	1
EXO5	20	0.7521538921657195	40508741	1
ZNF684	29	0.710085537928477	40531573	1
RIMS3	21	0.7611750575588565	40620680	1
NFYC	9	0.7890958098396841	40691648	1
KCNQ4	5	0.8003374652466586	40783787	1
CITED4	29	0.7678369394840654	40861051	1
CTPS1	29	0.7293211529347695	40979688	1
SLFNL1	3	0.6116364628145858	41015597	1
SCMH1	26	0.7565848809741803	41027200	1
FOXO6	6	0.8013704919982572	41361922	1
EDN2	16	0.8235874948855321	41478775	1
HIVEP3	20	0.7435209653125108	41506365	1
FOXJ3	26	0.7736616654124111	42176539	1
RIMKLA	8	0.8302813410609353	42380792	1
ZMYND12	7	0.7624707265591412	42430329	1
PPCS	21	0.5953823784005963	42456117	1
CCDC30	13	0.6157331754918871	42463221	1
PPIH	21	0.5921715351642779	42658423	1
YBX1	21	0.6857422296986134	42682418	1
CLDN19	27	0.7886380634099371	42733093	1
P3H1	13	0.8040708359891182	42746335	1
C1orf50	21	0.6812041807417135	42767249	1
SVBP	10	0.7114624922924715	42807052	1
ERMAP	10	0.6853624702596512	42817122	1
ZNF691	29	0.7310182765340983	42846573	1
SLC2A1	29	0.6995349664432413	42925375	1
FAM183A	10	0.7728668574711415	43145153	1
EBNA1BP2	26	0.7873134532935055	43164175	1
CFAP57	19	0.6631301855128433	43172149	1
TMEM125	18	0.6663121731941993	43269983	1
C1orf210	18	0.7221260463496795	43281883	1
TIE1	20	0.7255560009856861	43300982	1
MPL	7	0.7803817588651056	43337849	1
CDC20	21	0.7899304777662349	43358981	1
ELOVL1	15	0.750462970269108	43363398	1
MED8	29	0.7899207871008779	43383917	1
SZT2	21	0.7786671642206348	43389882	1
HYI	21	0.7443054803296963	43451003	1
PTPRF	29	0.7572921715084432	43525187	1
KDM4A	21	0.8070853188525553	43650149	1
ST3GAL3	25	0.7355782218509155	43705824	1
ARTN	15	0.6693335103317293	43933320	1
IPO13	29	0.8011110302059914	43946950	1
DPH2	13	0.8004744451561983	43970000	1
ATP6V0B	23	0.753805870205843	43974487	1
B4GALT2	22	0.7681967603934197	43978943	1
CCDC24	25	0.7850234589243075	43991359	1
SLC6A9	5	0.7721096316767372	43991500	1
DMAP1	29	0.6847108548992802	44213455	1
ERI3	13	0.7278084742657371	44221070	1
RNF220	29	0.769732649569606	44405194	1
TMEM53	25	0.7976241850328873	44635238	1
ARMH1	12	0.8026308598470452	44674692	1
KIF2C	23	0.7081560352796736	44739818	1
RPS8	5	0.7847880133545979	44775251	1
BEST4	27	0.6769539422453245	44783585	1
PLK3	4	0.7933407432859465	44800377	1
TCTEX1D4	21	0.7248015576734395	44805913	1
BTBD19	26	0.6919770397109737	44808482	1
PTCH2	26	0.7486990223154221	44819844	1
EIF2B3	29	0.6917659202660603	44850522	1
HECTD3	29	0.7051559676615275	45002540	1
UROD	21	0.8017047912997683	45010950	1
ZSWIM5	29	0.7000012191692858	45016399	1
HPDL	17	0.7638386433212565	45326905	1
MUTYH	29	0.6761017807503199	45329163	1
TOE1	4	0.5659336535496969	45340052	1
TESK2	2	0.7295219423279155	45343883	1
CCDC163	21	0.628629871724832	45493866	1
MMACHC	21	0.6500104316080392	45500300	1
PRDX1	9	0.6826819497789223	45511036	1
AKR1A1	29	0.7911864198781402	45550543	1
NASP	29	0.7158616089858767	45583846	1
CCDC17	22	0.8295570028602636	45620044	1
GPBP1L1	23	0.7505478792048392	45627304	1
TMEM69	9	0.7220079901002148	45688181	1
IPP	19	0.7471049770503456	45694324	1
MAST2	29	0.7551439237791542	45786987	1
PIK3R3	29	0.7091633839637225	46040140	1
TSPAN1	13	0.6352040545404485	46175073	1
POMGNT1	25	0.7206817346298352	46188682	1
LURAP1	27	0.7650533465123239	46203334	1
RAD54L	20	0.7541034817114831	46246461	1
LRRC41	9	0.7208716162807682	46261196	1
UQCRH	13	0.7517852599923085	46303698	1
NSUN4	23	0.6606863617326137	46340177	1
FAAH	25	0.6960123812398867	46394317	1
MKNK1	23	0.7341992617351367	46557408	1
MOB3C	20	0.8565590012717942	46607715	1
ATPAF1	19	0.8482778870840708	46632737	1
EFCAB14	13	0.7503895714914819	46675159	1
PDZK1IP1	24	0.6517841429884743	47183582	1
TAL1	28	0.8162564207409894	47216290	1
STIL	7	0.7668250843336376	47250139	1
CMPK1	29	0.6852668120776424	47333797	1
FOXD2	12	0.7143922010286929	47436017	1
TRABD2B	27	0.8012209972399912	47760528	1
SLC5A9	3	0.7994346536265571	48222685	1
SPATA6	29	0.7512539323209064	48295373	1
AGBL4	19	0.5681299665071822	48532854	1
BEND5	18	0.7152885003768139	48727519	1
FAF1	13	0.615350132260426	50437028	1
CDKN2C	13	0.6662281508752939	50960745	1
RNF11	29	0.6802024227357593	51236273	1
TTC39A	16	0.7233443714760883	51287258	1
EPS15	23	0.6839763417350128	51354263	1
OSBPL9	19	0.7559854859374278	51577179	1
NRDC	13	0.44223950343951945	51789191	1
TXNDC12	15	0.7627080643997816	52020131	1
KTI12	15	0.7893036630606972	52032103	1
BTF3L4	15	0.6379046055227406	52056199	1
ZFYVE9	23	0.7649439072353024	52142094	1
CC2D1B	23	0.7311307499336333	52345723	1
ORC1	24	0.8152633521214412	52372829	1
PRPF38A	19	0.7769266968330695	52404602	1
TUT4	28	0.7593330610367501	52408282	1
GPX7	26	0.7154744676674802	52602371	1
SHISAL2A	25	0.7257799015469311	52633168	1
COA7	19	0.7939934521875525	52684449	1
ZYG11B	9	0.7367645097380395	52726453	1
ZYG11A	30	0.7791905651829685	52842511	1
ECHDC2	13	0.738777131247722	52895910	1
SCP2	4	0.71617949720327	52927276	1
PODN	24	0.7548047324412417	53062052	1
SLC1A7	28	0.7415284279681815	53087179	1
CPT2	9	0.763354774121639	53196792	1
MAGOH	15	0.6883860961984636	53226900	1
LRP8	18	0.7591888243469479	53242356	1
GLIS1	17	0.7334441221830934	53506237	1
NDC1	17	0.8359678051907831	53765478	1
YIPF1	23	0.8448378753089439	53851719	1
HSPB11	19	0.8035748190542213	53916574	1
LRRC42	1	0.8492196309750171	53946085	1
TMEM59	21	0.8574636701149516	54026681	1
TCEANC2	26	0.8193984342321529	54053584	1
CYB5RL	8	0.8598537878646855	54169651	1
MRPL37	9	0.8660430306490396	54184041	1
SSBP3	22	0.856957032688531	54225432	1
ACOT11	15	0.8453967863847187	54542257	1
MROH7	11	0.7547317084761831	54641754	1
TTC4	21	0.8435160243988055	54715861	1
PARS2	21	0.8549290250390547	54756898	1
TTC22	13	0.7315547762484076	54779712	1
DHCR24	8	0.8233719881728898	54849627	1
TMEM61	20	0.7316775570680255	54980628	1
USP24	13	0.6576323483161362	55066359	1
PLPP3	5	0.8248102323039309	56494761	1
FYB2	5	0.659619829838988	56718789	1
DAB1	26	0.6124562284338144	56994778	1
OMA1	5	0.7189319329809447	58415384	1
TACSTD2	9	0.800245099292794	58575423	1
MYSM1	5	0.7194570489429226	58643440	1
JUN	13	0.7497414114408212	58780788	1
FGGY	4	0.7806312796861296	59296638	1
HOOK1	24	0.7714147539248868	59814786	1
CYP2J2	25	0.8082290138504213	59893308	1
NFIA	16	0.7823963568004828	60865259	1
TM2D1	10	0.6881315235475827	61681046	1
PATJ	10	0.7441140607877912	61742406	1
KANK4	8	0.80279944365755	62236165	1
USP1	5	0.791510335436917	62436297	1
DOCK7	4	0.790008640422814	62454298	1
ATG4C	24	0.6881195446784283	62784132	1
ALG6	5	0.6583839984550801	63367575	1
ITGB3BP	5	0.7341873962772283	63440770	1
EFCAB7	12	0.6869555284507929	63523372	1
PGM1	19	0.7016176027511407	63593411	1
ROR1	13	0.12475355652412312	63774017	1
CACHD1	20	0.6751075914546819	64470129	1
RAVER2	15	0.7295643531050355	64745095	1
JAK1	23	0.8015715638778975	64833229	1
AK4	24	0.7202529401444162	65147549	1
DNAJC6	13	0.765381487635228	65248219	1
LEPROT	15	0.7625298258820536	65420587	1
LEPR	9	0.716413718347302	65420652	1
PDE4B	27	0.665354438772362	65792514	1
SGIP1	10	0.8013516664868691	66533383	1
TCTEX1D1	25	0.8414873236990981	66752459	1
WDR78	13	0.6943114819070844	66812885	1
MIER1	13	0.6738819303431607	66924895	1
SLC35D1	9	0.7035278243493387	66999350	1
IL12RB2	28	0.7957839879276025	67307364	1
SERBP1	24	0.8119024811967485	67407810	1
GADD45A	13	0.678291471000383	67685201	1
GNG12	13	0.59978871338778	67701475	1
DIRAS3	7	0.7500119845410734	68045896	1
WLS	15	0.7854600623649001	68098473	1
LRRC7	9	0.7758678440710272	69568261	1
LRRC40	13	0.8143767367509925	70144805	1
SRSF11	13	0.7882767436624757	70205682	1
ANKRD13C	13	0.6773155631293973	70258999	1
HHLA3	13	0.7146116777304937	70354805	1
CTH	18	0.7467698332213399	70411218	1
ZRANB2	18	0.8519686708537145	71063291	1
NEGR1	6	0.7547707249500369	71395943	1
LRRIQ3	13	0.7882919692536694	74026015	1
FPGT	15	0.7633560118375187	74198212	1
FPGT-TNNI3K	19	0.843450176192789	74198235	1
TNNI3K	3	0.7876272775962879	74235387	1
CRYZ	16	0.6513010439763351	74705482	1
TYW3	11	0.8414370484968189	74733152	1
SLC44A5	19	0.6898221867817065	75202131	1
ACADM	9	0.7022527635828815	75724347	1
RABGGTB	25	0.75303235232127	75786197	1
MSH4	23	0.8768048999633878	75796882	1
ST6GALNAC3	17	0.7467663730135479	76074746	1
ST6GALNAC5	19	0.7932841207762471	76867480	1
PIGK	25	0.702397110997091	77088989	1
AK5	25	0.6533653004983153	77282019	1
USP33	2	0.7025973324573265	77695987	1
MIGA1	12	0.7705706736665255	77779624	1
NEXN	26	0.75124631110688	77888513	1
FUBP1	28	0.7578133212243574	77944055	1
DNAJB4	8	0.6355530556345363	77979175	1
GIPC2	4	0.43538866757293015	77979542	1
PTGFR	21	0.7440843408404123	78303884	1
IFI44	27	0.8199709162338136	78649796	1
ADGRL4	5	0.7567585029298709	78889764	1
ADGRL2	18	0.8028947761274513	81306160	1
TTLL7	23	0.6649316590226048	83865024	1
PRKACB	13	0.6470511618212444	84078062	1
SAMD13	22	0.6553649590633515	84298366	1
RPF1	13	0.6338805481731278	84479259	1
GNG5	13	0.6839846931287373	84498325	1
SPATA1	22	0.6978198240879437	84506300	1
CTBS	22	0.7396143282088646	84549611	1
SSX2IP	22	0.738355540322778	84643707	1
MCOLN2	10	0.7014380957996613	84925583	1
WDR63	4	0.7058271196721865	84999147	1
MCOLN3	16	0.641790112026724	85018082	1
SYDE2	1	0.36945343224559746	85156889	1
C1orf52	1	0.7625545661162733	85249953	1
BCL10	12	0.7326237461990168	85265776	1
DDAH1	13	0.7081649340437286	85318481	1
ZNHIT6	13	0.48958077247858234	85649417	1
COL24A1	13	0.6992882955850065	85729233	1
ODF2L	15	0.7784782459008959	86346824	1
CLCA4	19	0.6804140455760481	86547078	1
SH3GLB1	22	0.720435309428254	86704570	1
SELENOF	22	0.663971261189253	86862445	1
HS2ST1	13	0.7666085282977453	86914635	1
LMO4	13	0.7166552758138708	87328880	1
PKN2	20	0.7963839286896576	88684222	1
GTF2B	22	0.7400131492592827	88852633	1
KYAT3	14	0.8018986417222983	88935773	1
RBMXL1	22	0.7102960398524352	88979456	1
GBP3	4	0.7276120336195588	89006679	1
GBP1	10	0.7693346060342554	89052319	1
GBP2	14	0.6567228573736912	89106132	1
GBP4	14	0.6700391001225396	89181144	1
GBP6	2	0.8196001337433817	89364058	1
LRRC8B	5	0.5995103968718583	89524836	1
LRRC8C	28	0.7206710531389025	89633072	1
LRRC8D	26	0.7851630109401737	89821014	1
ZNF326	16	0.8078204134513007	89995110	1
ZNF644	24	0.769536739954787	90915298	1
HFM1	1	0.708200960637864	91260766	1
CDC7	30	0.7091480989937688	91500851	1
TGFBR3	30	0.72650980392587	91680343	1
EPHX4	27	0.7428589638251815	92029985	1
BTBD8	23	0.7923249864457839	92080305	1
GLMN	6	0.714475236404572	92246402	1
RPAP2	16	0.7664679602055848	92299059	1
GFI1	13	0.6096872451933755	92473043	1
EVI5	1	0.7618470107044195	92508696	1
RPL5	9	0.8133408529410773	92832013	1
MTF2	21	0.5330168188140585	93079235	1
TMED5	21	0.5278521176104147	93149742	1
CCDC18	21	0.4925908333020811	93179919	1
DR1	21	0.5027930990744349	93345907	1
FNBP1L	21	0.534684611873889	93448131	1
BCAR3	13	0.7435831593249812	93561741	1
DNTTIP2	10	0.62638836478273	93866284	1
GCLM	21	0.569130099721209	93885199	1
ABCA4	14	0.41214693670414415	93992834	1
ARHGAP29	18	0.6217612341947301	94148988	1
ABCD3	2	0.7868223692170407	94418389	1
F3	13	0.19657456364570813	94529173	1
SLC44A3	18	0.6667820706745261	94820342	1
CNN3	17	0.6944812286638149	94896949	1
ALG14	18	0.729951732043161	94974405	1
TMEM56-RWDD3	22	0.7388516992477845	95117923	1
RWDD3	22	0.5427308797467795	95234210	1
PTBP2	15	0.7547028094248242	96721665	1
DPYD	14	0.6402006324026649	97077743	1
SNX7	24	0.7616943151755797	98661701	1
PLPPR4	26	0.8095500810523858	99263953	1
PALMD	2	0.6486842369508643	99646113	1
FRRS1	2	0.7696813512828482	99708632	1
SLC35A3	22	0.6523710243271874	99969351	1
MFSD14A	22	0.46765047013279315	100038095	1
SASS6	22	0.5599171012105253	100083563	1
TRMT13	22	0.4640270688598028	100133150	1
LRRC39	24	0.7750466306671044	100148449	1
DBT	22	0.5954477138811511	100186919	1
RTCA	22	0.5545497336971629	100266207	1
CDC14A	28	0.5749935378103526	100345001	1
VCAM1	28	0.7099727097539961	100719742	1
EXTL2	15	0.7866568569566414	100872372	1
SLC30A7	14	0.65964320469366	100896076	1
DPH5	22	0.7705137690274434	100989623	1
S1PR1	15	0.745469367297038	101236865	1
COL11A1	26	0.7251277960551097	102876467	1
RNPC3	13	0.3928522421532985	103525691	1
AMY2B	13	0.029550960534758253	103553815	1
PRMT6	22	0.6273537818288893	107056679	1
VAV3	22	0.6498801488323567	107571161	1
SLC25A24	22	0.5592198968093176	108134043	1
FAM102B	22	0.6451457391492765	108560089	1
HENMT1	22	0.6458786335402209	108648290	1
PRPF38B	22	0.40004682680583736	108692310	1
STXBP3	22	0.43139805766474904	108746674	1
AKNAD1	18	0.7748518856428674	108815898	1
GPSM2	22	0.46073694920908226	108875350	1
CLCC1	22	0.3926141020595453	108929508	1
WDR47	22	0.39190331507726706	108970214	1
TAF13	22	0.39013023413964587	109062486	1
TMEM167B	22	0.0	109089803	1
C1orf194	22	0.6490972783406299	109105951	1
KIAA1324	13	0.36852442107958117	109113679	1
SARS	22	0.39516917640311067	109213918	1
CELSR2	22	0.5606103058693138	109249539	1
PSRC1	22	0.532131639603695	109279556	1
SORT1	22	0.574694454267177	109309568	1
PSMA5	22	0.343683689954543	109399042	1
ATXN7L2	22	0.5785980392877199	109483479	1
CYB561D1	22	0.5162387560260756	109494052	1
AMIGO1	22	0.6367490830413034	109504178	1
GPR61	19	0.6588780861283605	109539872	1
GNAI3	22	0.3218615207049844	109548615	1
AMPD2	22	0.4801225227125314	109616104	1
GSTM4	22	0.7066394148992314	109656099	1
GSTM2	14	0.5334288094904271	109668022	1
GSTM3	20	0.763599993164096	109733932	1
CSF1	6	0.8208549517075696	109910242	1
AHCYL1	22	0.45299215253140346	109984765	1
STRIP1	22	0.45011457758671203	110031577	1
KCNC4	13	0.6530549692575474	110211343	1
RBM15	22	0.6599746008393578	110338506	1
SLC16A4	20	0.7157136415349692	110362851	1
LAMTOR5	22	0.3059682363611981	110401249	1
KCNA3	13	0.06676811506737879	110672465	1
CD53	12	0.7651013882040091	110871188	1
LRIF1	22	0.7279655108608658	110947190	1
DRAM2	22	0.5782372930663751	111117333	1
CEPT1	22	0.5712909679970597	111139627	1
DENND2D	18	0.7289422059400059	111185969	1
CHI3L2	2	0.6963398412614916	111200771	1
PIFO	17	0.7083109794019508	111346600	1
OVGP1	12	0.6002800338415153	111414314	1
WDR77	22	0.46193498601717986	111439890	1
ATP5PB	22	0.37204853875378496	111448864	1
C1orf162	20	0.7671063867927425	111473792	1
TMIGD3	20	0.6625676685910793	111483348	1
RAP1A	22	0.46737404262506144	111542218	1
INKA2	17	0.7147197444857931	111680630	1
DDX20	22	0.4022911134989674	111755245	1
KCND3	26	0.7025892286816457	111770662	1
CTTNBP2NL	22	0.4627048844970525	112396214	1
WNT2B	13	0.703004075207085	112466541	1
ST7L	22	0.5821758639038581	112523514	1
CAPZA1	22	0.48434208854246874	112619805	1
MOV10	22	0.6555067415249374	112673141	1
RHOC	13	0.6255366180851376	112701106	1
PPM1J	22	0.7564896754722413	112709994	1
SLC16A1	18	0.7549180556003612	112911847	1
LRIG2	22	0.4427113439006718	113073198	1
MAGI3	22	0.7757394420580528	113390515	1
PHTF1	22	0.6843137799165211	113696831	1
RSBN1	22	0.47372201037057393	113761832	1
PTPN22	11	0.7886871957472577	113813811	1
BCL2L15	12	0.6306616731570918	113876816	1
AP4B1	22	0.5410901947240603	113894194	1
DCLRE1B	22	0.44265482232933795	113905213	1
HIPK1	22	0.444483844940163	113929324	1
OLFML3	4	0.7670554950603004	113979391	1
TRIM33	22	0.5729760266953279	114392790	1
BCAS2	22	0.4430285174751897	114567557	1
DENND2C	3	0.6940623930119276	114582848	1
NRAS	22	0.6688269456433487	114704469	1
CSDE1	22	0.5007198284757385	114716913	1
SIKE1	22	0.4615856292447046	114769479	1
TSPAN2	14	0.8122261255661146	115048011	1
NGF	29	0.766648019390148	115285918	1
VANGL1	1	0.5332469383606027	115641970	1
SLC22A15	12	0.7667464107707578	115976513	1
ATP1A1	16	0.6193698817978159	116372668	1
CD58	22	0.8419939471757151	116514534	1
IGSF3	22	0.6516112167506714	116574399	1
CD2	30	0.6415200613787804	116754430	1
PTGFRN	22	0.690974224338107	116909916	1
CD101	6	0.7531867251078381	117001750	1
TTF2	22	0.6330222329305691	117060326	1
TRIM45	22	0.6798939848115721	117111060	1
VTCN1	6	0.7094038141303037	117143587	1
MAN1A2	22	0.7202342017288121	117367449	1
TENT5C	30	0.7189522531436283	117606048	1
GDAP2	22	0.6963987357926031	117863485	1
WDR3	22	0.7491496885122643	117929720	1
WARS2	22	0.5472132309457722	119031216	1
ZNF697	20	0.5544123005731896	119619377	1
PHGDH	30	0.7680081855650484	119648411	1
NOTCH2	20	0.7116064607071049	119911553	1
SEC22B	22	0.5695734329710038	120150898	1
NBPF26	20	0.7249636536435632	120723949	1
FCGR1B	3	0.793264349373577	121087345	1
FAM72B	29	0.7543762020043878	121167646	1
SRGAP2C	19	0.6374971131723205	121184810	1
NBPF15	28	0.6768190822392766	144421386	1
SRGAP2B	1	0.522589672136833	144887265	1
NBPF20	1	0.5848650690239192	145289900	1
GPR89A	1	0.6874955244943528	145607988	1
CD160	20	0.5193447129424893	145719471	1
RNF115	20	0.5481731045326188	145738868	1
POLR3C	20	0.5690716723747888	145824088	1
NUDT17	1	0.6214634721330592	145845630	1
PIAS3	1	0.7578473368278261	145848522	1
ANKRD35	1	0.4738244661021238	145866560	1
ITGA10	12	0.6823809461974596	145891208	1
PEX11B	30	0.7679331477908686	145911350	1
RBM8A	1	0.7352686680253844	145917714	1
LIX1L	20	0.6446336595869594	145933423	1
ANKRD34A	2	0.747062027163536	145959441	1
POLR3GL	20	0.7129246008185037	145964690	1
TXNIP	24	0.7016969613179578	145992435	1
NBPF10	18	0.6899832661359295	146064699	1
NOTCH2NLA	12	0.8080514793415572	146146203	1
NBPF12	9	0.8229057142689608	146938744	1
PRKAB2	25	0.733491390146896	147155106	1
CHD1L	2	0.7460275491585111	147242654	1
BCL9	15	0.7909546791648632	147541501	1
ACP6	1	0.7210742982803366	147629652	1
GJA5	13	0.8157686050619557	147756199	1
GPR89B	29	0.7264805622151758	147928393	1
NBPF11	1	0.7921201628683534	148102046	1
NBPF14	1	0.7825415405581115	148531385	1
PDE4DIP	1	0.8074581414846096	148808181	1
NBPF9	10	0.7917273086533678	149054027	1
NBPF19	3	0.769540232217731	149475338	1
FCGR1A	23	0.8123483711976156	149782671	1
HIST2H2BF	1	0.7081850572124158	149782689	1
HIST2H2BE	1	0.704999536053307	149884459	1
HIST2H2AC	5	0.7974847414101328	149886975	1
BOLA1	1	0.7119009227029076	149887890	1
SV2A	7	0.7797814071080956	149903318	1
SF3B4	1	0.7539627952056847	149923317	1
MTMR11	20	0.7542507717878765	149928651	1
OTUD7B	1	0.7376341591157846	149937812	1
VPS45	1	0.5776937288865854	150067279	1
PLEKHO1	11	0.7852729251796164	150149183	1
ANP32E	26	0.7072189963329802	150218417	1
APH1A	1	0.5353076365512615	150265399	1
C1orf54	12	0.8071106188666746	150268200	1
CIART	1	0.5185965451376182	150282543	1
MRPS21	1	0.7070320011155948	150293720	1
PRPF3	1	0.5519903804698895	150321479	1
RPRD2	1	0.6134953822244038	150363091	1
TARS2	1	0.48130220115847544	150487364	1
ECM1	16	0.6887675095034091	150508062	1
ADAMTSL4	5	0.7907069894203536	150549369	1
MCL1	1	0.7562838432535327	150574551	1
ENSA	15	0.7976981835295738	150600851	1
GOLPH3L	10	0.871299503893678	150646230	1
CTSS	13	0.8095279288787913	150730188	1
CTSK	17	0.8180655753009333	150796208	1
ARNT	16	0.7477039638760151	150809713	1
SETDB1	1	0.6691980712414354	150926263	1
CERS2	1	0.5984244820122518	150960583	1
ANXA9	1	0.6008251019955633	150982249	1
MINDY1	1	0.6243926558227848	150996086	1
PRUNE1	1	0.732806941203467	151008420	1
BNIPL	1	0.6818409370015981	151036321	1
C1orf56	29	0.7601507524427162	151047740	1
CDC42SE1	1	0.6429518918411269	151050971	1
MLLT11	9	0.7416555540752905	151057758	1
GABPB2	1	0.4952966804297948	151070578	1
SEMA6C	20	0.7282506672031052	151131685	1
TNFAIP8L2	12	0.7661286061983653	151156649	1
SCNM1	1	0.498920933228718	151156664	1
LYSMD1	1	0.5991616326388813	151159748	1
VPS72	1	0.595738365176169	151169987	1
PIP5K1A	1	0.5358010056231847	151197949	1
PSMD4	1	0.5591844050852528	151254703	1
ZNF687	1	0.5507745670362352	151281618	1
PI4KB	1	0.4802046530434788	151291797	1
RFX5	18	0.7099538816496926	151340640	1
SELENBP1	3	0.7248413044094323	151364304	1
PSMB4	1	0.555317208047012	151399560	1
POGZ	1	0.6033965344974523	151402724	1
CGN	19	0.6124714836945844	151510510	1
TUFT1	1	0.6891180692845986	151540305	1
SNX27	1	0.704394527785634	151612006	1
MRPL9	1	0.6162881894658148	151759647	1
OAZ3	21	0.8063672877532415	151762899	1
TDRKH	1	0.6077389998498361	151770107	1
RORC	18	0.8382013028655163	151806071	1
C2CD4D	1	0.7270952240014157	151837819	1
THEM5	12	0.6423723716053129	151847101	1
THEM4	1	0.6431801833935707	151870866	1
S100A10	19	0.5746671870804747	151982915	1
S100A11	13	0.8091338794866545	152032506	1
TCHH	16	0.5650622598778736	152106317	1
HRNR	2	0.4920276253424467	152212076	1
FLG	2	0.34149762227280245	152302175	1
S100A9	28	0.746900684124298	153357854	1
S100A8	28	0.6341008328750422	153390032	1
S100A6	11	0.7410663655441565	153534599	1
S100A5	19	0.7581088769660487	153537147	1
S100A4	20	0.583147925798942	153543613	1
S100A3	7	0.6781032677670972	153547329	1
S100A2	26	0.7761562190577599	153561108	1
S100A16	18	0.6707323518734509	153606886	1
S100A14	10	0.7496745595148968	153614255	1
S100A13	18	0.7608593889345836	153618787	1
CHTOP	6	0.828061435854631	153633982	1
SNAPIN	10	0.7581072809425495	153658654	1
ILF2	29	0.8354527782557316	153661788	1
NPR1	25	0.7713964789850638	153678688	1
INTS3	11	0.8414277652463442	153728050	1
SLC27A3	28	0.8131527953484377	153774354	1
GATAD2B	1	0.7968374890624298	153789030	1
DENND4B	28	0.7956543266564742	153929501	1
CRTC2	7	0.83095283526354	153947669	1
SLC39A1	5	0.8242197267562219	153959099	1
CREB3L4	16	0.783644617726087	153967534	1
JTB	18	0.7470863140858297	153974269	1
RAB13	15	0.7364879134355566	153981617	1
RPS27	16	0.6329645502632824	153990762	1
TPM3	3	0.7594237722232842	154155304	1
C1orf43	24	0.826675519868312	154206696	1
UBAP2L	3	0.8090118442727474	154220179	1
HAX1	17	0.8379529411472063	154272511	1
ATP8B2	14	0.6588838110773754	154325553	1
IL6R	28	0.7567439070565964	154405193	1
SHE	14	0.18873479193081544	154469772	1
TDRD10	14	0.4504859606830751	154502219	1
UBE2Q1	7	0.8270509513808949	154548577	1
CHRNB2	29	0.6863436312844312	154567781	1
ADAR	7	0.6783592867052133	154582057	1
KCNN3	10	0.7847663335067866	154697455	1
PMVK	5	0.8317107831695663	154924740	1
PBXIP1	29	0.7916491212235104	154944076	1
PYGO2	26	0.8054819723777273	154957026	1
SHC1	8	0.8173907470091593	154962298	1
CKS1B	8	0.737624862794352	154974653	1
FLAD1	26	0.7551284727102716	154983338	1
ZBTB7B	21	0.7102869681008122	155002630	1
DCST2	27	0.6462309346164868	155018520	1
DCST1	5	0.6297181610301896	155033824	1
ADAM15	9	0.7618388093221824	155050566	1
EFNA4	17	0.767223139670077	155063737	1
EFNA3	6	0.806191454526603	155078837	1
EFNA1	28	0.7325059405704222	155127876	1
SLC50A1	29	0.7392112990266513	155135344	1
DPM3	28	0.7522968436330341	155139891	1
KRTCAP2	26	0.7431054869039522	155169408	1
TRIM46	7	0.751743718352367	155173787	1
MUC1	2	0.8497502749315953	155185824	1
THBS3	28	0.7983459187181804	155195588	1
MTX1	11	0.8055057825325167	155208699	1
GBA	10	0.8231686203253878	155234452	1
FAM189B	7	0.80788589617529	155247205	1
SCAMP3	7	0.8033874849866074	155255979	1
CLK2	12	0.8364131934984314	155262868	1
HCN3	13	0.778487946241576	155277463	1
FDPS	10	0.8184113151148975	155308748	1
RUSC1	6	0.8465164420143934	155320894	1
ASH1L	26	0.8375431801566519	155335268	1
MSTO1	26	0.8466700701234674	155610205	1
YY1AP1	12	0.8194804463476872	155659443	1
DAP3	11	0.8280109485621353	155687960	1
GON4L	7	0.830550689038297	155749662	1
SYT11	13	0.5355718376835246	155859567	1
RIT1	20	0.7449360360308281	155897808	1
KHDC4	8	0.8175556768893469	155913045	1
ARHGEF2	6	0.7243221303275893	155946851	1
SSR2	18	0.6626726828353746	156009048	1
UBQLN4	10	0.8461462177301786	156035299	1
LAMTOR2	29	0.7816025500516728	156054752	1
RAB25	19	0.6618608509651516	156061160	1
MEX3A	15	0.7090390314137793	156072013	1
LMNA	19	0.8432054930149763	156082573	1
SEMA4A	11	0.745333308407337	156147366	1
SLC25A44	4	0.8517525034912601	156193932	1
PMF1-BGLAP	11	0.8498116868084715	156212982	1
PMF1	23	0.7548327871843776	156212993	1
BGLAP	18	0.7485782267792851	156242184	1
PAQR6	13	0.584102101249945	156243320	1
SMG5	7	0.7941770737704943	156249224	1
TMEM79	1	0.7431753941887258	156282935	1
GLMP	2	0.7427008836473581	156290089	1
CCT3	7	0.7539217687808091	156308968	1
TSACC	3	0.7768787026773811	156337314	1
MEF2D	6	0.8092100936518554	156463727	1
IQGAP3	6	0.8026499891517804	156525405	1
NAXE	16	0.7677653189951594	156591762	1
GPATCH4	4	0.7906186843820824	156594487	1
HAPLN2	2	0.8042467065414534	156619331	1
BCAN	19	0.7855650925141734	156641390	1
NES	5	0.8004675293472095	156668763	1
CRABP2	13	0.6950658657757183	156699606	1
ISG20L2	16	0.8261164841305705	156721891	1
RRNAD1	19	0.7413812776654771	156728442	1
MRPL24	13	0.7657757204996366	156737303	1
HDGF	8	0.7824229402609203	156742109	1
PRCC	29	0.761129835470502	156750610	1
SH2D2A	13	0.13559119812571951	156806243	1
INSRR	13	0.2515587932538582	156840063	1
PEAR1	28	0.5417170450859305	156893698	1
LRRC71	19	0.7821182115238067	156920632	1
ARHGEF11	19	0.7349816004224887	156934840	1
ETV3	29	0.8580533172172473	157121191	1
KIRREL1	3	0.8080300842714017	157993273	1
CD1D	2	0.5088419489941307	158179947	1
CD1C	4	0.7958032262312739	158289923	1
MNDA	4	0.8529634644679112	158831351	1
PYHIN1	12	0.8183635943879286	158930796	1
IFI16	26	0.7485643752335798	158999968	1
CADM3	13	0.23067901496980892	159171609	1
ACKR1	23	0.7914808266239564	159203307	1
FCER1A	28	0.6981845457665277	159289714	1
DUSP23	25	0.7627724246295224	159780932	1
FCRL6	16	0.637044573479755	159800511	1
SLAMF8	12	0.794066813479706	159826811	1
VSIG8	21	0.8313207745083451	159854316	1
CFAP45	16	0.7833739792863967	159872364	1
TAGLN2	5	0.6984539391526947	159918107	1
IGSF9	16	0.7140479763722243	159927039	1
PIGM	16	0.8582485485864502	160024953	1
IGSF8	19	0.8590406116587348	160091340	1
ATP1A4	28	0.5328408468283656	160151570	1
PEA15	5	0.782562321757465	160205337	1
DCAF8	24	0.848744978090961	160215715	1
PEX19	23	0.8120889948197272	160276812	1
COPA	11	0.6989292187388665	160288594	1
NCSTN	7	0.7922331387558627	160343316	1
NHLH1	1	0.8009360251103975	160367071	1
VANGL2	11	0.7765372722186874	160400564	1
CD48	2	0.7973040135154006	160678746	1
SLAMF7	3	0.65306232669644	160739057	1
LY9	4	0.7936391421914298	160796074	1
CD244	14	0.5860555739535432	160830160	1
F11R	15	0.825409142807406	160995211	1
TSTD1	13	0.7926408629720929	161037631	1
USF1	24	0.8138243301604555	161039251	1
ARHGAP30	16	0.7704752901084904	161046946	1
NECTIN4	16	0.7932986762468413	161070998	1
KLHDC9	17	0.6947397673174456	161098361	1
PFDN2	15	0.7840042135440027	161100556	1
NIT1	29	0.8375492907595662	161118086	1
DEDD	10	0.815621357665365	161120974	1
UFC1	10	0.8532805882020564	161152776	1
USP21	26	0.8299415872307104	161159450	1
PPOX	10	0.7798471690515593	161166056	1
B4GALT3	24	0.7595153621544808	161171310	1
ADAMTS4	19	0.619442742603567	161184302	1
NDUFS2	25	0.8504240152228897	161197104	1
FCER1G	8	0.6672822344718926	161215234	1
TOMM40L	24	0.8207919820476138	161225939	1
NR1I3	24	0.7607671071966124	161229666	1
PCP4L1	17	0.8220524666483467	161258745	1
SDHC	26	0.8325045960207434	161314257	1
FCGR2A	24	0.8052327072710651	161505430	1
FCGR3A	17	0.817465654557449	161541759	1
FCGR2B	16	0.7743588386693263	161663147	1
DUSP12	24	0.8231529965295747	161749758	1
ATF6	10	0.8401154184032528	161766320	1
OLFML2B	24	0.794360629812513	161983192	1
NOS1AP	30	0.8112070199537174	162069691	1
C1orf226	30	0.7925873399714561	162378841	1
SH2D1B	16	0.8021200921211061	162395268	1
UHMK1	15	0.7653064455834142	162497251	1
UAP1	13	0.7423404467072263	162561506	1
DDR2	17	0.7666797290379873	162631373	1
HSD17B7	17	0.8947717993151197	162790702	1
RGS5	26	0.718016765880244	163111121	1
NUF2	19	0.7943539852900311	163266576	1
PBX1	28	0.7240368329154894	164555584	1
MGST3	19	0.8500023519077136	165631213	1
ALDH9A1	1	0.4830941826917806	165662216	1
TMCO1	1	0.4458802743469148	165724293	1
UCK2	1	0.46164404576666607	165827614	1
FAM78B	12	0.8001842362580535	166057426	1
POGK	8	0.7990898310954235	166839447	1
TADA1	18	0.825644959217817	166856510	1
ILDR2	17	0.8455981798983758	166895711	1
POU2F1	22	0.7617355067680618	167220876	1
CD247	30	0.7130764700325755	167430640	1
CREG1	23	0.8096979347116529	167529117	1
RCSD1	16	0.8520206283215089	167630093	1
MPZL1	11	0.8255775601811878	167721192	1
MPC2	23	0.8579420389037492	167916675	1
DCAF6	18	0.8057392577091309	167935783	1
GPR161	10	0.8136007103972009	168079543	1
TIPRL	1	0.8390728078434241	168178962	1
SFT2D2	15	0.727661430706496	168225938	1
TBX19	14	0.6716318736493758	168280877	1
XCL2	2	0.7797392875024967	168540768	1
XCL1	23	0.7875336292571407	168576605	1
ATP1B1	6	0.8304862204038079	169105697	1
NME7	11	0.790011182768628	169132531	1
BLZF1	11	0.7395715397402141	169367970	1
CCDC181	29	0.7898724895956246	169394870	1
SLC19A2	9	0.7672291043847201	169463909	1
SELP	5	0.7827725387396588	169588849	1
C1orf112	23	0.788668719298235	169662007	1
METTL18	20	0.7976940639776819	169792529	1
SCYL3	4	0.8117971512037611	169849631	1
KIFAP3	11	0.760647237446344	169921326	1
GORAB	26	0.7743345608487997	170532129	1
PRRX1	8	0.7555145975822385	170662728	1
FMO3	14	0.15794155826839218	171090901	1
FMO2	26	0.6937185884025853	171185249	1
FMO1	15	0.8142788613197854	171248471	1
FMO4	7	0.8279836575004358	171314183	1
PRRC2C	16	0.8245459011288895	171485551	1
VAMP4	10	0.8107019691548163	171700160	1
DNM3	2	0.6525459741237106	171841498	1
PIGC	10	0.7328960443187129	172370189	1
SUCO	17	0.7863682155514137	172532349	1
FASLG	23	0.8026674801832396	172659103	1
TNFSF4	12	0.7397653656982486	173183731	1
PRDX6	20	0.6479957890699053	173477330	1
ANKRD45	20	0.3121768100900236	173609561	1
KLHL20	27	0.804794304828125	173714941	1
CENPL	18	0.7759266997616794	173799550	1
DARS2	3	0.8096815532597453	173824653	1
ZBTB37	27	0.7507152100409754	173868082	1
RC3H1	13	0.8818012418751325	173931214	1
RABGAP1L	18	0.735868402186326	174159410	1
CACYBP	9	0.6695738509606066	174999163	1
MRPS14	12	0.7824728221094315	175010789	1
TNN	11	0.7374330162471412	175067858	1
KIAA0040	13	0.5152689823779228	175156986	1
COP1	12	0.7630626195246722	175944831	1
SEC16B	7	0.7360084687670136	177923956	1
RASAL2	12	0.7463378353056557	178094141	1
RALGPS2	21	0.7047117037438729	178725147	1
ANGPTL1	18	0.8377554323001944	178849535	1
FAM20B	26	0.8564220536257297	179025804	1
TOR3A	7	0.754990202026107	179082070	1
ABL2	15	0.8257584861578391	179099330	1
SOAT1	21	0.8071317573131082	179293714	1
TDRD5	13	0.7819004008619382	179591613	1
TOR1AIP2	16	0.7976024195556044	179839967	1
TOR1AIP1	21	0.7712449950759648	179882042	1
CEP350	5	0.8068957459875623	179954773	1
QSOX1	18	0.8351497953826716	180154869	1
LHX4	25	0.7809601502117052	180230264	1
ACBD6	16	0.6926776241335987	180269653	1
XPR1	20	0.8015243421298338	180632004	1
KIAA1614	19	0.5311979569130431	180912897	1
STX6	16	0.770868905237387	180972712	1
MR1	12	0.7159849260807558	181033425	1
IER5	6	0.7111084924592184	181088712	1
CACNA1E	3	0.6617457944400642	181317690	1
ZNF648	22	0.8434796609992273	182054570	1
GLUL	1	0.7433482126425226	182381704	1
RNASEL	22	0.7727670901576208	182573634	1
RGS16	13	0.5914780708840022	182598623	1
NPL	5	0.807769880551809	182789293	1
DHX9	2	0.770813616552946	182839347	1
LAMC1	16	0.7448171361920279	183023420	1
LAMC2	26	0.7497262856438502	183186238	1
NMNAT2	2	0.4665138417691702	183248237	1
SMG7	2	0.7341940160088483	183472216	1
NCF2	10	0.787680574662472	183555563	1
ARPC5	10	0.7559162831782364	183620846	1
RGL1	20	0.5344429911075632	183636085	1
TSEN15	1	0.7475816053585089	184051651	1
C1orf21	25	0.7723512461986698	184387029	1
EDEM3	10	0.8148187311683994	184690237	1
FAM129A	4	0.7009612969857515	184790724	1
RNF2	7	0.8016372745479414	185045526	1
TRMT1L	26	0.761172141934227	185118101	1
SWT1	4	0.8047508085530786	185157080	1
IVNS1ABP	25	0.7105716303839733	185296388	1
HMCN1	17	0.785815389548459	185734391	1
TPR	18	0.7678926877171038	186311652	1
ODR4	18	0.7222597839921325	186375838	1
OCLM	21	0.7797834650502933	186401046	1
PLA2G4A	11	0.6438789516032657	186828949	1
RGS18	12	0.8330334352298828	192158462	1
UCHL5	1	0.485546439728042	193012250	1
GLRX2	16	0.762309457818168	193090866	1
CDC73	26	0.7357425191477525	193121958	1
B3GALT2	13	0.3828449170620355	193179045	1
KCNT2	26	0.8058136466733947	196225779	1
CFH	8	0.8574787534612154	196651878	1
CFHR3	17	0.7365034418709976	196774795	1
ASPM	1	0.8144801065252402	197084127	1
ZBTB41	6	0.7345584153923824	197153680	1
CRB1	10	0.8065649498041614	197268204	1
DENND1B	27	0.7630832108300492	197504748	1
C1orf53	22	0.7593222375828446	197902630	1
NEK7	15	0.7922466083365869	198156994	1
NR5A2	24	0.7656682127409705	200027614	1
ZNF281	1	0.8316476359082903	200404940	1
DDX59	24	0.8257307549276123	200623896	1
CAMSAP2	5	0.7983339316946405	200739558	1
INAVA	12	0.6134955762228294	200891048	1
KIF21B	13	0.6977928016686205	200969390	1
TMEM9	23	0.7265528152846763	201134772	1
PKP1	28	0.6940552352098389	201283452	1
TNNT2	28	0.6683552640488497	201359008	1
LAD1	12	0.608691668779964	201380838	1
PHLDA3	23	0.7763619128941636	201464383	1
CSRP1	13	0.7595530864208728	201483530	1
NAV1	20	0.5243846611785954	201622885	1
IPO9	15	0.7912709575056025	201829149	1
SHISA4	25	0.7190772116451682	201888680	1
LMOD1	20	0.657345564283071	201896456	1
TIMM17A	6	0.6594351224176704	201955503	1
RNPEP	19	0.7664954519946579	201982372	1
ELF3	19	0.5128504802060472	202007945	1
GPR37L1	15	0.780187281866156	202122917	1
ARL8A	24	0.7725220947345973	202133404	1
PTPN7	13	0.7006525956616352	202147013	1
LGR6	21	0.8376280211141955	202193901	1
UBE2T	24	0.7539693500646747	202331657	1
PPP1R12B	5	0.7881341732732395	202348699	1
SYT2	8	0.7968168302851419	202590596	1
KDM5B	24	0.781271551000704	202724495	1
RABIF	5	0.810773426835231	202878957	1
KLHL12	15	0.7866547821264063	202891116	1
ADIPOR1	15	0.8485232074760753	202940826	1
CYB5R1	23	0.8059659383485438	202961873	1
TMEM183A	15	0.8390413422637996	203007374	1
ADORA1	14	0.6145423461882891	203090654	1
CHI3L1	10	0.7602073757616374	203178931	1
BTG2	10	0.8231746368761677	203305491	1
FMOD	21	0.7987485326857187	203340628	1
PRELP	21	0.7345950687724803	203475806	1
ATP2B4	17	0.7665128428080455	203626561	1
LAX1	9	0.8203883515426568	203765176	1
ZC3H11A	24	0.7278194319166333	203795654	1
ZBED6	24	0.7415542891097759	203795714	1
SNRPE	11	0.8460222715701434	203861599	1
SOX13	24	0.7541169713806901	204073115	1
ETNK2	24	0.79960409950741	204131062	1
GOLT1A	6	0.809334642009307	204198163	1
PLEKHA6	24	0.8007042186082235	204218853	1
PPP1R15B	9	0.8009342798684262	204403381	1
PIK3C2B	24	0.858224125796858	204422628	1
MDM4	24	0.7464887521100456	204516379	1
LRRN2	28	0.7926396705368425	204617170	1
NFASC	4	0.6584205383144461	204828651	1
CNTN2	30	0.6905226737145415	205042937	1
TMEM81	21	0.7525479281965162	205083129	1
RBBP5	24	0.8250943641021448	205086142	1
DSTYK	16	0.8623900685322199	205142505	1
TMCC2	13	0.7241634536031861	205227946	1
NUAK2	8	0.8072123138642243	205302059	1
KLHDC8A	13	0.45161557718287637	205336065	1
LEMD1	12	0.5033044076152811	205381378	1
CDK18	24	0.7426009163326093	205504595	1
MFSD4A	21	0.8803673288922957	205568885	1
ELK4	11	0.6861851831395505	205597556	1
SLC45A3	11	0.6210484152938225	205657851	1
NUCKS1	15	0.7945429218267497	205712822	1
RAB29	24	0.8133969505138864	205767986	1
SLC41A1	20	0.7779074020731177	205789094	1
PM20D1	24	0.7923249028318915	205828025	1
RAB7B	10	0.776588755718911	205976740	1
RHEX	11	0.6374630568891282	206053173	1
FAM72A	1	0.6530409508800421	206186179	1
SRGAP2	3	0.7403659429959989	206203345	1
IKBKE	1	0.5631846993563397	206470476	1
RASSF5	19	0.6562201072851208	206507530	1
EIF2D	1	0.6239624236777224	206571292	1
DYRK3	24	0.78363527708722	206635536	1
MAPKAPK2	1	0.5434769044095042	206684944	1
IL10	18	0.7449787809302595	206767602	1
IL24	20	0.6350866420461975	206897443	1
FCMR	3	0.6824102375027501	206903317	1
PIGR	18	0.7261242021121924	206928522	1
C1orf116	13	0.37458839884143824	207018522	1
PFKFB2	13	0.7207237515246286	207034366	1
YOD1	1	0.6831431835125368	207043849	1
CD55	26	0.7379987287807466	207321376	1
CD46	15	0.7969521947348464	207752057	1
CD34	5	0.7709932615415072	207880972	1
PLXNA2	25	0.6731623124293713	208022242	1
LAMB3	27	0.7295396305202613	209614870	1
TRAF3IP3	3	0.7228666982357157	209756032	1
C1orf74	6	0.7671009002520925	209779208	1
IRF6	13	0.7540322074937263	209785617	1
UTP25	6	0.806253583161652	209827972	1
SERTAD4	12	0.7559031981692338	210232796	1
HHAT	26	0.7091534704987053	210328252	1
KCNH1	23	0.7653316917125772	210676823	1
RCOR3	6	0.7787198578574888	211258377	1
TRAF5	27	0.781650233523947	211326615	1
SLC30A1	4	0.7958453236549276	211571568	1
NEK2	13	0.8019600057671162	211658657	1
LPGAT1	12	0.5262608913363623	211743457	1
INTS7	5	0.7886035673540309	211940399	1
DTL	1	0.750334743176736	212035553	1
PPP2R5A	24	0.7613013475748813	212285410	1
TMEM206	14	0.7027671865823297	212363931	1
NENF	22	0.8086814548267025	212432920	1
ATF3	13	0.5252208750339844	212565334	1
BATF3	2	0.7135164792235488	212686417	1
NSL1	1	0.761992971131676	212726153	1
TATDN3	21	0.7619523323627581	212791828	1
FLVCR1	8	0.7503337796050968	212858275	1
VASH2	24	0.7125252096639363	212950520	1
ANGEL2	6	0.7294716178136449	212992182	1
RPS6KC1	7	0.7666147764875058	213051233	1
PROX1	14	0.7406066753759417	213983181	1
SMYD2	6	0.7197634127872113	214281102	1
PTPN14	5	0.82431243568631	214348700	1
CENPF	29	0.7530207105536342	214603195	1
KCNK2	14	0.7329864815590119	215005775	1
KCTD3	13	0.3081357513601578	215567304	1
USH2A	13	0.6040230207639716	215622891	1
ESRRG	19	0.6100943683239408	216503246	1
GPATCH2	6	0.562405877898811	217426992	1
SPATA17	14	0.7089582361896212	217631324	1
RRP15	18	0.7446062731080088	218285293	1
TGFB2	20	0.5803380809717322	218345336	1
LYPLAL1	1	0.6624690402782523	219173869	1
EPRS	3	0.7480429807401885	219968600	1
BPNT1	6	0.6835551458258529	220057482	1
IARS2	12	0.7082472929270203	220094132	1
RAB3GAP2	6	0.7326534602979744	220148293	1
MARK1	27	0.8203655773772343	220528183	1
C1orf115	24	0.7318543456991399	220690363	1
MARC2	6	0.8312921091862078	220748225	1
MARC1	18	0.7865350910628477	220786913	1
HLX	26	0.6926748477697331	220879431	1
DUSP10	15	0.7561718639666575	221701424	1
TAF1A	25	0.717042602844717	222557902	1
MIA3	15	0.8283730926106333	222618097	1
AIDA	6	0.7584587028521682	222668013	1
BROX	16	0.743751152593801	222712553	1
FAM177B	30	0.8428908293389419	222737207	1
DISP1	15	0.8103817759975761	222872271	1
TLR5	12	0.7520452735852028	223109404	1
SUSD4	17	0.6798136872499887	223220819	1
CAPN8	19	0.801938157227932	223538007	1
CAPN2	30	0.7915077701262196	223701593	1
TP53BP2	19	0.798364823841508	223779893	1
FBXO28	9	0.7833567060224865	224114111	1
DEGS1	24	0.6483183216053992	224175756	1
NVL	7	0.7818826842189823	224227334	1
CNIH4	15	0.715881157918136	224356858	1
WDR26	6	0.7195479331763903	224385143	1
CNIH3	12	0.8402128329069586	224434660	1
DNAH14	6	0.6839515904084703	224896262	1
LBR	13	0.5981926909724917	225401502	1
ENAH	16	0.8335161398670772	225486835	1
SRP9	6	0.8487768372560676	225777813	1
EPHX1	11	0.8531707655650982	225810092	1
TMEM63A	2	0.8223578534246235	225845536	1
LEFTY1	29	0.8025018614252674	225886282	1
PYCR2	2	0.7996453098042776	225919877	1
SDE2	15	0.7736194531047466	225982702	1
H3F3A	2	0.7774107264386423	226061851	1
ACBD3	2	0.8075171743304633	226144679	1
LIN9	10	0.8039458916646414	226231149	1
PARP1	3	0.7372736934052838	226360691	1
STUM	20	0.7054832835795771	226548764	1
ITPKB	28	0.6924328880230479	226631690	1
PSEN2	1	0.8210672483681913	226870184	1
COQ8A	10	0.7389008814941118	226897536	1
CDC42BPA	23	0.7136067064800512	226989865	1
ZNF678	22	0.7824176620925604	227563543	1
SNAP47	6	0.7343032811254375	227728539	1
JMJD4	23	0.7881549658134819	227730425	1
WNT9A	4	0.7731635970902762	227918656	1
ARF1	27	0.8387387733533143	228082660	1
C1orf35	8	0.8094722955702769	228100726	1
MRPL55	12	0.8118841455416618	228106679	1
GUK1	27	0.7678113464179803	228139962	1
GJC2	27	0.7451910879088334	228149930	1
IBA57	5	0.6484735657932004	228165804	1
OBSCN	17	0.8118229553887273	228208063	1
TRIM11	2	0.7681114766413843	228393673	1
TRIM17	12	0.7530507074686145	228407935	1
HIST3H2A	23	0.7185242730137313	228456979	1
HIST3H2BB	23	0.7224721464089439	228458107	1
RNF187	8	0.7755453709885893	228487382	1
RHOU	12	0.7085502139676151	228735479	1
RAB4A	17	0.8169675225894224	229271062	1
CCSAP	9	0.7135066457816597	229321011	1
NUP133	26	0.7516871003765762	229440259	1
ABCB10	9	0.8122800527390319	229516582	1
TAF5L	29	0.7851414498179887	229593111	1
URB2	26	0.8101668467038258	229626247	1
GALNT2	5	0.7428468965718404	230057990	1
PGBD5	20	0.7004125636465017	230314490	1
COG2	10	0.7275976350235164	230642481	1
CAPN9	12	0.6290160560418108	230747384	1
C1orf198	1	0.7884085355237366	230837119	1
TTC13	11	0.7736425958798552	230906243	1
ARV1	1	0.5776908644087154	230978981	1
C1orf131	10	0.7360155522359282	231223763	1
GNPAT	11	0.8061963277029096	231241207	1
EXOC8	14	0.7005646628655272	231332753	1
SPRTN	7	0.7996451625142649	231337104	1
EGLN1	19	0.7061998827583205	231363751	1
TSNAX	23	0.7577814560548081	231528541	1
DISC1	14	0.6792708908599079	231626815	1
SIPA1L2	17	0.6886823116620029	232397965	1
MAP10	30	0.7604114455501364	232804892	1
NTPCR	19	0.739842768681036	232950605	1
PCNX2	1	0.7366196307581316	232983435	1
MAP3K21	12	0.6179763596047352	233327724	1
KCNK1	5	0.6282523828121278	233614004	1
SLC35F3	20	0.7832542559999895	233904676	1
COA6	12	0.7098731661245621	234373456	1
TARBP1	29	0.747573137382022	234391313	1
IRF2BP2	7	0.8336190388798528	234604269	1
TOMM20	5	0.7697280637312651	235109341	1
RBM34	14	0.7094237937096931	235131183	1
ARID4B	20	0.7954663826098357	235131634	1
GGPS1	7	0.7745478892676614	235327350	1
B3GALNT2	26	0.7714765503725025	235447190	1
LYST	14	0.6726136501711566	235661041	1
NID1	19	0.708265388226532	235975830	1
GPR137B	1	0.7345504939868209	236142505	1
ERO1B	13	0.7296487860685035	236215555	1
EDARADD	22	0.6650105903444749	236348257	1
LGALS8	1	0.6773536151126822	236518000	1
HEATR1	28	0.8109535829288126	236549005	1
MTR	12	0.7581252713339899	236795292	1
FMN2	25	0.7699210819969584	240014348	1
FH	25	0.8258289765541461	241497603	1
OPN3	4	0.6745280492100209	241590102	1
CHML	12	0.7869328828784392	241628853	1
MAP1LC3C	20	0.8141692888396039	241995490	1
PLD5	4	0.46862815316948137	242082986	1
CEP170	9	0.8393687195634109	243124428	1
SDCCAG8	15	0.7821856496622226	243256034	1
AKT3	1	0.7657664889124286	243488233	1
ZBTB18	16	0.7002022914572823	244048939	1
ADSS	19	0.8086704788335008	244408494	1
CATSPERE	1	0.31083141214574683	244454377	1
DESI2	12	0.7585010789672599	244653103	1
COX20	8	0.7536033296039731	244835616	1
HNRNPU	21	0.7967614087164666	244840638	1
EFCAB2	12	0.7321157550176813	244969705	1
KIF26B	22	0.6596001069611452	245154985	1
SMYD3	4	0.8353278680102227	245749342	1
TFB2M	28	0.834134759053986	246540561	1
CNST	18	0.7738900263152206	246566444	1
SCCPDH	22	0.8269637897132304	246724409	1
AHCTF1	1	0.7816355420539856	246839098	1
ZNF695	27	0.7597320499521765	246945547	1
ZNF670	17	0.791767249747334	247034637	1
ZNF669	25	0.764629359172253	247099962	1
ZNF124	25	0.7753481490505414	247121975	1
ZNF496	13	0.7665556696284259	247297412	1
NLRP3	13	0.7690947644005887	247416156	1
GCSAML	19	0.700490980162255	247507058	1
TRIM58	13	0.821646366062501	247857187	1
OR2W3	13	0.8292731266024737	247895587	1
SH3BP5L	9	0.840092088101873	248810446	1
ZNF672	25	0.8620193529156163	248838210	1
ZNF692	24	0.8448390128473715	248850006	1
PGBD2	25	0.8025840864554907	248906196	1
FAM110C	4	0.7814374786793838	38814	2
SH3YL1	11	0.7483881152220624	217730	2
ACP1	11	0.7030613492510382	264140	2
ALKAL2	29	0.8089471111596553	279558	2
TMEM18	8	0.7640587818946203	663877	2
SNTG2	14	0.6581509743058664	950849	2
TPO	2	0.6743058275209518	1374066	2
PXDN	16	0.7259836855929094	1631887	2
EIPR1	30	0.7657453021436351	3188925	2
TRAPPC12	22	0.6591853380203114	3379675	2
ADI1	7	0.7980929972956753	3497366	2
RNASEH1	6	0.7207127681721625	3541430	2
RPS7	21	0.6643148160519851	3575260	2
CMPK2	27	0.7677559198278238	6840570	2
RSAD2	12	0.7995430258152817	6865806	2
RNF144A	14	0.7972566201706929	6917412	2
ID2	4	0.6214222933449556	8678845	2
KIDINS220	27	0.7998288326144285	8721081	2
MBOAT2	4	0.7675617817697811	8852690	2
ASAP2	12	0.7774192854735505	9206765	2
ITGB1BP1	5	0.8023911298524341	9403475	2
CPSF3	13	0.796023035606336	9423651	2
IAH1	15	0.7172194989371445	9473658	2
ADAM17	27	0.7282988171662054	9488486	2
YWHAQ	6	0.7405217372276314	9583967	2
TAF1B	13	0.7747445875074315	9843443	2
GRHL1	19	0.7367050122050969	9951693	2
KLF11	26	0.8432035240152457	10042849	2
CYS1	15	0.7094508940437534	10056780	2
RRM2	22	0.770532414646068	10120698	2
HPCAL1	22	0.7116618802344699	10302889	2
ODC1	19	0.8522446486478205	10439968	2
NOL10	27	0.7478852624348296	10570754	2
ATP6V1C2	28	0.7784835170584233	10721100	2
PDIA6	18	0.7051125422885032	10783391	2
PQLC3	19	0.7155514651799635	11155198	2
ROCK2	12	0.8038005004125768	11179759	2
E2F6	11	0.7928104282836237	11444375	2
GREB1	7	0.7244886412731986	11482341	2
LPIN1	8	0.7605096970049193	11677595	2
TRIB2	14	0.743690807254563	12716889	2
NBAS	24	0.7262283693542311	15166914	2
DDX1	8	0.8022744288447593	15591178	2
MYCN	28	0.6356857605782283	15940550	2
FAM49A	13	0.5060132302743355	16549459	2
VSNL1	26	0.7469640622794207	17539126	2
SMC6	22	0.7891784141784568	17663812	2
GEN1	28	0.818575107817328	17753858	2
KCNS3	19	0.7498744941251861	17877847	2
RDH14	28	0.8169612014754937	18554723	2
NT5C1B	13	0.7813659865733895	18562872	2
OSR1	12	0.7706185118113322	19351485	2
TTC32	18	0.7612101828456959	19896631	2
WDR35	25	0.8175487461783277	19910260	2
MATN3	7	0.6368507633556568	19992052	2
LAPTM4A	30	0.8148843873405576	20032650	2
SDC1	11	0.7622554757103301	20200797	2
PUM2	23	0.7368265657654121	20248691	2
RHOB	12	0.7394314939912494	20447074	2
HS1BP3	26	0.7537977712464028	20560448	2
LDAH	13	0.7222942543553856	20684014	2
KLHL29	13	0.4161773504778098	23385179	2
ATAD2B	11	0.6995466226893852	23748664	2
UBXN2A	23	0.8099405591057399	23927285	2
MFSD2B	25	0.75646839214582	24010081	2
WDCP	26	0.6954593840587884	24029347	2
FKBP1B	20	0.5314416684085899	24049701	2
SF3B6	29	0.7123604708371924	24067586	2
FAM228B	26	0.685337242168085	24076526	2
TP53I3	13	0.6493500946147406	24077433	2
PFN4	7	0.8118719827953287	24115371	2
ITSN2	11	0.634451924413002	24202864	2
NCOA1	28	0.792418020121236	24491914	2
PTRHD1	24	0.8121943503294906	24789734	2
CENPO	26	0.7950270174424323	24793136	2
ADCY3	11	0.7568066524483278	24819169	2
DNAJC27	20	0.8066585662278626	24943636	2
EFR3B	24	0.7735184369177646	25042076	2
POMC	29	0.645836142629876	25160853	2
DNMT3A	14	0.7047151222231194	25227855	2
DTNB	13	0.743386337625522	25377198	2
ASXL2	20	0.7702998672469239	25733753	2
KIF3C	5	0.7635314578106583	25926598	2
RAB10	11	0.7513761391708492	26034084	2
GAREM2	15	0.7663151263629534	26173088	2
HADHA	17	0.8306781550247779	26190635	2
HADHB	14	0.7456368378881916	26243170	2
ADGRF3	24	0.7025941303241153	26308173	2
SELENOI	25	0.7573031106514562	26308547	2
DRC1	19	0.7051316673121648	26401920	2
C2orf70	6	0.6837341927811385	26562585	2
KCNK3	1	0.7875906413692167	26692690	2
SLC35F6	13	0.7605935546788182	26764284	2
CENPA	7	0.7310536747030183	26764289	2
MAPRE3	27	0.7452373780470603	26970612	2
TMEM214	18	0.729923511898076	27032910	2
AGBL5	28	0.7913898401914725	27042364	2
OST4	23	0.7390922537836411	27070472	2
EMILIN1	5	0.7733825206005112	27078567	2
KHK	5	0.7703840095151396	27086747	2
CGREF1	30	0.7642306122664656	27098889	2
ABHD1	30	0.763959576036641	27123789	2
PREB	23	0.7112379705912725	27130756	2
TCF23	2	0.575214611170191	27149004	2
SLC5A6	13	0.583751122651494	27199587	2
ATRAID	18	0.621501586169085	27212027	2
CAD	25	0.8021759754300524	27217369	2
UCN	13	0.7586449490185048	27307400	2
MPV17	26	0.7448547975054585	27309492	2
GTF3C2	19	0.7580320688337621	27325849	2
EIF2B4	9	0.687909670924663	27364352	2
SNX17	19	0.7841825549984653	27370496	2
ZNF513	7	0.6872175714362958	27377235	2
PPM1G	13	0.5040905834001597	27381195	2
NRBP1	23	0.7054131567185431	27427790	2
KRTCAP3	11	0.7733164318481268	27442366	2
IFT172	9	0.7984931813706682	27444377	2
FNDC4	1	0.6164273798215418	27491883	2
C2orf16	16	0.8475713270077582	27537386	2
ZNF512	4	0.7651619489060133	27582969	2
CCDC121	4	0.7165500184739464	27625639	2
GPN1	9	0.7336724311290388	27628247	2
SUPT7L	30	0.7908545295325029	27650809	2
SLC4A1AP	24	0.6991075352382781	27663471	2
MRPL33	23	0.7505861542411447	27771717	2
RBKS	19	0.7890038396949579	27781379	2
BABAM2	2	0.6258039007800683	27889941	2
FOSL2	19	0.7033789457364379	28392448	2
PLB1	16	0.7100131297165388	28457145	2
PPP1CB	22	0.7813674559275817	28751640	2
SPDYA	13	0.8164799668626462	28782517	2
TRMT61B	10	0.6972791749921852	28849821	2
WDR43	23	0.7016261062409695	28894667	2
TOGARAM2	3	0.7748217434056538	28956611	2
PCARE	1	0.5222645292215974	29060976	2
CLIP4	22	0.7916794623181969	29097705	2
ALK	6	0.6182883025753125	29192774	2
YPEL5	26	0.7419235480197659	30146941	2
LBH	28	0.5511375855244868	30231534	2
LCLAT1	15	0.7665156620915674	30447226	2
CAPN13	13	0.6871791863312668	30722771	2
GALNT14	20	0.7517410551832561	30910467	2
CAPN14	20	0.7546332861436159	31173056	2
EHD3	28	0.7577960603866103	31234152	2
MEMO1	20	0.8163920931823894	31865060	2
DPY30	10	0.6949467026062167	31867809	2
SPAST	9	0.7162540414239019	32063547	2
SLC30A6	3	0.6984467791068318	32165841	2
NLRC4	9	0.7878454930289654	32224453	2
YIPF4	10	0.5979736175555965	32277904	2
BIRC6	3	0.6518255422544454	32357028	2
TTC27	23	0.7620579308684056	32628032	2
LTBP1	5	0.7460812685472133	32946953	2
RASGRP3	11	0.7433936151740583	33436324	2
FAM98A	9	0.6312351512913359	33583660	2
CRIM1	23	0.7265505088112874	36355778	2
FEZ2	15	0.7918739196356903	36531805	2
VIT	20	0.7407854989898393	36696690	2
STRN	6	0.7535480368052144	36837698	2
HEATR5B	3	0.798605912801711	36968383	2
GPATCH11	10	0.7412285794275066	37084451	2
EIF2AK2	6	0.7029469502268182	37099210	2
CEBPZOS	23	0.7881942009599031	37196488	2
CEBPZ	11	0.7109241518255551	37201612	2
NDUFAF7	14	0.6236887033336036	37231631	2
PRKD3	14	0.6416393372788989	37250502	2
QPCT	13	0.20420728053321247	37342827	2
CDC42EP3	19	0.726515574074056	37641882	2
RMDN2	14	0.4765779858971164	37923187	2
CYP1B1	28	0.5346981382332163	38066973	2
ATL2	14	0.6729728651038513	38293954	2
HNRNPLL	14	0.7522462139846225	38561969	2
GALM	14	0.7062358060292673	38666081	2
SRSF7	6	0.6855255908250573	38743599	2
GEMIN6	8	0.7057722471020271	38751534	2
DHX57	24	0.750592223232839	38797729	2
MORN2	8	0.7698001177486198	38875962	2
ARHGEF33	14	0.7353689735812918	38889841	2
SOS1	23	0.7718741497352831	38981396	2
MAP4K3	9	0.7568913950317735	39249266	2
THUMPD2	7	0.7487708569108178	39736060	2
SLC8A1	10	0.7749662441315096	40097270	2
PKDCC	19	0.5528835033733916	42048021	2
EML4	11	0.7924015869663827	42169353	2
COX7A2L	21	0.7745606147094666	42333546	2
MTA3	10	0.6847724114375677	42494569	2
OXER1	20	0.7404558489668731	42762481	2
HAAO	17	0.7302913906793633	42767089	2
ZFP36L2	8	0.7826900728195887	43222402	2
THADA	17	0.717600067786094	43230836	2
PLEKHH2	15	0.787014987975668	43637260	2
C1GALT1C1L	26	0.0	43675151	2
DYNC2LI1	18	0.7517448488648129	43774039	2
ABCG5	30	0.7430493904869484	43812560	2
LRPPRC	24	0.7391042446443309	43886224	2
PPM1B	9	0.693246766175381	44167969	2
SLC3A1	16	0.6971401523624166	44275458	2
PREPL	20	0.6719980985626126	44316281	2
CAMKMT	20	0.6556407054022902	44361947	2
SRBD1	27	0.7716317753526356	45388680	2
PRKCE	3	0.7106533688560093	45651345	2
EPAS1	18	0.7187711713883036	46293667	2
ATP6V1E2	20	0.6960036559007884	46490750	2
RHOQ	21	0.632111324941927	46541806	2
PIGF	10	0.6757079997977566	46580937	2
CRIPT	20	0.7463768934116067	46616416	2
SOCS5	19	0.6653193351948581	46698952	2
MCFD2	3	0.8379226149227805	46901870	2
TTC7A	16	0.7687255188755826	46916157	2
CALM2	11	0.7709839292380949	47160083	2
EPCAM	26	0.6955685922239118	47345158	2
MSH2	20	0.7154804301643025	47402969	2
KCNK12	18	0.8248099533861649	47516581	2
MSH6	19	0.7943926968948931	47695530	2
FBXO11	29	0.7024090745488426	47789316	2
FOXN2	20	0.7523721782603254	48314637	2
PPP1R21	6	0.7689308723820755	48440598	2
STON1	21	0.5932686493811021	48529383	2
NRXN1	5	0.7562837601817803	49918503	2
ASB3	17	0.7789483211953282	53532672	2
CHAC2	12	0.6858884547731962	53767804	2
ERLEC1	18	0.7551748182307312	53787044	2
GPR75	24	0.8345889937166221	53852913	2
PSME4	16	0.8191587076190567	53864069	2
ACYP2	16	0.776767980700851	53970838	2
C2orf73	3	0.8140247398946989	54330034	2
SPTBN1	11	0.648499539901626	54456317	2
EML6	10	0.8407091576032746	54723499	2
RTN4	8	0.7483655749219367	54972187	2
CLHC1	8	0.7588831542450063	55172547	2
RPS27A	21	0.582952826108776	55231903	2
MTIF2	1	0.6447265759878362	55236595	2
CCDC88A	13	0.420412682559109	55287842	2
CFAP36	25	0.6643854562952856	55519604	2
PPP4R3B	23	0.8021584473007818	55547292	2
PNPT1	1	0.6095007050084342	55634061	2
EFEMP1	5	0.5924108794464436	55865967	2
CCDC85A	29	0.840104457782383	56183990	2
VRK2	23	0.6911781685359524	57907629	2
FANCL	11	0.7078322360220848	58159243	2
BCL11A	29	0.7691779547777771	60450520	2
PAPOLG	14	0.8095518919884663	60756253	2
REL	28	0.7244934079604048	60881521	2
PUS10	24	0.7836140315381888	60940222	2
PEX13	1	0.6754212253266114	61017225	2
KIAA1841	27	0.7236425246316254	61065871	2
C2orf74	24	0.7652601028774486	61145068	2
USP34	11	0.7490007538830054	61187463	2
XPO1	3	0.8430755246625081	61477849	2
FAM161A	2	0.7734787363635015	61824848	2
CCT4	1	0.6505693357810087	61868085	2
COMMD1	14	0.7089521687902995	61888724	2
B3GNT2	13	0.7266811016335308	62196115	2
TMEM17	1	0.7199604177730845	62500218	2
EHBP1	14	0.8020315524827742	62673851	2
WDPCP	1	0.7253986763928137	63119559	2
MDH1	20	0.7587959936542454	63588609	2
UGP2	10	0.7124944731253893	63840940	2
VPS54	20	0.804420656605813	63892146	2
PELI1	18	0.7763689608491446	64092652	2
LGALSL	30	0.8088698539009254	64453969	2
AFTPH	1	0.7255902388605419	64524305	2
SERTAD2	20	0.7480291186547178	64631621	2
SLC1A4	30	0.7374647523044415	64988477	2
CEP68	12	0.788972810466674	65056366	2
RAB1A	14	0.7345006944580679	65070696	2
ACTR2	14	0.6959376769312153	65227753	2
SPRED2	20	0.7708885144986689	65310851	2
MEIS1	18	0.7907380319809628	66433452	2
ETAA1	18	0.7851287490477186	67397319	2
C1D	1	0.7223167249589113	68041130	2
WDR92	16	0.7821163175467842	68122936	2
PNO1	1	0.6906469164033732	68157888	2
PPP3R1	13	0.7241732255001814	68178857	2
CNRIP1	1	0.7418456081913456	68284171	2
PLEK	29	0.7195239739752752	68365282	2
FBXO48	9	0.7628828553746357	68459422	2
APLF	15	0.7759624004081671	68467572	2
ARHGAP25	13	0.19315495735171295	68679601	2
ANTXR1	15	0.8057755671529736	69013178	2
GFPT1	30	0.7931965353278619	69319769	2
NFU1	13	0.847198311492792	69395750	2
AAK1	9	0.6553562570893308	69457997	2
ANXA4	11	0.6427213898896553	69644425	2
GMCL1	1	0.6796632485957684	69829660	2
SNRNP27	22	0.7729609687890304	69893956	2
MXD1	11	0.7906556981837075	69897688	2
ASPRV1	12	0.835592865712825	69960089	2
PCBP1	4	0.6552293557815749	70087454	2
C2orf42	26	0.7913791932951237	70149880	2
TIA1	23	0.8087702262916027	70209444	2
PCYOX1	22	0.8114561632957258	70257386	2
SNRPG	18	0.8359960462291897	70281362	2
FAM136A	23	0.7291348469850221	70295975	2
ADD2	13	0.3418128242999292	70607618	2
CLEC4F	5	0.8031019831965303	70808643	2
CD207	15	0.7853137509089779	70830211	2
VAX2	2	0.7580579603968556	70900576	2
ATP6V1B1	21	0.7095098225267824	70935900	2
ANKRD53	17	0.7417185151351753	70978380	2
TEX261	18	0.7563903989486042	70985942	2
NAGK	22	0.6893898156191027	71064344	2
MCEE	4	0.8229133498446923	71109684	2
MPHOSPH10	1	0.7588948264012754	71130632	2
PAIP2B	12	0.7755231313563474	71182738	2
ZNF638	24	0.7243392960623043	71276561	2
DYSF	22	0.7424467184759751	71453722	2
CYP26B1	21	0.7892622629418258	72129238	2
EXOC6B	26	0.7689540682638349	72175984	2
SPR	11	0.7104676255419292	72887382	2
SFXN5	22	0.8050548541471283	72942036	2
RAB11FIP5	20	0.6719434511287814	73073382	2
SMYD5	23	0.8166251808442371	73214222	2
PRADC1	15	0.633344710144838	73228010	2
CCT7	23	0.774530117101285	73233420	2
FBXO41	17	0.7811863068790204	73254682	2
ALMS1	30	0.6772951750644804	73385758	2
NAT8	21	0.8576381499594629	73640832	2
TPRKB	4	0.7272489934666565	73729104	2
DUSP11	7	0.8076958882725367	73762184	2
STAMBP	23	0.8043190574204714	73828916	2
ACTG2	21	0.6628315174445613	73892314	2
DGUOK	27	0.8165326213158559	73926826	2
TET3	23	0.7364532047870647	73986404	2
BOLA3	5	0.7587670825946273	74135400	2
MOB1A	11	0.7327295239060494	74152528	2
MTHFD2	23	0.7630468142251806	74198610	2
SLC4A5	9	0.7552570564420497	74216242	2
DCTN1	12	0.7076827619767767	74361154	2
WDR54	9	0.7964876217683532	74421678	2
RTKN	27	0.8156265305217103	74425836	2
INO80B	22	0.7570408527589623	74455087	2
WBP1	18	0.604426659291253	74458400	2
MOGS	22	0.7520096727266544	74461057	2
MRPL53	30	0.6915012577320387	74471982	2
CCDC142	1	0.7778762876967558	74471986	2
TTC31	9	0.6942643530102531	74483073	2
LBX2	15	0.7392509500629425	74497517	2
PCGF1	1	0.7838416617329546	74505043	2
AUP1	11	0.751271629972418	74526645	2
HTRA2	18	0.6489682310486395	74529377	2
LOXL3	12	0.8009772359136509	74532258	2
DOK1	30	0.7333702948823391	74549026	2
M1AP	13	0.704272123421636	74557883	2
SEMA4F	9	0.7214597265290623	74654228	2
HK2	1	0.7944842413833954	74833981	2
POLE4	8	0.7298908084196299	74958492	2
TACR1	13	0.674802233891476	75046463	2
EVA1A	2	0.7224471839661957	75469302	2
MRPL19	15	0.7398091185275619	75646783	2
GCFC2	13	0.6569110674219201	75652000	2
SUCLG1	26	0.754853844470939	84423528	2
DNAH6	22	0.7253230701330016	84516455	2
TRABD2A	16	0.6117001513199933	84821650	2
TMSB10	11	0.7735153775686839	84905656	2
KCMF1	10	0.7535411306371976	84971093	2
TCF7L1	12	0.7748886684371907	85133392	2
TGOLN2	14	0.7015759777831276	85318020	2
RETSAT	15	0.7846660405317758	85341955	2
ELMOD3	4	0.7052086227474819	85354394	2
CAPG	24	0.8353107930898278	85394753	2
SH2D6	27	0.7226294951728143	85418931	2
MAT2A	21	0.8004225933159815	85539168	2
GGCX	9	0.7486476354135697	85544720	2
VAMP8	11	0.8036011800383134	85561562	2
VAMP5	28	0.7698507996831309	85584431	2
RNF181	1	0.7230235005953434	85595725	2
TMEM150A	23	0.7618766308512264	85598547	2
USP39	5	0.7117976605836394	85602856	2
C2orf68	4	0.7501651212546692	85605254	2
GNLY	10	0.7549261799177749	85685175	2
ATOH8	19	0.7500747476745913	85751344	2
ST3GAL5	19	0.6520252419874439	85837120	2
POLR1A	23	0.7851003826019995	86020216	2
PTCD3	29	0.7836237886653763	86106223	2
IMMT	16	0.7829624107580546	86143932	2
MRPL35	27	0.8174376334605321	86199355	2
REEP1	15	0.7719204769212926	86213993	2
KDM3A	23	0.8208999539991692	86440647	2
CHMP3	14	0.6799026677183091	86503430	2
RNF103	22	0.7423917371422477	86603398	2
RMND5A	22	0.7944123188371488	86720291	2
CD8A	28	0.7845526670925561	86784610	2
CD8B	13	0.07073964161907076	86815339	2
PLGLB1	18	0.728402897449071	87002559	2
KRCC1	1	0.6745153880244205	88027205	2
THNSL2	30	0.6879193318223946	88170295	2
EIF2AK3	5	0.7523463445242473	88556740	2
RPIA	27	0.7621123919088553	88691673	2
TEKT4	17	0.8039758025867716	94871430	2
MAL	5	0.8278598658545191	95025677	2
MRPS5	22	0.8740174772897448	95085369	2
ZNF514	7	0.7970176709648077	95145000	2
ZNF2	22	0.7459508042617231	95165432	2
PROM2	12	0.7349343351930551	95274449	2
KCNIP3	4	0.7446690938525533	95297327	2
FAHD2A	3	0.8219625204996125	95402708	2
ANKRD36C	26	0.6349625267343018	95836919	2
GPAT2	23	0.83232176325132	96021946	2
ADRA2B	23	0.75669704556701	96112876	2
DUSP2	17	0.8062534115336903	96143169	2
STARD7	3	0.7632630604037224	96184859	2
TMEM127	14	0.6503517690289908	96248516	2
CIAO1	22	0.7699415902915757	96266132	2
SNRNP200	7	0.6881641484749198	96274338	2
ITPRIPL1	20	0.78015786481927	96325331	2
NCAPH	15	0.7395368592541206	96335766	2
NEURL3	25	0.7902358662750955	96497646	2
ARID5A	18	0.7486210879549542	96536743	2
KANSL3	7	0.7452560796776495	96593170	2
FER1L5	20	0.8058558299056587	96642737	2
LMAN2L	22	0.8073095676590994	96705929	2
CNNM4	11	0.735206711695509	96760902	2
CNNM3	11	0.7378428572099476	96816245	2
ANKRD23	4	0.8168737196212018	96824526	2
ANKRD39	27	0.8433245379775627	96836611	2
SEMA4C	27	0.8350164220312299	96859718	2
FAM178B	22	0.7436294402859287	96875882	2
FAHD2B	4	0.6455458884992612	97083583	2
ANKRD36	26	0.7272166071970874	97113218	2
ANKRD36B	10	0.7476200386243681	97492663	2
COX5B	16	0.7319725397137844	97646040	2
ACTR1B	19	0.795472441482276	97655963	2
C2orf92	11	0.6954296834743565	97664217	2
ZAP70	30	0.7502378184832287	97713560	2
TMEM131	9	0.7888620006311482	97756333	2
VWA3B	12	0.7501853231597081	98087116	2
INPP4A	3	0.7445769450558397	98444854	2
COA5	14	0.8490306678377142	98599314	2
UNC50	13	0.8195335114610991	98608579	2
MGAT4A	27	0.7262795797857903	98619106	2
KIAA1211L	10	0.7210279816351144	98793846	2
TSGA10	3	0.7853943713069782	98997261	2
C2orf15	17	0.8227835894909798	99141485	2
LIPT1	11	0.7098960634780577	99154955	2
MITD1	14	0.721968052714324	99161427	2
MRPL30	5	0.7623637258709728	99181152	2
LYG1	22	0.7794595671349556	99284238	2
TXNDC9	4	0.7883476363691457	99318982	2
EIF5B	17	0.7190384061879593	99337371	2
REV1	1	0.8487552687187508	99400475	2
AFF3	19	0.6741725708150095	99545419	2
LONRF2	21	0.6594971463496031	100273291	2
CHST10	19	0.734441847583178	100391860	2
PDCL3	20	0.7961066775132375	100562993	2
NPAS2	25	0.7389495226841655	100820139	2
RPL31	4	0.76610213403763	101002229	2
TBC1D8	4	0.7866904855474379	101007617	2
CNOT11	11	0.8253993298248433	101252886	2
RNF149	28	0.8034637705831276	101271219	2
RFX8	15	0.726545966582991	101397359	2
MAP4K4	11	0.6972778370716546	101696850	2
IL1R2	1	0.42109899098379566	101991960	2
IL1R1	1	0.553107938844223	102064544	2
IL1RL2	20	0.7127572490063577	102187006	2
IL1RL1	6	0.7942887300737487	102311502	2
IL18R1	11	0.703338649063981	102311529	2
IL18RAP	18	0.7580894154739903	102418689	2
MFSD9	1	0.7851154876912739	102714630	2
TMEM182	1	0.8732428362574007	102736905	2
MRPS9	4	0.7995052662371099	105038069	2
TGFBRAP1	11	0.616324606886264	105264391	2
C2orf49	9	0.805240784551229	105337532	2
FHL2	24	0.7468142886372634	105357712	2
NCK2	28	0.7498861689932924	105744912	2
C2orf40	15	0.7929546919210904	106063246	2
UXS1	27	0.8147277831884376	106093303	2
CD8B2	13	0.5638467994192509	106487364	2
ST6GAL2	26	0.7906770956610897	106801600	2
SULT1C4	4	0.4517796721584748	108377911	2
GCC2	14	0.6143440732623074	108448561	2
LIMS1	4	0.4493497320269212	108534355	2
RANBP2	16	0.8108013112034826	108719482	2
CCDC138	20	0.7629510536423814	108786757	2
EDAR	28	0.8055120396552191	108894471	2
SH3RF3	12	0.7816144972651452	109129348	2
SEPT10	19	0.730574209139047	109542799	2
SOWAHC	19	0.7334959419532812	109614364	2
MALL	11	0.6922799541102247	110083870	2
NPHP1	12	0.7303938559730533	110122311	2
ACOXL	4	0.7492262096593775	110732573	2
BCL2L11	11	0.754513787643214	111119378	2
ANAPC1	4	0.7553693765905558	111611639	2
MERTK	18	0.7879687161486782	111898479	2
TMEM87B	11	0.6699936299595126	112055269	2
FBLN7	20	0.5812873464714148	112138385	2
ZC3H8	1	0.6617912900842085	112211529	2
ZC3H6	16	0.7309254301966156	112275597	2
RGPD8	15	0.7233536709832284	112370092	2
TTL	10	0.72129298979052	112482156	2
POLR1B	7	0.7923418702328474	112541915	2
CHCHD5	18	0.720371566163881	112584240	2
SLC20A1	11	0.6497518771126094	112645939	2
CKAP2L	6	0.715930705586644	112736349	2
PSD4	26	0.7371503193044516	113157325	2
PAX8	13	0.652973149244289	113215997	2
CBWD2	20	0.7486254097382272	113437691	2
RABL2A	11	0.6170911357538398	113627229	2
SLC35F5	1	0.721943264551424	113705011	2
ACTR3	11	0.5183557747273271	113889960	2
DDX18	13	0.7226328589884996	117814691	2
CCDC93	24	0.7364796200778646	117915478	2
INSIG2	1	0.4266020467031657	118088452	2
EN1	19	0.651803267560459	118842171	2
C1QL2	8	0.7964258175282797	119156243	2
STEAP3	11	0.677954555516797	119223831	2
C2orf76	18	0.7889030569327286	119302225	2
DBI	17	0.8745920879799352	119366921	2
TMEM37	20	0.7240004757022704	119429901	2
CFAP221	4	0.8020821792134121	119544432	2
[truncated: 12,294 more rows]
