# Supplementary material for: Gene Co-Expression in Breast Cancer: A Matter of Distance
Source: Front Oncol. 2021 Nov 17;11:726493. doi: 10.3389/fonc.2021.726493 (PMC8636045; doi:10.3389/fonc.2021.726493)
Supplement: Supplementary Material S13 — Piece-wise permutation p-values of the KS statistics, calculated for all bins obtained in Supplementary Material S8 , in every chromosomal region for each phenotype. [file DataSheet_13.zip › SuppMat10/SuppMat10/Clusters/Her2/Her2-chr1-clusters.tsv]

gname,clusterid,assignmentcost,gstart,chromosome
SAMD11,11,0.8250590524368235,923928,1
NOC2L,8,0.48499801550264443,944203,1
KLHL17,8,0.5913715693836263,960584,1
PLEKHN1,8,0.7736753404434381,966497,1
PERM1,11,0.8371983596961987,975204,1
HES4,14,0.7893350981964384,998962,1
ISG15,10,0.8225950530837955,1001138,1
AGRN,2,0.7982691385811626,1020120,1
RNF223,8,0.7191122152555683,1070967,1
C1orf159,8,0.5273335478543814,1081818,1
TTLL10,2,0.8482644317980714,1173884,1
TNFRSF18,13,0.8160027007221031,1203508,1
TNFRSF4,11,0.6020076781144725,1211340,1
SDF4,8,0.4141566544852615,1216908,1
B3GALT6,8,0.6063006594870284,1232237,1
C1QTNF12,8,0.7668823836413876,1242446,1
UBE2J2,8,0.37226429584341914,1253909,1
SCNN1D,8,0.5582513271823084,1280436,1
ACAP3,8,0.4390784654705766,1292390,1
PUSL1,8,0.4951724930649891,1308597,1
INTS11,8,0.0,1311585,1
CPTP,8,0.297331884432247,1324756,1
TAS1R3,8,0.4519964463770101,1331280,1
DVL1,8,0.22102547573997866,1335276,1
MXRA8,8,0.7667135462546496,1352689,1
AURKAIP1,8,0.18899915753054342,1373730,1
CCNL2,8,0.23437025565442415,1385711,1
MRPL20,8,0.2009041461249398,1401909,1
ANKRD65,6,0.6875234071599269,1418420,1
VWA1,8,0.49153873735698483,1434861,1
ATAD3C,6,0.6385736758254145,1449689,1
ATAD3B,8,0.444746758556245,1471769,1
ATAD3A,8,0.3687246748634422,1512151,1
TMEM240,9,0.7859785676167289,1534778,1
SSU72,8,0.2925808788017209,1541673,1
FNDC10,8,0.7328684563506092,1598012,1
MIB2,8,0.424292698588832,1615415,1
CDK11B,8,0.2167758676742172,1635227,1
SLC35E2B,8,0.44285444158911336,1659529,1
CDK11A,8,0.370640942702566,1702379,1
SLC35E2A,8,0.4521762544062643,1724838,1
NADK,8,0.26772364033360285,1751232,1
GNB1,8,0.21965984697422747,1785285,1
GABRD,8,0.7734600502848432,2019329,1
PRKCZ,8,0.4640469992551066,2050411,1
FAAP20,8,0.3691704289267045,2184461,1
SKI,8,0.4678802707314176,2228319,1
MORN1,8,0.42138053818907717,2321253,1
RER1,8,0.33978751079022573,2391775,1
PEX10,8,0.4753149442923432,2403964,1
PLCH2,13,0.7344377999438036,2425980,1
PANK4,8,0.3067416396944529,2508531,1
TNFRSF14,8,0.7330574240400924,2555639,1
PRXL2B,8,0.5628156272829439,2586491,1
MMEL1,8,0.7661307185108421,2590639,1
TTC34,1,0.672215889011654,2635976,1
PRDM16,14,0.8844931736691652,3069168,1
ARHGEF16,8,0.6932336031569202,3454665,1
MEGF6,2,0.8566225734480128,3487951,1
TPRG1L,8,0.8054117882665779,3625015,1
WRAP73,12,0.7956940765093278,3630767,1
TP73,12,0.8478045644271511,3652516,1
SMIM1,12,0.8163618158460324,3772761,1
LRRC47,2,0.7342933760774247,3778559,1
CEP104,8,0.7705995895768707,3812086,1
DFFB,8,0.6455170523340554,3857267,1
C1orf174,8,0.7392348758177139,3889125,1
AJAP1,7,0.8161318857480039,4654732,1
NPHP4,12,0.65274413134321,5862811,1
KCNAB2,7,0.8467874303162651,5990927,1
RPL22,8,0.7201567455467868,6185020,1
RNF207,12,0.7424513606503709,6205475,1
ICMT,8,0.6516749181205175,6221193,1
GPR153,7,0.5743893415053691,6247353,1
ACOT7,5,0.8061043746631834,6264269,1
ESPN,12,0.6015396344292396,6424776,1
TNFRSF25,5,0.8511772730264134,6460786,1
PLEKHG5,11,0.8097479143946231,6466092,1
NOL9,8,0.6298618630961792,6521347,1
TAS1R1,13,0.7447034001582249,6555307,1
ZBTB48,8,0.6931986310211168,6579994,1
KLHL21,10,0.8134442105431359,6590724,1
PHF13,12,0.7293236591843189,6613731,1
THAP3,12,0.6990995601736815,6624866,1
DNAJC11,8,0.6393267720465496,6634168,1
CAMTA1,8,0.7171635043486906,6785454,1
VAMP3,8,0.7568223010397614,7771296,1
PER3,7,0.7824458131795853,7784320,1
PARK7,1,0.7921999527852706,7954291,1
ERRFI1,3,0.8098444931981809,8004404,1
SLC45A1,5,0.723925029238163,8317826,1
RERE,8,0.4894301638850358,8352397,1
ENO1,8,0.5979497065278598,8861000,1
GPR157,8,0.6174207931446806,9100305,1
H6PD,8,0.527197195888403,9234775,1
SPSB1,10,0.7004481991561768,9292894,1
SLC25A33,13,0.8078787932084325,9539465,1
TMEM201,8,0.6986165283733947,9588911,1
PIK3CD,2,0.6400593106365791,9651732,1
CLSTN1,8,0.6594898182299913,9729026,1
CTNNBIP1,2,0.7052358831324719,9848276,1
LZIC,8,0.5804494970398448,9922113,1
NMNAT1,8,0.5078508264533057,9943428,1
RBP7,2,0.5829862757962625,9997206,1
UBE4B,8,0.6386440997472969,10032832,1
KIF1B,11,0.8180245590723927,10210805,1
PGD,2,0.772934267934995,10398592,1
CENPS-CORT,12,0.6354209386154059,10430102,1
CENPS,2,0.7715884186076093,10430433,1
CORT,7,0.7278618852244911,10449719,1
DFFA,7,0.8096712409546362,10456522,1
PEX14,2,0.725579583681639,10472288,1
CASZ1,9,0.8478365862000794,10636604,1
TARDBP,1,0.8262091573927054,11012344,1
MASP2,2,0.6813709504571562,11026523,1
SRM,4,0.511464024444237,11054584,1
EXOSC10,2,0.6202499506214297,11066618,1
MTOR,2,0.5293174632712048,11106535,1
ANGPTL7,5,0.8057373806897683,11189355,1
UBIAD1,2,0.5565398081203041,11273206,1
DISP3,1,0.8638258388240792,11479155,1
FBXO2,2,0.6981881005093087,11637018,1
FBXO44,2,0.7528055364677055,11654375,1
FBXO6,2,0.6404323660160363,11664200,1
MAD2L2,2,0.5409329188150314,11674480,1
DRAXIN,2,0.6661049423401328,11691710,1
AGTRAP,2,0.0,11736084,1
MTHFR,2,0.6225763986008028,11785723,1
CLCN6,2,0.7311583871382471,11806096,1
KIAA2013,2,0.725856469786353,11919591,1
PLOD1,2,0.805421957404269,11934205,1
MFN2,2,0.6122818553663226,11980181,1
MIIP,1,0.7418613876719968,12019466,1
TNFRSF8,1,0.7249064488549795,12063303,1
TNFRSF1B,11,0.7821030413123247,12166991,1
VPS13D,2,0.7231923829656239,12230030,1
DHRS3,2,0.7733104885364082,12567910,1
PDPN,6,0.9132243068176271,13583465,1
PRDM2,8,0.8268616334896153,13700198,1
KAZN,2,0.7009000001626264,13892792,1
TMEM51,13,0.748353704717808,15152532,1
FHAD1,10,0.7699071660474063,15247272,1
EFHD2,8,0.7805967498249916,15409888,1
CASP9,8,0.6554242999308868,15490832,1
DNAJC16,8,0.42016352760392794,15526813,1
AGMAT,6,0.7999747591537986,15571699,1
DDI2,8,0.5465400725233682,15617458,1
PLEKHM2,8,0.5769909001202329,15684320,1
FBLIM1,8,0.6724338261103322,15756607,1
UQCRHL,1,0.8181089059954204,15807169,1
SPEN,8,0.5600245076958227,15847707,1
ZBTB17,8,0.7458521177251378,15941869,1
SRARP,14,0.8636908720943572,16004236,1
CLCNKA,12,0.5843209865731637,16018875,1
CLCNKB,2,0.8815136619773487,16043736,1
FAM131C,1,0.662995064095979,16057769,1
EPHA2,10,0.842234116693818,16124337,1
ARHGEF19,2,0.8941193276557542,16197854,1
CPLANE2,7,0.8451320658929095,16231692,1
FBXO42,2,0.731601589460368,16246840,1
SZRD1,4,0.7408246619225958,16352575,1
NECAP2,2,0.6188108213560619,16440721,1
NBPF1,11,0.7749331945177306,16562319,1
CROCC,4,0.623369404580272,16740273,1
MFAP2,2,0.8605399001545355,16974502,1
ATP13A2,11,0.7471381317033179,16985958,1
SDHB,4,0.31657988186346386,17018722,1
PADI3,11,0.7781269149286233,17249098,1
RCC2,4,0.5152539911034929,17406760,1
ARHGEF10L,4,0.49472013660390624,17539698,1
IGSF21,1,0.7309210530341492,18107798,1
ALDH4A1,14,0.7787658564627008,18871430,1
IFFO2,14,0.83074160341275,18904280,1
UBR4,7,0.7619415861703958,19074510,1
EMC1,8,0.7317564065235865,19215660,1
MRTO4,4,0.5429140171756828,19251805,1
AKR7A3,14,0.8167876442833875,19282573,1
AKR7A2,4,0.5458750121608978,19303965,1
PQLC2,4,0.5963892538350012,19312326,1
CAPZB,4,0.5544101862227322,19338775,1
NBL1,6,0.7846060156569056,19596979,1
TMCO4,11,0.680088077138013,19682213,1
RNF186,11,0.6872313230808738,19814029,1
OTUD3,4,0.6966200897929176,19882395,1
PLA2G5,4,0.8035910071730774,20028179,1
UBXN10,13,0.7516415042254643,20186096,1
CAMK2N1,13,0.6304218209694555,20482391,1
MUL1,8,0.599739955180075,20499448,1
FAM43B,9,0.8508225625784327,20552573,1
CDA,7,0.8046821174365102,20589086,1
PINK1,7,0.677159001790417,20633458,1
DDOST,8,0.778684437405916,20651767,1
KIF17,8,0.7202585613288643,20664014,1
SH2D5,9,0.8158260064866754,20719731,1
HP1BP3,8,0.6899977420462282,20742679,1
EIF4G3,8,0.7914386366536275,20806292,1
ECE1,1,0.7032991629606534,21217247,1
NBPF3,4,0.8516458058214844,21440128,1
ALPL,12,0.7222241293608844,21509397,1
RAP1GAP,12,0.737825782201106,21596215,1
USP48,12,0.6544618125082129,21678298,1
LDLRAD2,14,0.781372408764211,21812265,1
HSPG2,8,0.7193151742121042,21822244,1
CDC42,8,0.6219161636672558,22025511,1
ZBTB40,4,0.7106766603055533,22428838,1
C1QA,5,0.7870109811206327,22636628,1
C1QC,5,0.8115090577457004,22643633,1
C1QB,11,0.8106637995428212,22652762,1
EPHB2,14,0.8227287908880438,22710839,1
KDM1A,4,0.6636415664801063,23019443,1
LUZP1,4,0.5365482242236805,23084023,1
HNRNPR,4,0.7751537714089971,23303771,1
ZNF436,12,0.7495297152247846,23359448,1
TCEA3,2,0.6883900292850594,23381061,1
ASAP3,14,0.7970583923342804,23428563,1
E2F2,12,0.7698286056628905,23506438,1
ID3,6,0.8106301249489096,23557926,1
RPL11,3,0.8403562126586513,23691742,1
ELOA,12,0.7543197378927231,23743155,1
PITHD1,9,0.7864216669127124,23778418,1
LYPLA2,4,0.6182004352770756,23791145,1
GALE,4,0.7275348174009368,23795599,1
HMGCL,2,0.7045704847723377,23801885,1
FUCA1,10,0.8099425706669603,23845077,1
PNRC2,4,0.4769133280715029,23956839,1
SRSF10,9,0.8198170857180075,23964804,1
IL22RA1,12,0.7156898106477384,24119771,1
IFNLR1,4,0.7591292956706202,24154168,1
GRHL3,4,0.5783789053286591,24319322,1
STPG1,4,0.2787559865682745,24356999,1
NIPAL3,4,0.6360978109796189,24415802,1
RCAN3,4,0.5116159650417479,24502351,1
NCMAP,2,0.8226087381421852,24556087,1
SRRM1,4,0.38281216124654893,24631716,1
CLIC4,5,0.7154415015599086,24745382,1
RUNX3,8,0.8720023423020922,24899511,1
SYF2,4,0.2159014377628259,25222276,1
RSRP1,4,0.35259096320261385,25242249,1
RHD,4,0.8642335526105177,25272393,1
TMEM50A,4,0.0,25338317,1
RHCE,8,0.6508748702454341,25362249,1
MACO1,4,0.4802240487524545,25430858,1
LDLRAP1,4,0.338792018385205,25543580,1
MAN1C1,4,0.7214157451751458,25617468,1
SELENON,4,0.2303353535621132,25800176,1
MTFR1L,4,0.18524376306390544,25818640,1
AUNIP,4,0.38028093280426245,25831913,1
PAQR7,4,0.7415978867059652,25861210,1
STMN1,4,0.6134935403284825,25884181,1
PAFAH2,4,0.2844442680600592,25959767,1
PDIK1L,4,0.6871413884526703,26111165,1
FAM110D,12,0.777684281297381,26159079,1
ZNF593,4,0.673302128561054,26169908,1
CNKSR1,4,0.5428697012767325,26177484,1
CEP85,4,0.7798713300134986,26234200,1
SH3BGRL3,4,0.5240040955815368,26280086,1
UBXN11,4,0.43564382226144327,26281328,1
CRYBG2,10,0.764770451762615,26321698,1
ZNF683,13,0.7931902525680361,26361634,1
DHDDS,12,0.770435987628832,26432282,1
HMGN2,4,0.7485137835996027,26472440,1
RPS6KA1,4,0.5509499151144819,26529761,1
ARID1A,12,0.7650704517409359,26693236,1
PIGV,7,0.7802413224104612,26787472,1
ZDHHC18,4,0.7660452552924896,26826688,1
SFN,3,0.7696529690849692,26863149,1
GPN2,12,0.7437318325173083,26876132,1
GPATCH3,7,0.7580661357116614,26890488,1
NUDC,1,0.847923577633563,26900238,1
KDF1,1,0.8723988118142488,26949562,1
TRNP1,11,0.7822080130705675,26993692,1
TENT5B,12,0.5576197712525492,27005020,1
SLC9A1,9,0.8087558195681854,27098809,1
WDTC1,4,0.6476661498481641,27234632,1
TMEM222,4,0.6524628009402877,27322145,1
SYTL1,2,0.860592145201585,27342020,1
MAP3K6,4,0.7120302003113738,27354067,1
FCN3,7,0.7525503709568828,27369112,1
CD164L2,4,0.7597825219801428,27379176,1
GPR3,14,0.816130666411612,27392622,1
WASF2,3,0.8431238965585589,27404230,1
AHDC1,13,0.783028485500036,27534035,1
FGR,8,0.7963512233493312,27612064,1
FAM76A,4,0.7526419965666336,27725979,1
STX12,8,0.6843884159579565,27773219,1
PPP1R8,4,0.6319205374456107,27830782,1
THEMIS2,11,0.8441455468031409,27872543,1
RPA2,5,0.8091489287619281,27891524,1
SMPDL3B,10,0.7116173715824317,27935000,1
XKR8,5,0.6953013633303698,27959462,1
EYA3,3,0.8145477543715647,27970344,1
PTAFR,1,0.5721121645690123,28147166,1
DNAJC8,10,0.8318944329372857,28199456,1
ATP5IF1,12,0.6825240168883557,28236109,1
SESN2,7,0.6348562521181301,28259518,1
MED18,7,0.7901704018870916,28329002,1
PHACTR4,10,0.8061035981416336,28369582,1
RCC1,4,0.7096128106702385,28505943,1
TRNAU1AP,14,0.7923920136873588,28553085,1
TAF12,4,0.6603713293656688,28589323,1
RAB42,10,0.844758640387863,28592200,1
GMEB1,7,0.8220587406917892,28668732,1
YTHDF2,10,0.7597358637676437,28736621,1
OPRD1,9,0.6969867492948105,28812142,1
EPB41,1,0.7575047566140024,28887091,1
TMEM200B,7,0.7532597189952261,29119429,1
SRSF4,1,0.6732377648723525,29147743,1
MECR,10,0.7537213491837905,29192873,1
PTPRU,11,0.6969813668585917,29236516,1
MATN1,2,0.7967545699106455,30711277,1
LAPTM5,4,0.8538668962442,30732469,1
SDC3,1,0.7605590893222938,30869466,1
PUM1,5,0.7885319525520931,30931506,1
SNRNP40,8,0.7542742164535896,31259568,1
ZCCHC17,1,0.731384785066354,31296982,1
SERINC2,13,0.7143867647618953,31409565,1
TINAGL1,1,0.7119809424035661,31576485,1
PEF1,10,0.7515048068576381,31629866,1
COL16A1,2,0.8176221757949036,31652263,1
ADGRB2,2,0.7747518479976849,31727117,1
PTP4A2,9,0.8012848501506437,31906421,1
KHDRBS1,11,0.8365895928313442,32013868,1
TMEM39B,11,0.7751126097393053,32072031,1
KPNA6,1,0.5777620587435142,32108056,1
TXLNA,1,0.5857195842377401,32179675,1
CCDC28B,10,0.7942726295235418,32200386,1
IQCC,10,0.7509039581562136,32205661,1
DCDC2B,14,0.8423021055147912,32209094,1
TMEM234,1,0.7455358264414399,32214472,1
EIF3I,1,0.5807133591656919,32221928,1
FAM167B,4,0.7288177251154244,32247222,1
LCK,14,0.8463798007934734,32251239,1
HDAC1,1,0.6219778614034907,32292083,1
MARCKSL1,1,0.748586599027015,32333839,1
TSSK3,1,0.8154558387330312,32351521,1
FAM229A,8,0.7660715419423991,32361270,1
BSDC1,1,0.5844161304677016,32365103,1
ZBTB8B,1,0.6630159357989245,32465072,1
ZBTB8A,13,0.6838752976297029,32539427,1
ZBTB8OS,10,0.7938493181778222,32600172,1
RBBP4,1,0.744229169329983,32651142,1
SYNC,11,0.6734304558983506,32680360,1
KIAA1522,12,0.6435633279291051,32741830,1
YARS,10,0.7572868803924019,32775237,1
S100PBP,1,0.7453666174964022,32816767,1
HPCA,12,0.8091752980633771,32885994,1
TMEM54,9,0.7865465312414706,32894594,1
RNF19B,9,0.8060299297092114,32936445,1
AK2,10,0.6763569585655048,33007940,1
AZIN2,4,0.7614755259386224,33081104,1
TRIM62,7,0.7157486340519755,33145399,1
ZNF362,13,0.7648459690038709,33256492,1
PHC2,12,0.8194820939308325,33323623,1
ZSCAN20,6,0.7751586325034099,33472645,1
CSMD2,1,0.6733595825987989,33513999,1
SMIM12,4,0.7358090587842747,34712737,1
GJB5,14,0.8203892555774607,34755047,1
GJB3,14,0.8637257875813491,34781214,1
GJA4,4,0.833268235100568,34792999,1
DLGAP3,7,0.7983979609714058,34865436,1
TMEM35B,7,0.7796017833963521,34981535,1
ZMYM6,1,0.7164356993617906,34986165,1
ZMYM1,1,0.7821438687322595,35032172,1
SFPQ,3,0.7877768007517174,35176378,1
ZMYM4,1,0.6774931029235284,35268967,1
KIAA0319L,1,0.7315356212448187,35433492,1
NCDN,1,0.8008489805170785,35557473,1
TFAP2E,10,0.6726190307297155,35573314,1
PSMB2,1,0.6113921022237461,35599541,1
C1orf216,7,0.6772237603163387,35713877,1
CLSPN,1,0.5499900499307415,35720218,1
AGO4,4,0.7570463794356137,35808016,1
AGO1,1,0.6882860187575708,35869808,1
AGO3,4,0.7719191406821878,35930718,1
TEKT2,9,0.8588706918045074,36084094,1
ADPRHL2,4,0.7156459291097018,36088892,1
COL8A2,8,0.7481484166537713,36095239,1
TRAPPC3,1,0.7188593366256042,36136570,1
MAP7D1,1,0.7757915290475801,36155579,1
THRAP3,1,0.7412382188519552,36224432,1
SH3D21,13,0.7789212021333509,36306387,1
EVA1B,13,0.7585292452133009,36322031,1
STK40,8,0.8026568598021049,36339624,1
LSM10,1,0.7292346977561448,36391238,1
OSCP1,1,0.5974478661620408,36415827,1
MRPS15,1,0.47642372935607236,36455718,1
CSF3R,11,0.8153695308987061,36466043,1
GRIK3,10,0.7131838521838487,36795527,1
ZC3H12A,2,0.5918500931259152,37474580,1
MEAF6,1,0.7096014801060152,37492575,1
SNIP1,1,0.6606207220802596,37534449,1
DNALI1,14,0.853469569129649,37556919,1
GNL2,1,0.6409221724382372,37566816,1
C1orf109,4,0.6479382884960208,37681570,1
CDCA8,1,0.7206591541301687,37692481,1
EPHA10,14,0.8356999014935885,37713880,1
MANEAL,5,0.6842672694508407,37793802,1
YRDC,1,0.5709572049927112,37802945,1
C1orf122,6,0.7842511676118713,37806979,1
MTF1,1,0.7119499032192498,37809574,1
INPP5B,4,0.7478361046428844,37860697,1
SF3A3,4,0.6947931384564066,37956975,1
FHL3,2,0.6798630540126067,37996770,1
UTP11,1,0.6184109352394112,38009258,1
POU3F1,1,0.8217251462810244,38044611,1
RRAGC,1,0.5465654583473106,38838198,1
MYCBP,1,0.6079489525615924,38862493,1
RHBDL2,2,0.8207518864411918,38885807,1
AKIRIN1,1,0.631305948385587,38991276,1
NDUFS5,1,0.7000391418683567,39026318,1
MACF1,3,0.8040063405101787,39081316,1
BMP8A,5,0.7908659901148996,39491636,1
PABPC4,4,0.7170098121214635,39560816,1
HEYL,4,0.7866892469420846,39623435,1
PPIE,1,0.7540855942251815,39692182,1
BMP8B,3,0.8148105060577652,39757182,1
TRIT1,1,0.7057620895703031,39838110,1
MYCL,4,0.7646276725508627,39895426,1
MFSD2A,4,0.6576021451474072,39955112,1
CAP1,1,0.6442414222652262,40040233,1
PPT1,1,0.802252390259322,40071461,1
RLF,1,0.6457709533769722,40161387,1
ZMPSTE24,1,0.5187399112730875,40258236,1
COL9A2,14,0.7541958892092491,40300489,1
SMAP2,1,0.7295885280056904,40344850,1
ZFP69B,11,0.7550370217381196,40450102,1
ZFP69,11,0.7133369300088104,40477290,1
EXO5,13,0.7559051229180965,40508741,1
ZNF684,11,0.7550053593496597,40531573,1
RIMS3,4,0.8366967837723727,40620680,1
NFYC,1,0.7094002310535752,40691648,1
KCNQ4,6,0.7766416475588811,40783787,1
CITED4,13,0.825298178126971,40861051,1
CTPS1,1,0.7372585954759441,40979688,1
SLFNL1,11,0.7985131367383883,41015597,1
SCMH1,1,0.721077352243514,41027200,1
FOXO6,3,0.7941236314037132,41361922,1
EDN2,5,0.7856225677582438,41478775,1
HIVEP3,7,0.7277565551127372,41506365,1
FOXJ3,1,0.69762267470235,42176539,1
RIMKLA,1,0.7664408972609356,42380792,1
ZMYND12,11,0.8328710543369249,42430329,1
PPCS,4,0.5074596848820866,42456117,1
CCDC30,1,0.7108606105283852,42463221,1
PPIH,4,0.6029321735546138,42658423,1
YBX1,6,0.6045641516789999,42682418,1
CLDN19,1,0.797420776828616,42733093,1
P3H1,1,0.5971359579122035,42746335,1
C1orf50,1,0.7150298779430508,42767249,1
SVBP,4,0.6601685166676865,42807052,1
ERMAP,4,0.5411162411845503,42817122,1
ZNF691,1,0.61503864026512,42846573,1
SLC2A1,1,0.6944080686524354,42925375,1
FAM183A,10,0.8445236736818518,43145153,1
EBNA1BP2,1,0.5272663130356792,43164175,1
CFAP57,1,0.6838077465989685,43172149,1
TMEM125,1,0.6918172162855267,43269983,1
C1orf210,4,0.7236636721352134,43281883,1
TIE1,8,0.7648725626714145,43300982,1
MPL,1,0.7925921587641214,43337849,1
CDC20,1,0.6485577384790452,43358981,1
ELOVL1,1,0.583628417817281,43363398,1
MED8,1,0.6217814153276122,43383917,1
SZT2,1,0.6450296736442384,43389882,1
HYI,1,0.7398106891468301,43451003,1
PTPRF,1,0.5551431758068949,43525187,1
KDM4A,1,0.6174628601628802,43650149,1
ST3GAL3,14,0.7469688507034369,43705824,1
ARTN,6,0.6666201593544722,43933320,1
IPO13,1,0.6750942174780165,43946950,1
DPH2,1,0.5178021782748441,43970000,1
ATP6V0B,1,0.4098284473411048,43974487,1
B4GALT2,1,0.6148754671864538,43978943,1
CCDC24,1,0.5569461462082446,43991359,1
SLC6A9,5,0.6598918501109956,43991500,1
DMAP1,1,0.5501744985805695,44213455,1
ERI3,1,0.584055032149511,44221070,1
RNF220,1,0.5853295252921971,44405194,1
TMEM53,1,0.6106259451614037,44635238,1
ARMH1,8,0.7302701131878198,44674692,1
KIF2C,1,0.562541252571362,44739818,1
RPS8,1,0.6159209369038168,44775251,1
BEST4,14,0.89711333921452,44783585,1
PLK3,12,0.7409711944095458,44800377,1
TCTEX1D4,4,0.5513037001632868,44805913,1
BTBD19,3,0.8403072185566423,44808482,1
PTCH2,5,0.7929315473969921,44819844,1
EIF2B3,1,0.5867399807857208,44850522,1
HECTD3,1,0.5478241387178713,45002540,1
UROD,1,0.5147270909153214,45010950,1
ZSWIM5,10,0.7548210910375887,45016399,1
HPDL,9,0.8687406043153116,45326905,1
MUTYH,1,0.5389725988403029,45329163,1
TOE1,1,0.6207213424982825,45340052,1
TESK2,1,0.6597023765591427,45343883,1
CCDC163,4,0.5158508657790066,45493866,1
MMACHC,4,0.5837871663836514,45500300,1
PRDX1,1,0.4589184026607045,45511036,1
AKR1A1,1,0.4516880071756819,45550543,1
NASP,1,0.4364912071721617,45583846,1
CCDC17,8,0.8029411491163709,45620044,1
GPBP1L1,1,0.5607466771307709,45627304,1
TMEM69,1,0.0,45688181,1
IPP,1,0.48071015050542953,45694324,1
MAST2,1,0.6603540770766144,45786987,1
PIK3R3,1,0.6927235304820661,46040140,1
TSPAN1,11,0.7762434682593689,46175073,1
POMGNT1,1,0.43553264519546353,46188682,1
LURAP1,11,0.7766313529187278,46203334,1
RAD54L,1,0.6266993882513381,46246461,1
LRRC41,1,0.4589241042077995,46261196,1
UQCRH,1,0.5051113840491792,46303698,1
NSUN4,1,0.5445849585539507,46340177,1
FAAH,1,0.7037023467636606,46394317,1
MKNK1,1,0.7248022614105395,46557408,1
MOB3C,8,0.8038882304499259,46607715,1
ATPAF1,8,0.7072017894041941,46632737,1
EFCAB14,1,0.6205099880350123,46675159,1
PDZK1IP1,12,0.806303352185856,47183582,1
TAL1,8,0.8749190336397114,47216290,1
STIL,1,0.7638756914316022,47250139,1
CMPK1,1,0.6422490982162384,47333797,1
FOXD2,11,0.9013705959948364,47436017,1
TRABD2B,10,0.8372506644219286,47760528,1
SLC5A9,9,0.8842184169494302,48222685,1
SPATA6,14,0.738879177381547,48295373,1
AGBL4,11,0.7767916512984614,48532854,1
BEND5,8,0.7435702000874724,48727519,1
FAF1,8,0.7620611313853249,50437028,1
CDKN2C,7,0.9300339726024046,50960745,1
RNF11,1,0.710037635778911,51236273,1
TTC39A,13,0.8178805327056522,51287258,1
EPS15,1,0.576258013820431,51354263,1
OSBPL9,1,0.5805447322658885,51577179,1
NRDC,8,0.7836871873875753,51789191,1
TXNDC12,1,0.7005168195686273,52020131,1
KTI12,8,0.6379298016890533,52032103,1
BTF3L4,8,0.7485262391202905,52056199,1
ZFYVE9,1,0.7759825843321414,52142094,1
CC2D1B,8,0.6948988860379517,52345723,1
ORC1,6,0.7108817443419813,52372829,1
PRPF38A,8,0.693977537318475,52404602,1
TUT4,13,0.7530868948298594,52408282,1
GPX7,4,0.8478000840541927,52602371,1
SHISAL2A,11,0.8123978011862671,52633168,1
COA7,1,0.7508447225451899,52684449,1
ZYG11B,1,0.6266693071638418,52726453,1
ZYG11A,1,0.741372269603404,52842511,1
ECHDC2,2,0.7328894223519868,52895910,1
SCP2,1,0.5752044452599381,52927276,1
PODN,1,0.857556292686434,53062052,1
SLC1A7,2,0.7366009597716205,53087179,1
CPT2,1,0.5940750436714126,53196792,1
MAGOH,4,0.8456955020242549,53226900,1
LRP8,8,0.77823405299478,53242356,1
GLIS1,8,0.8175853107753889,53506237,1
NDC1,3,0.32735806854945326,53765478,1
YIPF1,3,0.2549292888734759,53851719,1
HSPB11,3,0.3161031103693892,53916574,1
LRRC42,3,0.30009603606049107,53946085,1
TMEM59,3,0.2978303668780532,54026681,1
TCEANC2,3,0.32862059395565835,54053584,1
CYB5RL,3,0.4126282023568826,54169651,1
MRPL37,3,0.27553958055204364,54184041,1
SSBP3,3,0.3848717199473306,54225432,1
ACOT11,8,0.8018619978515668,54542257,1
MROH7,8,0.7692802471065018,54641754,1
TTC4,3,0.3505369875663885,54715861,1
PARS2,3,0.23425537937839092,54756898,1
TTC22,8,0.8057880322916087,54779712,1
DHCR24,3,0.6415576870829203,54849627,1
TMEM61,1,0.6916919256435958,54980628,1
USP24,3,0.6776110651763605,55066359,1
PLPP3,5,0.8300135056465572,56494761,1
FYB2,5,0.8811277319789668,56718789,1
DAB1,11,0.7499849481025611,56994778,1
OMA1,3,0.7124288744485693,58415384,1
TACSTD2,3,0.8118080106624267,58575423,1
MYSM1,3,0.7517751527674907,58643440,1
JUN,8,0.7543542778209129,58780788,1
FGGY,14,0.7615048807157427,59296638,1
HOOK1,3,0.7173002476834627,59814786,1
CYP2J2,9,0.8651690667539734,59893308,1
NFIA,3,0.6098131237079827,60865259,1
TM2D1,4,0.6735460813547345,61681046,1
PATJ,4,0.6800269156751582,61742406,1
KANK4,11,0.8112810392348757,62236165,1
USP1,8,0.8346531309598915,62436297,1
DOCK7,12,0.6970610065733304,62454298,1
ATG4C,9,0.829275992934369,62784132,1
ALG6,6,0.761588204448977,63367575,1
ITGB3BP,12,0.8272947822306691,63440770,1
EFCAB7,8,0.7764258036080871,63523372,1
PGM1,6,0.8050301383466729,63593411,1
ROR1,14,0.7453595278805362,63774017,1
CACHD1,5,0.8665168483685488,64470129,1
RAVER2,8,0.8455215576283412,64745095,1
JAK1,6,0.8272900742026712,64833229,1
AK4,11,0.7906077232960643,65147549,1
DNAJC6,14,0.0,65248219,1
LEPROT,14,0.6959115271463177,65420587,1
LEPR,14,0.7904248890705,65420652,1
PDE4B,8,0.8698812966339944,65792514,1
SGIP1,10,0.789670657642741,66533383,1
TCTEX1D1,2,0.8463346111311633,66752459,1
WDR78,9,0.7939752935236986,66812885,1
MIER1,14,0.7744542212206699,66924895,1
SLC35D1,13,0.7821636738786261,66999350,1
IL12RB2,2,0.5559823250951825,67307364,1
SERBP1,13,0.7493449863167195,67407810,1
GADD45A,10,0.8540347325453589,67685201,1
GNG12,7,0.7880160032752141,67701475,1
DIRAS3,8,0.8501451698742872,68045896,1
WLS,3,0.8361801456308182,68098473,1
LRRC7,4,0.7965530879084626,69568261,1
LRRC40,4,0.7569464324919891,70144805,1
SRSF11,4,0.6867191995634501,70205682,1
ANKRD13C,7,0.7900531618058204,70258999,1
HHLA3,10,0.8377569172835453,70354805,1
CTH,1,0.7644835046498711,70411218,1
ZRANB2,11,0.7948412828577227,71063291,1
NEGR1,13,0.6962269588717063,71395943,1
LRRIQ3,9,0.8529832603615134,74026015,1
FPGT,3,0.7820750324691287,74198212,1
FPGT-TNNI3K,10,0.796398123965984,74198235,1
TNNI3K,1,0.7147574599791482,74235387,1
CRYZ,5,0.8208034324782272,74705482,1
TYW3,6,0.6974556822799609,74733152,1
SLC44A5,3,0.8065860947559191,75202131,1
ACADM,13,0.7890520272866186,75724347,1
RABGGTB,1,0.6596727019367112,75786197,1
MSH4,10,0.8591084439836839,75796882,1
ST6GALNAC3,6,0.7760715407734168,76074746,1
ST6GALNAC5,13,0.853488868150728,76867480,1
PIGK,9,0.5515203178476145,77088989,1
AK5,11,0.7017174609605152,77282019,1
USP33,8,0.7647839321592195,77695987,1
MIGA1,1,0.6631580581278838,77779624,1
NEXN,12,0.8267913361287117,77888513,1
FUBP1,2,0.6876275002133821,77944055,1
DNAJB4,13,0.8329404916097526,77979175,1
GIPC2,1,0.8379190775646673,77979542,1
PTGFR,13,0.7687854286666339,78303884,1
IFI44,12,0.8062046241637715,78649796,1
ADGRL4,6,0.6880607406534796,78889764,1
ADGRL2,12,0.7676266088883001,81306160,1
TTLL7,11,0.7400111653511394,83865024,1
PRKACB,3,0.6408099034115151,84078062,1
SAMD13,7,0.646315645061991,84298366,1
RPF1,11,0.6847712392521943,84479259,1
GNG5,7,0.7604882190431148,84498325,1
SPATA1,11,0.7089457790526696,84506300,1
CTBS,14,0.7001332476473976,84549611,1
SSX2IP,11,0.6204815697370573,84643707,1
MCOLN2,6,0.7713855147058336,84925583,1
WDR63,9,0.7071814968489576,84999147,1
MCOLN3,10,0.8643989072899625,85018082,1
SYDE2,2,0.7645636203291644,85156889,1
C1orf52,11,0.7612671427948977,85249953,1
BCL10,11,0.7302744031560302,85265776,1
DDAH1,11,0.6545253145279323,85318481,1
ZNHIT6,4,0.736475928488995,85649417,1
COL24A1,13,0.8239425902146845,85729233,1
ODF2L,11,0.651674840822126,86346824,1
CLCA4,9,0.77631833041859,86547078,1
SH3GLB1,11,0.6417236800593031,86704570,1
SELENOF,11,0.5870509339574816,86862445,1
HS2ST1,11,0.7215079974171638,86914635,1
LMO4,10,0.8379086426215073,87328880,1
PKN2,11,0.6847634977001893,88684222,1
GTF2B,11,0.6611875112400303,88852633,1
KYAT3,11,0.7451353799912805,88935773,1
RBMXL1,11,0.5895200364345077,88979456,1
GBP3,8,0.6942159717055665,89006679,1
GBP1,13,0.7443474195595778,89052319,1
GBP2,13,0.6938022117735567,89106132,1
GBP4,12,0.8028816629328126,89181144,1
GBP6,8,0.8402031060511487,89364058,1
LRRC8B,11,0.8258165539131666,89524836,1
LRRC8C,6,0.7652792853268515,89633072,1
LRRC8D,10,0.6473224201789489,89821014,1
ZNF326,11,0.788943112490892,89995110,1
ZNF644,1,0.7666689429161485,90915298,1
HFM1,9,0.8051506866038161,91260766,1
CDC7,8,0.7595887998514408,91500851,1
TGFBR3,8,0.6484183781931976,91680343,1
EPHX4,2,0.8631166936268552,92029985,1
BTBD8,5,0.8254468836475706,92080305,1
GLMN,11,0.6541001539941658,92246402,1
RPAP2,11,0.7560121763044577,92299059,1
GFI1,4,0.8376351920637055,92473043,1
EVI5,11,0.6194553707515149,92508696,1
RPL5,11,0.7220286437660611,92832013,1
MTF2,4,0.1867557593597381,93079235,1
TMED5,4,0.19551787439413193,93149742,1
CCDC18,4,0.1858830295809576,93179919,1
DR1,4,0.2122775396345552,93345907,1
FNBP1L,4,0.17438216780566151,93448131,1
BCAR3,9,0.8270934286916274,93561741,1
DNTTIP2,4,0.42237400147350657,93866284,1
GCLM,4,0.22946964079274446,93885199,1
ABCA4,11,0.8075236268333424,93992834,1
ARHGAP29,11,0.6851479748652682,94148988,1
ABCD3,11,0.7614597047672764,94418389,1
F3,9,0.7952411373185049,94529173,1
SLC44A3,11,0.6374771934852606,94820342,1
CNN3,11,0.654409234251381,94896949,1
ALG14,11,0.7326431985126338,94974405,1
TMEM56-RWDD3,11,0.5397390076952933,95117923,1
RWDD3,11,0.562170707682091,95234210,1
PTBP2,14,0.7760822455965851,96721665,1
DPYD,13,0.7240271118752974,97077743,1
SNX7,11,0.7762980147491858,98661701,1
PLPPR4,6,0.8493419090477792,99263953,1
PALMD,13,0.7668712500998406,99646113,1
FRRS1,8,0.8138110848639556,99708632,1
SLC35A3,11,0.5894551662808822,99969351,1
MFSD14A,11,0.45589862912896206,100038095,1
SASS6,11,0.6621032651484439,100083563,1
TRMT13,11,0.5391874968337125,100133150,1
LRRC39,13,0.7587429506527327,100148449,1
DBT,11,0.5832229586971973,100186919,1
RTCA,11,0.4636163299336149,100266207,1
CDC14A,5,0.8208251230001962,100345001,1
VCAM1,1,0.8717733687988859,100719742,1
EXTL2,13,0.8116760216209584,100872372,1
SLC30A7,11,0.45157996988930915,100896076,1
DPH5,11,0.6537223893355921,100989623,1
S1PR1,8,0.7808076427500726,101236865,1
COL11A1,10,0.7431924218953883,102876467,1
RNPC3,11,0.6778589367129668,103525691,1
AMY2B,14,0.7460390206547733,103553815,1
PRMT6,11,0.5685464836510223,107056679,1
VAV3,11,0.7243379927652692,107571161,1
SLC25A24,11,0.4975829888360802,108134043,1
FAM102B,11,0.5802213093955502,108560089,1
HENMT1,11,0.6303091333669956,108648290,1
PRPF38B,11,0.32934715252268065,108692310,1
STXBP3,11,0.27299696111177696,108746674,1
AKNAD1,11,0.8384614245192947,108815898,1
GPSM2,11,0.4213358822888701,108875350,1
CLCC1,11,0.3355811194763284,108929508,1
WDR47,11,0.2981116953632331,108970214,1
TAF13,11,0.31960005531462676,109062486,1
TMEM167B,11,0.3218615207049844,109089803,1
C1orf194,11,0.6737359281654727,109105951,1
KIAA1324,11,0.6369872973733712,109113679,1
SARS,11,0.35159643031907173,109213918,1
CELSR2,11,0.5468249724809122,109249539,1
PSRC1,11,0.5174413581165594,109279556,1
SORT1,11,0.5416494036731618,109309568,1
PSMA5,11,0.31435570926379974,109399042,1
ATXN7L2,11,0.46802553692257165,109483479,1
CYB561D1,11,0.5817885910101058,109494052,1
AMIGO1,11,0.6994339634145855,109504178,1
GPR61,11,0.7496147015578578,109539872,1
GNAI3,11,0.0,109548615,1
AMPD2,11,0.6655122977521701,109616104,1
GSTM4,11,0.6003993039708962,109656099,1
GSTM2,11,0.7128289865731579,109668022,1
GSTM3,11,0.779499111046234,109733932,1
CSF1,7,0.8192284040205393,109910242,1
AHCYL1,11,0.35787896498537275,109984765,1
STRIP1,11,0.29364848729549,110031577,1
KCNC4,11,0.6305725524065389,110211343,1
RBM15,11,0.6467983257045176,110338506,1
SLC16A4,9,0.8010194530785166,110362851,1
LAMTOR5,11,0.4524795149595976,110401249,1
KCNA3,14,0.7789597805031022,110672465,1
CD53,2,0.8899861263012542,110871188,1
LRIF1,5,0.7365224125565678,110947190,1
DRAM2,11,0.6821090669067544,111117333,1
CEPT1,11,0.619379680753849,111139627,1
DENND2D,2,0.7943340674818327,111185969,1
CHI3L2,8,0.833446856848444,111200771,1
PIFO,2,0.7524085002453861,111346600,1
OVGP1,14,0.7513875021004671,111414314,1
WDR77,11,0.44564798322700105,111439890,1
ATP5PB,11,0.37921948366695213,111448864,1
C1orf162,1,0.858694183119067,111473792,1
TMIGD3,9,0.7837260428778475,111483348,1
RAP1A,11,0.31629689539791506,111542218,1
INKA2,10,0.7202426405572399,111680630,1
DDX20,11,0.34354220309000905,111755245,1
KCND3,11,0.7223287938998897,111770662,1
CTTNBP2NL,11,0.46044483409581105,112396214,1
WNT2B,11,0.7509751076429901,112466541,1
ST7L,11,0.58992342445133,112523514,1
CAPZA1,11,0.3013124309812554,112619805,1
MOV10,11,0.6110035045267102,112673141,1
RHOC,11,0.48634817112969786,112701106,1
PPM1J,11,0.7874129617887808,112709994,1
SLC16A1,11,0.7977865404427311,112911847,1
LRIG2,11,0.3584356339979813,113073198,1
MAGI3,11,0.675467998718124,113390515,1
PHTF1,11,0.5810817672669755,113696831,1
RSBN1,11,0.40266106626228204,113761832,1
PTPN22,1,0.8155987810473949,113813811,1
BCL2L15,13,0.8048380973558915,113876816,1
AP4B1,11,0.40173895273025817,113894194,1
DCLRE1B,11,0.35521035568501047,113905213,1
HIPK1,11,0.38307426946545153,113929324,1
OLFML3,8,0.8054376865224464,113979391,1
TRIM33,11,0.5366452927914285,114392790,1
BCAS2,11,0.3800362333026073,114567557,1
DENND2C,9,0.7536012121911821,114582848,1
NRAS,11,0.8258162339761653,114704469,1
CSDE1,11,0.42152872050668255,114716913,1
SIKE1,11,0.45413702548484514,114769479,1
TSPAN2,13,0.7544008421996066,115048011,1
NGF,5,0.7789249857042455,115285918,1
VANGL1,11,0.6491972628892009,115641970,1
SLC22A15,14,0.7874036803363661,115976513,1
ATP1A1,4,0.8396716339342671,116372668,1
CD58,11,0.826183627072025,116514534,1
IGSF3,11,0.7002907215207573,116574399,1
CD2,4,0.8588560983166303,116754430,1
PTGFRN,11,0.69813977810374,116909916,1
CD101,11,0.7420954427895299,117001750,1
TTF2,11,0.6350027154549314,117060326,1
TRIM45,11,0.6063518505587334,117111060,1
VTCN1,1,0.7435641376459401,117143587,1
MAN1A2,11,0.6620806271282696,117367449,1
TENT5C,13,0.7315868834832648,117606048,1
GDAP2,11,0.640715061818868,117863485,1
WDR3,11,0.661815252506655,117929720,1
WARS2,11,0.5362709780729236,119031216,1
ZNF697,11,0.7095026642972473,119619377,1
PHGDH,11,0.8372606566245612,119648411,1
NOTCH2,11,0.7687131142224028,119911553,1
SEC22B,11,0.6754123426315181,120150898,1
NBPF26,10,0.8022000546863106,120723949,1
FCGR1B,13,0.7152563453187257,121087345,1
FAM72B,13,0.8283910227649571,121167646,1
SRGAP2C,9,0.7561614184676387,121184810,1
NBPF15,14,0.858646497017956,144421386,1
SRGAP2B,9,0.8075996471306264,144887265,1
NBPF20,6,0.7013949920692067,145289900,1
GPR89A,8,0.7822889573130893,145607988,1
CD160,8,0.7275994559860453,145719471,1
RNF115,8,0.8248041033927015,145738868,1
POLR3C,7,0.41686207789710306,145824088,1
NUDT17,7,0.558479682414851,145845630,1
PIAS3,7,0.4113371544123926,145848522,1
ANKRD35,14,0.7460597657616691,145866560,1
ITGA10,13,0.7548276186730505,145891208,1
PEX11B,7,0.29165072468406295,145911350,1
RBM8A,7,0.35924316638376863,145917714,1
LIX1L,10,0.8363625730510935,145933423,1
ANKRD34A,14,0.8136272778748405,145959441,1
POLR3GL,12,0.7758068613910664,145964690,1
TXNIP,4,0.7316757877784636,145992435,1
NBPF10,8,0.7453931924641841,146064699,1
NOTCH2NLA,3,0.7543707426174373,146146203,1
NBPF12,2,0.8192563170737762,146938744,1
PRKAB2,12,0.8014083434711541,147155106,1
CHD1L,12,0.6275166264620655,147242654,1
BCL9,7,0.6570659727173294,147541501,1
ACP6,5,0.8047689341376629,147629652,1
GJA5,13,0.8253233602377934,147756199,1
GPR89B,7,0.3909530976720599,147928393,1
NBPF11,7,0.37809516930135456,148102046,1
NBPF14,7,0.45197549597983333,148531385,1
PDE4DIP,7,0.193960249366379,148808181,1
NBPF9,6,0.0,149054027,1
NBPF19,1,0.7975186572188226,149475338,1
FCGR1A,13,0.8583329139020233,149782671,1
HIST2H2BF,14,0.7958846603213874,149782689,1
HIST2H2BE,3,0.8149704067139167,149884459,1
HIST2H2AC,8,0.7541204009740508,149886975,1
BOLA1,9,0.8117258791170127,149887890,1
SV2A,14,0.8210199974318065,149903318,1
SF3B4,2,0.7789402654393669,149923317,1
MTMR11,11,0.8252416384323547,149928651,1
OTUD7B,12,0.7279000097723465,149937812,1
VPS45,12,0.7458998766992528,150067279,1
PLEKHO1,4,0.6331985796779236,150149183,1
ANP32E,13,0.8721427070928524,150218417,1
APH1A,14,0.8386687581743102,150265399,1
C1orf54,5,0.8211144742663153,150268200,1
CIART,6,0.7875649540671605,150282543,1
MRPS21,5,0.8377368093702123,150293720,1
PRPF3,2,0.8287418364235462,150321479,1
RPRD2,12,0.8349966559361036,150363091,1
TARS2,7,0.40767914518978876,150487364,1
ECM1,5,0.7994806010947558,150508062,1
ADAMTSL4,9,0.822572698860387,150549369,1
MCL1,7,0.36393871203364436,150574551,1
ENSA,7,0.0,150600851,1
GOLPH3L,7,0.05071024557557069,150646230,1
CTSS,6,0.819783514000911,150730188,1
CTSK,10,0.7539839057352102,150796208,1
ARNT,10,0.7953600949755342,150809713,1
SETDB1,7,0.3590344853474565,150926263,1
CERS2,7,0.7036408185015375,150960583,1
ANXA9,7,0.6484493701756084,150982249,1
MINDY1,7,0.4191112815486343,150996086,1
PRUNE1,7,0.4516050312186827,151008420,1
BNIPL,7,0.7085924724940165,151036321,1
C1orf56,8,0.7389280226254258,151047740,1
CDC42SE1,12,0.8010243312109073,151050971,1
MLLT11,14,0.7861244668194856,151057758,1
GABPB2,14,0.7294106819132813,151070578,1
SEMA6C,10,0.8393361949365695,151131685,1
TNFAIP8L2,3,0.8554913657625249,151156649,1
SCNM1,10,0.8109928760632078,151156664,1
LYSMD1,14,0.7985109109242259,151159748,1
VPS72,13,0.8405472282391572,151169987,1
PIP5K1A,14,0.7302592879055034,151197949,1
PSMD4,9,0.7464277201708929,151254703,1
ZNF687,14,0.7071750383275971,151281618,1
PI4KB,14,0.592677767429425,151291797,1
RFX5,8,0.7403189273282206,151340640,1
SELENBP1,14,0.6702444005026276,151364304,1
PSMB4,14,0.77044489241945,151399560,1
POGZ,14,0.690400076839484,151402724,1
CGN,8,0.8352320979148331,151510510,1
TUFT1,7,0.5388831967552485,151540305,1
SNX27,12,0.6434480053616238,151612006,1
MRPL9,7,0.5222541447863729,151759647,1
OAZ3,12,0.7586116826273112,151762899,1
TDRKH,7,0.4898184316178992,151770107,1
RORC,12,0.5467218318872398,151806071,1
C2CD4D,11,0.8074723780866995,151837819,1
THEM5,6,0.7835785333007846,151847101,1
THEM4,7,0.6317459196767323,151870866,1
S100A10,11,0.7388757063985494,151982915,1
S100A11,7,0.7197868219679946,152032506,1
TCHH,5,0.8837070991866534,152106317,1
HRNR,1,0.8903748740520442,152212076,1
FLG,14,0.8538111589490094,152302175,1
S100A9,7,0.7820929142786408,153357854,1
S100A8,2,0.7304035209558035,153390032,1
S100A6,10,0.8277430998388089,153534599,1
S100A5,1,0.818049833475677,153537147,1
S100A4,13,0.8100620853353859,153543613,1
S100A3,9,0.8372056229645586,153547329,1
S100A2,2,0.7427572696651684,153561108,1
S100A16,14,0.7608330110892232,153606886,1
S100A14,5,0.8473404012438945,153614255,1
S100A13,6,0.6982862937337795,153618787,1
CHTOP,10,0.7701259836965479,153633982,1
SNAPIN,4,0.5300398670829869,153658654,1
ILF2,7,0.7753377275086936,153661788,1
NPR1,13,0.6866428122085161,153678688,1
INTS3,7,0.7979092764561613,153728050,1
SLC27A3,2,0.613810330801918,153774354,1
GATAD2B,7,0.5328101822258142,153789030,1
DENND4B,12,0.5939526161855347,153929501,1
CRTC2,12,0.6208652045334735,153947669,1
SLC39A1,12,0.6360436557623856,153959099,1
CREB3L4,12,0.37755697912832986,153967534,1
JTB,12,0.6714325253521841,153974269,1
RAB13,7,0.5779038833010881,153981617,1
RPS27,6,0.7196752085343214,153990762,1
TPM3,7,0.8836454772559446,154155304,1
C1orf43,12,0.47399251396440145,154206696,1
UBAP2L,12,0.6279210735960293,154220179,1
HAX1,12,0.6835396813116306,154272511,1
ATP8B2,5,0.895773262564157,154325553,1
IL6R,2,0.7280833085392538,154405193,1
SHE,11,0.7889246644702115,154469772,1
TDRD10,10,0.7949333057937082,154502219,1
UBE2Q1,7,0.5724775172978198,154548577,1
CHRNB2,13,0.8142800809717322,154567781,1
ADAR,7,0.7810641352226303,154582057,1
KCNN3,5,0.6695898427515232,154697455,1
PMVK,7,0.23388547913436908,154924740,1
PBXIP1,7,0.4800816677225892,154944076,1
PYGO2,7,0.31866728913994635,154957026,1
SHC1,7,0.41600338756537014,154962298,1
CKS1B,7,0.5664246969804911,154974653,1
FLAD1,7,0.38582669515389145,154983338,1
ZBTB7B,7,0.6481973990603824,155002630,1
DCST2,8,0.6873923407706812,155018520,1
DCST1,7,0.7107905422168628,155033824,1
ADAM15,1,0.6647453581327742,155050566,1
EFNA4,7,0.4963868626950909,155063737,1
EFNA3,1,0.8201568707062856,155078837,1
EFNA1,7,0.6789030372061258,155127876,1
SLC50A1,7,0.5873031347242089,155135344,1
DPM3,7,0.43668209938888847,155139891,1
KRTCAP2,7,0.5947665598569735,155169408,1
TRIM46,9,0.7991974514795654,155173787,1
MUC1,7,0.49292452065949244,155185824,1
THBS3,1,0.8089606384954737,155195588,1
MTX1,7,0.5739896936348825,155208699,1
GBA,7,0.5083904421213319,155234452,1
FAM189B,7,0.4556514506077266,155247205,1
SCAMP3,7,0.354756110512905,155255979,1
CLK2,7,0.41368262579500426,155262868,1
HCN3,7,0.5551236624174158,155277463,1
FDPS,7,0.497844349638378,155308748,1
RUSC1,10,0.6703770107700743,155320894,1
ASH1L,7,0.36922033534038035,155335268,1
MSTO1,7,0.6102327905454241,155610205,1
YY1AP1,7,0.2287302537042556,155659443,1
DAP3,7,0.1604205149614525,155687960,1
GON4L,2,0.8686269996509015,155749662,1
SYT11,2,0.8165692269142285,155859567,1
RIT1,10,0.7810465141593115,155897808,1
KHDC4,2,0.8336793299213767,155913045,1
ARHGEF2,4,0.7222010132580435,155946851,1
SSR2,7,0.8031011295369568,156009048,1
UBQLN4,7,0.7982509032080911,156035299,1
LAMTOR2,7,0.7547190489583069,156054752,1
RAB25,7,0.8314435449011839,156061160,1
MEX3A,13,0.7993394740128457,156072013,1
LMNA,13,0.8202951193729388,156082573,1
SEMA4A,5,0.7627975743523203,156147366,1
SLC25A44,8,0.6831709546004072,156193932,1
PMF1-BGLAP,10,0.7643145252155984,156212982,1
PMF1,11,0.8143364448434901,156212993,1
BGLAP,11,0.7404318746162847,156242184,1
PAQR6,1,0.8499504515736789,156243320,1
SMG5,8,0.8043365526162781,156249224,1
TMEM79,4,0.8475186465329377,156282935,1
GLMP,1,0.8100273996812912,156290089,1
CCT3,3,0.8010789355748171,156308968,1
TSACC,5,0.8516143825813184,156337314,1
MEF2D,7,0.7544161072914946,156463727,1
IQGAP3,7,0.7446696967251686,156525405,1
NAXE,3,0.6010080721263806,156591762,1
GPATCH4,6,0.7362525270911608,156594487,1
HAPLN2,11,0.8144475548977321,156619331,1
BCAN,9,0.8202650061897574,156641390,1
NES,11,0.8416405335642743,156668763,1
CRABP2,5,0.8113172307810833,156699606,1
ISG20L2,7,0.7256307448746473,156721891,1
RRNAD1,8,0.8489872452596895,156728442,1
MRPL24,7,0.659375570331834,156737303,1
HDGF,10,0.7528087184794953,156742109,1
PRCC,7,0.7846229390545191,156750610,1
SH2D2A,14,0.8092724827531044,156806243,1
INSRR,14,0.6904686955304108,156840063,1
PEAR1,5,0.7564204631642522,156893698,1
LRRC71,9,0.8452386291112277,156920632,1
ARHGEF11,7,0.8137634529862698,156934840,1
ETV3,13,0.7121417747491587,157121191,1
KIRREL1,7,0.8625733813469907,157993273,1
CD1D,8,0.8432773662098694,158179947,1
CD1C,11,0.7872116269635782,158289923,1
MNDA,6,0.7498827396942658,158831351,1
PYHIN1,11,0.829985226793426,158930796,1
IFI16,6,0.7880571889463073,158999968,1
CADM3,10,0.8188846637366336,159171609,1
ACKR1,8,0.4248130756876083,159203307,1
FCER1A,11,0.8193931402923148,159289714,1
DUSP23,4,0.844315293938743,159780932,1
FCRL6,14,0.8671561596380765,159800511,1
SLAMF8,3,0.8428563756737699,159826811,1
VSIG8,3,0.7856099517241799,159854316,1
CFAP45,12,0.7876406867440156,159872364,1
TAGLN2,3,0.7085067351335015,159918107,1
IGSF9,3,0.6832063315194079,159927039,1
PIGM,12,0.7154464487360341,160024953,1
IGSF8,3,0.6527751197057632,160091340,1
ATP1A4,2,0.33901378075700916,160151570,1
PEA15,3,0.7596645879851992,160205337,1
DCAF8,3,0.6660825364714218,160215715,1
PEX19,12,0.6431210438882724,160276812,1
COPA,3,0.7204310566778211,160288594,1
NCSTN,8,0.7727759855135692,160343316,1
NHLH1,3,0.7164810814843108,160367071,1
VANGL2,3,0.7390340210560071,160400564,1
CD48,1,0.8335342747061123,160678746,1
SLAMF7,2,0.7833378056887934,160739057,1
LY9,2,0.7615712859890875,160796074,1
CD244,3,0.7478182792346948,160830160,1
F11R,7,0.42914952305754894,160995211,1
TSTD1,7,0.7315376485147647,161037631,1
USF1,7,0.4410332571435964,161039251,1
ARHGAP30,8,0.6231189101170743,161046946,1
NECTIN4,3,0.67327389405594,161070998,1
KLHDC9,11,0.7528674242791062,161098361,1
PFDN2,7,0.344737753424884,161100556,1
NIT1,7,0.44944371207047196,161118086,1
DEDD,7,0.4089336210851935,161120974,1
UFC1,7,0.5423306428315207,161152776,1
USP21,7,0.3960541932347139,161159450,1
PPOX,7,0.4858617076961347,161166056,1
B4GALT3,7,0.5142715441694394,161171310,1
ADAMTS4,10,0.7651338845654678,161184302,1
NDUFS2,7,0.4829544528189238,161197104,1
FCER1G,4,0.88954352358639,161215234,1
TOMM40L,7,0.6450100240451457,161225939,1
NR1I3,9,0.7825073536518158,161229666,1
PCP4L1,6,0.8368541548232763,161258745,1
SDHC,7,0.422829148077867,161314257,1
FCGR2A,8,0.8548830115653243,161505430,1
FCGR3A,1,0.8270440143158301,161541759,1
FCGR2B,13,0.7253910174598895,161663147,1
DUSP12,12,0.4760901898962199,161749758,1
ATF6,7,0.5498325931100747,161766320,1
OLFML2B,9,0.7438390022868082,161983192,1
NOS1AP,7,0.306378346162679,162069691,1
C1orf226,7,0.4694665755583226,162378841,1
SH2D1B,13,0.8068105263931638,162395268,1
UHMK1,7,0.27428543519930404,162497251,1
UAP1,7,0.3777711889583043,162561506,1
DDR2,5,0.6494268726724943,162631373,1
HSD17B7,13,0.7405439423643373,162790702,1
RGS5,14,0.8690214822651736,163111121,1
NUF2,11,0.8116134031329136,163266576,1
PBX1,3,0.7255400737969746,164555584,1
MGST3,7,0.6798098541542594,165631213,1
ALDH9A1,7,0.7511479957486498,165662216,1
TMCO1,7,0.6347561974762905,165724293,1
UCK2,9,0.6310767040997389,165827614,1
FAM78B,12,0.8092195047171028,166057426,1
POGK,9,0.7676400265972794,166839447,1
TADA1,9,0.6510027579698783,166856510,1
ILDR2,5,0.8059302349043265,166895711,1
POU2F1,11,0.7801483319549932,167220876,1
CD247,14,0.7665235489197495,167430640,1
CREG1,14,0.7643629281961395,167529117,1
RCSD1,13,0.7272902296478805,167630093,1
MPZL1,9,0.6858618822480882,167721192,1
MPC2,13,0.8257548965097768,167916675,1
DCAF6,1,0.7937323367587437,167935783,1
GPR161,13,0.7073355025443158,168079543,1
TIPRL,13,0.7119513991611682,168178962,1
SFT2D2,13,0.7266298176133982,168225938,1
TBX19,8,0.8315120348884519,168280877,1
XCL2,4,0.8418794446177403,168540768,1
XCL1,14,0.8608207944718963,168576605,1
ATP1B1,9,0.7569053092354165,169105697,1
NME7,13,0.7334709229711461,169132531,1
BLZF1,9,0.5318721352431358,169367970,1
CCDC181,13,0.7808915497463315,169394870,1
SLC19A2,9,0.8046902525288082,169463909,1
SELP,10,0.8328185151749097,169588849,1
C1orf112,9,0.5350771851837058,169662007,1
METTL18,9,0.6520233900298016,169792529,1
SCYL3,9,0.5138607389229315,169849631,1
KIFAP3,9,0.6481753686807279,169921326,1
GORAB,8,0.658572010552221,170532129,1
PRRX1,8,0.7889663257252405,170662728,1
FMO3,2,0.7631097439226531,171090901,1
FMO2,6,0.7298660227241205,171185249,1
FMO1,5,0.8686081554643963,171248471,1
FMO4,9,0.8022496438116663,171314183,1
PRRC2C,9,0.5847301364764849,171485551,1
VAMP4,9,0.6128233217231149,171700160,1
DNM3,9,0.5906862192610136,171841498,1
PIGC,9,0.4032499513877802,172370189,1
SUCO,9,0.6567666844229929,172532349,1
FASLG,5,0.8611597850920202,172659103,1
TNFSF4,10,0.8366822312597915,173183731,1
PRDX6,12,0.5657241385913838,173477330,1
ANKRD45,5,0.8046462539682941,173609561,1
KLHL20,9,0.5039352055587887,173714941,1
CENPL,9,0.6168918667246158,173799550,1
DARS2,9,0.6022291851695123,173824653,1
ZBTB37,9,0.566406016229992,173868082,1
RC3H1,2,0.7230584000940685,173931214,1
RABGAP1L,9,0.6237353544821314,174159410,1
CACYBP,9,0.6916747634672331,174999163,1
MRPS14,9,0.5768907788600548,175010789,1
TNN,11,0.8034412795687741,175067858,1
KIAA0040,9,0.5945614134135632,175156986,1
COP1,9,0.4041984299041228,175944831,1
SEC16B,13,0.727118395880875,177923956,1
RASAL2,13,0.0,178094141,1
RALGPS2,4,0.6545030194782958,178725147,1
ANGPTL1,5,0.7055079950329373,178849535,1
FAM20B,9,0.6052724609028294,179025804,1
TOR3A,13,0.7086521697941338,179082070,1
ABL2,9,0.7463214513794931,179099330,1
SOAT1,13,0.7147367958427159,179293714,1
TDRD5,5,0.8277999333191673,179591613,1
TOR1AIP2,10,0.7416301450568502,179839967,1
TOR1AIP1,13,0.6842275514165128,179882042,1
CEP350,13,0.6976429983269774,179954773,1
QSOX1,7,0.7404973204263023,180154869,1
LHX4,8,0.7031557255473252,180230264,1
ACBD6,9,0.7104935830341305,180269653,1
XPR1,11,0.746083253919311,180632004,1
KIAA1614,14,0.6589557317414776,180912897,1
STX6,9,0.6092905947337519,180972712,1
MR1,9,0.7096917600826362,181033425,1
IER5,8,0.8007815726191707,181088712,1
CACNA1E,12,0.8103494558432278,181317690,1
ZNF648,7,0.39728463478105247,182054570,1
GLUL,13,0.7799591630316101,182381704,1
RNASEL,9,0.7148110022901419,182573634,1
RGS16,4,0.5161722165306364,182598623,1
NPL,1,0.7931660254483148,182789293,1
DHX9,4,0.7088329362333361,182839347,1
LAMC1,9,0.7945438108532434,183023420,1
LAMC2,9,0.6789730736273294,183186238,1
NMNAT2,1,0.8454242053254792,183248237,1
SMG7,9,0.47103437110888435,183472216,1
NCF2,1,0.819490390779144,183555563,1
ARPC5,9,0.47549825132327705,183620846,1
RGL1,9,0.6964596117904842,183636085,1
TSEN15,9,0.41564401223516545,184051651,1
C1orf21,9,0.7086416289987216,184387029,1
EDEM3,9,0.3220867494338523,184690237,1
FAM129A,9,0.7287345607878549,184790724,1
RNF2,7,0.7671413671624059,185045526,1
TRMT1L,9,0.6836813859915076,185118101,1
SWT1,9,0.48224176345095515,185157080,1
IVNS1ABP,9,0.6985124081572203,185296388,1
HMCN1,11,0.7770764974931962,185734391,1
TPR,9,0.0,186311652,1
ODR4,9,0.1936767316610779,186375838,1
OCLM,9,0.5321703927050124,186401046,1
PLA2G4A,11,0.7886866430114761,186828949,1
RGS18,5,0.8309488825266731,192158462,1
UCHL5,14,0.6470163347640885,193012250,1
GLRX2,3,0.8518116724553171,193090866,1
CDC73,12,0.8469279181072801,193121958,1
B3GALT2,14,0.7390744197170871,193179045,1
KCNT2,5,0.0,196225779,1
CFH,5,0.7551805265112401,196651878,1
CFHR3,13,0.89672464500714,196774795,1
ASPM,7,0.7498076937519708,197084127,1
ZBTB41,10,0.7786255271518248,197153680,1
CRB1,6,0.8120112539154052,197268204,1
DENND1B,7,0.8397741092710368,197504748,1
C1orf53,4,0.7995930616126062,197902630,1
NEK7,12,0.5056193122732746,198156994,1
NR5A2,5,0.7743231953056429,200027614,1
ZNF281,12,0.49281509861941764,200404940,1
DDX59,12,0.2357935094105894,200623896,1
CAMSAP2,12,0.6654996312713433,200739558,1
INAVA,5,0.7263109077780681,200891048,1
KIF21B,3,0.8840997267988393,200969390,1
TMEM9,12,0.6497321205743636,201134772,1
PKP1,2,0.5042659805288349,201283452,1
TNNT2,2,0.7974153814475843,201359008,1
LAD1,13,0.8045193979092475,201380838,1
PHLDA3,2,0.7912679469998976,201464383,1
CSRP1,7,0.8366848414928285,201483530,1
NAV1,2,0.7373620940466807,201622885,1
IPO9,7,0.7078577737062555,201829149,1
SHISA4,4,0.830674634641232,201888680,1
LMOD1,5,0.7484623787047088,201896456,1
TIMM17A,10,0.6606549854833929,201955503,1
RNPEP,7,0.7297754792454387,201982372,1
ELF3,4,0.8336836154976786,202007945,1
GPR37L1,13,0.8394189358778026,202122917,1
ARL8A,10,0.7000513535657289,202133404,1
PTPN7,14,0.7638427663066041,202147013,1
LGR6,12,0.8380987871763622,202193901,1
UBE2T,12,0.33673378966143963,202331657,1
PPP1R12B,5,0.763548635200996,202348699,1
SYT2,12,0.6710305705379453,202590596,1
KDM5B,12,0.24025192408165952,202724495,1
RABIF,12,0.27708334998964257,202878957,1
KLHL12,12,0.28172015281769314,202891116,1
ADIPOR1,12,0.15682942373086295,202940826,1
CYB5R1,12,0.2960718311283309,202961873,1
TMEM183A,12,0.20578534637318002,203007374,1
ADORA1,12,0.7235426629601796,203090654,1
CHI3L1,7,0.7317180088627961,203178931,1
BTG2,12,0.4913247493220556,203305491,1
FMOD,3,0.8734484062923108,203340628,1
PRELP,4,0.8209776716445452,203475806,1
ATP2B4,11,0.8403194980964759,203626561,1
LAX1,12,0.7738073457753759,203765176,1
ZC3H11A,12,0.20325594044576034,203795654,1
ZBED6,12,0.46407028569371345,203795714,1
SNRPE,12,0.4051636918539787,203861599,1
SOX13,12,0.4101729821016966,204073115,1
ETNK2,12,0.5617401336602539,204131062,1
GOLT1A,12,0.7025784490304827,204198163,1
PLEKHA6,12,0.35579115579979126,204218853,1
PPP1R15B,12,0.0,204403381,1
PIK3C2B,12,0.2706223815155163,204422628,1
MDM4,12,0.17842927546600296,204516379,1
LRRN2,2,0.5388548991167161,204617170,1
NFASC,5,0.7851571133239169,204828651,1
CNTN2,11,0.8061619326272232,205042937,1
TMEM81,12,0.300249599224797,205083129,1
RBBP5,12,0.15666102215334488,205086142,1
DSTYK,12,0.33900406122055804,205142505,1
TMCC2,5,0.7341288971337733,205227946,1
NUAK2,12,0.42001922381091283,205302059,1
KLHDC8A,1,0.777234864481884,205336065,1
LEMD1,8,0.7945867113282106,205381378,1
CDK18,12,0.746722683172113,205504595,1
MFSD4A,12,0.6786565600168583,205568885,1
ELK4,12,0.4814273010721811,205597556,1
SLC45A3,12,0.5766300203863708,205657851,1
NUCKS1,12,0.3343598798343773,205712822,1
RAB29,12,0.6518870200594035,205767986,1
SLC41A1,12,0.7065652090496258,205789094,1
PM20D1,2,0.7703242264585174,205828025,1
RAB7B,12,0.7726589850083274,205976740,1
RHEX,11,0.7946128021523866,206053173,1
FAM72A,12,0.6722953576730235,206186179,1
SRGAP2,4,0.8250053356936285,206203345,1
IKBKE,2,0.7976093203813094,206470476,1
RASSF5,2,0.6754656644181578,206507530,1
EIF2D,12,0.37963723559923024,206571292,1
DYRK3,12,0.7048638545789376,206635536,1
MAPKAPK2,12,0.49859506917059804,206684944,1
IL10,6,0.802261986773913,206767602,1
IL24,12,0.7933376911006687,206897443,1
FCMR,12,0.7706612265410134,206903317,1
PIGR,5,0.8522106520396862,206928522,1
C1orf116,12,0.7709543697012712,207018522,1
PFKFB2,11,0.8065961801492957,207034366,1
YOD1,12,0.619541837892448,207043849,1
CD55,7,0.8663635898987125,207321376,1
CD46,12,0.5695405149567627,207752057,1
CD34,13,0.7983880801452778,207880972,1
PLXNA2,8,0.733364715093515,208022242,1
LAMB3,1,0.5951856097527908,209614870,1
TRAF3IP3,1,0.8278833839882906,209756032,1
C1orf74,14,0.7762516880362246,209779208,1
IRF6,14,0.7587191370178328,209785617,1
UTP25,10,0.5516573158249469,209827972,1
SERTAD4,5,0.823903749978042,210232796,1
HHAT,11,0.7249236661219305,210328252,1
KCNH1,4,0.836101356433635,210676823,1
RCOR3,12,0.7105771725739924,211258377,1
TRAF5,12,0.7827934994936494,211326615,1
SLC30A1,1,0.8107719228271592,211571568,1
NEK2,12,0.7629070101625537,211658657,1
LPGAT1,2,0.8198426702636145,211743457,1
INTS7,12,0.7924686574601396,211940399,1
DTL,10,0.7941704785018975,212035553,1
PPP2R5A,10,0.7223487153424588,212285410,1
TMEM206,13,0.7864077049498607,212363931,1
NENF,10,0.6806038798650569,212432920,1
ATF3,11,0.7040237269961163,212565334,1
BATF3,8,0.8301532156322419,212686417,1
NSL1,10,0.6257694298736178,212726153,1
TATDN3,10,0.7646868062755241,212791828,1
FLVCR1,10,0.6021407854788817,212858275,1
VASH2,12,0.855575582219297,212950520,1
ANGEL2,10,0.5389485846222553,212992182,1
RPS6KC1,10,0.635755024483855,213051233,1
PROX1,9,0.8371805633034177,213983181,1
SMYD2,7,0.8091163694993525,214281102,1
PTPN14,10,0.7827799498883344,214348700,1
CENPF,10,0.689388611679006,214603195,1
KCNK2,13,0.8070627191738491,215005775,1
KCTD3,14,0.8186007045966396,215567304,1
USH2A,2,0.8453056627559534,215622891,1
ESRRG,13,0.798813249954402,216503246,1
GPATCH2,10,0.5408059411856763,217426992,1
SPATA17,10,0.6486983389828012,217631324,1
RRP15,10,0.5244189493692935,218285293,1
TGFB2,10,0.8955952229004834,218345336,1
LYPLAL1,10,0.6871630863823023,219173869,1
EPRS,10,0.5282947840272516,219968600,1
BPNT1,10,0.607132465150845,220057482,1
IARS2,10,0.5185242887199542,220094132,1
RAB3GAP2,10,0.4567276489448202,220148293,1
MARK1,3,0.8304295399951667,220528183,1
C1orf115,7,0.8514216829676682,220690363,1
MARC2,10,0.6264911114962153,220748225,1
MARC1,12,0.7517156485822539,220786913,1
HLX,13,0.7571568899616574,220879431,1
DUSP10,5,0.7557489911517227,221701424,1
TAF1A,10,0.42593435954474324,222557902,1
MIA3,7,0.4715908650775479,222618097,1
AIDA,10,0.5326017052773581,222668013,1
BROX,10,0.5257163649815243,222712553,1
FAM177B,7,0.3181156047778021,222737207,1
DISP1,7,0.25069431043335366,222872271,1
TLR5,5,0.6872465982315747,223109404,1
SUSD4,5,0.8654963341847031,223220819,1
CAPN8,10,0.8072835944282466,223538007,1
CAPN2,10,0.6637788604554099,223701593,1
TP53BP2,10,0.601041978841717,223779893,1
FBXO28,10,0.6332227027501899,224114111,1
DEGS1,4,0.7356156275643426,224175756,1
NVL,8,0.8133163763985367,224227334,1
CNIH4,7,0.706046736708754,224356858,1
WDR26,10,0.7093919016916534,224385143,1
CNIH3,8,0.7155401271061418,224434660,1
DNAH14,10,0.5965812189240837,224896262,1
LBR,14,0.8027033835352414,225401502,1
ENAH,2,0.8026454568986783,225486835,1
SRP9,10,0.5065919347766923,225777813,1
EPHX1,10,0.8128347842862983,225810092,1
TMEM63A,10,0.6380150090934325,225845536,1
LEFTY1,11,0.8369285406005819,225886282,1
PYCR2,10,0.5181817080332072,225919877,1
SDE2,10,0.37603616788401406,225982702,1
H3F3A,10,0.5568790961661573,226061851,1
ACBD3,10,0.3349142546425621,226144679,1
LIN9,10,0.5578914639088597,226231149,1
PARP1,10,0.44399410928893746,226360691,1
STUM,12,0.8218272880047254,226548764,1
ITPKB,10,0.7279189260151565,226631690,1
PSEN2,2,0.6215021403864693,226870184,1
COQ8A,10,0.7161798988038349,226897536,1
CDC42BPA,1,0.8319218114527064,226989865,1
ZNF678,10,0.6388951078995769,227563543,1
SNAP47,10,0.2900963708252636,227728539,1
JMJD4,10,0.4714468524854927,227730425,1
WNT9A,10,0.7928372303493497,227918656,1
ARF1,10,0.33108838347711844,228082660,1
C1orf35,10,0.3928723423273013,228100726,1
MRPL55,10,0.3648603200757984,228106679,1
GUK1,10,0.6191339141579353,228139962,1
GJC2,6,0.7730914807544135,228149930,1
IBA57,10,0.5361563025566276,228165804,1
OBSCN,10,0.7987781238831355,228208063,1
TRIM11,10,0.5077646683422801,228393673,1
TRIM17,11,0.6844024709011614,228407935,1
HIST3H2A,4,0.832509686771735,228456979,1
HIST3H2BB,11,0.8217482693474012,228458107,1
RNF187,10,0.4330480386384441,228487382,1
RHOU,2,0.8348973195022287,228735479,1
RAB4A,10,0.47151268052169426,229271062,1
CCSAP,10,0.5365675294589163,229321011,1
NUP133,10,0.0,229440259,1
ABCB10,10,0.5641106096239001,229516582,1
TAF5L,10,0.4637431891770788,229593111,1
URB2,10,0.32422028935932945,229626247,1
GALNT2,10,0.6115444071648672,230057990,1
PGBD5,10,0.7951952513579403,230314490,1
COG2,10,0.4222503240648753,230642481,1
CAPN9,6,0.8426952513890118,230747384,1
C1orf198,10,0.5325326421521486,230837119,1
TTC13,10,0.5422547289368118,230906243,1
ARV1,14,0.589861564214234,230978981,1
C1orf131,10,0.5751709769435989,231223763,1
GNPAT,10,0.4548534316934476,231241207,1
EXOC8,10,0.36442888121945893,231332753,1
SPRTN,10,0.534912741749249,231337104,1
EGLN1,10,0.6768907112887286,231363751,1
TSNAX,10,0.45823078966792297,231528541,1
DISC1,10,0.8256240278786273,231626815,1
SIPA1L2,4,0.7372987882876207,232397965,1
MAP10,11,0.8608056682015588,232804892,1
NTPCR,10,0.6734945311822838,232950605,1
PCNX2,10,0.8037412125578727,232983435,1
MAP3K21,5,0.7400152482955371,233327724,1
KCNK1,5,0.8378288078827049,233614004,1
SLC35F3,3,0.31152916187683577,233904676,1
COA6,10,0.5593417472055706,234373456,1
TARBP1,10,0.6054556200945169,234391313,1
IRF2BP2,3,0.7984495387809647,234604269,1
TOMM20,3,0.5677069616841312,235109341,1
RBM34,10,0.6106538602548959,235131183,1
ARID4B,3,0.44429100240428265,235131634,1
GGPS1,10,0.5725870064445243,235327350,1
B3GALNT2,10,0.6507497929382733,235447190,1
LYST,11,0.701315210754683,235661041,1
NID1,4,0.4911097269769834,235975830,1
GPR137B,14,0.8189237072435568,236142505,1
ERO1B,8,0.8756110581756423,236215555,1
EDARADD,11,0.644894881834351,236348257,1
LGALS8,10,0.7116075582982282,236518000,1
HEATR1,10,0.6158683425593301,236549005,1
MTR,10,0.6177317349647545,236795292,1
FMN2,4,0.8613417531316623,240014348,1
FH,10,0.5017468215379971,241497603,1
OPN3,8,0.7199508139924586,241590102,1
CHML,10,0.5842725331563572,241628853,1
MAP1LC3C,9,0.7359449308699035,241995490,1
PLD5,1,0.8307705567380946,242082986,1
CEP170,3,0.4145915127685099,243124428,1
SDCCAG8,3,0.37727124507109744,243256034,1
AKT3,8,0.8270170378266235,243488233,1
ZBTB18,14,0.8057053838709383,244048939,1
ADSS,3,0.4691518555655194,244408494,1
CATSPERE,14,0.5752635999746962,244454377,1
DESI2,10,0.6483534114627114,244653103,1
COX20,10,0.8093549366017034,244835616,1
HNRNPU,3,0.6574837952757713,244840638,1
EFCAB2,7,0.7321108126986893,244969705,1
KIF26B,11,0.6620665777570298,245154985,1
SMYD3,3,0.7707661426677148,245749342,1
TFB2M,3,0.2822863191213342,246540561,1
CNST,3,0.4012105768794081,246566444,1
SCCPDH,3,0.7084491744855491,246724409,1
AHCTF1,3,0.3105522105880868,246839098,1
ZNF695,10,0.6560545357721325,246945547,1
ZNF670,3,0.43285246901634566,247034637,1
ZNF669,3,0.49197904815667404,247099962,1
ZNF124,3,0.39494379709895056,247121975,1
ZNF496,3,0.471165021676456,247297412,1
NLRP3,11,0.8318722168100805,247416156,1
GCSAML,8,0.8324582191373628,247507058,1
TRIM58,5,0.7382099105444543,247857187,1
OR2W3,10,0.8002962404936705,247895587,1
SH3BP5L,3,0.0,248810446,1
ZNF672,3,0.1289140165758802,248838210,1
ZNF692,3,0.22494898697505417,248850006,1
PGBD2,3,0.3581478711091166,248906196,1
