# Supplementary material for: Gene Co-Expression in Breast Cancer: A Matter of Distance
Source: Front Oncol. 2021 Nov 17;11:726493. doi: 10.3389/fonc.2021.726493 (PMC8636045; doi:10.3389/fonc.2021.726493)
Supplement: Supplementary Material S13 — Piece-wise permutation p-values of the KS statistics, calculated for all bins obtained in Supplementary Material S8 , in every chromosomal region for each phenotype. [file DataSheet_13.zip › SuppMat10/SuppMat10/Clusters/Her2/Her2-chr2-clusters.tsv]

gname,clusterid,assignmentcost,gstart,chromosome
FAM110C,1,0.8701058195533025,38814,2
SH3YL1,1,0.8609348830334033,217730,2
ACP1,6,0.7084294149912506,264140,2
ALKAL2,1,0.7964884568822045,279558,2
TMEM18,3,0.8138893043498541,663877,2
SNTG2,5,0.7653695804643205,950849,2
TPO,9,0.826140754398546,1374066,2
PXDN,3,0.8070900807283421,1631887,2
EIPR1,3,0.6642875891812684,3188925,2
TRAPPC12,3,0.7023270552652341,3379675,2
ADI1,7,0.8359880522935501,3497366,2
RNASEH1,3,0.5963970541397822,3541430,2
RPS7,3,0.6320858021627721,3575260,2
CMPK2,8,0.842199698828503,6840570,2
RSAD2,7,0.8280045043002137,6865806,2
RNF144A,4,0.840039815842792,6917412,2
ID2,7,0.8651159751789095,8678845,2
KIDINS220,6,0.6038454010557167,8721081,2
MBOAT2,7,0.8158616536386192,8852690,2
ASAP2,3,0.872764581702447,9206765,2
ITGB1BP1,4,0.8295145233372595,9403475,2
CPSF3,3,0.6684820106657434,9423651,2
IAH1,8,0.7436083698120892,9473658,2
ADAM17,3,0.6819436638680024,9488486,2
YWHAQ,3,0.6071323890442454,9583967,2
TAF1B,3,0.5328892030582576,9843443,2
GRHL1,6,0.7291250210198084,9951693,2
KLF11,6,0.7069231875125227,10042849,2
CYS1,8,0.7524913900498823,10056780,2
RRM2,3,0.7120480643027635,10120698,2
HPCAL1,6,0.7193855850064383,10302889,2
ODC1,5,0.9245007705403353,10439968,2
NOL10,3,0.5801351383850091,10570754,2
ATP6V1C2,5,0.8176644687914802,10721100,2
PDIA6,3,0.5345816662873245,10783391,2
PQLC3,3,0.6728274099252622,11155198,2
ROCK2,6,0.7301370917212144,11179759,2
E2F6,3,0.6319425077903388,11444375,2
GREB1,6,0.7804302682323301,11482341,2
LPIN1,6,0.8034020740468357,11677595,2
TRIB2,7,0.8046658206226582,12716889,2
NBAS,3,0.6096277063460502,15166914,2
DDX1,3,0.5232512197603614,15591178,2
MYCN,3,0.7659684124590764,15940550,2
FAM49A,5,0.8738776290170517,16549459,2
VSNL1,5,0.7332268313077952,17539126,2
SMC6,3,0.5937077790128688,17663812,2
GEN1,3,0.7224468789819422,17753858,2
KCNS3,6,0.7740399368745018,17877847,2
RDH14,3,0.5966735604258943,18554723,2
NT5C1B,4,0.8179769205457359,18562872,2
OSR1,3,0.7964908047601056,19351485,2
TTC32,3,0.6612566964343836,19896631,2
WDR35,3,0.8030489592491017,19910260,2
MATN3,2,0.7857058231195226,19992052,2
LAPTM4A,5,0.8111209493020285,20032650,2
SDC1,3,0.8443681912102613,20200797,2
PUM2,3,0.5303771718221078,20248691,2
RHOB,3,0.7569457386899625,20447074,2
HS1BP3,3,0.6842153459965643,20560448,2
LDAH,4,0.8374380979728602,20684014,2
KLHL29,7,0.8592026981457039,23385179,2
ATAD2B,6,0.5750984712479907,23748664,2
UBXN2A,3,0.5838041666107796,23927285,2
MFSD2B,9,0.763080623560996,24010081,2
WDCP,3,0.5588397110373694,24029347,2
FKBP1B,7,0.8324117697062163,24049701,2
SF3B6,3,0.6321026112184669,24067586,2
FAM228B,7,0.7705472688991182,24076526,2
TP53I3,9,0.8197525323700883,24077433,2
PFN4,5,0.7661061566333515,24115371,2
ITSN2,3,0.6743669843173398,24202864,2
NCOA1,4,0.8119601325928121,24491914,2
PTRHD1,3,0.7071813534335851,24789734,2
CENPO,3,0.5570164884087868,24793136,2
ADCY3,2,0.662402189188837,24819169,2
DNAJC27,3,0.5736095105745611,24943636,2
EFR3B,5,0.7463772588190332,25042076,2
POMC,9,0.7622246380501284,25160853,2
DNMT3A,3,0.5116685329238739,25227855,2
DTNB,3,0.600789878971524,25377198,2
ASXL2,3,0.6491363323815962,25733753,2
KIF3C,3,0.7361968887787798,25926598,2
RAB10,3,0.5202397904107243,26034084,2
GAREM2,1,0.8015582063228472,26173088,2
HADHA,3,0.6567581663470647,26190635,2
HADHB,3,0.5512299841341837,26243170,2
ADGRF3,2,0.8916228809961045,26308173,2
SELENOI,6,0.6994169696233146,26308547,2
DRC1,8,0.8503416482656143,26401920,2
C2orf70,8,0.758159812878819,26562585,2
KCNK3,7,0.8725700289148473,26692690,2
SLC35F6,3,0.7817540437854192,26764284,2
CENPA,3,0.6204762673623064,26764289,2
MAPRE3,4,0.8127133102600177,26970612,2
TMEM214,3,0.5135124861504115,27032910,2
AGBL5,3,0.5119874953309758,27042364,2
OST4,3,0.5296856151750196,27070472,2
EMILIN1,5,0.7744700898024917,27078567,2
KHK,3,0.788009519347671,27086747,2
CGREF1,1,0.8362275531284968,27098889,2
ABHD1,3,0.830942869972294,27123789,2
PREB,3,0.4123507158142956,27130756,2
TCF23,4,0.8045128609631237,27149004,2
SLC5A6,3,0.6890586112420445,27199587,2
ATRAID,3,0.5445111071983739,27212027,2
CAD,3,0.6574684116614872,27217369,2
UCN,3,0.7704618606356035,27307400,2
MPV17,3,0.553146267559494,27309492,2
GTF3C2,3,0.4867010488418133,27325849,2
EIF2B4,3,0.48135814334051685,27364352,2
SNX17,3,0.535186474261617,27370496,2
ZNF513,3,0.5412883633067898,27377235,2
PPM1G,3,0.4914630977731197,27381195,2
NRBP1,3,0.5785576730989371,27427790,2
KRTCAP3,4,0.7654272572977869,27442366,2
IFT172,3,0.7016075137961323,27444377,2
FNDC4,6,0.768999390665162,27491883,2
C2orf16,4,0.8460656437231793,27537386,2
ZNF512,3,0.6760904775540837,27582969,2
CCDC121,3,0.5540423466231772,27625639,2
GPN1,3,0.0,27628247,2
SUPT7L,3,0.5463574677362119,27650809,2
SLC4A1AP,3,0.401504508001731,27663471,2
MRPL33,3,0.4486083233252661,27771717,2
RBKS,3,0.8292376888965141,27781379,2
BABAM2,3,0.6742550960648515,27889941,2
FOSL2,6,0.8111594594432976,28392448,2
PLB1,4,0.8164690291015952,28457145,2
PPP1CB,6,0.6801773973245953,28751640,2
SPDYA,6,0.7190554574302159,28782517,2
TRMT61B,3,0.6737655452544773,28849821,2
WDR43,3,0.5970959855706384,28894667,2
TOGARAM2,8,0.8376142074630903,28956611,2
PCARE,6,0.8242573010162878,29060976,2
CLIP4,5,0.790337470736295,29097705,2
ALK,9,0.7863297715731318,29192774,2
YPEL5,3,0.4969424205961597,30146941,2
LBH,2,0.8779376911394264,30231534,2
LCLAT1,9,0.7643423727911332,30447226,2
CAPN13,9,0.8369323038575526,30722771,2
GALNT14,7,0.7728480349123161,30910467,2
CAPN14,7,0.6927264038620213,31173056,2
EHD3,9,0.8133609501359743,31234152,2
MEMO1,3,0.7166067523188644,31865060,2
DPY30,3,0.554241765160059,31867809,2
SPAST,6,0.5212034020203031,32063547,2
SLC30A6,3,0.7290618490691453,32165841,2
NLRC4,1,0.8799160394395332,32224453,2
YIPF4,6,0.5307511336679949,32277904,2
BIRC6,6,0.6327593150876163,32357028,2
TTC27,3,0.6219697379328446,32628032,2
LTBP1,1,0.9082996277479338,32946953,2
RASGRP3,4,0.8740223849832662,33436324,2
FAM98A,3,0.6435001546947925,33583660,2
CRIM1,3,0.800804877244185,36355778,2
FEZ2,3,0.6536286788994452,36531805,2
VIT,4,0.7961444081047199,36696690,2
STRN,3,0.5457187833213604,36837698,2
HEATR5B,3,0.6375560082009573,36968383,2
GPATCH11,6,0.6794863693381373,37084451,2
EIF2AK2,3,0.7358129496002904,37099210,2
CEBPZOS,6,0.6856759157696224,37196488,2
CEBPZ,6,0.6151042567514342,37201612,2
NDUFAF7,3,0.6090834489879804,37231631,2
PRKD3,6,0.7640035268776901,37250502,2
QPCT,4,0.8488117119890783,37342827,2
CDC42EP3,3,0.9024577567364354,37641882,2
RMDN2,3,0.6661183919951421,37923187,2
CYP1B1,1,0.8473302981753406,38066973,2
ATL2,3,0.7282633987419058,38293954,2
HNRNPLL,6,0.7655512881586906,38561969,2
GALM,3,0.6756070551813491,38666081,2
SRSF7,3,0.49651457128133625,38743599,2
GEMIN6,3,0.6482315913358502,38751534,2
DHX57,3,0.5427189104540378,38797729,2
MORN2,3,0.5014627271654839,38875962,2
ARHGEF33,3,0.7157624689375208,38889841,2
SOS1,6,0.630095254169607,38981396,2
MAP4K3,3,0.5371825763156408,39249266,2
THUMPD2,3,0.574855734915104,39736060,2
SLC8A1,2,0.8006190596423284,40097270,2
PKDCC,3,0.8339757762158182,42048021,2
EML4,3,0.623655097530754,42169353,2
COX7A2L,6,0.43438457990000756,42333546,2
MTA3,3,0.6236602745034046,42494569,2
OXER1,3,0.8089025348743177,42762481,2
HAAO,3,0.7691784842906524,42767089,2
ZFP36L2,3,0.8565078871453838,43222402,2
THADA,6,0.6964553723752811,43230836,2
PLEKHH2,1,0.923848896846549,43637260,2
C1GALT1C1L,8,0.8145944798907623,43675151,2
DYNC2LI1,6,0.7048239793770217,43774039,2
ABCG5,6,0.8494015481050708,43812560,2
LRPPRC,6,0.6511908542260356,43886224,2
PPM1B,6,0.5741439765635856,44167969,2
SLC3A1,6,0.8231672216992872,44275458,2
PREPL,3,0.7229920256445905,44316281,2
CAMKMT,3,0.7122496106256264,44361947,2
SRBD1,6,0.7746831125949365,45388680,2
PRKCE,7,0.8110588501340457,45651345,2
EPAS1,4,0.7373935156426841,46293667,2
ATP6V1E2,1,0.8701919850056363,46490750,2
RHOQ,8,0.8544926359358476,46541806,2
PIGF,6,0.7493775179236245,46580937,2
CRIPT,6,0.6253779465649607,46616416,2
SOCS5,6,0.6443062139106717,46698952,2
MCFD2,6,0.6489131485873889,46901870,2
TTC7A,6,0.510610104127041,46916157,2
CALM2,6,0.5338732120457614,47160083,2
EPCAM,7,0.6138776281289589,47345158,2
MSH2,3,0.5971999529534251,47402969,2
KCNK12,8,0.8318521899092399,47516581,2
MSH6,6,0.6442855951439677,47695530,2
FBXO11,3,0.6783806750592315,47789316,2
FOXN2,6,0.6688328356440141,48314637,2
PPP1R21,3,0.6287833081902249,48440598,2
STON1,1,0.8715422337000127,48529383,2
NRXN1,5,0.9189248529355193,49918503,2
ASB3,4,0.8189278813529394,53532672,2
CHAC2,6,0.7088489635522343,53767804,2
ERLEC1,3,0.7561074152752161,53787044,2
GPR75,9,0.8295375328439669,53852913,2
PSME4,6,0.5454005484551067,53864069,2
ACYP2,3,0.7468987258889517,53970838,2
C2orf73,6,0.8766437661193686,54330034,2
SPTBN1,4,0.7995944905584593,54456317,2
EML6,8,0.8630385741787172,54723499,2
RTN4,6,0.5781921661179705,54972187,2
CLHC1,3,0.6317609502986468,55172547,2
RPS27A,6,0.40892447654727115,55231903,2
MTIF2,6,0.45295131476533834,55236595,2
CCDC88A,4,0.7658580307161941,55287842,2
CFAP36,6,0.6044679330564708,55519604,2
PPP4R3B,6,0.0,55547292,2
PNPT1,6,0.5133916445081969,55634061,2
EFEMP1,1,0.7939221925379586,55865967,2
CCDC85A,2,0.6994060221347356,56183990,2
VRK2,6,0.847878711755363,57907629,2
FANCL,6,0.5683349760378259,58159243,2
BCL11A,3,0.8722340642925219,60450520,2
PAPOLG,6,0.5142910252045996,60756253,2
REL,1,0.8644654491827573,60881521,2
PUS10,6,0.7831950656359853,60940222,2
PEX13,6,0.4692473223275161,61017225,2
KIAA1841,1,0.7611495519521662,61065871,2
C2orf74,8,0.813311854148393,61145068,2
USP34,6,0.5138540000853353,61187463,2
XPO1,9,0.8574502810619062,61477849,2
FAM161A,7,0.8054728837244829,61824848,2
CCT4,6,0.7012434334345028,61868085,2
COMMD1,3,0.701084361985908,61888724,2
B3GNT2,6,0.7753662568280835,62196115,2
TMEM17,8,0.8258404499160586,62500218,2
EHBP1,6,0.8399566609898029,62673851,2
WDPCP,6,0.6759360517725511,63119559,2
MDH1,6,0.7496170626775035,63588609,2
UGP2,1,0.8048975550209732,63840940,2
VPS54,6,0.7030256766001934,63892146,2
PELI1,6,0.6827931845003514,64092652,2
LGALSL,6,0.7606746580881041,64453969,2
AFTPH,6,0.3722142868621662,64524305,2
SERTAD2,6,0.6904271824817279,64631621,2
SLC1A4,4,0.8613918292320574,64988477,2
CEP68,6,0.6419499974798712,65056366,2
RAB1A,6,0.45543562386138525,65070696,2
ACTR2,6,0.5363410228038941,65227753,2
SPRED2,6,0.5424685443885049,65310851,2
MEIS1,6,0.7210739353056894,66433452,2
ETAA1,6,0.7796408607473118,67397319,2
C1D,6,0.6517080209078382,68041130,2
WDR92,6,0.5782926331774125,68122936,2
PNO1,6,0.7187495566725215,68157888,2
PPP3R1,6,0.4931647077826068,68178857,2
CNRIP1,2,0.8233477414105178,68284171,2
PLEK,7,0.7868172363483282,68365282,2
FBXO48,9,0.5041569410412283,68459422,2
APLF,9,0.0,68467572,2
ARHGAP25,5,0.8617470264340013,68679601,2
ANTXR1,1,0.830444366350429,69013178,2
GFPT1,1,0.7838164787546317,69319769,2
NFU1,6,0.8122160620343488,69395750,2
AAK1,6,0.6645063520896661,69457997,2
ANXA4,6,0.6804030879677084,69644425,2
GMCL1,6,0.6063956961434938,69829660,2
SNRNP27,6,0.5749230882225735,69893956,2
MXD1,3,0.8644475001890473,69897688,2
ASPRV1,8,0.8256703339363441,69960089,2
PCBP1,6,0.6964120217133303,70087454,2
C2orf42,6,0.6368523422043354,70149880,2
TIA1,6,0.7325650396962924,70209444,2
PCYOX1,6,0.7733265614283649,70257386,2
SNRPG,6,0.7067449512287385,70281362,2
FAM136A,6,0.7122717945321216,70295975,2
ADD2,9,0.8721389867066567,70607618,2
CLEC4F,6,0.8391777744681962,70808643,2
CD207,6,0.8194496174906368,70830211,2
VAX2,9,0.8120361849472182,70900576,2
ATP6V1B1,2,0.8939144831047307,70935900,2
ANKRD53,1,0.8228684044893945,70978380,2
TEX261,6,0.6146161049814705,70985942,2
NAGK,6,0.7638370240943962,71064344,2
MCEE,9,0.7128524641233684,71109684,2
MPHOSPH10,6,0.7657370651316258,71130632,2
PAIP2B,6,0.7480201731111522,71182738,2
ZNF638,6,0.5714596023823104,71276561,2
DYSF,5,0.8044966602885255,71453722,2
CYP26B1,6,0.8487550024409205,72129238,2
EXOC6B,6,0.6880428590439667,72175984,2
SPR,2,0.7629620131723762,72887382,2
SFXN5,2,0.8347550508483755,72942036,2
RAB11FIP5,6,0.7273335174061599,73073382,2
SMYD5,5,0.8244153828341583,73214222,2
PRADC1,6,0.806201593861825,73228010,2
CCT7,2,0.7319365641139617,73233420,2
FBXO41,7,0.7460967438107972,73254682,2
ALMS1,7,0.8000793209846478,73385758,2
NAT8,3,0.7275964313785315,73640832,2
TPRKB,6,0.5618633267900065,73729104,2
DUSP11,6,0.7753807628189728,73762184,2
STAMBP,6,0.6495429121382701,73828916,2
ACTG2,7,0.7992410194808679,73892314,2
DGUOK,6,0.7374826051454924,73926826,2
TET3,6,0.5978673403687746,73986404,2
BOLA3,3,0.7761981421995909,74135400,2
MOB1A,6,0.5652437474131586,74152528,2
MTHFD2,2,0.7594946896030357,74198610,2
SLC4A5,9,0.924033677059017,74216242,2
DCTN1,6,0.7095612399305685,74361154,2
WDR54,3,0.8061592782680214,74421678,2
RTKN,6,0.7405948113866818,74425836,2
INO80B,9,0.7805340529231215,74455087,2
WBP1,6,0.7776520618326653,74458400,2
MOGS,5,0.8274393783857389,74461057,2
MRPL53,6,0.7056728386922495,74471982,2
CCDC142,6,0.6658316822212718,74471986,2
TTC31,6,0.6756316819199641,74483073,2
LBX2,7,0.7492955421071923,74497517,2
PCGF1,6,0.6279917385136715,74505043,2
AUP1,6,0.6710055310906302,74526645,2
HTRA2,3,0.720840357265182,74529377,2
LOXL3,6,0.82866679591184,74532258,2
DOK1,1,0.8678975303580176,74549026,2
M1AP,5,0.8363497214592788,74557883,2
SEMA4F,8,0.8158844160372587,74654228,2
HK2,6,0.6122721405891656,74833981,2
POLE4,6,0.7648502107413399,74958492,2
TACR1,2,0.7200019695981988,75046463,2
EVA1A,9,0.7990495698705199,75469302,2
MRPL19,9,0.8083181318176951,75646783,2
GCFC2,6,0.7169903662915686,75652000,2
SUCLG1,6,0.7301742145622665,84423528,2
DNAH6,9,0.7956066292179877,84516455,2
TRABD2A,8,0.8060264202670588,84821650,2
TMSB10,5,0.6568099155475048,84905656,2
KCMF1,6,0.4888509440980052,84971093,2
TCF7L1,3,0.7627692778632343,85133392,2
TGOLN2,6,0.7863151374926636,85318020,2
RETSAT,6,0.7682546504036177,85341955,2
ELMOD3,6,0.7162746391448919,85354394,2
CAPG,3,0.8157141688611644,85394753,2
SH2D6,7,0.8724492378830846,85418931,2
MAT2A,7,0.8305244548484053,85539168,2
GGCX,1,0.8008871883020781,85544720,2
VAMP8,6,0.5907130302595269,85561562,2
VAMP5,6,0.8015898479854422,85584431,2
RNF181,6,0.6869659197978564,85595725,2
TMEM150A,3,0.5174287752365662,85598547,2
USP39,6,0.6559723223914349,85602856,2
C2orf68,6,0.5902490602922369,85605254,2
GNLY,1,0.8640623740865344,85685175,2
ATOH8,5,0.8262087163657179,85751344,2
ST3GAL5,1,0.7914396606753519,85837120,2
POLR1A,6,0.777168516380304,86020216,2
PTCD3,6,0.6805214016418786,86106223,2
IMMT,6,0.8125758059939979,86143932,2
MRPL35,6,0.7087296230126958,86199355,2
REEP1,9,0.8682907182977265,86213993,2
KDM3A,6,0.6993276931874998,86440647,2
CHMP3,3,0.6267517429423726,86503430,2
RNF103,6,0.6500538432245738,86603398,2
RMND5A,6,0.6841988184912497,86720291,2
CD8A,2,0.7890504010695116,86784610,2
CD8B,5,0.8484192771250627,86815339,2
PLGLB1,8,0.7560946528370609,87002559,2
KRCC1,6,0.7949770772334068,88027205,2
THNSL2,7,0.8715563535001721,88170295,2
EIF2AK3,6,0.6856984709888702,88556740,2
RPIA,6,0.7354129088510235,88691673,2
TEKT4,5,0.7864874474673195,94871430,2
MAL,8,0.77989078129365,95025677,2
MRPS5,2,0.5670693174488322,95085369,2
ZNF514,6,0.8015418914121218,95145000,2
ZNF2,2,0.39454244917360737,95165432,2
PROM2,2,0.5219156364072397,95274449,2
KCNIP3,2,0.4989787791505178,95297327,2
FAHD2A,2,0.454043380533107,95402708,2
ANKRD36C,6,0.8237125868199499,95836919,2
GPAT2,5,0.7492130751283497,96021946,2
ADRA2B,2,0.7221102922102991,96112876,2
DUSP2,2,0.6779839030682253,96143169,2
STARD7,2,0.29993307584441353,96184859,2
TMEM127,2,0.408250569780387,96248516,2
CIAO1,2,0.3284007114729214,96266132,2
SNRNP200,2,0.5451063076996601,96274338,2
ITPRIPL1,6,0.7679501456197504,96325331,2
NCAPH,2,0.5360216289943591,96335766,2
NEURL3,2,0.8000548934264353,96497646,2
ARID5A,2,0.750542991485171,96536743,2
KANSL3,2,0.3896542710505294,96593170,2
FER1L5,7,0.7563965921128567,96642737,2
LMAN2L,2,0.6026632840020808,96705929,2
CNNM4,2,0.5601437637455446,96760902,2
CNNM3,2,0.7094260509827144,96816245,2
ANKRD23,7,0.779309365890605,96824526,2
ANKRD39,7,0.7338889210104678,96836611,2
SEMA4C,7,0.8105005952685689,96859718,2
FAM178B,9,0.8019985251128963,96875882,2
FAHD2B,5,0.7957049122725708,97083583,2
ANKRD36,2,0.8188102082348352,97113218,2
ANKRD36B,2,0.773678261832804,97492663,2
COX5B,2,0.45441915549832346,97646040,2
ACTR1B,2,0.40926892827963424,97655963,2
C2orf92,2,0.45665244750102696,97664217,2
ZAP70,7,0.8245566195133698,97713560,2
TMEM131,2,0.44853736526433563,97756333,2
VWA3B,2,0.792045731810648,98087116,2
INPP4A,2,0.3434118210905719,98444854,2
COA5,2,0.46837590610278124,98599314,2
UNC50,2,0.6031970913818365,98608579,2
MGAT4A,2,0.7609215646771392,98619106,2
KIAA1211L,2,0.6037783739797546,98793846,2
TSGA10,2,0.5169155987298619,98997261,2
C2orf15,2,0.6335244569323176,99141485,2
LIPT1,2,0.3523834681254153,99154955,2
MITD1,2,0.3886271865923224,99161427,2
MRPL30,2,0.3599517914788979,99181152,2
LYG1,2,0.41262255083135446,99284238,2
TXNDC9,2,0.36823868112432123,99318982,2
EIF5B,2,0.4531622885498988,99337371,2
REV1,2,0.0,99400475,2
AFF3,6,0.7486764162133985,99545419,2
LONRF2,6,0.8087242890203648,100273291,2
CHST10,2,0.6502100793795724,100391860,2
PDCL3,2,0.44082809277436386,100562993,2
NPAS2,6,0.8304972133362327,100820139,2
RPL31,2,0.4112605573883512,101002229,2
TBC1D8,2,0.39947275359469214,101007617,2
CNOT11,2,0.457055227562711,101252886,2
RNF149,2,0.44530651985899994,101271219,2
RFX8,2,0.8745647759587927,101397359,2
MAP4K4,7,0.7729110599141606,101696850,2
IL1R2,6,0.8324320934199516,101991960,2
IL1R1,6,0.7819602562715386,102064544,2
IL1RL2,2,0.3708154373330613,102187006,2
IL1RL1,3,0.7558390624484863,102311502,2
IL18R1,7,0.7477545483102042,102311529,2
IL18RAP,2,0.8545567383242006,102418689,2
MFSD9,2,0.4531589115054979,102714630,2
TMEM182,2,0.7109315467823885,102736905,2
MRPS9,2,0.3459107607555888,105038069,2
TGFBRAP1,2,0.39752806969484245,105264391,2
C2orf49,2,0.31952700581509574,105337532,2
FHL2,7,0.703004003706052,105357712,2
NCK2,2,0.4898525616971652,105744912,2
C2orf40,9,0.745249910584931,106063246,2
UXS1,2,0.5150810940166572,106093303,2
CD8B2,3,0.8305512824348282,106487364,2
ST6GAL2,7,0.7891107748856047,106801600,2
SULT1C4,4,0.8839516741896598,108377911,2
GCC2,2,0.3979020233585643,108448561,2
LIMS1,2,0.7736518571825465,108534355,2
RANBP2,2,0.5060859136872258,108719482,2
CCDC138,2,0.4156106922065078,108786757,2
EDAR,8,0.8497350023790469,108894471,2
SH3RF3,6,0.8278803322017949,109129348,2
SEPT10,2,0.649428827987172,109542799,2
SOWAHC,2,0.7742491207255725,109614364,2
MALL,9,0.8447451234645312,110083870,2
NPHP1,2,0.4915044016847807,110122311,2
ACOXL,6,0.7684950803998916,110732573,2
BCL2L11,2,0.6817499608942718,111119378,2
ANAPC1,4,0.7020556105628402,111611639,2
MERTK,6,0.8488263621693661,111898479,2
TMEM87B,2,0.8600721263696824,112055269,2
FBLN7,7,0.8517867493477038,112138385,2
ZC3H8,6,0.827824535718221,112211529,2
ZC3H6,5,0.8158217535771051,112275597,2
RGPD8,1,0.7912307252111279,112370092,2
TTL,5,0.8216597231518967,112482156,2
POLR1B,4,0.7862187984219555,112541915,2
CHCHD5,4,0.780270728387045,112584240,2
SLC20A1,9,0.7815535891283322,112645939,2
CKAP2L,8,0.7219458370438485,112736349,2
PSD4,5,0.7233571951420207,113157325,2
PAX8,4,0.8446557169687658,113215997,2
CBWD2,9,0.8183472683482609,113437691,2
RABL2A,5,0.7519369689897024,113627229,2
SLC35F5,4,0.708692868793467,113705011,2
ACTR3,7,0.79474366617554,113889960,2
DDX18,6,0.7929879542029084,117814691,2
CCDC93,4,0.6698612697063003,117915478,2
INSIG2,4,0.7974852698001939,118088452,2
EN1,6,0.8189636615658256,118842171,2
C1QL2,9,0.9036464652434195,119156243,2
STEAP3,2,0.8054948020819451,119223831,2
C2orf76,6,0.8275145066007158,119302225,2
DBI,8,0.7280805553320152,119366921,2
TMEM37,1,0.8682017346214996,119429901,2
CFAP221,4,0.7268259935391801,119544432,2
TMEM177,4,0.8189459450833897,119679167,2
PTPN4,4,0.8180811339979903,119759922,2
EPB41L5,4,0.7690709461591793,120013077,2
TMEM185B,4,0.7081621701241367,120217479,2
RALB,7,0.6696361951376046,120240064,2
INHBB,5,0.8616176405258613,120346136,2
GLI2,7,0.8403550777366557,120735623,2
TFCP2L1,7,0.8116336390807243,121216587,2
CLASP1,8,0.750106276334391,121337776,2
NIFK,4,0.8043289103722772,121726945,2
TSN,4,0.7041580780946732,121737103,2
GYPC,4,0.8141910422214181,126656133,2
BIN1,1,0.80757930147679,127048027,2
CYP27C1,8,0.0,127184120,2
ERCC3,4,0.6419315837464556,127257290,2
MAP3K2,4,0.5108135540875902,127298730,2
PROC,3,0.8077201104074639,127418427,2
IWS1,4,0.5673396102648236,127436207,2
MYO7B,9,0.8376862359809504,127535802,2
LIMS2,2,0.7244994266864394,127638381,2
GPR17,4,0.8942110161774129,127645864,2
WDR33,4,0.4852996702387361,127701027,2
POLR2D,4,0.5185174269773083,127843553,2
AMMECR1L,4,0.673523520231726,127861630,2
SAP130,4,0.568640216653451,127941217,2
UGGT1,4,0.0,128091200,2
HS6ST1,4,0.752939511544397,128236716,2
RAB6C,1,0.7139275443119781,129979664,2
CCDC74B,9,0.8846245698236953,130139287,2
SMPD4,4,0.5981238949041789,130151392,2
MZT2B,4,0.6822493152142326,130181737,2
CCDC115,4,0.6869751121756149,130337933,2
IMP4,4,0.5127441200599385,130342225,2
PTPN18,5,0.7489391085494581,130356045,2
ARHGEF4,2,0.7979286051129014,130836916,2
FAM168B,4,0.5278845660361942,131047876,2
PLEKHB2,1,0.6938613088993362,131104847,2
MZT2A,2,0.7499611707183089,131464900,2
CCDC74A,5,0.8539346664825735,131527675,2
GPR39,8,0.7908578777042923,132416805,2
LYPD1,3,0.8242650732170889,132644853,2
NCKAP5,1,0.8236249240265756,132671788,2
MGAT5,3,0.8240890857864278,134119983,2
TMEM163,3,0.8468815580246336,134455759,2
ACMSD,4,0.8353487917324655,134838616,2
CCNT2,4,0.7314444926004893,134918235,2
RAB3GAP1,4,0.6399144536238687,135052265,2
ZRANB3,1,0.7129711398711394,135136916,2
R3HDM1,4,0.8241148506304201,135531455,2
UBXN4,1,0.7097293945509218,135741734,2
MCM6,4,0.7336360076708868,135839626,2
DARS,4,0.8121829310601111,135905881,2
CXCR4,3,0.7479020002854277,136114349,2
THSD7B,4,0.8549142056580041,136765545,2
HNMT,3,0.7874636710940391,137964020,2
SPOPL,4,0.6044196451110697,138501801,2
ARHGAP15,3,0.8464689020003654,143091362,2
GTDC1,4,0.8255308270626581,143938068,2
ZEB2,4,0.875677320223038,144364364,2
ACVR2A,1,0.7376840747574631,147844517,2
ORC4,5,0.7528507581553951,147930397,2
MBD5,4,0.7541828296295909,148021011,2
EPC2,4,0.7770410843662068,148644440,2
KIF5C,8,0.5596652823292778,148875227,2
LYPD6B,1,0.8332127564705304,149038107,2
LYPD6,7,0.8159539963747753,149329985,2
MMADHC,5,0.7445966268140416,149569637,2
RND3,1,0.7656910042302059,150468195,2
RBM43,7,0.765731198397769,151247940,2
NMI,5,0.8852153434618018,151270465,2
TNFAIP6,9,0.822830006594753,151357592,2
RIF1,4,0.7276887997140711,151409883,2
ARL5A,4,0.7125107310988426,151788984,2
CACNB4,9,0.7757912663519719,151832768,2
STAM2,4,0.6537094545104443,152116801,2
FMNL2,6,0.7622822188286998,152335174,2
PRPF40A,5,0.7994522954052576,152651593,2
ARL6IP6,4,0.8043593867769769,152717893,2
RPRM,2,0.4344222617667268,153477338,2
NR4A2,2,0.7882538501727725,156324437,2
GPD2,4,0.8088803617989115,156435290,2
GALNT5,7,0.8325859181718201,157257705,2
ERMN,9,0.703420232069642,157318625,2
ACVR1,6,0.8068759373270193,157736444,2
UPP2,1,0.8573516450860802,157876702,2
CCDC148,7,0.7772631062908067,158171081,2
PKP4,6,0.7384202331530791,158456964,2
TANC1,3,0.734589965864919,158968640,2
WDSUB1,1,0.7896541353567538,159235793,2
BAZ2B,8,0.7172272431141441,159318979,2
MARCH7,5,0.7347921626616245,159712457,2
CD302,6,0.8028367305041153,159768628,2
LY75,6,0.8381570463266925,159803355,2
PLA2R1,2,0.8253661718864986,159932006,2
ITGB6,4,0.7199938065181567,160099667,2
RBMS1,1,0.7604828050745154,160272151,2
TANK,8,0.8623428413437467,161136908,2
PSMD14,3,0.9047022043741467,161308425,2
SLC4A10,9,0.6984234334087291,161424332,2
DPP4,6,0.8446439991682115,161992245,2
FAP,5,0.7892866417499169,162170684,2
IFIH1,6,0.8386049753458631,162267074,2
GCA,5,0.7904469081207706,162318840,2
FIGN,6,0.8676152148648799,163593396,2
COBLL1,4,0.8303063012098172,164653624,2
SLC38A11,4,0.8361958876259907,164896186,2
SCN3A,1,0.8003147559500361,165087522,2
SCN2A,1,0.8617194638882884,165194993,2
CSRNP3,6,0.7897198744416108,165469647,2
GALNT3,8,0.8492344699581307,165747591,2
TTC21B,1,0.6870429754307739,165857475,2
SCN9A,3,0.9227078465508624,166195185,2
SCN7A,1,0.8755685442774191,166403573,2
STK39,3,0.9070590252931433,167954020,2
CERS6,1,0.8016850870918288,168455862,2
NOSTRIN,7,0.8024210084527409,168786539,2
SPC25,5,0.8373020115635278,168834132,2
LRP2,3,0.6638915114886359,169127109,2
BBS5,1,0.7495316831601482,169479480,2
FASTKD1,3,0.7874316911236855,169528508,2
PPIG,1,0.7492779275547354,169584344,2
CCDC173,7,0.7271128818246831,169645425,2
PHOSPHO2,7,0.5909452063844548,169694454,2
KLHL23,7,0.0,169694488,2
SSB,7,0.7101946081234716,169791933,2
METTL5,5,0.6746032231308907,169810081,2
UBR3,3,0.7824923354536601,169827458,2
MYO3B,6,0.8755812103869087,170178145,2
SP5,6,0.7729916534432926,170715351,2
ERICH2,3,0.7974575845586848,170783786,2
GORASP2,1,0.7880064157293778,170928464,2
TLK1,6,0.7517009409496528,170990823,2
METTL8,8,0.8127515991911334,171317405,2
DCAF17,3,0.7620012885971856,171434217,2
CYBRD1,4,0.7828634999633854,171522247,2
DYNC1I2,9,0.8288161704598884,171687409,2
SLC25A12,7,0.8798178310174039,171783405,2
HAT1,7,0.8035340628667923,171922448,2
METAP1D,2,0.8500326388092085,171999943,2
ITGA6,2,0.7947166127379774,172427354,2
PDK1,2,0.8420852257795216,172555373,2
RAPGEF4,7,0.7643789852885978,172735274,2
MAP3K20,3,0.827783786712852,173075435,2
CDCA7,6,0.8572185587614163,173354820,2
SP3,5,0.7524034213052049,173880850,2
OLA1,5,0.8308963405564174,174072447,2
CIR1,1,0.743773424862334,174348022,2
SCRN3,6,0.7839934600613437,174395730,2
GPR155,9,0.8063919495705593,174431571,2
WIPF1,3,0.7845293622015982,174559572,2
CHN1,7,0.8476729423590988,174799313,2
ATF2,7,0.7309795480260068,175072250,2
ATP5MC3,1,0.7243911333343749,175176258,2
LNPK,6,0.8140471140343257,175923882,2
HOXD10,7,0.8553890399126247,176108790,2
HOXD9,5,0.769957398188433,176122719,2
HOXD8,5,0.789219220890941,176129694,2
HOXD3,4,0.8685130886777884,176136612,2
HOXD4,2,0.861027308523023,176151550,2
HOXD1,2,0.8250695031122859,176188668,2
MTX2,6,0.7734125399424804,176269395,2
HNRNPA3,5,0.8172966683657562,177212563,2
NFE2L2,1,0.7756650291638556,177227595,2
AGPS,5,0.8119535503410434,177392768,2
TTC30B,5,0.8270739169967065,177548998,2
TTC30A,3,0.8281205683502046,177612999,2
RBM45,3,0.7362084176499506,178112424,2
PRKRA,5,0.786706472979797,178431414,2
PJVK,2,0.7436338978978915,178451346,2
FKBP7,3,0.8323165476005334,178463664,2
PLEKHA3,1,0.810546636811451,178480457,2
SESTD1,7,0.8804239331612477,179101678,2
ZNF385B,7,0.8091031196982241,179441982,2
CWC22,1,0.6803317744874313,179944876,2
UBE2E3,9,0.8367174289264847,180967248,2
ITGA4,8,0.7808275046563167,181457202,2
CERKL,6,0.8456389513231015,181536672,2
ITPRID2,8,0.8452868362832853,181891730,2
PDE1A,5,0.7014390133805306,182140036,2
DNAJC10,1,0.7494113811386846,182716041,2
FRZB,4,0.8460601004315437,182833275,2
NCKAP1,1,0.6444260549934648,182909115,2
DUSP19,1,0.5796304738393427,183078559,2
NUP35,1,0.5842095419574114,183117513,2
ZNF804A,8,0.9011886727976403,184598529,2
FSIP2,4,0.8538262412924094,185738804,2
ZC3H15,1,0.7573120261023101,186486253,2
ITGAV,8,0.8508739347915326,186590056,2
FAM171B,1,0.8497297413124262,186694060,2
CALCRL,4,0.925718742301941,187341964,2
TFPI,7,0.8357307133810242,187464230,2
GULP1,8,0.902033317860609,188291669,2
COL3A1,6,0.771836826965053,188974320,2
COL5A2,5,0.7738667660408896,189031898,2
WDR75,1,0.6041423705672806,189441446,2
SLC40A1,1,0.8083367434011395,189560579,2
ASNSD1,1,0.6482015019739034,189661385,2
ANKAR,1,0.7427996323229192,189674290,2
OSGEPL1,1,0.5962748486155096,189746660,2
ORMDL1,1,0.534673875243217,189770267,2
PMS1,1,0.6274941315526014,189784085,2
C2orf88,3,0.8968849718735709,189879609,2
HIBCH,1,0.8433646620698776,190189735,2
INPP1,2,0.6040014084842591,190343570,2
MFSD6,7,0.8520242755666454,190408355,2
NEMP2,1,0.6756854934371281,190504338,2
NAB1,1,0.8073639689102602,190646746,2
GLS,9,0.8530593624589955,190880827,2
STAT1,3,0.7279637963138268,190964358,2
STAT4,6,0.7576786283762036,191029576,2
MYO1B,4,0.6989039494240656,191245185,2
NABP1,2,0.8345850126510316,191678068,2
CAVIN2,5,0.8092580332105326,191834310,2
SLC39A10,4,0.69182036005354,195575977,2
DNAH7,3,0.7747409670442826,195737703,2
STK17B,2,0.7515033774701694,196133583,2
HECW2,5,0.7654349855278362,196189099,2
CCDC150,1,0.6736466784307749,196639554,2
GTF3C3,1,0.6766268714182457,196763035,2
PGAP1,1,0.8270621094176032,196833004,2
ANKRD44,9,0.8170654440399298,196967017,2
SF3B1,1,0.6922914423737638,197388515,2
COQ10B,1,0.5618245590177804,197453423,2
HSPD1,3,0.7740386161278899,197486584,2
HSPE1,1,0.7203651898280126,197500140,2
MOB4,1,0.6136462150741462,197515571,2
RFTN2,3,0.7975719154043778,197568224,2
MARS2,1,0.64261979607336,197705369,2
PLCL1,7,0.832435718116677,197804593,2
SATB2,4,0.7969793735621292,199269500,2
FTCDNL1,3,0.7069597037957553,199760544,2
C2orf69,5,0.5543463092021579,199911293,2
TYW5,1,0.6905065261626663,199928913,2
MAIP1,1,0.6273932609191339,199955317,2
SPATS2L,6,0.7070730843211395,200305881,2
KCTD18,1,0.7735049639939526,200488958,2
SGO2,1,0.6924209247001785,200510008,2
AOX1,1,0.8245655470292605,200586014,2
BZW1,1,0.7055592923705879,200810594,2
CLK1,1,0.7133946741750121,200853009,2
PPIL3,1,0.6393508671088057,200870907,2
NIF3L1,1,0.5557696773950012,200889327,2
ORC2,1,0.5327818234919975,200908977,2
FAM126B,1,0.5376793893862286,200973718,2
NDUFB3,1,0.582722158781251,201071433,2
CFLAR,1,0.632649553009956,201116154,2
CASP10,4,0.7225309249027045,201182881,2
CASP8,1,0.7101628215349447,201233443,2
TRAK2,5,0.8382714667404548,201377207,2
STRADB,5,0.8092581287564777,201387858,2
C2CD6,4,0.8079390193166449,201487421,2
TMEM237,1,0.6320805777714869,201620184,2
ALS2,1,0.5985519729276435,201700267,2
CDK15,9,0.8440973883492335,201790461,2
FZD7,7,0.8811826756380938,202034587,2
SUMO1,1,0.655199701085057,202206180,2
NOP58,1,0.6276404801612466,202265736,2
BMPR2,1,0.7493863510956346,202376180,2
FAM117B,2,0.7479629230361217,202634969,2
ICA1L,1,0.73115524452188,202773150,2
WDR12,1,0.4568569898362158,202874782,2
CARF,1,0.6408000119726543,202912214,2
NBEAL1,4,0.7093875263244581,203014879,2
CYP20A1,1,0.0,203238940,2
ABI2,1,0.5935025256990389,203328239,2
RAPH1,1,0.6990865836342645,203394345,2
CD28,4,0.7869598573528794,203706475,2
PARD3B,1,0.8231911883689453,204545475,2
NRP2,9,0.839608171016808,205681990,2
INO80D,1,0.5447218364557238,205993721,2
NDUFS1,1,0.5279556586181946,206114817,2
EEF1B2,2,0.7026129987584795,206159585,2
ZDBF2,1,0.5637117010346253,206274663,2
ADAM23,9,0.8212978055979344,206443532,2
MDH1B,9,0.7751623981847111,206737763,2
FASTKD2,1,0.5344721349360917,206765357,2
CPO,4,0.8238932908084553,206939554,2
KLF7,7,0.7834457858804856,207074137,2
CREB1,1,0.8481207792847393,207529737,2
METTL21A,1,0.5124860794930479,207580631,2
CCNYL1,1,0.6883646453291485,207711540,2
FZD5,8,0.8177902946838356,207762598,2
PLEKHM3,8,0.7781417785921535,207821288,2
IDH1,1,0.8245076001178042,208236227,2
PIKFYVE,5,0.6185514511019776,208266255,2
PTH2R,1,0.7946803420497911,208359714,2
MAP2,5,0.8714898447253119,209424058,2
RPE,5,0.5977760405400097,210002565,2
KANSL1L,5,0.6156331770173035,210021421,2
LANCL1,5,0.7066192379747331,210431249,2
CPS1,7,0.8778070282781932,210477682,2
ERBB4,1,0.7994116804363776,211375717,2
IKZF2,3,0.8660152902964778,212999691,2
SPAG16,1,0.8446887509820558,213284379,2
BARD1,5,0.7161222627050886,214725646,2
ATIC,5,0.5353498093286251,215311956,2
FN1,7,0.7489030854140799,215360440,2
MREG,5,0.8078236716909685,215942584,2
PECR,3,0.7127552300736235,215996329,2
TMEM169,3,0.7881111603394421,216081866,2
XRCC5,5,0.5233226239867919,216107464,2
SMARCAL1,5,0.5458170473659374,216412414,2
RPL37A,5,0.5371913857768155,216498189,2
IGFBP2,7,0.8433733755972643,216632828,2
IGFBP5,6,0.7022029600210595,216672105,2
DIRC3,1,0.8679067960722026,217284019,2
TNS1,8,0.820160988599293,217799588,2
ARPC2,5,0.5266933436994443,218217141,2
GPBAR1,4,0.8971578495149479,218259496,2
AAMP,5,0.45244896884861596,218264123,2
PNKD,9,0.8604848664621492,218270392,2
TMBIM1,7,0.8200216586330495,218274197,2
CATIP,1,0.6836170671987565,218356857,2
SLC11A1,6,0.7783243318900186,218382029,2
CTDSP1,5,0.6528543228799668,218398256,2
USP37,5,0.6561021841805934,218450251,2
CNOT9,5,0.5543868440243707,218568580,2
PLCD4,5,0.7754492531069183,218607855,2
ZNF142,5,0.48517777173655163,218637916,2
BCS1L,5,0.5493950429577453,218658764,2
RNF25,5,0.5394722886919683,218663892,2
STK36,5,0.7621715299338947,218672069,2
TTLL4,5,0.8311603527963465,218710835,2
CYP27A1,1,0.7559245463985931,218781749,2
WNT6,5,0.8550781974946874,218859805,2
WNT10A,1,0.7804845074354891,218880852,2
CFAP65,5,0.9025446804030604,219002846,2
NHEJ1,1,0.8061295157532792,219075317,2
SLC23A3,5,0.9034857925487463,219161465,2
CNPPD1,5,0.5444043953333495,219171897,2
RETREG2,5,0.4945777951630944,219176225,2
ZFAND2B,5,0.5078863387103458,219195237,2
ABCB6,3,0.7176205982909606,219209772,2
ATG9A,5,0.682846456529286,219219380,2
ANKZF1,5,0.6029014172933113,219229757,2
GLB1L,5,0.7374904151096868,219236598,2
STK16,5,0.5635449964666948,219245455,2
DNAJB2,5,0.5132656818413988,219279267,2
DNPEP,5,0.6146755701253095,219373527,2
GMPPA,5,0.6490864550851118,219498867,2
CHPF,5,0.6642623586161371,219538948,2
TMEM198,5,0.6790832602220732,219543663,2
OBSL1,5,0.7472331396758292,219550728,2
INHA,8,0.7768660699278045,219569162,2
STK11IP,5,0.5486403036949953,219597857,2
SLC4A3,7,0.7920100827429081,219627394,2
EPHA4,6,0.8143036710132371,221418027,2
FARSB,5,0.6098059532352829,222566899,2
ACSL3,5,0.7269800037216547,222860942,2
AP1S3,4,0.8224560550434612,223751686,2
WDFY1,5,0.5896464386951021,223855716,2
MRPL44,5,0.5146051041097051,223957463,2
SERPINE2,6,0.7549985787307804,223975045,2
FAM124B,5,0.7998837104866899,224378698,2
CUL3,5,0.41882965518204973,224470150,2
DOCK10,4,0.8486508864979161,224765090,2
IRS1,1,0.8475627000389157,226731317,2
RHBDD1,5,0.5382037508430427,226835581,2
COL4A4,8,0.8101023778219436,227002711,2
MFF,5,0.456067252543484,227325151,2
AGFG1,5,0.6878471509531454,227472152,2
PID1,6,0.7974933049170381,228850526,2
DNER,4,0.7772763423120084,229357629,2
TRIP12,5,0.3838272545942226,229763838,2
FBXO36,5,0.5780986102412796,229922302,2
SLC16A14,7,0.7860750066428777,230034982,2
SP110,5,0.7003314332734416,230167293,2
SP140L,7,0.7651846574874583,230327184,2
SP100,5,0.7436786865940543,230415942,2
CAB39,5,0.5273465455454922,230712842,2
ITM2C,5,0.7910403358598153,230864639,2
GPR55,6,0.8839896015930319,230907318,2
C2orf72,5,0.7579031526316637,231037523,2
PSMD1,5,0.6764553344672921,231056864,2
HTR2B,8,0.8390978123524031,231108230,2
ARMC9,5,0.686589810753291,231198546,2
B3GNT7,1,0.77974153289518,231395710,2
NCL,5,0.5021790640775948,231453531,2
PTMA,5,0.5751727535375453,231706895,2
PDE6D,5,0.5540841366842609,231732433,2
COPS7B,5,0.3109986320574578,231781671,2
DIS3L2,5,0.41319911593148395,231961245,2
TIGD1,5,0.6614718702149611,232547970,2
EIF4E2,5,0.543566857301152,232550674,2
EFHD1,5,0.6788474978478544,232606057,2
GIGYF2,5,0.0,232697299,2
NGEF,1,0.8592600633057422,232878701,2
INPP5D,4,0.8422094876650885,233059967,2
ATG16L1,5,0.4164841429326436,233210051,2
DGKD,5,0.6625848627020758,233354507,2
USP40,5,0.5486404703023595,233475520,2
HJURP,5,0.46115263938192563,233833416,2
ARL4C,6,0.7999653681335077,234493041,2
SH3BP4,5,0.6583373691964789,234952017,2
AGAP1,5,0.489330512028609,235494043,2
IQCA1,9,0.7573308613262797,236324147,2
ACKR3,8,0.7535491306143456,236567787,2
COPS8,5,0.48796803462718774,237085882,2
COL6A3,3,0.8526695802321977,237324003,2
MLPH,5,0.5596347294028712,237485428,2
RAB17,5,0.7033063786843952,237574322,2
LRRFIP1,5,0.4531843316345965,237627587,2
RBM44,4,0.7604203813168398,237798389,2
UBE2F,5,0.5509452852486795,237966827,2
SCLY,5,0.609665063389393,238060889,2
ESPNL,1,0.8125974292757261,238100340,2
ILKAP,5,0.37337623634312467,238170402,2
HES6,5,0.6557749669900668,238238267,2
PER2,7,0.6992633525438886,238244044,2
TRAF3IP1,5,0.3642375263983981,238320441,2
ASB1,5,0.5266698357901061,238426742,2
TWIST2,1,0.8891313696882643,238848032,2
HDAC4,5,0.7444677018588257,239048168,2
NDUFA10,5,0.5272901296389407,239892450,2
COPS9,5,0.4797708290740963,240126563,2
GPC1,5,0.6075913598331246,240435663,2
ANKMY1,5,0.6540300797519452,240479422,2
DUSP28,5,0.6553538571735609,240560054,2
RNPEPL1,5,0.5448299117759916,240565804,2
CAPN10,5,0.4877866996375456,240586734,2
GPR35,6,0.6538786900248509,240605430,2
SNED1,5,0.8607619882367575,240998618,2
MTERF4,5,0.5483168891217637,241072169,2
PASK,5,0.43300969670537837,241106099,2
PPP1R7,5,0.32844912748601496,241149576,2
ANO7,1,0.8184455875259251,241188509,2
HDLBP,5,0.4647724502939268,241227264,2
SEPT2,5,0.4381844723545748,241315100,2
FARP2,5,0.4381611921801343,241356285,2
STK25,5,0.3866387498720838,241492670,2
BOK,5,0.725919403293983,241551424,2
THAP4,5,0.3653365059918925,241584405,2
ATG4B,5,0.3676454362311218,241637213,2
DTYMK,5,0.38591924729372573,241675747,2
ING5,5,0.4897254829113421,241687085,2
D2HGDH,5,0.6054610112584441,241734602,2
