# Supplementary material for: Gene Co-Expression in Breast Cancer: A Matter of Distance
Source: Front Oncol. 2021 Nov 17;11:726493. doi: 10.3389/fonc.2021.726493 (PMC8636045; doi:10.3389/fonc.2021.726493)
Supplement: Supplementary Material S13 — Piece-wise permutation p-values of the KS statistics, calculated for all bins obtained in Supplementary Material S8 , in every chromosomal region for each phenotype. [file DataSheet_13.zip › SuppMat10/SuppMat10/Clusters/Her2/Her2-chr3-clusters.tsv]

gname,clusterid,assignmentcost,gstart,chromosome
CHL1,6,0.7752197702994497,196763,3
CNTN6,3,0.27126176135063096,1092658,3
CNTN4,5,0.8101516507381579,2098813,3
IL5RA,1,0.8095830533681179,3066326,3
TRNT1,1,0.3695391054739925,3126933,3
CRBN,1,0.2693618549556698,3144628,3
SUMF1,1,0.5023650011751286,3700814,3
LRRN1,1,0.6184818337093466,3799437,3
SETMAR,1,0.48634817100303995,4303304,3
ITPR1,5,0.7851941985947527,4493345,3
BHLHE40,1,0.7308574400074843,4979116,3
ARL8B,1,0.4679592213306033,5122245,3
EDEM1,1,0.8197823105024751,5187646,3
GRM7,5,0.9073786944513096,6770001,3
LMCD1,4,0.785201997249996,8501807,3
SSUH2,3,0.8382349624700258,8619400,3
OXTR,4,0.7793237436790206,8750408,3
RAD18,1,0.24053736835351014,8775402,3
SRGAP3,1,0.6572854991927886,8980591,3
THUMPD3,1,0.0,9362971,3
SETD5,1,0.14993999002476954,9397615,3
MTMR14,1,0.24216949774257768,9649433,3
BRPF1,1,0.15918375922923278,9731729,3
OGG1,1,0.28264752369772406,9749944,3
CAMK1,1,0.6952690720310184,9757347,3
TADA3,1,0.256594081654435,9779860,3
ARPC4,1,0.23514152963714752,9792495,3
ARPC4-TTLL3,1,0.6351837009544873,9793082,3
TTLL3,1,0.37898948432407675,9808086,3
RPUSD3,1,0.30542599005070536,9837849,3
JAGN1,1,0.4010189886990353,9890574,3
IL17RE,1,0.6397112079472032,9902612,3
IL17RC,1,0.5047844850398072,9917074,3
CRELD1,1,0.5196861795817711,9933822,3
PRRT3,1,0.6062611347876614,9945542,3
EMC3,1,0.2750834386772081,9962537,3
FANCD2,1,0.3449063148777839,10026414,3
BRK1,1,0.2719023233831158,10115675,3
VHL,1,0.37857566540078513,10141008,3
IRAK2,1,0.8579312972056751,10164919,3
TATDN2,1,0.3577436835249562,10248023,3
GHRL,1,0.7194998289442677,10285675,3
SEC13,1,0.24591472968743378,10293131,3
SLC6A1,2,0.8245940542858821,10992186,3
HRH1,4,0.8234083665122205,11137093,3
ATG7,1,0.3580536033476275,11272309,3
VGLL4,1,0.5849875932852602,11556069,3
TAMM41,1,0.44010959267091343,11790442,3
SYN2,4,0.8824036044833378,12004388,3
TSEN2,1,0.5263855149396202,12484432,3
MKRN2OS,1,0.7116326805971803,12514934,3
MKRN2,1,0.5203949389508411,12557087,3
RAF1,1,0.5941334544101078,12583601,3
TMEM40,1,0.7874092639883831,12733528,3
RPL32,1,0.4416645373060113,12834485,3
IQSEC1,1,0.45941175969958303,12897043,3
NUP210,1,0.5165370884018223,13316235,3
HDAC11,1,0.550573890282802,13479724,3
FBLN2,5,0.7415972446804471,13549125,3
CHCHD4,1,0.3907704857150117,14112077,3
TMEM43,1,0.40046905186463977,14124940,3
XPC,1,0.44026315524318316,14145147,3
LSM3,1,0.40971452749727577,14178817,3
SLC6A6,1,0.6880761486871849,14402576,3
GRIP2,5,0.8040068078701826,14489107,3
CCDC174,1,0.5011245963697777,14651746,3
C3orf20,1,0.8416518908857881,14675099,3
FGD5,3,0.7557267590171521,14810853,3
NR2C2,1,0.5400259254370139,14947584,3
MRPS25,1,0.5588533334808389,15042460,3
RBSN,1,0.6063478523530049,15070073,3
CAPN7,1,0.5204098404984214,15206152,3
SH3BP5,1,0.5546116523273502,15254353,3
METTL6,1,0.45985820436825486,15381275,3
EAF1,1,0.5521219263542373,15427598,3
COLQ,1,0.7657948564260224,15450133,3
HACL1,1,0.625971509582449,15560704,3
BTD,1,0.5745110991568201,15601341,3
ANKRD28,1,0.6037469234502733,15667236,3
GALNT15,1,0.8462303414828818,16174680,3
DPH3,1,0.5193075849119193,16257061,3
OXNAD1,1,0.48983900580427187,16265160,3
RFTN1,4,0.8153252965143105,16313574,3
PLCL2,6,0.801228890487945,16802651,3
TBC1D5,1,0.5038049191848955,17157162,3
SATB1,1,0.7069665256882403,18345377,3
KCNH8,5,0.859134202315744,19148510,3
EFHB,2,0.8193895209531092,19879472,3
RAB5A,1,0.34644893760903106,19947097,3
PP2D1,1,0.6910711572576828,19979961,3
KAT2B,1,0.6545385284410272,20040446,3
SGO1,1,0.4517352856564192,20160593,3
ZNF385D,4,0.918101210588598,21412218,3
UBE2E2,1,0.8261027856546299,23203020,3
UBE2E1,2,0.4886688474712949,23805903,3
NKIRAS1,1,0.6834196622923909,23891660,3
RPL15,2,0.6284357999037701,23916545,3
NR1D2,2,0.8126718496410956,23945286,3
THRB,1,0.8228991338879408,24117153,3
RARB,2,0.8008525234511825,25174332,3
TOP2B,2,0.5019717697966884,25597905,3
NGLY1,2,0.5166526414073014,25718944,3
OXSM,2,0.5614273093378894,25782917,3
LRRC3B,2,0.7949230901257096,26622806,3
NEK10,5,0.9342169831451033,27110085,3
SLC4A7,2,0.7087865216535656,27372721,3
EOMES,5,0.815823132162355,27715949,3
CMC1,2,0.5009765185246096,28241584,3
AZI2,2,0.6076486053998025,28315003,3
ZCWPW2,1,0.841795488316616,28348721,3
RBMS3,2,0.7955533832655207,28574791,3
TGFBR2,5,0.7996786298020555,30606502,3
STT3B,2,0.5918980380035213,31532638,3
OSBPL10,2,0.6842868003336908,31657890,3
ZNF860,2,0.6185350183294437,31981771,3
GPD1L,2,0.6640058774195852,32105689,3
CMTM8,2,0.5281675480645592,32238679,3
CMTM7,2,0.7745106127907867,32391671,3
CMTM6,2,0.3912152728792839,32481312,3
DYNC1LI1,2,0.4043166156132133,32525974,3
CNOT10,2,0.33299581655801236,32685145,3
GLB1,2,0.437453175592193,32996609,3
TMPPE,2,0.6960914844950121,33090421,3
CRTAP,2,0.5634236958353914,33113979,3
FBXL2,2,0.7313620508550984,33277025,3
UBP1,2,0.37424841797153663,33388336,3
CLASP2,2,0.409165678004226,33496245,3
PDCD6IP,2,0.0,33798571,3
STAC,4,0.8980431307713773,36380344,3
DCLK3,3,0.841971560759309,36712422,3
TRANK1,6,0.8353148694038568,36826820,3
EPM2AIP1,2,0.530367356341706,36985043,3
MLH1,2,0.5045733402055478,36993332,3
LRRFIP2,2,0.6086676886325295,37052626,3
GOLGA4,2,0.6071200337385447,37243177,3
ITGA9,1,0.7462580867153686,37452115,3
CTDSPL,2,0.6244208230942634,37861880,3
VILL,2,0.8024846528959055,37988059,3
PLCD1,2,0.6391916602078364,38007496,3
DLEC1,5,0.8162421234111893,38039205,3
ACAA1,2,0.5823681271032187,38103129,3
MYD88,2,0.6677478944844394,38138478,3
OXSR1,2,0.5974602978788327,38165089,3
XYLB,2,0.607402640963481,38346760,3
ACVR2B,2,0.6120870992574248,38453890,3
EXOG,2,0.7687082280950671,38496127,3
SCN5A,2,0.7995602593646144,38548057,3
SCN11A,3,0.6960402577292456,38845767,3
WDR48,2,0.5223576131993615,39052013,3
GORASP1,2,0.5495091148434044,39096659,3
TTC21A,2,0.7028338446705388,39107704,3
CSRNP1,2,0.7072725730686367,39141855,3
CX3CR1,6,0.7654518317676543,39263494,3
SLC25A38,5,0.6931707758999279,39383370,3
RPSA,2,0.7616787863248795,39406716,3
MYRIP,2,0.8035106938453794,39808914,3
EIF1B,1,0.8073718719862474,40309707,3
ENTPD3,4,0.8153305615103134,40387156,3
RPL14,5,0.6026258333515804,40457292,3
ZNF619,5,0.785451082044311,40477113,3
ZNF620,5,0.7920996445497661,40477131,3
ZNF621,2,0.7076883968894883,40524878,3
CTNNB1,5,0.7504785274230558,41194741,3
ULK4,2,0.7383954300776168,41246599,3
TRAK1,5,0.7213114027923696,42013802,3
VIPR1,2,0.8045905529116526,42489299,3
SEC22C,2,0.718547945809483,42547969,3
SS18L2,5,0.6993013962094736,42581840,3
NKTR,2,0.752903787331385,42600655,3
ZBTB47,3,0.8291719750083102,42653697,3
CCDC13,5,0.9069386238998487,42708269,3
HIGD1A,1,0.6541246478420994,42784298,3
ACKR2,3,0.8629700082706031,42804752,3
KRBOX1,5,0.8765235512236318,42809483,3
CYP8B1,6,0.8537331028214431,42856005,3
ZNF662,2,0.8818089288178727,42905731,3
POMGNT2,5,0.6662255403796286,43079232,3
SNRK,5,0.8035294288158955,43286512,3
ANO10,5,0.6082953113138466,43354859,3
ABHD5,5,0.6572663919683621,43690108,3
TCAIM,5,0.7335422228548261,44338119,3
ZNF445,5,0.5748238428722581,44431705,3
ZNF852,5,0.7546732083163812,44494847,3
ZKSCAN7,2,0.7666880682032273,44555193,3
ZNF660,6,0.7558722793580371,44578223,3
ZNF197,1,0.8667243469265828,44584888,3
ZNF35,3,0.8371538859082046,44648732,3
ZNF502,3,0.6856653970199423,44712643,3
ZNF501,3,0.8800615172644093,44729596,3
KIAA1143,5,0.6309706479118351,44737661,3
KIF15,2,0.7176758739745781,44761721,3
TMEM42,5,0.7249112691144236,44861904,3
ZDHHC3,5,0.6750929077241374,44915257,3
EXOSC7,5,0.6172920913038528,44975241,3
CLEC3B,6,0.7090248755392019,45001548,3
CDCP1,5,0.7093056824445838,45082277,3
TMEM158,1,0.7390828540993422,45224466,3
LARS2,5,0.6729345438212506,45388561,3
LIMD1,5,0.6911525300286063,45555394,3
SACM1L,5,0.5164123022627211,45689056,3
SLC6A20,2,0.8732277405877581,45755449,3
LZTFL1,5,0.7132474339275424,45823316,3
FYCO1,5,0.5911963745401152,45917899,3
CXCR6,4,0.8713392153871102,45940933,3
CCR1,6,0.8736575088104108,46201711,3
CCR2,3,0.8027241387592858,46353734,3
CCR5,5,0.8414014258621663,46370854,3
CCRL2,6,0.815479820737111,46407166,3
LTF,5,0.6862095976879973,46435645,3
TDGF1,3,0.9542036954019038,46574534,3
ALS2CL,5,0.6732038194064993,46668995,3
TMIE,6,0.8493692068038678,46694528,3
PRSS50,4,0.9123630672025985,46712117,3
PTH1R,2,0.8867368640576799,46877721,3
CCDC12,5,0.4676110657102114,46921726,3
NBEAL2,5,0.6131299668586733,46979683,3
SETD2,5,0.4130907663871516,47016429,3
KIF9,5,0.5337707872069266,47228026,3
KLHL18,5,0.5516148600028421,47282917,3
PTPN23,5,0.5359632242142787,47381011,3
SCAP,5,0.49232591096796774,47413681,3
ELP6,5,0.4789848390181255,47495640,3
CSPG5,3,0.8497385240294297,47562238,3
SMARCC1,5,0.5380732194595232,47585269,3
DHX30,5,0.4586424023595266,47802909,3
MAP4,5,0.569368845930115,47850690,3
CDC25A,5,0.859569903932267,48157146,3
ZNF589,5,0.7854719081033873,48241100,3
NME6,5,0.5216901736089783,48290722,3
PLXNB1,5,0.6421842886345546,48403854,3
CCDC51,5,0.6777523467877109,48432164,3
TMA7,5,0.5928376099963075,48440257,3
ATRIP,6,0.8738829253694219,48446710,3
SHISA5,5,0.7001000119332061,48467798,3
PFKFB4,2,0.8577119496545078,48517684,3
UCN2,4,0.8408640620500434,48561718,3
COL7A1,6,0.8796910488257635,48564073,3
UQCRC1,5,0.7390919534632001,48599002,3
SLC26A6,2,0.8115406348541007,48625723,3
CELSR3,3,0.804402150773497,48636463,3
NCKIPSD,5,0.8011705342945298,48673844,3
IP6K2,5,0.5783535012268087,48688003,3
PRKAR2A,5,0.6696251090546721,48744597,3
SLC25A20,6,0.8808994943200306,48856926,3
ARIH2OS,5,0.5096695412170544,48917782,3
ARIH2,5,0.5247135721588652,48918821,3
P4HTM,5,0.6890890971398047,48989889,3
WDR6,5,0.7153474179551742,49007062,3
DALRD3,2,0.7338409258251108,49015488,3
NDUFAF3,5,0.5714289789576865,49020459,3
IMPDH2,5,0.7270951229430931,49024325,3
QRICH1,5,0.5594244424793493,49029707,3
QARS,5,0.7319913771779539,49095932,3
USP19,5,0.6827193392277002,49108046,3
LAMB2,5,0.6873693997328021,49121114,3
CCDC71,5,0.6957860589302656,49162535,3
KLHDC8B,2,0.8409631562989708,49171598,3
CCDC36,5,0.8844694844919662,49198428,3
C3orf62,5,0.8088492657014198,49268596,3
USP4,5,0.581343663920234,49277831,3
RHOA,5,0.6141794643595893,49359145,3
TCTA,5,0.8057137252738529,49412206,3
AMT,5,0.9496974177389269,49416775,3
NICN1,5,0.6305377735260638,49422946,3
DAG1,5,0.5455282681066147,49468703,3
BSN,5,0.7324545658196548,49554477,3
APEH,5,0.46537897928475047,49674014,3
MST1,2,0.669207688345832,49683947,3
RNF123,5,0.4600550467981236,49689538,3
GMPPB,5,0.5664247697383797,49716844,3
IP6K1,5,0.3394582517621225,49724294,3
INKA1,6,0.8475239062857363,49803254,3
UBA7,5,0.7249759745633515,49805209,3
TRAIP,5,0.5086932818635526,49828601,3
MST1R,5,0.6893847590623944,49887002,3
MON1A,5,0.6654657445195603,49907160,3
RBM6,5,0.5444024341986473,49940007,3
RBM5,5,0.46658981778151254,50088908,3
SEMA3F,5,0.6950536914992751,50155045,3
SLC38A3,5,0.8595726147553746,50205246,3
GNAI2,5,0.48396244418304524,50226292,3
SEMA3B,5,0.648258972582834,50267558,3
IFRD2,5,0.3468845549540427,50287732,3
HYAL3,5,0.6747637961222696,50292831,3
NAA80,5,0.6016477077802127,50296402,3
HYAL1,5,0.8287002371851608,50299890,3
HYAL2,5,0.7039001351207828,50317790,3
TUSC2,5,0.3834840523888722,50320027,3
RASSF1,5,0.6348140376366037,50329782,3
ZMYND10,5,0.8118078912794923,50341110,3
NPRL2,5,0.4028807988351579,50347330,3
CYB561D2,5,0.5108320063927332,50350695,3
TMEM115,5,0.4855394109776997,50354750,3
CACNA2D2,3,0.5727551980402039,50362799,3
C3orf18,2,0.775143501723424,50558025,3
HEMK1,5,0.4642279895952295,50569152,3
CISH,5,0.800086342469881,50606490,3
MAPKAPK3,5,0.6747004074528771,50611520,3
DOCK3,5,0.8366010501303346,50674927,3
MANF,5,0.6740338328460825,51385047,3
RBM15B,5,0.7065755944747809,51391285,3
DCAF1,5,0.0,51395867,3
RAD54L2,5,0.4141068254687862,51541144,3
TEX264,5,0.4826863470260051,51662693,3
GRM2,5,0.7792907082448268,51707068,3
RRP9,5,0.4998014432862591,51933429,3
PARP3,1,0.7193425865589538,51942345,3
PCBP4,5,0.7376230524575011,51957454,3
ABHD14B,5,0.4684809131144374,51968510,3
ABHD14A,5,0.7348801565416866,51971426,3
ABHD14A-ACY1,5,0.8177748398354303,51974706,3
ACY1,5,0.6124855373928844,51983340,3
RPL29,5,0.5529753931688384,51993522,3
DUSP7,5,0.6162566348546312,52048919,3
POC1A,5,0.5966884843125982,52075253,3
ALAS1,5,0.6490594782385013,52198086,3
TWF2,5,0.6178734542059512,52228612,3
PPM1M,5,0.755630791599637,52245759,3
WDR82,5,0.33152552680063996,52254434,3
GLYCTK,5,0.8501697929890875,52287089,3
DNAH1,5,0.6287742206190114,52316319,3
BAP1,5,0.4650447508179024,52401008,3
PHF7,5,0.6871488406023508,52410660,3
SEMA3G,3,0.8832881976106948,52433053,3
NISCH,5,0.4238685032277454,52455118,3
STAB1,2,0.7409575412780337,52495338,3
NT5DC2,3,0.4620344432888508,52524385,3
SMIM4,5,0.4740852293812685,52534013,3
PBRM1,5,0.5064363378479563,52545352,3
GNL3,5,0.43344680858877527,52681156,3
GLT8D1,5,0.48593287256332895,52694488,3
SPCS1,5,0.4042296944545837,52704955,3
NEK4,5,0.526591744146025,52708444,3
ITIH4,6,0.6633933163413476,52812975,3
STIMATE,5,0.785952611234201,52836219,3
SFMBT1,5,0.5384725398032701,52903572,3
RFT1,5,0.5737681380540384,53088483,3
PRKCD,5,0.734581619232947,53156009,3
TKT,5,0.6363326705313546,53224712,3
DCP1A,5,0.5272148245255417,53283429,3
CACNA1D,6,0.8125247370873401,53328963,3
CHDH,4,0.8030959306239281,53812335,3
IL17RB,1,0.7928168880558902,53846568,3
ACTR8,5,0.6089175838112195,53867066,3
SELENOK,5,0.49658965956313317,53884417,3
WNT5A,6,0.9029114787783372,55465715,3
ERC2,2,0.8325152470002516,55508311,3
CCDC66,2,0.8249953936410421,56557161,3
ARHGEF3,5,0.6850300757432481,56727418,3
SPATA12,2,0.8646329410510858,57060664,3
IL17RD,5,0.8763122933850083,57089982,3
HESX1,5,0.687833486299675,57197838,3
APPL1,5,0.40382093110550654,57227726,3
DNAH12,6,0.8789631451252684,57293699,3
PDE12,5,0.4627689711869434,57556274,3
ARF4,5,0.4652624400657367,57571363,3
DENND6A,5,0.40743060002273246,57625454,3
SLMAP,5,0.4748744046142853,57755450,3
FLNB,5,0.7859773480724432,58008400,3
DNASE1L3,5,0.8371523057011203,58192257,3
ABHD6,5,0.8295550477612016,58237506,3
RPP14,5,0.4813328103079755,58306247,3
PXK,5,0.7315612946835204,58332880,3
PDHB,5,0.5148980633847162,58427630,3
KCTD6,5,0.7535868909320786,58492096,3
ACOX2,6,0.8839740022335475,58505136,3
FAM107A,1,0.8316207128415722,58564117,3
FAM3D,2,0.848884850239314,58633946,3
C3orf67,5,0.7565124000678791,58717365,3
FHIT,6,0.7989097123431176,59747277,3
PTPRG,2,0.820926504368644,61561569,3
C3orf14,5,0.8657118837836876,62318973,3
C3orf49,1,0.842267387472701,63819362,3
THOC7,5,0.49367913787664863,63833870,3
ATXN7,5,0.3996002257639868,63898399,3
PSMD6,5,0.4982070630750888,64010549,3
PRICKLE2,5,0.7766801202619885,64092236,3
ADAMTS9,6,0.895980627228734,64515654,3
MAGI1,5,0.7245739081311589,65353525,3
SLC25A26,5,0.47394633674187236,66133610,3
LRIG1,3,0.6121563024971073,66378797,3
KBTBD8,6,0.8346516163240277,66998307,3
SUCLG2,5,0.6953664379456537,67360460,3
EOGT,5,0.8124375717265233,68975217,3
TMF1,5,0.4796889610339813,69019827,3
UBA3,5,0.5504143528234534,69054730,3
ARL6IP5,5,0.5133878579129376,69084937,3
FRMD4B,3,0.7772137175439168,69168782,3
MITF,6,0.7932171676072406,69739435,3
FOXP1,5,0.7565099063287068,70952817,3
EIF4E3,5,0.6286592402200359,71675414,3
GPR27,5,0.6971915710675898,71754050,3
RYBP,5,0.5256834230580506,72371825,3
SHQ1,5,0.4976322830670755,72749277,3
GXYLT2,6,0.8341078579693793,72888073,3
PPP4R2,5,0.5592871930248119,72996785,3
EBLN2,5,0.7365300392666622,73061659,3
PDZRN3,3,0.7702109899301877,73382431,3
CNTN3,2,0.8685024775628613,74262568,3
ZNF717,5,0.7584206548632236,75678660,3
ROBO2,6,0.9003024139976367,75906695,3
ROBO1,3,0.7065397318090925,78597239,3
GBE1,5,0.6738651344047843,81489703,3
VGLL3,2,0.8259435180009007,86876388,3
CHMP2B,1,0.7852622411258531,87227271,3
HTR1F,6,0.7115070683319994,87990696,3
CGGBP1,4,0.7765888428833392,88051944,3
ZNF654,2,0.7994985611921147,88059255,3
C3orf38,4,0.7578406597440605,88149959,3
EPHA3,1,0.8393962266588118,89107621,3
PROS1,3,0.7889526703998007,93873033,3
ARL13B,3,0.7599411091766193,93980139,3
STX19,5,0.7985122301109085,94014365,3
DHFR2,5,0.8311266245360017,94047836,3
NSUN3,4,0.8226933161609423,94062980,3
EPHA6,1,0.8379050479019755,96814581,3
ARL6,2,0.8491025121586127,97764521,3
CRYBG3,6,0.7837609073337775,97822011,3
RIOX2,5,0.718630830056419,97941818,3
CLDND1,5,0.842228019074935,98497912,3
CPOX,5,0.8536125740200403,98579446,3
ST3GAL6,6,0.8577433012489653,98732236,3
DCBLD2,3,0.8108462529484608,98795941,3
CMSS1,4,0.7324819934180058,99817837,3
FILIP1L,5,0.884513598610632,99830141,3
TBC1D23,4,0.5250935355661333,100260992,3
NIT2,4,0.5385919087916755,100334739,3
TOMM70,4,0.6060721613256387,100363431,3
LNP1,4,0.8864596393202052,100401532,3
TMEM45A,1,0.9252802375277672,100492619,3
TFG,4,0.544852084135262,100709331,3
IMPG2,6,0.8927000210694616,101222546,3
SENP7,4,0.688619190237635,101324205,3
TRMT10C,4,0.4699970851490748,101561868,3
PCNP,4,0.5641707147701196,101574095,3
ZBTB11,4,0.5269764947998617,101648889,3
RPL24,4,0.6136732121502046,101681091,3
CEP97,4,0.7152669853255711,101724593,3
NXPE3,5,0.7861132212564701,101779202,3
NFKBIZ,6,0.9035251964511547,101827991,3
ALCAM,4,0.8129894183853407,105366909,3
CBLB,4,0.5225489258828735,105655461,3
BBX,5,0.6661577947284882,107522936,3
CD47,4,0.7221799489933134,108043091,3
IFT57,4,0.7139743234455216,108160812,3
CIP2A,4,0.7231502016495963,108549864,3
DZIP3,4,0.7565099897999984,108589705,3
NECTIN3,6,0.7932486058131594,111070071,3
CD96,3,0.8429067667757919,111292719,3
PHLDB2,5,0.842019515913035,111732497,3
ABHD10,4,0.8416926283629879,111979010,3
C3orf52,2,0.7862277758327285,112086335,3
GCSAM,2,0.8087726877947097,112120839,3
SLC9C1,4,0.766303512367954,112140898,3
CD200,4,0.7672973625680156,112332347,3
ATG3,4,0.5256392171084436,112532509,3
SLC35A5,5,0.8011477049098923,112561709,3
CCDC80,2,0.731090956832515,112596794,3
CD200R1,6,0.919060320189042,112921205,3
GTPBP8,4,0.6391960281346962,112990918,3
NEPRO,4,0.521855481666945,113002444,3
BOC,1,0.8778910755634294,113211003,3
CFAP44,3,0.7178457724726222,113286930,3
SPICE1,4,0.7722423965996923,113442718,3
SIDT1,1,0.6897301665165188,113532296,3
USF3,4,0.7462418064062337,113648385,3
NAA50,4,0.6980922728832903,113716458,3
ATP6V1A,4,0.7889336590973706,113747033,3
GRAMD1C,5,0.8329484136436466,113828182,3
ZDHHC23,6,0.8253393743137833,113947901,3
CCDC191,4,0.8298967826745347,113964137,3
QTRT2,4,0.6672837670008634,114005833,3
ZBTB20,4,0.8685527123607146,114314501,3
LSAMP,1,0.7463818565816414,115802363,3
B4GALT4,3,0.806189808826164,119211732,3
ARHGAP31,1,0.8542355072296042,119294373,3
TMEM39A,4,0.5296070288476319,119428949,3
POGLUT1,4,0.7609883460220309,119468963,3
TIMMDC1,4,0.642561370363655,119498532,3
CD80,4,0.8551082001254801,119524293,3
ADPRH,2,0.9172938432051139,119579268,3
PLA1A,1,0.8749309775035388,119597875,3
POPDC2,6,0.8507733517301226,119636457,3
COX17,4,0.72622301575044,119654513,3
MAATS1,2,0.8362076883754561,119703022,3
NR1I2,3,0.7958536146088049,119780484,3
GSK3B,4,0.635890843488127,119821323,3
GPR156,4,0.6856028761878383,120164645,3
LRRC58,4,0.6978048129584075,120324509,3
FSTL1,1,0.8142316693701074,120392293,3
NDUFB4,4,0.575829008703566,120596328,3
RABL3,4,0.6310752115904018,120686681,3
GTF2E1,4,0.5671288916849111,120742637,3
POLQ,4,0.5662229342775715,121431427,3
HCLS1,2,0.8799157676716228,121631399,3
GOLGB1,4,0.6148007871170336,121663199,3
IQCB1,4,0.6361369747177553,121769761,3
EAF2,5,0.7944204882449395,121835183,3
SLC15A2,2,0.8393708596837375,121894401,3
ILDR1,4,0.910957367040223,121987323,3
CD86,1,0.7208567381523457,122055362,3
CSTA,1,0.8935089269937061,122325248,3
CCDC58,4,0.5418175649548536,122359591,3
FAM162A,4,0.604529438432525,122384176,3
WDR5B,4,0.528971548639283,122412332,3
KPNA1,4,0.40454828011670385,122421902,3
PARP9,4,0.5901471501176797,122527924,3
DTX3L,4,0.5823254731302757,122564338,3
PARP14,4,0.7748819973905586,122680839,3
HSPBAP1,4,0.6972254248528245,122739999,3
SEMA5B,4,0.7815612825026279,122909082,3
PDIA5,4,0.5914891360378319,123067025,3
SEC22A,4,0.48311490195613926,123201927,3
ADCY5,4,0.8825137298415318,123282296,3
HACD2,4,0.5293419326547961,123490820,3
MYLK,4,0.8013534149512462,123610049,3
CCDC14,4,0.5201949026472263,123897305,3
ROPN1,4,0.8649087170419364,123968521,3
KALRN,4,0.7914358591603537,124080023,3
UMPS,4,0.4634649977737998,124730433,3
ITGB5,2,0.8154083193151067,124761948,3
HEG1,4,0.6443089920789948,124965710,3
SLC12A8,4,0.6526702906429621,125082636,3
ZNF148,4,0.3566747396779394,125225561,3
SNX4,4,0.39599136261112666,125446650,3
OSBPL11,4,0.4357683346809704,125528858,3
ALG1L,5,0.8913995707913975,125929275,3
ROPN1B,4,0.6672640706927734,125969160,3
SLC41A3,5,0.8171460415443081,126006355,3
KLF15,4,0.5902903800177052,126342635,3
ZXDC,4,0.47796420633893,126437601,3
TXNRD3,4,0.8371152482641022,126571779,3
CHCHD6,4,0.5066028977869994,126704220,3
PLXNA1,4,0.7422144554503254,126988594,3
TPRA1,4,0.6635031565598996,127571266,3
MCM2,5,0.8439559967787968,127598410,3
PODXL2,4,0.5924286233701641,127629185,3
ABTB1,4,0.7827862927241158,127672935,3
MGLL,6,0.8264645382628855,127689062,3
SEC61A1,4,0.6215496278344936,128051641,3
RUVBL1,4,0.4921852224293787,128064778,3
EEFSEC,4,0.4803072947802144,128153481,3
GATA2,4,0.6899898035714858,128479427,3
RPN1,4,0.5046761951762652,128619969,3
RAB7A,4,0.4703495758698726,128726122,3
ACAD9,4,0.5757926564943565,128879596,3
KIAA1257,2,0.8618149241315647,128909866,3
EFCC1,4,0.7305841297868317,129001629,3
RAB43,4,0.5728612066746608,129087569,3
ISY1,4,0.5243546307212179,129127415,3
CNBP,4,0.47200407457950444,129169484,3
COPG1,4,0.518203318617326,129249606,3
HMCES,4,0.5558075890481387,129278828,3
H1FX,4,0.62907042451614,129314771,3
EFCAB12,4,0.785146742145028,129401321,3
MBD4,4,0.472309417419735,129430944,3
IFT122,4,0.5772013533870981,129440036,3
PLXND1,4,0.6269880584803811,129555175,3
TMCC1,4,0.7586485828302142,129647792,3
ALG1L2,6,0.8912357015567177,130081831,3
COL6A6,2,0.8661503067619458,130560334,3
PIK3R4,4,0.39743526211234725,130678934,3
ATP2C1,4,0.44577398206447283,130850595,3
ASTE1,4,0.32832507524679366,131013875,3
NEK11,4,0.4662003757751212,131026850,3
NUDT16,4,0.4642993601923119,131381671,3
MRPL3,4,0.40160100846373903,131462212,3
ACPP,4,0.7077720236075085,132317369,3
DNAJC13,4,0.41407511186809365,132417502,3
ACAD11,4,0.6803038656887959,132558138,3
ACKR4,6,0.8670096743636987,132597237,3
UBA5,4,0.4303143918043907,132654446,3
NPHP3,4,0.6505330542906189,132680609,3
CDV3,4,0.6352252957033292,133573730,3
TOPBP1,4,0.46860120317173315,133598175,3
SRPRB,4,0.4682515906479352,133784033,3
RAB6B,6,0.8085231424965071,133824235,3
SLCO2A1,1,0.841579955970989,133928145,3
RYK,4,0.5268211862916992,134065303,3
AMOTL2,4,0.3921888104626211,134355874,3
ANAPC13,4,0.6604642310259936,134477706,3
CEP63,4,0.5493856617227997,134485721,3
EPHB1,2,0.8802148566482965,134597801,3
KY,4,0.7364174107044865,134599923,3
PPP2R3A,4,0.4793027764772222,135965728,3
MSL2,4,0.30883941370253376,136148917,3
PCCB,4,0.4513596563111363,136250340,3
STAG1,4,0.3958309356177031,136336236,3
SLC35G2,6,0.8487355790708957,136818647,3
NCK1,4,0.4578277168891167,136862208,3
IL20RB,4,0.8556829408835105,136946230,3
CLDN18,5,0.846517096015663,137998735,3
DZIP1L,5,0.7612872975259418,138061990,3
DBR1,4,0.3621860663906674,138161012,3
ARMC8,4,0.22958949041279997,138187248,3
NME9,2,0.6859753161168116,138261437,3
MRAS,4,0.7732803768596901,138347648,3
ESYT3,4,0.7925386438638777,138434586,3
CEP70,4,0.46422478717572035,138494344,3
FAIM,4,0.5292001116548264,138608606,3
PIK3CB,4,0.47469042657907956,138652699,3
MRPS22,4,0.0,139005806,3
COPB2,4,0.21207226585247219,139355600,3
RBP1,5,0.7353233723156556,139517434,3
NMNAT3,5,0.7631422293615504,139560180,3
SLC25A36,4,0.5590100665356278,140941830,3
PXYLP1,4,0.7133757018992992,141228726,3
ZBTB38,4,0.3908895006780273,141324213,3
RASA2,4,0.3906383583417008,141487047,3
RNF7,4,0.4194027515683638,141738249,3
ATP1B3,4,0.6896047953968754,141876124,3
TFDP2,4,0.4313053824166978,141944428,3
GK5,4,0.5795510281750471,142157527,3
XRN1,4,0.4507125336091914,142306607,3
ATR,4,0.4056260387131566,142449007,3
PLS1,4,0.7752912682986626,142596393,3
TRPC1,5,0.8589154141574696,142724034,3
U2SURP,4,0.5174937047360826,142964497,3
CHST2,2,0.8555176709442479,143119771,3
SLC9A9,1,0.7843428725621,143265222,3
PLSCR4,5,0.8190223922538512,146192335,3
PLSCR1,4,0.7866846107071814,146515180,3
AGTR1,4,0.7616408398898692,148697784,3
CPA3,6,0.8233709031540688,148865296,3
GYG1,4,0.3549060353771357,148991341,3
HLTF,4,0.5308828270247993,149030127,3
HPS3,4,0.49132244081859877,149129584,3
TM4SF18,1,0.8388922918460915,149318498,3
TM4SF1,4,0.6889087860036762,149369022,3
WWTR1,4,0.6741557364591115,149517235,3
COMMD2,4,0.5186782385045645,149738472,3
RNF13,4,0.5484014312966541,149812708,3
PFN2,4,0.7161674976157988,149964904,3
TSC22D2,4,0.6502259117999432,150408335,3
SERP1,4,0.5629217167406004,150541998,3
EIF2A,4,0.6121472795367304,150546678,3
SELENOT,4,0.5771632201450959,150602875,3
SIAH2,4,0.6593435167396664,150741125,3
MED12L,1,0.7551278713441726,151085697,3
GPR171,6,0.7580526769871198,151197832,3
P2RY14,6,0.8118206985636752,151212117,3
GPR87,1,0.8990950091297376,151294086,3
P2RY13,6,0.0,151326312,3
P2RY12,6,0.593820604163255,151337380,3
IGSF10,6,0.7651054804803922,151425384,3
MBNL1,4,0.6508647898541235,152243828,3
RAP2B,4,0.7657659870821809,153162270,3
ARHGEF26,4,0.827217617345766,154121003,3
DHX36,4,0.572247928070426,154272546,3
MME,6,0.8767498650369934,155024124,3
PLCH1,4,0.7397024971436857,155375580,3
C3orf33,4,0.725611967637239,155762617,3
SLC33A1,4,0.5753432470400123,155821024,3
GMPS,4,0.5747074865880317,155870650,3
KCNAB1,4,0.7792760444667652,156037701,3
SSR3,4,0.5918487374984769,156540140,3
TIPARP,4,0.61599211125273,156673235,3
LEKR1,2,0.8054844457553256,156825481,3
CCNL1,4,0.48036531560743023,157146508,3
VEPH1,1,0.7286740845904875,157259742,3
SHOX2,6,0.8186750866379224,158095954,3
RSRC1,4,0.6259550306663353,158105855,3
MLF1,4,0.6607849287762918,158571163,3
GFM1,4,0.5906696290308405,158644278,3
LXN,2,0.8959428056188818,158645822,3
RARRES1,6,0.8577289091255635,158696892,3
MFSD1,4,0.6556010513026809,158732198,3
IL12A,6,0.845058176246507,159988835,3
C3orf80,6,0.8689669209010222,160225496,3
IFT80,4,0.7834911041433756,160256986,3
SMC4,4,0.5654983284231998,160399274,3
TRIM59,2,0.8886167859340471,160432445,3
KPNA4,4,0.6949322887096872,160495007,3
PPM1L,4,0.8445221931110338,160755602,3
B3GALNT1,5,0.7919908893824017,161083883,3
NMD3,4,0.7325661102961416,161104696,3
BCHE,5,0.8245134322423671,165772904,3
WDR49,1,0.8540188997549321,167478684,3
PDCD10,3,0.7888208454910781,167683298,3
SERPINI1,6,0.8061223175494407,167735243,3
GOLIM4,6,0.7667604591522148,168008677,3
MECOM,5,0.8606179701464344,169083499,3
ACTRT3,5,0.7849873376819563,169766921,3
MYNN,6,0.8098571599229931,169772831,3
LRRC34,2,0.8639342036297466,169793428,3
SEC62,3,0.8204633838599,169966635,3
GPR160,3,0.7629244080158262,170037995,3
PHC3,2,0.752449930931341,170086732,3
PRKCI,3,0.7675450546167294,170222424,3
SKIL,4,0.7868398163616033,170357678,3
CLDN11,5,0.7027674385290301,170418865,3
RPL22L1,4,0.7674870634329984,170864875,3
EIF5A2,5,0.8212595331683755,170888418,3
TNIK,2,0.8715554887947886,171058414,3
PLD1,3,0.9344866130499144,171600404,3
FNDC3B,3,0.778033874607843,172039578,3
TNFSF10,5,0.8291224825286738,172505508,3
NCEH1,4,0.7986119307734947,172630249,3
ECT2,3,0.6942215358834232,172750682,3
NLGN1,6,0.8593210097823751,173396284,3
NAALADL2,4,0.889536030120162,174438573,3
TBL1XR1,3,0.709806026300063,177019340,3
KCNMB2,6,0.8583498766852962,178272932,3
ZMAT3,3,0.8109664856789761,178960121,3
PIK3CA,3,0.8854429376541507,179148114,3
KCNMB3,6,0.8915398784778511,179236691,3
ZNF639,3,0.5690426084090123,179323031,3
MFN1,3,0.5621092789827371,179347709,3
GNB4,3,0.5457713894714638,179396088,3
ACTL6A,3,0.5780376640272018,179562886,3
MRPL47,3,0.4726534235919734,179588285,3
NDUFB5,3,0.6045709509966943,179604690,3
USP13,3,0.6528755830728787,179653040,3
PEX5L,4,0.8408675462310824,179794958,3
TTC14,3,0.7054069399200463,180602163,3
CCDC39,4,0.7458947363089777,180614008,3
FXR1,3,0.4084581134366644,180868141,3
DNAJC19,3,0.4920276875612106,180983709,3
ATP11B,3,0.44909817884803094,182793503,3
DCUN1D1,3,0.28775504508712546,182938074,3
MCCC1,3,0.573800862214763,183015218,3
KLHL6,6,0.7968747526106421,183487551,3
KLHL24,3,0.3841443177263997,183635610,3
YEATS2,3,0.27536367774437287,183697797,3
MAP6D1,3,0.7226715035652604,183815876,3
PARL,3,0.4829255669436573,183829271,3
ABCC5,3,0.6020144871874173,183919934,3
EIF2B5,3,0.35190366558430963,184135038,3
DVL3,3,0.24669061129045078,184155377,3
AP2M1,3,0.20041416045417193,184174689,3
ABCF3,3,0.2879316848547605,184186023,3
ALG3,3,0.5275748456162886,184242301,3
CAMK2N2,3,0.7772086115400015,184259213,3
ECE2,3,0.4425654364903291,184276011,3
PSMD2,3,0.40710195086505496,184299198,3
EIF4G1,3,0.43197949144285774,184314495,3
FAM131A,3,0.5988520157559483,184335926,3
CLCN2,3,0.45839824553781494,184346185,3
POLR2H,3,0.3184804085417251,184361718,3
THPO,2,0.7585045586475814,184371935,3
CHRD,3,0.6157655799407337,184380073,3
EPHB3,3,0.37714111318746213,184561785,3
MAGEF1,3,0.38380230504435264,184710367,3
VPS8,3,0.37944704008984353,184812143,3
C3orf70,3,0.913562809410672,185076838,3
EHHADH,3,0.7909110858388292,185190624,3
MAP3K13,3,0.47927445658543555,185282941,3
TMEM41A,3,0.3873626756885704,185476496,3
LIPH,3,0.7114532236207789,185506262,3
SENP2,3,0.38678229041472956,185582496,3
IGF2BP2,4,0.7989830182937747,185643739,3
TRA2B,3,0.7035161247299382,185914558,3
ETV5,2,0.6526341494914085,186046314,3
DGKG,5,0.7587819150362497,186105668,3
CRYGS,3,0.783084375516218,186538441,3
TBCCD1,3,0.37228329817379047,186546067,3
DNAJB11,3,0.4133420474450168,186567403,3
EIF4A2,3,0.5774318590996231,186783205,3
RFC4,3,0.3201825412233369,186789880,3
ST6GAL1,4,0.8552533545393248,186930502,3
RPL39L,3,0.7684885889486579,187120948,3
RTP4,1,0.828832902513017,187368385,3
BCL6,2,0.8687251650013037,187721377,3
LPP,3,0.6401993351148973,188153284,3
TPRG1,2,0.7929102146006166,188947214,3
TP63,6,0.8904338368143434,189631389,3
P3H2,4,0.8871771141233651,189956728,3
CLDN16,3,0.5889558370052068,190322541,3
IL1RAP,3,0.6070485659012311,190514051,3
CCDC50,3,0.6711271606739893,191329085,3
FGF12,6,0.873562339069115,192139395,3
MB21D2,4,0.8174453482157573,192796815,3
OPA1,3,0.20889477303542747,193593144,3
HES1,2,0.8491730185668868,194136148,3
LRRC15,3,0.783250728451245,194355247,3
ATP13A3,3,0.38429524202623977,194402672,3
TMEM44,3,0.6999493411496146,194587673,3
LSG1,3,0.0,194640791,3
FAM43A,3,0.27369417455188216,194686544,3
XXYLT1,3,0.456631837319445,195068284,3
ACAP2,3,0.22897027264293446,195274745,3
PPP1R2,3,0.41313325440178206,195514428,3
APOD,3,0.8573144819984825,195568705,3
MUC20,1,0.8396138865688708,195720884,3
TNK2,3,0.28735711181021095,195863365,3
TFRC,3,0.7234362923010214,196027183,3
SLC51A,5,0.8147601894854823,196211487,3
PCYT1A,3,0.36242940879731034,196214222,3
TCTEX1D2,3,0.7402204811465394,196291219,3
UBXN7,3,0.3686745021433835,196347662,3
RNF168,3,0.3066729987376433,196468783,3
WDR53,3,0.3228030833271559,196554177,3
FBXO45,3,0.34369149627931683,196568611,3
NRROS,3,0.6789527809669917,196639694,3
PIGX,3,0.2936548174110496,196639775,3
CEP19,3,0.4735401258208586,196706277,3
PAK2,3,0.20264874053193382,196739857,3
SENP5,3,0.25543034791731234,196867856,3
NCBP2,3,0.38956242071260727,196935402,3
PIGZ,3,0.7093552419859668,196946356,3
MELTF,3,0.7245563813456439,196988621,3
DLG1,3,0.2402339691127381,197042560,3
BDH1,3,0.4959744265526952,197509783,3
RUBCN,3,0.3819222541938917,197668867,3
FYTTD1,3,0.2777361307846413,197737179,3
LRCH3,3,0.5672285649209459,197791226,3
IQCG,3,0.6360759324376808,197889077,3
RPL35A,3,0.36815275812163717,197950190,3
LMLN,3,0.36020707636107374,197960200,3
