# Supplementary material for: Gene Co-Expression in Breast Cancer: A Matter of Distance
Source: Front Oncol. 2021 Nov 17;11:726493. doi: 10.3389/fonc.2021.726493 (PMC8636045; doi:10.3389/fonc.2021.726493)
Supplement: Supplementary Material S13 — Piece-wise permutation p-values of the KS statistics, calculated for all bins obtained in Supplementary Material S8 , in every chromosomal region for each phenotype. [file DataSheet_13.zip › SuppMat10/SuppMat10/Clusters/Her2/Her2-chr4-clusters.tsv]

gname,clusterid,assignmentcost,gstart,chromosome
ZNF595,3,0.8650477818866427,53286,4
ZNF718,5,0.6850162212348596,124501,4
ZNF732,6,0.8162025117378501,270675,4
ZNF141,5,0.5420597882671707,337814,4
ZNF721,5,0.5304385496954274,425815,4
PIGG,5,0.5497919779668159,499210,4
PDE6B,3,0.875159621608381,625584,4
ATP5ME,5,0.5092186965779402,672436,4
MYL5,5,0.7587822441061461,673580,4
SLC49A3,5,0.7990200167928556,681829,4
PCGF3,5,0.505757881930456,705748,4
CPLX1,7,0.862929183391932,784957,4
GAK,5,0.38447514471560384,849276,4
TMEM175,5,0.5800860781540444,932387,4
DGKQ,5,0.4955253986787457,958887,4
SLC26A1,5,0.6649300449958626,979073,4
IDUA,5,0.768686266420498,986997,4
FGFRL1,1,0.7736113081629805,1009936,4
RNF212,7,0.8263537751670333,1056250,4
SPON2,7,0.7746194205831323,1166932,4
CTBP1,5,0.32616159724418936,1211448,4
MAEA,5,0.4359698158195766,1289887,4
UVSSA,5,0.586056715897171,1347266,4
FAM53A,5,0.6276168311668828,1617915,4
SLBP,5,0.37401304466388674,1692731,4
TMEM129,5,0.664198021674766,1715952,4
TACC3,5,0.3345541793390263,1712891,4
FGFR3,7,0.891420586225742,1793293,4
LETM1,5,0.3751758012068279,1811479,4
NSD2,5,0.34961531920663824,1871393,4
NELFA,5,0.3121395137540932,1982714,4
C4orf48,5,0.7839079557858826,2041993,4
POLN,8,0.6379900127953362,2071918,4
HAUS3,5,0.27991045243369517,2227464,4
MXD4,5,0.4718903818222845,2247432,4
ZFYVE28,7,0.7148630132935068,2269582,4
RNF4,5,0.24324574371531227,2462220,4
FAM193A,5,0.0,2536631,4
TNIP2,5,0.3382307065345095,2741648,4
SH3BP2,5,0.4781889541924844,2793071,4
ADD1,5,0.19694998051176038,2843857,4
MFSD10,5,0.41728159798415543,2930561,4
NOP14,5,0.3066136046643432,2937933,4
GRK4,5,0.5807118561791121,2963571,4
HTT,5,0.4923796911587638,3041422,4
MSANTD1,4,0.8006136184995866,3244369,4
RGS12,5,0.40169353405609565,3293028,4
LRPAP1,5,0.4819192514752234,3503612,4
ADRA2C,5,0.8361381869473552,3766348,4
TMEM128,5,0.3791759933863307,4235542,4
LYAR,5,0.3910177823399148,4267701,4
ZBTB49,5,0.3488871259957075,4290251,4
NSG1,1,0.8727341051667256,4348140,4
STX18,5,0.3768352911557393,4415742,4
MSX1,1,0.8591776781823259,4859665,4
CYTL1,8,0.8252852642031516,5014586,4
STK32B,8,0.922630228120592,5051480,4
EVC2,6,0.8282631904319865,5542772,4
EVC,5,0.7513925827841844,5711201,4
CRMP1,7,0.7124282439812271,5748084,4
WFS1,5,0.5387580002788716,6269849,4
MAN2B2,5,0.6275736672273436,6575175,4
MRFAP1,5,0.4763648445538001,6640091,4
MRFAP1L1,5,0.3518290565197133,6707701,4
BLOC1S4,5,0.4356072326292596,6716055,4
KIAA0232,5,0.5218055955751679,6781375,4
TBC1D14,5,0.5592638291777274,6909242,4
CCDC96,5,0.5084235440872584,7040849,4
TADA2B,5,0.3247700110267976,7041899,4
GRPEL1,5,0.2789838063407897,7058895,4
SORCS2,6,0.7832695880695905,7192538,4
AFAP1,5,0.6739494079045512,7758714,4
ABLIM2,8,0.774349763143717,7965310,4
SH3TC1,5,0.7402462320925138,8182072,4
HTRA3,3,0.7483365190326119,8269754,4
ACOX3,5,0.6323912457824339,8366282,4
TRMT44,5,0.4449182137008153,8436140,4
GPR78,1,0.8726803755256779,8558725,4
CPZ,8,0.7516691841684318,8592660,4
SLC2A9,2,0.6727257154034506,9771153,4
WDR1,5,0.448060842186894,10074339,4
ZNF518B,7,0.8116621956884607,10439880,4
HS3ST1,7,0.8970435467627296,11393150,4
RAB28,5,0.5670045846981686,13361354,4
BOD1L1,5,0.40487356113578765,13568738,4
CPEB2,1,0.7655897851514426,15002674,4
CC2D2A,5,0.83173979509438,15469865,4
FBXL5,5,0.6647700410788997,15604539,4
FAM200B,5,0.7653664691342619,15681662,4
BST1,2,0.7563807377752707,15703065,4
FGFBP1,5,0.8128139903922035,15935569,4
PROM1,6,0.7608814121220762,15963076,4
TAPT1,7,0.5964977915747013,16160505,4
LDB2,7,0.8081042115038952,16501541,4
QDPR,5,0.7430010425378598,17460261,4
LAP3,5,0.6825068179940579,17577192,4
MED28,4,0.6136427448324148,17614641,4
FAM184B,1,0.6812013207959056,17629306,4
DCAF16,5,0.7276903952429772,17800655,4
NCAPG,5,0.706988693118449,17810979,4
LCORL,5,0.7196461035510902,17841199,4
SLIT2,8,0.8199041941786117,20251905,4
PACRGL,5,0.6893985434950727,20696282,4
KCNIP4,5,0.5005664482735248,20728606,4
ADGRA3,5,0.7860524867531427,22345071,4
DHX15,5,0.4440530819333345,24517441,4
SOD3,5,0.8400764252384326,24789912,4
CCDC149,5,0.5254248441457843,24806117,4
SEPSECS,5,0.5665066808012036,25120014,4
PI4K2B,5,0.509617351642214,25160663,4
ZCCHC4,5,0.5413615845981434,25312774,4
ANAPC4,5,0.45928413106143895,25377213,4
SLC34A2,3,0.7100000522884655,25648011,4
SEL1L3,2,0.6654594043769724,25747433,4
SMIM20,5,0.7365188000915044,25861830,4
RBPJ,5,0.5454738599489608,26163455,4
TBC1D19,5,0.6281699709417419,26576437,4
STIM2,5,0.7376215381437845,26857601,4
PCDH7,3,0.9010576989632774,30720415,4
ARAP2,5,0.7939964952597524,35948221,4
DTHD1,5,0.7684649569091152,36281622,4
C4orf19,6,0.7186165245762498,37453925,4
RELL1,6,0.6855770037614269,37590800,4
PGM2,5,0.808574660109577,37826660,4
TBC1D1,8,0.7255989646684108,37891084,4
KLF3,2,0.688314223993428,38664197,4
TLR1,1,0.6954354126973075,38790677,4
TLR6,1,0.8236875189443416,38823715,4
FAM114A1,4,0.7686512729790207,38867677,4
TMEM156,8,0.8563772704904098,38966744,4
KLHL5,1,0.8110620839572624,39045039,4
WDR19,5,0.7350577221584838,39182504,4
RFC1,5,0.7334940385653723,39287456,4
RPL9,5,0.7813258061164167,39452521,4
LIAS,5,0.6718153881594352,39458587,4
UGDH,6,0.8754682552590082,39498755,4
SMIM14,8,0.770934731064798,39546336,4
UBE2K,5,0.47678018364031793,39698109,4
PDS5A,5,0.628280947271271,39822863,4
N4BP2,5,0.6862940395511756,40056850,4
RHOH,2,0.29786522783179714,40191053,4
RBM47,5,0.6203110763604591,40423267,4
NSUN7,8,0.8131319577245855,40749925,4
APBB2,3,0.8776498908195042,40810027,4
LIMCH1,2,0.5642830656225616,41359607,4
TMEM33,6,0.6402229317496758,41935129,4
DCAF4L1,5,0.7348556226821673,41981756,4
SLC30A9,5,0.6834691925501564,41990502,4
SHISA3,1,0.8617933619253955,42397488,4
GUF1,5,0.7644005024306058,44678420,4
GNPDA2,3,0.796263036433339,44682200,4
GABRA2,6,0.9196234444831293,46248427,4
COMMD8,3,0.7799216225408139,47450787,4
ATP10D,1,0.8464861310534515,47485288,4
NFXL1,6,0.7403686962436341,47847233,4
NIPAL1,5,0.8145189312242891,47914142,4
CNGA1,5,0.8479539331051683,47935977,4
TXK,6,0.8198417370645867,48066393,4
TEC,6,0.8326127319440596,48135783,4
SLAIN2,6,0.7665261461642605,48341529,4
FRYL,6,0.7728847521381199,48497361,4
OCIAD1,6,0.7097770356421553,48805212,4
OCIAD2,6,0.782972516485189,48885019,4
DCUN1D4,7,0.8294500576409705,51843000,4
LRRC66,5,0.7625459235079601,51993702,4
SGCB,7,0.8572977264954474,52020706,4
SPATA18,8,0.7699416340201057,52051304,4
USP46,7,0.8139012170216094,52590960,4
ERVMER34-1,7,0.8221122439199604,52722618,4
RASL11B,1,0.5864138530932684,52862317,4
SCFD2,6,0.6642757260784053,52872982,4
FIP1L1,3,0.7636714790120704,53377641,4
LNX1,7,0.7511033692568028,53459301,4
CHIC2,3,0.727524031033139,54009789,4
PDGFRA,3,0.6874274829316322,54229280,4
KIT,2,0.7284986347501112,54657918,4
KDR,7,0.8074475016463512,55078481,4
SRD5A3,1,0.8690515813419416,55346242,4
TMEM165,4,0.8430281125075989,55395957,4
CLOCK,7,0.8086022757680118,55427903,4
EXOC1,1,0.856865902054089,55853648,4
CEP135,6,0.7615999156497872,55948871,4
AASDH,3,0.6951334674204093,56338287,4
PPAT,6,0.7668743467244721,56393362,4
PAICS,7,0.8222088657576087,56435741,4
SRP72,5,0.7962363501096354,56467617,4
ARL9,1,0.8596890828919336,56505209,4
SPINK2,2,0.745807956244114,56809860,4
REST,1,0.7948979903028408,56907876,4
NOA1,3,0.7911616037499775,56963350,4
POLR2B,3,0.5955323129447365,56977722,4
IGFBP7,8,0.801173951212542,57030773,4
ADGRL3,8,0.8824354196225018,61201258,4
CENPC,6,0.2893331415413323,67468762,4
UBA6,6,0.1998972079899114,67612652,4
GNRHR,6,0.47154549134036583,67739328,4
YTHDC1,6,0.5027636465060233,68310387,4
SULT1B1,8,0.8678532229956796,69721167,4
UTP3,6,0.0,70688532,4
RUFY3,6,0.17934986275383757,70704204,4
GRSF1,6,0.07241364202472822,70815783,4
MOB1B,6,0.16935610064672468,70902326,4
DCK,6,0.09985933669164504,70992538,4
ADAMTS3,6,0.4756313981204481,72280969,4
COX18,6,0.11547784615028367,73052362,4
ANKRD17,6,0.21782399905951466,73073376,4
RASSF6,6,0.3143447904428197,73571550,4
CXCL1,6,0.6841134071790484,73869393,4
CXCL3,1,0.8147392612819693,74036589,4
CXCL2,1,0.741936467559746,74097040,4
MTHFD2L,6,0.6251725996058323,74114174,4
BTC,7,0.7833471475892659,74744759,4
PARM1,5,0.8520304856238813,74933095,4
RCHY1,3,0.7398809981837113,75479037,4
THAP6,3,0.7433694392423045,75513946,4
CDKL2,5,0.7604178131584015,75576496,4
G3BP2,3,0.7488521120803311,75642782,4
USO1,6,0.7519553557945744,75724593,4
NAAA,4,0.8350288830294895,75913660,4
SDAD1,3,0.7063452849189003,75940950,4
NUP54,6,0.661961705057345,76114659,4
SCARB2,7,0.6745054636706717,76158737,4
FAM47E,6,0.7286705032805703,76214040,4
STBD1,6,0.8222298673920191,76306026,4
CCDC158,5,0.8621817890985963,76312997,4
SHROOM3,7,0.8476208761955738,76435229,4
SOWAHB,6,0.8311846349868223,76894928,4
SEPT11,8,0.7847723930528927,76949703,4
CCNI,6,0.7412116308108481,77047155,4
CCNG2,3,0.8432948307129307,77157207,4
CNOT6L,7,0.720581560921615,77713387,4
MRPL1,7,0.8061261792939693,77862830,4
FRAS1,1,0.8155878528256295,78057323,4
ANXA3,3,0.8757852459638151,78551747,4
BMP2K,5,0.8203827717001185,78776342,4
PAQR3,2,0.8913760640706785,78887127,4
ANTXR2,5,0.843350411474554,79901146,4
PRDM8,1,0.8214723140906846,80183879,4
PRKG2,8,0.842919913613585,81087370,4
RASGEF1B,1,0.7570511535330029,81426393,4
HNRNPD,4,0.6407934729158765,82352498,4
HNRNPDL,3,0.8831065824772777,82422564,4
ENOPH1,1,0.7054519059787272,82430590,4
TMEM150C,5,0.8830040909338687,82483170,4
SCD5,7,0.8985981342346521,82629539,4
SEC31A,1,0.7917916285156974,82818509,4
THAP9,1,0.7991360140125481,82900684,4
LIN54,3,0.8569967911267553,82909973,4
COPS4,3,0.7277863611475751,83034447,4
PLAC8,6,0.9012332041655472,83090048,4
COQ2,3,0.7807612324435982,83261536,4
HPSE,2,0.4501161173077871,83292461,4
HELQ,3,0.43841382692119646,83407343,4
MRPS18C,3,0.6549900326476239,83455932,4
ABRAXAS1,3,0.812456372085615,83459517,4
NKX6-1,3,0.7779447108933936,84491987,4
CDS1,3,0.6995216398548615,84583127,4
WDFY3,3,0.48538085835512446,84669610,4
ARHGAP24,5,0.8739684607187443,85475150,4
PTPN13,8,0.6937422609606352,86594315,4
SLC10A6,1,0.7418883880928483,86823468,4
C4orf36,1,0.7897783271819541,86876205,4
AFF1,2,0.6011095646375688,86935002,4
KLHL8,3,0.69660062759547,87160103,4
HSD17B11,7,0.8194779281940388,87336515,4
NUDT9,3,0.7885801251041057,87422573,4
SPARCL1,5,0.8193396221137936,87473335,4
PKD2,7,0.8003088677071881,88007635,4
ABCG2,7,0.8545278950569187,88090150,4
PPM1K,5,0.8618180827731463,88257620,4
HERC6,3,0.8050656733529665,88378739,4
HERC5,3,0.6567872246974745,88457119,4
PYURF,3,0.7309793272595402,88520998,4
HERC3,4,0.875438827949227,88592434,4
NAP1L5,8,0.8352270949565348,88695915,4
FAM13A,3,0.8792011611665944,88725955,4
TIGD2,3,0.8382763943698268,89111500,4
GPRIN3,6,0.8789176136251227,89236383,4
SNCA,6,0.7735033806125561,89724099,4
MMRN1,8,0.8631667792902944,89879532,4
CCSER1,2,0.4202033237559516,90127535,4
SMARCAD1,3,0.4364328415972124,94207611,4
HPGDS,5,0.7457581980274222,94298535,4
PDLIM5,8,0.8805365756875823,94451857,4
UNC5C,6,0.8127541778998175,95162504,4
STPG2,3,0.6346512835124051,97184093,4
RAP1GDS1,3,0.6226214637493122,98261384,4
TSPAN5,3,0.7900387500557017,98470367,4
EIF4E,3,0.0,98871684,4
METAP1,3,0.44089160517912696,98995659,4
ADH5,3,0.462003502888063,99070978,4
ADH6,2,0.8646879256606131,99202638,4
ADH1C,5,0.9144085030753689,99336497,4
TRMT10A,3,0.6779474697718646,99546709,4
DAPP1,3,0.7402603317193823,99816827,4
LAMTOR3,3,0.31473954270331805,99878336,4
DNAJB14,3,0.40892117082588275,99896248,4
H2AFZ,3,0.45436516004475735,99948086,4
EMCN,8,0.8635337031280365,100395341,4
PPP3CA,3,0.8622327760588846,101023409,4
SLC39A8,1,0.8742445664412783,102251041,4
NFKB1,2,0.41760288168077375,102501331,4
MANBA,2,0.8405907994368886,102630770,4
UBE2D3,3,0.4938878340775661,102794383,4
CISD2,3,0.5528637723598466,102868974,4
SLC9B1,3,0.711009949445254,102885048,4
SLC9B2,8,0.7596411815537534,103019868,4
BDH2,5,0.8472595054258465,103077592,4
CENPE,3,0.6015584620905252,103105806,4
CXXC4,2,0.7461973921605137,104468308,4
TET2,3,0.6987479035378967,105145875,4
PPA2,3,0.6446991032917044,105369077,4
ARHGEF38,2,0.7907351952580758,105552620,4
INTS12,3,0.6162878809540406,105682627,4
GSTCD,3,0.6483046892697116,105708778,4
NPNT,5,0.9036740625545374,105894775,4
TBCK,3,0.6418927216138808,106041599,4
AIMP1,3,0.6993929870058118,106315544,4
DKK2,6,0.8582393226007321,106921802,4
PAPSS1,7,0.6126178518848513,107590276,4
SGMS2,7,0.5393033041628285,107824563,4
CYP2U1,3,0.5805932112331252,107931549,4
HADH,3,0.7031489197634846,107989714,4
LEF1,6,0.7469374883700166,108047545,4
RPL34,3,0.5533627857502554,108620566,4
OSTC,3,0.6098030416714089,108650585,4
COL25A1,7,0.7676720422427846,108808725,4
SEC24B,3,0.4889600891109731,109433772,4
MCUB,3,0.7492510418756557,109560209,4
CASP6,7,0.6697863423845594,109688622,4
PLA2G12A,3,0.6509735035695507,109709989,4
CFI,5,0.862320803726981,109740694,4
GAR1,7,0.5696288244463343,109815510,4
RRH,3,0.7141768364257837,109827994,4
LRIT3,7,0.7376792875885054,109848202,4
ELOVL6,6,0.7995869987231145,110045846,4
ENPEP,3,0.8329405957201539,110365733,4
FAM241A,8,0.7707341170849694,112145454,4
AP1AR,3,0.827231052905304,112231737,4
TIFA,4,0.835928621982156,112274537,4
ALPK1,2,0.762533846874766,112285509,4
NEUROG2,1,0.6909269752441922,112513516,4
ZGRF1,6,0.7372898112148084,112539333,4
LARP7,4,0.7426110031642539,112637107,4
CAMK2D,7,0.7889444130922301,113451032,4
ARSJ,2,0.771451867076309,113900284,4
UGT8,7,0.6023525929232536,114598770,4
TRAM1L1,8,0.8377097233550118,117083554,4
NDST3,5,0.8322488235238742,118033618,4
PRSS12,2,0.757969176610022,118280038,4
METTL14,7,0.5361025586612091,118685392,4
SEC24D,2,0.8766734355132677,118722823,4
USP53,3,0.8223275134530712,119212587,4
C4orf3,7,0.7074107118631354,119296419,4
PDE5A,3,0.5255568752165496,119494397,4
MAD2L1,6,0.6494134403161116,120055623,4
PRDM5,3,0.8536949449705212,120684919,4
NDNF,1,0.8967497139888093,121035613,4
TNIP3,3,0.8204647558560016,121131408,4
ANXA5,7,0.6644241135719133,121667946,4
EXOSC9,7,0.592198647525491,121801317,4
CCNA2,7,0.5425780158880303,121816444,4
BBS7,7,0.7370280335024854,121824440,4
TRPC3,2,0.8425118832406064,121874481,4
KIAA1109,7,0.7190773548347588,122152333,4
BBS12,6,0.7762612127214739,122732702,4
FGF2,3,0.7900332049138042,122826708,4
NUDT6,6,0.7577130630823805,122888697,4
SPATA5,6,0.769694729530958,122923078,4
SPRY1,4,0.8403521281472088,123396795,4
ANKRD50,7,0.7394050716256079,124664048,4
FAT4,8,0.0,125316399,4
INTU,7,0.6439240130317814,127623271,4
HSPA4L,7,0.6760309177141481,127781821,4
PLK4,7,0.49554265273664755,127880893,4
MFSD8,7,0.6478971593769185,127917732,4
ABHD18,7,0.5215503335587406,127965306,4
LARP1B,7,0.0,128061286,4
PGRMC2,7,0.4083057702371995,128269237,4
JADE1,7,0.5141569623759189,128809700,4
SCLT1,4,0.6158673469553034,128864921,4
C4orf33,7,0.7270461646133277,129093317,4
PABPC4L,4,0.9041761387866508,134196333,4
PCDH18,5,0.8070974417566176,137518918,4
SLC7A11,7,0.8809979934111583,138164097,4
NOCT,5,0.8771771016372194,139015781,4
ELF2,1,0.658751111711788,139028112,4
MGARP,8,0.7372570170933399,139266165,4
NDUFC1,1,0.6977464605679846,139266880,4
NAA15,4,0.3721517006300782,139301505,4
RAB33B,4,0.4394910429918416,139453232,4
SETD7,4,0.43411926452179095,139495941,4
MGST2,4,0.39405955729508624,139665768,4
MAML3,4,0.5734805766120104,139716753,4
SCOC,4,0.2241829834651109,140257286,4
CLGN,8,0.6793884636598213,140388453,4
ELMOD2,4,0.4076010458349325,140524168,4
TBC1D9,4,0.6555104639172489,140620782,4
RNF150,8,0.8281378045035716,140859807,4
ZNF330,4,0.0,141220887,4
IL15,4,0.12113403951558,141636583,4
INPP4B,4,0.21322114047618523,142023160,4
USP38,4,0.11181461837828632,143184917,4
GAB1,4,0.3018267392743209,143336762,4
SMARCA5,4,0.1815155006217436,143513702,4
GYPE,3,0.7634536831569,143870864,4
ANAPC10,4,0.1679685221371865,144831908,4
ABCE1,4,0.1465280534041674,145098288,4
OTUD4,4,0.10355869517945349,145110838,4
SMAD1,4,0.15844291777238795,145481194,4
MMAA,4,0.2610161937698656,145599042,4
ZNF827,4,0.562734224966231,145757627,4
LSM6,4,0.36581864958258203,146175703,4
SLC10A7,4,0.6069414046760119,146253975,4
TTC29,2,0.7709196240816634,146706638,4
EDNRA,8,0.73172640252816,147480917,4
TMEM184C,4,0.20924031053984082,147617383,4
PRMT9,4,0.19562431758806442,147637785,4
ARHGAP10,4,0.6489291870574683,147732063,4
NR3C2,4,0.19263281143339206,148078762,4
DCLK2,4,0.4293578858551228,150078445,4
LRBA,4,0.29880152313620734,150264435,4
RPS3A,4,0.23458332128221182,151099624,4
SH3D19,4,0.48721102874442723,151102751,4
GATB,4,0.5635622814114906,151670504,4
FBXW7,4,0.6669746641815053,152320544,4
TMEM154,4,0.415008199889205,152618628,4
TIGD4,1,0.7132603441764804,152769354,4
ARFIP1,4,0.17833980552980222,152779937,4
FHDC1,1,0.4224900813427185,152936352,4
TRIM2,4,0.33673877673108166,153152342,4
MND1,4,0.1980824303933012,153344649,4
TMEM131L,4,0.7202911907518188,153466346,4
TLR2,1,0.7907274525997642,153684070,4
RNF175,1,0.8315177670109112,153710125,4
SFRP2,7,0.7907196511265162,153780591,4
DCHS2,8,0.7182774703390047,154231742,4
PLRG1,4,0.16048093861687596,154535005,4
LRAT,3,0.8456623999027487,154626945,4
MAP9,4,0.6822872538293736,155342658,4
GUCY1A1,4,0.7584156694705387,155666711,4
GUCY1B1,4,0.794824301888689,155758992,4
CTSO,4,0.6357211460166854,155924118,4
PDGFC,4,0.7398927910490243,156760454,4
GLRB,5,0.8843611908131744,157076125,4
GRIA2,7,0.9043597018092748,157204182,4
TMEM144,4,0.5810743866393981,158201604,4
C4orf46,1,0.66435133575387,158666675,4
ETFDH,1,0.6033462194695786,158672125,4
PPID,1,0.5027862541646773,158709127,4
FNIP2,4,0.6197763388509913,158769026,4
RAPGEF2,1,0.470132789871506,159103013,4
NAF1,1,0.7353812368966115,163110073,4
TMA16,1,0.6531589182413313,163494442,4
MARCH1,1,0.8270106214298683,163524298,4
FAM218A,1,0.7786342310650537,164956948,4
TMEM192,1,0.4681815105447612,165070608,4
KLHL2,1,0.6765778464249226,165207561,4
CPE,6,0.8031208578059971,165361194,4
TLL1,8,0.8625777956394947,165873237,4
DDX60,1,0.6806042175114979,168216294,4
DDX60L,1,0.5401173231325374,168356735,4
PALLD,2,0.4366960232703314,168497052,4
CBR4,1,0.6936386973169639,168863770,4
SH3RF1,1,0.5401648716410143,169094259,4
NEK1,1,0.589039544785779,169392857,4
CLCN3,1,0.3722844731887558,169612633,4
HPF1,1,0.5792016571256864,169729470,4
MFAP3L,7,0.862559215791359,169986597,4
AADAT,5,0.827457871014384,170060222,4
GALNT7,1,0.7246387507764125,173168811,4
HMGB2,1,0.5074777399685981,173331695,4
SAP30,1,0.7202614321230907,173369969,4
HAND2,3,0.6802286612135829,173524969,4
FBXO8,1,0.413657350088922,174236658,4
CEP44,1,0.49107153794097436,174283730,4
GPM6A,2,0.0,175632934,4
WDR17,2,0.6076883295134221,176065834,4
SPATA4,3,0.8365420681231448,176184638,4
SPCS3,1,0.7005806300724919,176319966,4
VEGFC,2,0.5022334056708205,176683538,4
NEIL3,1,0.4428872923985424,177309874,4
AGA,1,0.6377245958462388,177430774,4
DCTD,1,0.3790520741153658,182890060,4
WWC2,1,0.5902326234183652,183099257,4
CDKN2AIP,1,0.0,183444635,4
ING2,1,0.3481773601215993,183505058,4
RWDD4,1,0.2647184291785697,183639635,4
TRAPPC11,1,0.19858052579388674,183659267,4
STOX2,1,0.5683335629300272,183797692,4
ENPP6,1,0.5338132405147654,184088706,4
IRF2,1,0.5217089874592895,184387729,4
CASP3,1,0.45761892375111657,184627696,4
PRIMPOL,1,0.49195006793644713,184649667,4
CENPU,1,0.6240914442846823,184694085,4
SLC25A4,1,0.5653874532883242,185143266,4
CFAP97,1,0.46412053754233307,185159665,4
SNX25,1,0.6501366519045688,185204237,4
LRP2BP,1,0.5568947658419079,185363879,4
ANKRD37,7,0.783989632891793,185396021,4
UFSP2,1,0.4728147400191124,185399537,4
C4orf47,1,0.6707916187269474,185426249,4
CCDC110,1,0.776981558994252,185445182,4
SORBS2,2,0.3331805468544111,185585444,4
TLR3,1,0.7702085268750879,186069152,4
FAM149A,4,0.9114658935477319,186104419,4
CYP4V2,1,0.5742108932462511,186191567,4
KLKB1,7,0.769696222486059,186208979,4
FAT1,4,0.7620915281842989,186587794,4
FRG1,1,0.3921023402196159,189940870,4
