# Supplementary material for: Gene Co-Expression in Breast Cancer: A Matter of Distance
Source: Front Oncol. 2021 Nov 17;11:726493. doi: 10.3389/fonc.2021.726493 (PMC8636045; doi:10.3389/fonc.2021.726493)
Supplement: Supplementary Material S13 — Piece-wise permutation p-values of the KS statistics, calculated for all bins obtained in Supplementary Material S8 , in every chromosomal region for each phenotype. [file DataSheet_13.zip › SuppMat10/SuppMat10/Clusters/Her2/Her2-chr5-clusters.tsv]

gname,clusterid,assignmentcost,gstart,chromosome
PLEKHG4B,3,0.7830289660054683,92151,5
CCDC127,5,0.19049161872066034,196871,5
SDHA,5,0.17812743046570745,218241,5
PDCD6,5,0.1595700850099534,271621,5
AHRR,5,0.6495815066914506,321759,5
EXOC3,5,0.191136252453045,443175,5
SLC9A3,3,0.7319871001341653,470458,5
CEP72,5,0.15562020318399983,612340,5
TPPP,5,0.7924815402990453,659862,5
ZDHHC11B,5,0.7700503130009169,710355,5
ZDHHC11,5,0.4025352643107293,795606,5
BRD9,5,0.12101459557370564,850291,5
TRIP13,5,0.0,892884,5
NKD2,8,0.6620891942495133,1008829,5
SLC12A7,5,0.29435520071892596,1050384,5
CLPTM1L,5,0.12898694032480773,1317752,5
LPCAT1,5,0.40243323048124224,1456480,5
MRPL36,5,0.15304882064761793,1798385,5
NDUFS6,5,0.13922427861830533,1801400,5
IRX4,3,0.6637109183227876,1877413,5
IRX2,3,0.7183650298015287,2745845,5
C5orf38,2,0.7024775518266577,2752131,5
IRX1,7,0.8404911886296895,3595832,5
ICE1,3,0.38856916951132714,5420664,5
MED10,9,0.6506733339331623,6371874,5
NSUN2,9,0.3861387888387381,6599239,5
TENT4A,9,0.0,6713432,5
C5orf49,4,0.6717202218805571,7830378,5
MTRR,3,0.6049408518726436,7851186,5
FASTKD3,3,0.34862920135411757,7859159,5
SEMA5A,8,0.5805952949752626,9035033,5
CCT5,3,0.4079454060403007,10249929,5
CMBL,9,0.7591496245236777,10275875,5
MARCH6,3,0.5582309500032105,10353695,5
ROPN1L,3,0.6733044074868628,10441524,5
ANKRD33B,8,0.36103975412699985,10564070,5
DAP,3,0.4947161406907217,10679230,5
CTNND2,1,0.7065347565203131,10971836,5
DNAH5,10,0.6595953970175414,13690331,5
TRIO,3,0.525572924642357,14143342,5
OTULINL,10,0.6581286202694203,14581792,5
OTULIN,3,0.468711961508551,14664664,5
ANKH,8,0.8224309483405976,14704800,5
FBXL7,3,0.8337175084450851,15500180,5
ZNF622,3,0.44418846879643603,16451519,5
MYO10,3,0.7265426658073766,16661907,5
BASP1,1,0.8060430367151123,17065598,5
CDH12,2,0.8328149440462532,21750673,5
CDH6,10,0.521976664882543,31193686,5
DROSHA,3,0.2723593958245164,31400497,5
C5orf22,3,0.38791916640743285,31532287,5
PDZD2,3,0.7819743910605927,31639131,5
GOLPH3,3,0.2039900757232187,32124716,5
MTMR12,3,0.2539974830582914,32226994,5
ZFR,3,0.318063377113187,32354350,5
SUB1,3,0.4546080267083661,32531633,5
TARS,3,0.4033545920637467,33440696,5
ADAMTS12,8,0.8401284474689903,33523535,5
AMACR,3,0.47102534047361155,33986165,5
RAI14,3,0.6641922375357103,34656328,5
TTC23L,3,0.7594616203290359,34838833,5
RAD1,3,0.0,34905260,5
BRIX1,3,0.16831582685904334,34915376,5
DNAJC21,3,0.22693559840638156,34929559,5
PRLR,6,0.7951486694558035,35048756,5
SPEF2,3,0.563679657174528,35617844,5
LMBRD2,3,0.31324996467126853,36098407,5
SKP2,3,0.5332835754804429,36151989,5
NADK2,3,0.5489914455621543,36192589,5
RANBP3L,8,0.3576208795645731,36248434,5
SLC1A3,10,0.8112573406217684,36606355,5
NIPBL,3,0.2574797421471634,36876769,5
CPLANE1,3,0.5578296152874918,37106228,5
NUP155,3,0.3261475138724025,37288137,5
WDR70,3,0.3946488744515022,37379212,5
EGFLAM,5,0.8563309023253829,38258409,5
LIFR,9,0.6969347251099136,38474668,5
OSMR,3,0.6482669634470264,38845858,5
RICTOR,3,0.5289730272763088,38937920,5
FYB1,9,0.7279816861496109,39105252,5
DAB2,3,0.8590005034934383,39371675,5
TTC33,3,0.524981191728496,40512333,5
PTGER4,3,0.8010597651396996,40679915,5
PRKAA1,3,0.5618801259150663,40759379,5
RPL37,3,0.32269780209795573,40825262,5
CARD6,10,0.5879996703560281,40841308,5
PLCXD3,8,0.5589038292430943,41306952,5
OXCT1,3,0.8233951653768943,41730065,5
C5orf51,3,0.34381538746600404,41904188,5
FBXO4,3,0.6204233902543688,41925254,5
CCDC152,9,0.7776613255206165,42756818,5
SELENOP,9,0.8009417518295258,42799880,5
ANXA2R,3,0.7804662625042529,43039081,5
ZNF131,3,0.2758306724958144,43065176,5
NIM1K,9,0.6720659005333152,43192071,5
HMGCS1,3,0.6599634313033743,43287470,5
CCL28,8,0.6896976117229257,43376645,5
TMEM267,3,0.3665789403212517,43444252,5
C5orf34,3,0.3873192011213358,43486709,5
PAIP1,3,0.2879064740617807,43526267,5
NNT,2,0.8044251272092787,43602692,5
FGF10,6,0.7882103673025938,44303544,5
MRPS30,3,0.5994033749368446,44808947,5
EMB,8,0.7543074204156163,50396192,5
PARP8,10,0.6031682536272795,50665899,5
ITGA1,8,0.7110081496831686,52787896,5
PELO,6,0.6184026679385752,52787916,5
ITGA2,8,0.5485906649810237,52989340,5
MOCS2,8,0.5919027130585722,53095679,5
FST,6,0.8628841098580955,53480626,5
NDUFS4,6,0.7124776122841086,53560633,5
ARL15,3,0.7051795727134342,53883942,5
SNX18,2,0.5240560470814505,54517759,5
ESM1,3,0.7675219478636921,54977867,5
GZMA,3,0.8555791090415693,55102646,5
GPX8,4,0.6067367450170322,55160167,5
CCNO,1,0.8579778417675142,55231152,5
DHX29,6,0.5383370421084503,55256055,5
MTREX,6,0.5550200630825219,55307989,5
PLPP1,9,0.839812608437789,55424854,5
SLC38A9,6,0.5365273351448567,55625845,5
IL6ST,2,0.7647531883773955,55935095,5
MAP3K1,2,0.7756805332765787,56815549,5
SETD9,2,0.7113088133755011,56909260,5
MIER3,2,0.5794763379160832,56919602,5
GPBP1,6,0.5911032845970028,57173948,5
PLK2,6,0.8380668405294919,58453982,5
GAPT,8,0.7566900238706306,58491435,5
RAB3C,3,0.8981657385316639,58582221,5
DEPDC1B,6,0.741349457455869,60596912,5
ERCC8,6,0.5688336829887629,60873831,5
NDUFAF2,6,0.5511000173543683,60945205,5
SMIM15,6,0.4596300383955342,61157704,5
ZSWIM6,6,0.6923938026346941,61332258,5
KIF2A,2,0.6756517054004949,62306162,5
DIMT1,6,0.5522403247804267,62347284,5
IPO11,6,0.5788684229502832,62403972,5
LRRC70,6,0.7827642861006687,62578819,5
RNF180,4,0.8247300622852665,64165843,5
RGS7BP,4,0.6333615813620874,64506257,5
SREK1IP1,6,0.6385783871682156,64718148,5
CWC27,6,0.4623098032486662,64768930,5
ADAMTS6,6,0.6817061742886257,65148738,5
CENPK,6,0.723850347453096,65517766,5
PPWD1,6,0.3708152983570253,65563236,5
TRIM23,6,0.6498337517382257,65589690,5
TRAPPC13,6,0.48410542651129895,65625004,5
SHLD3,6,0.7864036976444491,65624765,5
SGTB,2,0.7482765580275674,65665928,5
NLN,6,0.6373134327688693,65722205,5
ERBIN,6,0.5304653344000351,65926475,5
SREK1,6,0.5504138596929935,66139971,5
MAST4,6,0.829630664505464,66596361,5
CD180,5,0.8134423972793858,67179613,5
PIK3R1,6,0.81351518327694,68215756,5
SLC30A5,6,0.6365606397979853,69093949,5
CCNB1,6,0.6344133992579655,69167135,5
CENPH,6,0.4915356082808823,69189574,5
MRPS36,6,0.5160636541284715,69217760,5
CDK7,6,0.5061286135568979,69234795,5
CCDC125,6,0.6292404322674225,69280175,5
AK6,6,0.5275136701394553,69350984,5
TAF9,6,0.7444239289635246,69364743,5
RAD17,6,0.5179242336497332,69369293,5
MARVELD2,6,0.5440760225235368,69415065,5
OCLN,6,0.7272827963962293,69492292,5
GTF2H2C,3,0.8835613569009383,69560208,5
SERF1B,6,0.6055696324686034,70025247,5
SMN2,6,0.635239400698566,70049612,5
SMN1,6,0.6367917034046999,70925030,5
NAIP,7,0.8515869922205531,70968483,5
GTF2H2,7,0.8762926961621522,71032670,5
BDP1,6,0.5929272932477239,71455651,5
MCCC2,6,0.6598441681736807,71587288,5
MAP1B,7,0.8195705462020106,72107234,5
MRPS27,6,0.3478992698083223,72219409,5
PTCD2,6,0.4934199761793311,72320367,5
ZNF366,10,0.7338195433165138,72439903,5
TNPO1,6,0.5613494087764197,72816312,5
FCHO2,6,0.54149055880899,72956041,5
FOXD1,3,0.8597597218873687,73444827,5
BTF3,6,0.4669107687109523,73498408,5
ANKRA2,6,0.4578240817721786,73552190,5
UTP15,6,0.0,73565443,5
ARHGEF28,6,0.7657642468075845,73626158,5
ENC1,2,0.8278742950856546,74627406,5
HEXB,8,0.6514876940816575,74640023,5
GFM2,6,0.5002612721445985,74721206,5
NSA2,6,0.47163093447677196,74766991,5
FAM169A,6,0.8040210865692952,74777574,5
GCNT4,1,0.8197415093445424,75025346,5
ANKRD31,2,0.7605634417820799,75068275,5
HMGCR,2,0.6657725706758755,75336329,5
COL4A3BP,6,0.6070615042513274,75356345,5
POLK,6,0.6688693452666709,75511756,5
ANKDD1B,2,0.7707394333654815,75611459,5
POC5,6,0.44321964148296644,75674124,5
SV2C,4,0.831214350455767,76083383,5
IQGAP2,6,0.6318639951155454,76403285,5
F2R,9,0.8960952347002048,76716126,5
F2RL1,2,0.6204920279517772,76818933,5
AGGF1,6,0.4976036569409794,77029251,5
ZBED3,6,0.6233044526447379,77072072,5
PDE8B,8,0.8556925253296106,77210449,5
WDR41,6,0.5948388378692506,77425970,5
TBCA,6,0.5609870396916348,77691166,5
AP3B1,6,0.5117140370284763,78000525,5
SCAMP1,6,0.5741160193983602,78360611,5
LHFPL2,3,0.7285285567341374,78485215,5
ARSB,4,0.0,78777209,5
JMY,8,0.4466107750082018,79236131,5
HOMER1,2,0.8676596367945351,79372636,5
TENT2,6,0.5253625107953575,79612120,5
MTX3,6,0.7038474044130045,79976731,5
SERINC5,4,0.7237340358603848,80111651,5
ZFYVE16,6,0.5814384284091588,80408013,5
FAM151B,6,0.7732563506228429,80487969,5
DHFR,6,0.5382860342398965,80626226,5
MSH3,6,0.5980567544419801,80654652,5
RASGRF2,8,0.8372179844700541,80960363,5
ZCCHC9,6,0.45109632881918116,81301587,5
SSBP2,1,0.7734754259624554,81413021,5
ATG10,4,0.7114004885737226,81972023,5
RPS23,6,0.4921240833053755,82273320,5
ATP6AP1L,2,0.7418074197233957,82279462,5
TMEM167A,6,0.548973955307754,83052846,5
XRCC4,6,0.6925271885088014,83077498,5
VCAN,5,0.728586514252473,83471618,5
HAPLN1,4,0.7985045987444337,83637805,5
EDIL3,9,0.8308119281526173,83940554,5
COX7C,6,0.624164281943613,86617928,5
RASA1,5,0.7143884639650171,87267888,5
CCNH,8,0.6923564370397968,87318416,5
TMEM161B,6,0.49602207230116957,88189633,5
MEF2C,8,0.7580104576046757,88717117,5
CETN3,6,0.7034372736996419,90392261,5
MBLAC2,6,0.5832572517422814,90458209,5
POLR3G,10,0.6870253604421458,90471748,5
LYSMD3,10,0.5788959974663761,90515611,5
ADGRV1,2,0.7842783831355806,90529344,5
ARRDC3,10,0.8091027765183223,91368631,5
NR2F1,5,0.855622174594898,93583222,5
FAM172A,8,0.7227867375618867,93617725,5
KIAA0825,4,0.7967356059403933,94152966,5
SLF1,6,0.7509721909315576,94618669,5
MCTP1,9,0.8817057260730601,94703741,5
TTC37,6,0.5940662458923984,95461755,5
ARSK,2,0.7502907630185573,95555074,5
RFESD,4,0.7594542530680859,95646754,5
SPATA9,8,0.8546032866644662,95652181,5
RHOBTB3,6,0.7781195430157799,95713522,5
GLRX,7,0.7523784207362373,95751319,5
ELL2,2,0.8590553366137388,95885098,5
CAST,6,0.665529575611396,96525267,5
ERAP1,2,0.7700773649608497,96760810,5
ERAP2,6,0.8525584588179822,96875939,5
LNPEP,4,0.7183079404837585,96935394,5
RIOK2,6,0.3790208655429407,97160867,5
RGMB,8,0.622875513190901,98768650,5
CHD1,2,0.7362961063217085,98853985,5
FAM174A,2,0.6974143134112325,100535374,5
ST8SIA4,5,0.8039581022729885,100806933,5
SLCO4C1,4,0.7272355522311981,102233986,5
PAM,8,0.6786719967475532,102753981,5
GIN1,2,0.6475155968868047,103086000,5
PPIP5K2,2,0.5677066264720507,103120149,5
C5orf30,2,0.7152556352652897,103258763,5
NUDT12,2,0.6665279982930237,103548855,5
EFNA5,1,0.7708402070176265,107376889,5
FBXL17,2,0.5882137462347068,107859035,5
FER,2,0.7908480349145304,108747841,5
PJA2,2,0.682836776681337,109334713,5
MAN2A1,5,0.8168405093010036,109689366,5
TMEM232,6,0.8836656209291565,110289233,5
SLC25A46,2,0.5254557322465436,110738136,5
TSLP,7,0.8267825139903295,111070062,5
WDR36,2,0.0,111091716,5
CAMK4,8,0.0,111223653,5
STARD4,8,0.6496029132686867,111496033,5
NREP,1,0.8046117370275655,111662621,5
EPB41L4A,8,0.8439444805420991,112142441,5
APC,4,0.6271570874142134,112707498,5
SRP19,6,0.5365559767737779,112861188,5
REEP5,4,0.6863713091789485,112876385,5
DCP2,2,0.6694736464722505,112976702,5
MCC,4,0.8127111238468638,113022099,5
YTHDC2,2,0.5998258717583111,113513694,5
PGGT1B,2,0.3747519994948586,115204012,5
CCDC112,2,0.6324106072808297,115267190,5
FEM1C,2,0.7713557491018657,115520908,5
TMED7-TICAM2,8,0.7207695138268471,115578642,5
TMED7,2,0.49556026947390985,115613210,5
ATG12,6,0.6493344542200794,115828200,5
AP3S1,2,0.7779697320871671,115841592,5
COMMD10,7,0.853736156945722,116085016,5
SEMA6A,10,0.8756696809464553,116443616,5
DTWD2,4,0.7621279137588014,118836074,5
DMXL1,2,0.7017167874069838,119037772,5
TNFAIP8,2,0.7388679589228865,119268692,5
HSD17B4,3,0.7148731663383465,119452473,5
PRR16,8,0.8607097305279391,120464300,5
SRFBP1,7,0.6563231018154718,121961961,5
LOX,4,0.539824715385968,122063195,5
ZNF474,6,0.7903501752897416,122129546,5
SNCAIP,6,0.7651242557957709,122311354,5
SNX2,7,0.786318329890709,122775079,5
SNX24,4,0.8151803143915424,122843439,5
PPIC,4,0.752718481925725,123023250,5
PRDM6,3,0.8463539893641252,123089241,5
CEP120,7,0.6274845539601981,123344885,5
CSNK1G3,7,0.7532386849356686,123512099,5
ZNF608,8,0.6272989678539971,124636913,5
GRAMD2B,10,0.5367494403511832,126360132,5
ALDH7A1,3,0.8082265757387997,126531200,5
PHAX,7,0.42718185356156624,126600925,5
LMNB1,7,0.6191106040384706,126776623,5
MARCH3,10,0.4307005811946498,126867714,5
C5orf63,8,0.5692151305757174,127042558,5
MEGF10,7,0.8535712672364868,127290796,5
PRRC1,7,0.571342953045643,127517609,5
CCDC192,8,0.7761486975615504,127703389,5
SLC12A2,3,0.8339290347956689,128083766,5
FBN2,4,0.863486429260582,128257909,5
SLC27A6,8,0.49375612350703646,128538013,5
ISOC1,7,0.765742276073827,129094749,5
CHSY3,8,0.6017719427615257,129904465,5
HINT1,7,0.6551871331015139,131159027,5
LYRM7,10,0.6718786168725379,131170944,5
CDC42SE2,7,0.733861905450414,131245493,5
RAPGEF6,7,0.7532566199215601,131423921,5
FNIP1,7,0.6570061910744452,131641714,5
ACSL6,9,0.8770030383788178,131949973,5
P4HA2,7,0.8374320120274893,132191838,5
PDLIM4,6,0.7135597181016287,132257696,5
SLC22A4,7,0.8408365814941741,132294394,5
SLC22A5,7,0.6331974145298769,132369752,5
IRF1,7,0.7583572431672233,132481609,5
RAD50,7,0.532931178690763,132556019,5
KIF3A,7,0.5567465833011107,132692628,5
CCNI2,5,0.8815374232469483,132747445,5
SEPT8,7,0.6778615724779347,132750819,5
SOWAHA,7,0.7961951112441025,132813587,5
SHROOM1,7,0.7531820959157822,132822141,5
GDF9,1,0.8758840943246637,132861181,5
UQCRQ,7,0.6125999508909821,132866630,5
LEAP2,6,0.7235950518176614,132872322,5
AFF4,7,0.4712312713310297,132875395,5
ZCCHC10,7,0.501922090705976,132996985,5
HSPA4,7,0.6183798434898655,133052013,5
FSTL4,2,0.8005700651977158,133196455,5
C5orf15,7,0.6160762177131665,133955510,5
VDAC1,7,0.758359221092896,133971871,5
TCF7,8,0.59550266541333,134114681,5
SKP1,7,0.5640970184534833,134148935,5
PPP2CA,7,0.569183496548106,134194332,5
CDKL3,7,0.665264577239765,134286350,5
UBE2B,7,0.5655974600341648,134371179,5
CDKN2AIPNL,7,0.6582423633613197,134402065,5
JADE2,2,0.8057463705814476,134524312,5
SAR1B,7,0.5913621419918245,134601149,5
SEC24A,7,0.7310140663244598,134648785,5
CAMLG,7,0.5318279464082932,134738548,5
DDX46,7,0.6029940201176271,134758771,5
C5orf24,7,0.5897496724269133,134845680,5
TXNDC15,7,0.6728097456595303,134873803,5
PCBD2,7,0.6876797982235892,134904906,5
CATSPER3,2,0.8204522962110871,134967907,5
H2AFY,7,0.5383011715542811,135333900,5
CXCL14,3,0.8827830189334254,135570679,5
TGFBI,3,0.8612538019434053,136028988,5
SMAD5,7,0.6471527660434011,136132845,5
SPOCK1,8,0.5680838537368078,136975298,5
KLHL3,8,0.5355462617862798,137617500,5
HNRNPA0,7,0.5799034635757344,137745651,5
FAM13B,7,0.5352824313512539,137937960,5
NME5,5,0.6581212038955303,138115175,5
BRD8,7,0.0,138139766,5
KIF20A,7,0.5031561718865181,138178719,5
CDC23,7,0.3788296533617569,138187650,5
CDC25C,7,0.49491359822170744,138285265,5
FAM53C,7,0.47807421867464117,138331935,5
KDM3B,7,0.3497230997620242,138352685,5
REEP2,9,0.756404868250639,138439057,5
EGR1,3,0.8892009133717249,138465479,5
ETF1,7,0.37087486717444507,138506095,5
HSPA9,7,0.43095565338124975,138553756,5
CTNNA1,7,0.5483174190417326,138610967,5
LRRTM2,6,0.7605571633864863,138868921,5
SIL1,7,0.8510124513488768,138946724,5
MATR3,1,0.7859245156004806,139293648,5
PAIP2,7,0.616973255895425,139341587,5
SLC23A1,7,0.6187921125612739,139367196,5
MZB1,4,0.8269758728526545,139387480,5
SPATA24,5,0.6642853836557664,139396563,5
DNAJC18,6,0.7482765121068374,139408588,5
ECSCR,9,0.6284342351364374,139448560,5
TMEM173,10,0.0,139475533,5
UBE2D2,7,0.7352227197744783,139526431,5
CXXC5,10,0.6094205291614421,139647299,5
PSD2,7,0.8056680631256538,139795808,5
NRG2,4,0.6738372000500263,139846779,5
PURA,2,0.7010952492375468,140107777,5
IGIP,2,0.761017785646007,140125935,5
CYSTM1,7,0.8149047224452797,140175156,5
PFDN1,7,0.4954226272849994,140245039,5
HBEGF,8,0.46847904985019206,140332843,5
ANKHD1,7,0.609105838798442,140401814,5
ANKHD1-EIF4EBP3,7,0.6447571579761282,140401908,5
SRA1,7,0.5340071293167559,140537340,5
EIF4EBP3,6,0.751052188057924,140547662,5
APBB3,7,0.6333154243688395,140558268,5
SLC35A4,7,0.43245070566865906,140564828,5
CD14,1,0.799011902777561,140631728,5
NDUFA2,7,0.5679372173326563,140638740,5
TMCO6,7,0.5464957611136048,140639427,5
IK,7,0.49702233754751557,140647058,5
WDR55,7,0.4545395079640616,140664676,5
HARS,7,0.4986671082057593,140673904,5
HARS2,7,0.5708038766091041,140691430,5
ZMAT2,7,0.6805898596575057,140698680,5
PCDHA2,4,0.714037160260691,140794852,5
PCDHA3,6,0.9017358960985677,140801028,5
PCDHA4,5,0.821487525154559,140806929,5
PCDHA5,4,0.8625450931424908,140821604,5
PCDHA10,2,0.8559060681659145,140855883,5
PCDHA11,6,0.8049444157332538,140868183,5
PCDHA12,10,0.6355092983167512,140875302,5
PCDHAC1,10,0.40040594932636586,140926369,5
PCDHAC2,10,0.4025263253194934,140966470,5
PCDHB2,9,0.8493396179971618,141094578,5
PCDHB3,2,0.7743421945097398,141100473,5
PCDHB4,10,0.7328260634514028,141121799,5
PCDHB5,7,0.8790783960062989,141135218,5
PCDHB6,10,0.7787971506770235,141150022,5
PCDHB7,4,0.8373090522448026,141172619,5
PCDHB8,10,0.7235937621215114,141177790,5
PCDHB16,10,0.7375015711391673,141181399,5
PCDHB9,10,0.7631050731497686,141187127,5
PCDHB10,10,0.7347763060672476,141192353,5
PCDHB11,6,0.7952799718506303,141199582,5
PCDHB12,7,0.8053687818476634,141208697,5
PCDHB13,9,0.8027169530767365,141213919,5
PCDHB14,10,0.7373606898598126,141222932,5
PCDHB15,7,0.8984200922884692,141245395,5
TAF7,7,0.5978724567595106,141260225,5
PCDHGA1,2,0.8262090584649304,141330571,5
PCDHGA2,1,0.895030083635988,141338760,5
PCDHGA3,2,0.7270311001428014,141343829,5
PCDHGB1,10,0.7194088071144813,141350102,5
PCDHGA4,7,0.8538431667770423,141355021,5
PCDHGB2,6,0.8239958127661298,141360042,5
PCDHGA5,3,0.823814451734509,141364232,5
PCDHGB3,9,0.8468408506160002,141370242,5
PCDHGA6,5,0.8040498060368415,141373914,5
PCDHGA7,10,0.9166655520407541,141382739,5
PCDHGB4,6,0.8382326542315559,141387698,5
PCDHGA8,9,0.8516841691519544,141390157,5
PCDHGB5,5,0.7295250866147491,141397987,5
PCDHGA9,10,0.6965134401133034,141402932,5
PCDHGB6,5,0.8613046979470944,141408021,5
PCDHGA10,3,0.8985602470460828,141412987,5
PCDHGB7,8,0.7967210421412181,141417645,5
PCDHGA11,6,0.8251836381049953,141421047,5
PCDHGA12,6,0.7751611988334863,141430507,5
PCDHGC3,8,0.7375594129937685,141475947,5
PCDHGC4,8,0.613737917659338,141484997,5
PCDHGC5,8,0.6603224844257606,141489121,5
DIAPH1,7,0.6141470063119718,141515016,5
HDAC3,7,0.5668144650761329,141620876,5
RELL2,3,0.796061363184023,141636950,5
FCHSD1,5,0.8109246483046665,141639302,5
ARAP3,7,0.8089488177208536,141653401,5
PCDH1,7,0.7388457716489348,141853111,5
DELE1,7,0.49669511033650027,141923855,5
PCDH12,7,0.7648032946048426,141943585,5
RNF14,7,0.5636966684649081,141958328,5
GNPDA1,7,0.7525132080094202,141991749,5
NDFIP1,4,0.7420546293746872,142108779,5
SPRY4,7,0.7051276513331595,142310427,5
FGF1,9,0.7958802907438716,142592178,5
ARHGAP26,10,0.6084425445041635,142770377,5
NR3C1,4,0.8348272458940219,143277931,5
YIPF5,7,0.5909023368077642,144158162,5
KCTD16,9,0.8758357626577533,144170873,5
PRELID2,7,0.707830625156528,145471799,5
SH3RF2,2,0.7612082306808292,145936578,5
PLAC8L1,9,0.8466961501943004,146084313,5
LARS,7,0.5556870027711126,146113034,5
RBM27,7,0.7374864382889137,146203605,5
TCERG1,7,0.488461077534841,146447311,5
PPP2R2B,7,0.8458541420280885,146581146,5
STK32A,4,0.8427164069599946,147234963,5
DPYSL3,10,0.46711014164725617,147390808,5
JAKMIP2,8,0.2556398590801302,147585438,5
C5orf46,10,0.48037386835620266,147880726,5
FBXO38,7,0.5596750831469897,148383935,5
ADRB2,2,0.820533759186569,148825245,5
SH3TC2,3,0.7249514177072198,148923639,5
ABLIM3,6,0.8330117798350121,149141483,5
AFAP1L1,7,0.5822642268195224,149271859,5
GRPEL2,7,0.5363665935338371,149345430,5
PCYOX1L,7,0.6347455279448759,149358037,5
IL17B,10,0.745164437676839,149371324,5
CSNK1A1,7,0.5036158599563807,149492982,5
ARHGEF37,7,0.5961610969316069,149551947,5
PPARGC1B,7,0.7833267517324024,149730298,5
SLC26A2,10,0.36232101655224636,149960737,5
TIGD6,7,0.47431922411501737,149993118,5
HMGXB3,7,0.597302044925101,150000046,5
CSF1R,5,0.8687837661338845,150053291,5
PDGFRB,7,0.8538861966602401,150113839,5
ARSI,5,0.8092484770432716,150296343,5
TCOF1,7,0.5093743036437376,150357629,5
CD74,10,0.7455834637849221,150400041,5
RPS14,7,0.5749520086492483,150442635,5
NDST1,7,0.6962205250764888,150485818,5
SYNPO,9,0.8259104354092273,150601080,5
RBM22,7,0.4156806346495674,150690792,5
DCTN4,7,0.5370597526960561,150708440,5
SMIM3,8,0.723658377409605,150777946,5
ZNF300,5,0.8195969184054052,150894392,5
TNIP1,7,0.5900197778589562,151029945,5
ANXA6,8,0.7540869254776419,151100706,5
CCDC69,4,0.8668733599566428,151181052,5
GM2A,2,0.8326209736277156,151212150,5
SLC36A1,4,0.6933040618836197,151437046,5
FAT2,7,0.6779133465478056,151504093,5
SPARC,9,0.7679986849092357,151661096,5
ATOX1,7,0.635241634727146,151742316,5
G3BP1,7,0.6064178587148454,151771045,5
FAM114A2,7,0.7390905242458321,153990148,5
MFAP3,7,0.666099054363094,154038906,5
GALNT10,2,0.6795933951778889,154190730,5
SAP30L,7,0.660131009902521,154445997,5
LARP1,7,0.6518620457602105,154712843,5
FAXDC2,6,0.7821602327322532,154818492,5
CNOT8,7,0.6155153672485199,154857553,5
GEMIN5,7,0.5287318169958325,154887411,5
MRPL22,7,0.4092078967634407,154941073,5
SGCD,10,0.5106352925090079,155870344,5
HAVCR2,7,0.8055918468085527,157085832,5
MED7,7,0.5699192214668862,157137424,5
CYFIP2,6,0.8565500454726893,157266079,5
ADAM19,6,0.8458391840954382,157395534,5
THG1L,7,0.6481235996969252,157731420,5
LSM11,6,0.7967337366460728,157743712,5
CLINT1,7,0.6071332779680718,157785743,5
EBF1,10,0.8894077090145219,158695916,5
RNF145,10,0.5459256888634034,159157409,5
UBLCP1,7,0.5999772112944917,159263290,5
ADRA1B,3,0.8960992809971876,159865080,5
TTC1,7,0.5815107220374383,160009113,5
PWWP2A,7,0.5118041575137777,160061801,5
CCNJL,2,0.6337424518937746,160249106,5
C1QTNF2,2,0.8340473800713054,160347751,5
ZBED8,7,0.6162190120084697,160393148,5
SLU7,7,0.49741829568422213,160401641,5
PTTG1,7,0.6149550434445796,160421855,5
ATP10B,4,0.7421186169637874,160563120,5
CCNG1,7,0.6809132349315181,163437569,5
NUDCD2,7,0.6269134378588606,163446526,5
HMMR,7,0.7014276355795166,163460203,5
MAT2B,7,0.7911150215274391,163503114,5
TENM2,7,0.8725400633334881,167284799,5
WWC1,7,0.6525403477276023,168291651,5
RARS,1,0.6846572902432149,168486451,5
FBLL1,9,0.8625779578862514,168529116,5
PANK3,2,0.7180823516599801,168548495,5
SLIT3,8,0.8823012323254188,168661733,5
SPDL1,7,0.7390928793526697,169583636,5
DOCK2,8,0.7517883734279436,169637268,5
FOXI1,3,0.8562349207991322,170105897,5
C5orf58,7,0.8483039429837649,170232447,5
LCP2,4,0.8661148663808285,170246233,5
KCNIP1,1,0.8451824138351758,170353487,5
KCNMB1,4,0.8440180089208502,170374671,5
GABRP,8,0.5006652466295858,170763350,5
RANBP17,10,0.7199250896218379,170861870,5
NPM1,7,0.6321617897374952,171387116,5
FBXW11,7,0.6554780107823539,171861549,5
STK10,2,0.8449886757500603,172042079,5
UBTD2,7,0.6892310624215018,172209646,5
SH3PXD2B,6,0.8379229934499622,172325000,5
NEURL1B,6,0.7238817911405142,172641266,5
DUSP1,10,0.8620754016055467,172768096,5
ERGIC1,1,0.7944944371415741,172834251,5
RPL26L1,1,0.5560178387677477,172958729,5
ATP6V0E1,1,0.7482469057811478,172983771,5
CREBRF,9,0.7785770029987454,173056352,5
BNIP1,7,0.7318916406725013,173144442,5
STC2,3,0.8321797537821024,173314713,5
BOD1,1,0.7285416681846723,173607514,5
CPEB4,1,0.8037491795809784,173888349,5
MSX2,7,0.7626338598596218,174724582,5
DRD1,10,0.8091072621999779,175440036,5
SFXN1,1,0.7941627370239221,175477062,5
HRH2,9,0.8881120731624749,175658030,5
THOC3,4,0.8328990418448527,175917873,5
SIMC1,5,0.8210494286065256,176238367,5
KIAA1191,1,0.7281187345804592,176346062,5
ARL10,9,0.7619402359340337,176365487,5
NOP16,1,0.6346171130701125,176383938,5
HIGD2A,7,0.6384895088649852,176388751,5
CLTB,8,0.7961240995932028,176392455,5
FAF2,1,0.6765864122681466,176447628,5
RNF44,6,0.6132665555815349,176526712,5
GPRIN1,1,0.6577458361454129,176595802,5
TSPAN17,1,0.7036894222203336,176647387,5
UNC5A,3,0.8641121827502789,176810519,5
UIMC1,1,0.5670297453546952,176905005,5
ZNF346,1,0.49045827099346007,177022696,5
NSD1,1,0.3716682515683605,177133025,5
RAB24,1,0.5350587400069156,177301198,5
MXD3,1,0.5184208445837877,177301461,5
PRELID1,1,0.391756270284508,177303799,5
LMAN2,1,0.342347311953215,177331567,5
RGS14,1,0.626316603538845,177357924,5
F12,1,0.5575942021072986,177402140,5
GRK6,1,0.6916002102598721,177403204,5
PRR7,6,0.8207715890238362,177446445,5
DBN1,1,0.6929094955157168,177456608,5
PDLIM7,4,0.6387637486567403,177483394,5
DOK3,4,0.7988352655567823,177501907,5
DDX41,1,0.6460742942876028,177511577,5
FAM193B,7,0.7518607978780008,177519789,5
TMED9,1,0.578282756535714,177592158,5
B4GALT7,1,0.661396489962446,177600132,5
N4BP3,9,0.7402117411063693,178113532,5
RMND5B,1,0.25735582900830656,178130996,5
NHP2,1,0.0,178149460,5
HNRNPAB,1,0.24610731155336585,178204533,5
PHYKPL,1,0.47891594423764317,178208471,5
COL23A1,1,0.6487810082741152,178237618,5
CLK4,1,0.4257543396435184,178602664,5
ZNF354A,1,0.2922041225200396,178711512,5
ZNF354B,1,0.3076883080554276,178859953,5
ZFP2,1,0.6552081982948721,178895898,5
ZNF454,1,0.7948915517558054,178941191,5
GRM6,10,0.8102860301130845,178977587,5
ZNF879,9,0.6884268624671313,179023752,5
ZNF354C,1,0.7093978190708552,179060415,5
ADAMTS2,6,0.7682817963640628,179110853,5
RUFY1,1,0.3227847805446974,179550554,5
HNRNPH1,1,0.4717517773083363,179614178,5
CBY3,1,0.6467195428023966,179678560,5
CANX,1,0.34054851179606194,179678628,5
MAML1,1,0.32686328159348,179732822,5
MGAT4B,1,0.40240590103034113,179797597,5
SQSTM1,1,0.4116037170975998,179806398,5
MRNIP,1,0.40053313501960375,179835133,5
TBC1D9B,1,0.3525672899810528,179862066,5
RNF130,1,0.4897501171274723,179911651,5
RASGEF1C,8,0.7874637770403017,180100795,5
MAPK9,1,0.5574548798488282,180233143,5
GFPT2,4,0.827426571901654,180300698,5
CNOT6,1,0.4034165257202651,180494379,5
FLT4,1,0.7638627440875184,180601506,5
MGAT1,1,0.597067898681914,180784782,5
ZFP62,1,0.3378063598968195,180847611,5
BTNL9,3,0.6431847638109398,181040225,5
TRIM41,1,0.48646869941301996,181222499,5
RACK1,1,0.5713747796759849,181236909,5
TRIM52,1,0.3793041298746852,181254417,5
