# Supplementary material for: Gene Co-Expression in Breast Cancer: A Matter of Distance
Source: Front Oncol. 2021 Nov 17;11:726493. doi: 10.3389/fonc.2021.726493 (PMC8636045; doi:10.3389/fonc.2021.726493)
Supplement: Supplementary Material S13 — Piece-wise permutation p-values of the KS statistics, calculated for all bins obtained in Supplementary Material S8 , in every chromosomal region for each phenotype. [file DataSheet_13.zip › SuppMat10/SuppMat10/Clusters/Her2/Her2-chr6-clusters.tsv]

gname,clusterid,assignmentcost,gstart,chromosome
DUSP22,2,0.7767179887979567,291630,6
IRF4,9,0.8089807579746452,391752,6
EXOC2,10,0.0,485154,6
HUS1B,10,0.40074512783391836,655939,6
FOXF2,5,0.8427844213302372,1389576,6
FOXC1,10,0.7867647030587452,1609915,6
GMDS,4,0.7339347197430004,1623806,6
WRNIP1,10,0.6920802150928945,2765414,6
SERPINB1,10,0.6662367810279439,2832332,6
SERPINB9,5,0.8954760041437301,2887270,6
SERPINB6,10,0.6430059918756386,2948159,6
NQO2,11,0.8738387816360722,2987987,6
RIPK1,10,0.5908698247560795,3063991,6
BPHL,10,0.7445753360410279,3118374,6
TUBB2A,9,0.6671242040378209,3153666,6
TUBB2B,9,0.49318659908871887,3224277,6
PSMG4,10,0.7626368692899725,3231403,6
SLC22A23,4,0.7504020108997889,3268962,6
PXDC1,11,0.8399533244842464,3722614,6
FAM50B,10,0.6902773685838428,3849373,6
PRPF4B,10,0.7028924377521977,4021267,6
C6orf201,8,0.8861329249370445,4079206,6
ECI2,11,0.8449201209816456,4115689,6
CDYL,10,0.6696829692557995,4706159,6
RPP40,10,0.8296739978421327,4994732,6
PPP1R3G,3,0.8392527507752318,5084581,6
LYRM4,10,0.6954068975361032,5102593,6
FARS2,10,0.6422543863861971,5261044,6
NRN1,11,0.849091753908786,5997999,6
LY86,3,0.7041757158517198,6588108,6
RREB1,1,0.7798101108044599,7107597,6
SSR1,1,0.7810759438309411,7268306,6
RIOK1,1,0.7670553859812212,7389793,6
DSP,5,0.7272437784086245,7541617,6
SNRNP48,8,0.8185189411451721,7590198,6
BMP6,6,0.8436015462436752,7726099,6
TXNDC5,2,0.9037800767696191,7881517,6
BLOC1S5-TXNDC5,10,0.6673546978867617,7881522,6
BLOC1S5,10,0.8279908919074903,8013567,6
EEF1E1,10,0.8106415951046915,8073360,6
SLC35B3,3,0.8403463028108812,8411463,6
TFAP2A,11,0.8088923223650568,10393186,6
GCNT2,11,0.7872157049398111,10492223,6
C6orf52,8,0.7918634978053362,10671418,6
PAK1IP1,1,0.8095580912871121,10694972,6
TMEM14C,5,0.7801967173422575,10722915,6
TMEM14B,5,0.8257519888087013,10747759,6
MAK,1,0.7108822854042316,10762723,6
SYCP2L,11,0.8022033020200181,10886831,6
SMIM13,5,0.812553642477665,11093834,6
ERVFRD-1,1,0.7698417189178429,11102489,6
NEDD9,11,0.7580453851956486,11183298,6
TMEM170B,11,0.676925472647053,11537749,6
ADTRP,5,0.8937459263387311,11712054,6
HIVEP1,5,0.7635242398101334,12008762,6
EDN1,7,0.8333609232962027,12290361,6
PHACTR1,8,0.8588670980917561,12716805,6
TBC1D7,5,0.8276901218819347,13266542,6
GFOD1,3,0.8485981489759,13357830,6
SIRT5,1,0.7583581531277448,13574529,6
NOL7,5,0.8162843842173565,13615335,6
RANBP9,2,0.8069706786142834,13621498,6
MCUR1,5,0.7835989576718921,13786557,6
RNF182,8,0.9179942860550038,13924446,6
CD83,8,0.6831154901710298,14117256,6
JARID2,5,0.8544103532960046,15246069,6
DTNBP1,11,0.7392023409788782,15522801,6
MYLIP,11,0.7272155370966864,16129086,6
ATXN1,4,0.7365048436324296,16299112,6
STMND1,11,0.826021271281473,17102258,6
CAP2,11,0.8262290277338098,17393505,6
FAM8A1,8,0.8456330623428799,17600302,6
NUP153,11,0.8290710159759256,17615035,6
KIF13A,11,0.7702424970435586,17759183,6
NHLRC1,8,0.8296078373550394,18120440,6
TPMT,11,0.7216492286878574,18128311,6
KDM1B,11,0.6847678326292355,18155329,6
DEK,4,0.7527226607632653,18223860,6
RNF144B,11,0.8193508979005508,18387350,6
ID4,8,0.868108452114494,19837370,6
MBOAT1,8,0.7445383045143182,20102145,6
E2F3,5,0.7899572937788,20401879,6
CDKAL1,8,0.7163323429142765,20534457,6
SOX4,8,0.8699134843061737,21592768,6
MRS2,8,0.7987288011256256,24402908,6
ALDH5A1,2,0.5912061524480761,24494852,6
KIAA0319,2,0.8361225767507213,24544104,6
TDP2,1,0.7845072356886482,24649979,6
ACOT13,2,0.8243879085385519,24667035,6
C6orf62,4,0.7423158944250114,24704861,6
GMNN,3,0.8253845177862664,24774931,6
CARMIL1,11,0.747247329965707,25279078,6
TRIM38,11,0.787298548538905,25962802,6
HIST1H1C,3,0.7696182237284622,26055787,6
HFE,11,0.8316889770079092,26087281,6
HIST1H2AC,2,0.7964636226228452,26124145,6
HIST1H3E,3,0.7580866233621466,26224199,6
HIST1H2BH,1,0.8893203047112355,26251651,6
BTN3A2,1,0.8838374197448515,26365159,6
BTN2A2,3,0.7765237139547473,26383096,6
BTN3A1,11,0.753378507698771,26402237,6
BTN3A3,3,0.778479196768452,26440472,6
BTN2A1,11,0.7274819931314189,26457904,6
HMGN4,7,0.8210904791441103,26538366,6
ABT1,11,0.622586334252818,26596953,6
ZNF322,2,0.6273284752494079,26634383,6
HIST1H4I,3,0.653436123804193,27138588,6
HIST1H2BK,3,0.7451560272092048,27146418,6
PRSS16,11,0.8155779649138739,27247701,6
ZNF391,1,0.7876476884427995,27374615,6
ZNF184,2,0.6477495412691447,27450743,6
HIST1H4K,3,0.8301511725837971,27831216,6
HIST1H2BN,8,0.7449637054870111,27837760,6
ZNF165,2,0.6786317738140131,28080568,6
ZSCAN16,2,0.6134697514236817,28124609,6
ZKSCAN8,10,0.8298048584230522,28141883,6
ZSCAN9,2,0.7264447611504827,28224886,6
ZKSCAN4,10,0.7691782400659958,28241697,6
NKAPL,5,0.8860352543634908,28259320,6
ZSCAN26,2,0.7683863384650835,28267010,6
PGBD1,2,0.8664803892797585,28281572,6
ZSCAN31,8,0.8408036925348893,28324693,6
ZKSCAN3,2,0.6121039612536434,28349947,6
ZSCAN12,8,0.7999599146723221,28378955,6
ZSCAN23,8,0.7640173363329327,28431930,6
ZBED9,1,0.4473114413251078,28570535,6
TRIM27,2,0.4936116084251504,28903002,6
ZNF311,2,0.7276299060549303,28994785,6
GABBR1,2,0.6585988519971264,29555629,6
HLA-F,2,0.7569298993519696,29722775,6
HLA-G,2,0.822247186200384,29826967,6
HLA-A,2,0.7360742373726088,29941260,6
ZNRD1,2,0.369937835280571,30058899,6
PPP1R11,2,0.3684132512892563,30066709,6
RNF39,4,0.8101353368466272,30070266,6
TRIM31,4,0.8715221067232526,30102897,6
TRIM26,2,0.3730040634762063,30184455,6
TRIM39,2,0.0,30326479,6
RPP21,2,0.5795782256686143,30345131,6
HLA-E,2,0.7063003635288725,30489509,6
GNL1,2,0.4084880290564661,30541377,6
PRR3,2,0.4706588768045733,30556886,6
ABCF1,2,0.3202097795149066,30571393,6
PPP1R10,1,0.7673406370410092,30600413,6
MRPS18B,2,0.4169624670300417,30617840,6
ATAT1,2,0.5192936445304324,30626842,6
C6orf136,2,0.418303808967052,30647039,6
DHX16,2,0.33188699084090334,30653119,6
PPP1R18,2,0.529700961883883,30676389,6
NRM,2,0.6723496508482862,30688047,6
MDC1,2,0.5165009728813903,30699807,6
TUBB,11,0.6776619032580283,30720352,6
FLOT1,2,0.4546363235356087,30727709,6
IER3,6,0.6887888496478491,30743199,6
DDR1,2,0.6243767331123855,30876421,6
GTF2H4,2,0.6918937601913725,30908207,6
VARS2,11,0.6279202506070274,30908242,6
PSORS1C1,11,0.6679528711088054,31114750,6
CCHCR1,11,0.6800547651625658,31142439,6
TCF19,11,0.6832993403701253,31158547,6
POU5F1,11,0.7526408499692294,31164337,6
HLA-C,6,0.7875682835980536,31268749,6
HLA-B,6,0.7733643415795167,31269491,6
MICA,4,0.7926733162085626,31399784,6
MICB,2,0.7117493767942813,31494881,6
DDX39B,2,0.48520425608848317,31530219,6
ATP6V1G2,5,0.8574083368036559,31544462,6
NFKBIL1,2,0.5978661638158589,31546870,6
TNF,8,0.8119787328035345,31575565,6
LST1,9,0.83856020242519,31586124,6
NCR3,2,0.6581302427793976,31588895,6
AIF1,2,0.7454106964905711,31615217,6
PRRC2A,11,0.3412342483094345,31620720,6
BAG6,11,0.4700850406739868,31639028,6
APOM,11,0.8128392132739867,31652416,6
C6orf47,2,0.46206960906465755,31658298,6
GPANK1,2,0.5768802724010517,31661228,6
CSNK2B,11,0.386138949091579,31665236,6
LY6G5B,8,0.7213471222410865,31670167,6
LY6G5C,6,0.8013272041507505,31676684,6
ABHD16A,11,0.5893099264687305,31686955,6
MPIG6B,6,0.8222567707533192,31718594,6
LY6G6C,2,0.7223506983820819,31718648,6
DDAH2,6,0.6000509779001232,31727038,6
CLIC1,11,0.6365797314435926,31730581,6
MSH5,4,0.7494735989211666,31739677,6
MSH5-SAPCD1,11,0.7222991500049064,31740020,6
SAPCD1,5,0.7741501695432358,31762996,6
VWA7,9,0.8083179945504095,31765590,6
VARS,11,0.5877503305694061,31777518,6
LSM2,11,0.5811894961296253,31797396,6
HSPA1L,4,0.7551943166751942,31809619,6
HSPA1A,6,0.6882738432858424,31815464,6
HSPA1B,6,0.8677846574241199,31827738,6
NEU1,11,0.6603046823428358,31857659,6
SLC44A4,10,0.7520465697778475,31863192,6
EHMT2,11,0.0,31879759,6
C2,6,0.7257825879384454,31897785,6
ZBTB12,11,0.5495998513924123,31899607,6
CFB,9,0.7887717092634468,31945650,6
NELFE,11,0.3425487034848962,31952087,6
SKIV2L,4,0.5689804823199491,31959117,6
DXO,11,0.534108986023821,31969810,6
STK19,11,0.7125976110477357,31971091,6
C4A,6,0.8147565043780172,31982057,6
C4B,7,0.7984176232834758,32014795,6
CYP21A2,7,0.819202457529133,32038327,6
TNXB,1,0.8328844582706696,32041153,6
ATF6B,11,0.5840783546332633,32115264,6
FKBPL,2,0.7108126468968208,32128707,6
PRRT1,8,0.843807142204245,32148359,6
PPT2,2,0.8687280302250461,32153441,6
PPT2-EGFL8,8,0.808097399899449,32153845,6
EGFL8,11,0.7440574609481098,32164595,6
AGPAT1,11,0.7131846185971397,32168212,6
RNF5,11,0.5785153118698563,32178405,6
AGER,11,0.7621011557900921,32180968,6
PBX2,11,0.5933115221212126,32184733,6
GPSM3,11,0.7015574545356684,32190766,6
NOTCH4,8,0.7368827956758781,32194843,6
HLA-DRA,11,0.8589060741292267,32439878,6
HLA-DRB5,11,0.8665239209918651,32517353,6
HLA-DRB1,8,0.7802337572077922,32578769,6
HLA-DQA1,8,0.7996814035974036,32628179,6
HLA-DQB1,1,0.713040637087835,32659467,6
HLA-DQB2,3,0.8886856549589183,32756098,6
HLA-DOB,8,0.8487841532173845,32812763,6
TAP2,11,0.7903813623861098,32821833,6
PSMB8,4,0.7026207975674383,32840717,6
PSMB9,11,0.7910416195224227,32844136,6
TAP1,4,0.7867961298055995,32845209,6
HLA-DMB,5,0.8561609707419876,32934629,6
HLA-DMA,8,0.8309594027408028,32948613,6
BRD2,11,0.6241321002566016,32968594,6
HLA-DOA,10,0.8663707287490885,33004182,6
HLA-DPA1,11,0.8253144794640768,33064569,6
HLA-DPB1,10,0.8056816372476645,33075990,6
COL11A2,4,0.8959579522073843,33162681,6
RXRB,11,0.38134323820637406,33193588,6
SLC39A7,4,0.5226950061876141,33200445,6
HSD17B8,9,0.8422666475231078,33204655,6
RING1,11,0.4057866437651574,33208500,6
VPS52,4,0.6120445705940227,33250272,6
RPS18,2,0.6095963742496648,33272075,6
B3GALT4,11,0.6815507676648339,33277132,6
WDR46,11,0.590542069952878,33279108,6
PFDN6,2,0.5183394328163309,33289302,6
RGL2,8,0.654606598062413,33291654,6
TAPBP,4,0.7577162386359333,33299694,6
ZBTB22,4,0.7233180305704572,33314406,6
DAXX,2,0.6634295031092073,33318558,6
KIFC1,2,0.7514591126856307,33391823,6
PHF1,11,0.6176803586828348,33410399,6
CUTA,11,0.6712649774601613,33416442,6
SYNGAP1,11,0.7128527878378841,33419661,6
BAK1,11,0.7747135594132784,33572547,6
ITPR3,1,0.8119536944151753,33620365,6
UQCC2,11,0.6369955439993471,33694293,6
LEMD2,4,0.0,33771202,6
HMGA1,9,0.836987947083216,34236873,6
SMIM29,2,0.6644659160012679,34246381,6
NUDT3,2,0.5907422411277432,34279679,6
RPS10,4,0.8404016948198051,34417454,6
PACSIN1,9,0.7221610166405605,34466061,6
SPDEF,11,0.6943064728401603,34537802,6
SNRPC,11,0.5933956201054753,34757505,6
UHRF1BP1,5,0.8476257936943292,34792015,6
TAF11,4,0.6970615433290498,34877462,6
ANKS1A,11,0.6752342558012544,34889255,6
SCUBE3,11,0.8227128180249919,35213956,6
ZNF76,11,0.7021918287378035,35258909,6
DEF6,6,0.7126832028623629,35297818,6
PPARD,11,0.8220782990578208,35342558,6
FANCE,4,0.7131088347172092,35452356,6
RPL10A,10,0.8134956187872963,35468401,6
TEAD3,4,0.5692963509149404,35473597,6
TULP1,11,0.7994175069116105,35497874,6
ARMC12,8,0.8231523683125174,35737032,6
SRPK1,4,0.746328447199915,35832966,6
SLC26A8,10,0.7070732797376836,35943514,6
MAPK14,8,0.7256081038305214,36027677,6
MAPK13,11,0.7442678785644747,36127809,6
BRPF3,11,0.6712142594683881,36196744,6
ETV7,1,0.881369559079358,36354091,6
KCTD20,11,0.7297949252750793,36442767,6
STK38,10,0.7553296119787997,36493892,6
SRSF3,11,0.8201952865853263,36594353,6
CDKN1A,3,0.794082287661142,36676460,6
RAB44,3,0.8762959168233816,36697826,6
CPNE5,9,0.7869066367330912,36740775,6
PPIL1,8,0.478918591044571,36854827,6
C6orf89,8,0.36448389406813286,36871870,6
PI16,1,0.8244196500042854,36948263,6
MTCH1,8,0.4986519266548458,36968141,6
FGD2,8,0.7391809440327386,37005646,6
PIM1,1,0.7639482815703145,37170152,6
TMEM217,6,0.6329196916924877,37212178,6
TBC1D22B,11,0.668743315011394,37257772,6
RNF8,4,0.800413188054816,37353979,6
CMTR1,8,0.7325196900202839,37433219,6
CCDC167,8,0.6297078682734056,37482938,6
MDGA1,3,0.7024106057982971,37630679,6
ZFAND3,4,0.7381540623027467,37819727,6
BTBD9,8,0.6979723962991293,38168451,6
GLO1,8,0.7154341890156481,38675925,6
GLP1R,2,0.8325060740277462,39048781,6
SAYSD1,8,0.6553763172203522,39104063,6
KCNK5,11,0.8938761148954397,39188971,6
KCNK17,3,0.8300894339698562,39299001,6
KIF6,8,0.7653870396269221,39329990,6
DAAM2,11,0.8410598908603951,39792298,6
MOCS1,9,0.8981893203747703,39899578,6
UNC5CL,2,0.7971951946079392,41026895,6
OARD1,8,0.7091346447430673,41033627,6
NFYA,8,0.8357832463329057,41072945,6
TREML1,10,0.8064436264533686,41149342,6
TREM2,2,0.8076264119116974,41158506,6
FOXP4,11,0.7250942871823576,41546426,6
MDFI,11,0.7372919516496301,41636882,6
TFEB,8,0.790439930692003,41683978,6
FRS3,8,0.6378459808766648,41770176,6
PRICKLE4,8,0.6460740391141602,41780762,6
USP49,8,0.66821576227754,41789896,6
MED20,8,0.4381880484431855,41905354,6
BYSL,8,0.5378283194329478,41921499,6
CCND3,8,0.6938722217866865,41934933,6
TAF8,8,0.42550498791185687,42050513,6
C6orf132,8,0.3908029410306637,42101119,6
GUCA1B,9,0.7149507684220595,42183284,6
MRPS10,8,0.45467762531692046,42206807,6
TRERF1,8,0.6469432068932875,42224931,6
UBR2,8,0.3841172275018797,42564062,6
TBCC,8,0.42166317425008604,42744481,6
BICRAL,8,0.3825151199991833,42746958,6
RPL7L1,8,0.5353856871386048,42879618,6
C6orf226,8,0.657020252981694,42890265,6
CNPY3,8,0.4834916797646388,42929192,6
PEX6,8,0.4309588305191352,42963865,6
PPP2R5D,8,0.4434474062627912,42984553,6
MEA1,8,0.4443540668078002,43011143,6
KLHDC3,8,0.42904172573324983,43014103,6
RRP36,8,0.5243083732587361,43021623,6
CUL7,8,0.5646142880128818,43037617,6
KLC4,8,0.44205663844505594,43040777,6
MRPL2,8,0.3699627425840467,43054029,6
PTK7,8,0.7955291473535575,43076307,6
SRF,8,0.7778644261754429,43171269,6
CUL9,8,0.5761366790080549,43182184,6
DNPH1,8,0.5525333485507856,43225629,6
TTBK1,4,0.8250464119035343,43243481,6
CRIP3,3,0.7322018074240202,43299710,6
ZNF318,8,0.5938207999203836,43307134,6
ABCC10,8,0.43744149597890936,43427366,6
DLK2,8,0.752039589818246,43450352,6
TJAP1,8,0.3394015295889258,43477523,6
LRRC73,8,0.7030186174529882,43506969,6
POLR1C,8,0.3584971018453028,43509702,6
YIPF3,8,0.0,43511832,6
XPO5,8,0.38279788126496483,43522334,6
POLH,8,0.513197407879241,43576150,6
GTPBP2,8,0.5064691093918806,43605316,6
MAD2L1BP,8,0.3865279718642316,43629540,6
RSPH9,8,0.6463388248161457,43645036,6
MRPS18A,8,0.4505453231758414,43671303,6
VEGFA,8,0.6476417470079336,43770184,6
MRPL14,8,0.5186576331117123,44113451,6
TMEM63B,8,0.5910034166629435,44126914,6
CAPN11,2,0.7442566241357756,44158811,6
SLC29A1,8,0.6723194293102437,44219505,6
HSP90AB1,6,0.7507504008710844,44246166,6
SLC35B2,8,0.65232819487992,44254096,6
NFKBIE,8,0.5860190852566475,44258166,6
TMEM151B,3,0.8011316414092462,44270466,6
TCTE1,6,0.7549976883724745,44278734,6
AARS2,6,0.6518365832305048,44298731,6
CDC5L,8,0.5094061951995219,44387706,6
SUPT3H,8,0.7834596159387522,44809317,6
RUNX2,7,0.8511155674153572,45328157,6
ENPP4,8,0.8029094014778255,46129989,6
ENPP5,8,0.7464011626115123,46159185,6
RCAN2,11,0.833366825059418,46220736,6
CYP39A1,6,0.6718249151076942,46549580,6
SLC25A27,4,0.8329405435218292,46652915,6
TDRD6,4,0.8235634415613554,46687875,6
ADGRF5,8,0.8086532396757024,46852522,6
ADGRF1,3,0.8336543817990986,46997708,6
TNFRSF21,8,0.561297609373016,47231532,6
CD2AP,8,0.6014932060867653,47477789,6
PTCHD4,8,0.7433450357347879,47878028,6
CENPQ,1,0.7717102745798203,49463370,6
C6orf141,1,0.6794645330284517,49550646,6
TFAP2B,8,0.7990119224262808,50818723,6
MCM3,8,0.7764376632919785,52264009,6
PAQR8,9,0.7410988549950697,52361421,6
EFHC1,8,0.7289952368864903,52362123,6
TRAM2,8,0.6894943800738145,52497408,6
TMEM14A,8,0.6782411554609341,52671113,6
GSTA4,9,0.7619880364148208,52977948,6
ICK,1,0.6549278725747318,53001279,6
FBXO9,1,0.7547047574991591,53051991,6
ELOVL5,10,0.7095810172785757,53267398,6
GCLC,6,0.8140999835901451,53497341,6
LRRC1,8,0.8667242845888684,53794497,6
FAM83B,3,0.8417361610665832,54846771,6
HMGCLL1,10,0.8154738181207704,55434369,6
BMP5,8,0.7155876153389461,55753653,6
COL21A1,2,0.7000896763404563,56056590,6
DST,9,0.8487731601445239,56457987,6
BEND6,9,0.7699068745851294,56955107,6
KIAA1586,9,0.698806745226769,57046532,6
ZNF451,9,0.4754975692187111,57086844,6
BAG2,2,0.8272802088436814,57172326,6
RAB23,9,0.5537392843996755,57186992,6
PRIM2,9,0.478189253998188,57314805,6
FKBP1C,5,0.8742794838156511,63211446,6
PTP4A1,11,0.8239256561294339,63521746,6
PHF3,1,0.8138857648224318,63635820,6
EYS,11,0.796730353835313,63719980,6
ADGRB3,5,0.8180352600473104,68635282,6
LMBRD1,8,0.7103181170358981,69672757,6
FAM135A,8,0.7573417401103171,70412941,6
SDHAF4,8,0.7564894118509788,70566917,6
SMAP1,9,0.7858014626754608,70667776,6
B3GAT2,9,0.8035155671610712,70856679,6
OGFRL1,7,0.7700110257468289,71288811,6
KHDC1,6,0.8220437508425174,73241314,6
DDX43,6,0.8445939700507831,73394828,6
CGAS,4,0.7096766716894578,73413515,6
MTO1,9,0.8074951337623372,73461578,6
EEF1A1,6,0.7125097306554189,73515750,6
SLC17A5,9,0.817008569471255,73593379,6
CD109,3,0.8877436552503278,73695785,6
COL12A1,3,0.7991767816943679,75084326,6
COX7A2,7,0.6889730626656436,75237675,6
TMEM30A,7,0.8182081046886918,75252924,6
SENP6,7,0.7970109417356233,75601509,6
MYO6,7,0.7344790800626825,75749192,6
IMPG1,7,0.7389693608720059,75921114,6
MEI4,5,0.7964332715730851,77650274,6
IRAK1BP1,5,0.7994222355190297,78867551,6
PHIP,3,0.5997567140477845,78934419,6
HMGN3,3,0.7023423444568586,79201245,6
LCA5,3,0.7171352275885556,79484991,6
SH3BGRL2,1,0.7996387581826689,79631329,6
ELOVL4,3,0.6747350992924088,79914814,6
TTK,3,0.6822863909123164,80003887,6
BCKDHB,3,0.7131632453618747,80106647,6
TENT5A,4,0.7673084796358055,81491439,6
IBTK,2,0.7840839330827543,82169986,6
TPBG,10,0.7298414138535104,82363206,6
UBE3D,3,0.8406167988858437,82892390,6
DOP1A,7,0.7601771663059287,83067666,6
PGM3,3,0.745176366948755,83161150,6
RWDD2A,10,0.7844443123789989,83193357,6
PRSS35,11,0.8091811774815414,83512534,6
CYB5R4,3,0.7082335547119989,83859656,6
MRAP2,2,0.8591095520045829,84033772,6
CEP162,3,0.6049125491714864,84124241,6
TBX18,11,0.7344985545230129,84687351,6
NT5E,11,0.8065336366147848,85449584,6
SNX14,11,0.7631352204353672,85505496,6
SYNCRIP,9,0.6943313794461776,85607785,6
ZNF292,3,0.5106922200246539,87152833,6
SMIM8,3,0.0,87322583,6
C6orf163,3,0.516348857407879,87344813,6
CFAP206,7,0.8377183514578845,87407972,6
SLC35A1,3,0.6167520602654819,87470623,6
RARS2,3,0.6452715168343179,87513938,6
ORC3,3,0.524629222918874,87590067,6
AKIRIN2,3,0.5782729689086124,87674860,6
CNR1,8,0.8674431861704176,88139864,6
RNGTT,3,0.6121082018017143,88609897,6
PNRC1,2,0.7946645649774973,89080751,6
SRSF12,10,0.7161420000291395,89095959,6
PM20D2,7,0.6032400394911801,89146055,6
GABRR2,6,0.46001728541139986,89257208,6
UBE2J1,6,0.031643278820066456,89326625,6
RRAGD,6,0.09224346624408997,89364636,6
ANKRD6,6,0.18425580070451897,89433152,6
LYRM2,6,0.018412005391324815,89568144,6
MDN1,6,0.009654343523737507,89642498,6
CASP8AP2,6,0.0170697587065074,89829894,6
BACH2,6,0.23923920185919267,89926528,6
MAP3K7,6,0.0,90513573,6
EPHA7,1,0.7273227688283621,93240020,6
MANEA,6,0.6752478561082947,95577535,6
FUT9,3,0.7329670012242236,96015974,6
UFL1,6,0.5119164215746205,96521595,6
GPR63,6,0.7181885901167446,96794125,6
NDUFAF4,6,0.3337054098507617,96889315,6
KLHL32,3,0.6836508864826248,96924620,6
MMS22L,6,0.31038774708684547,97142161,6
FBXL4,6,0.391040471599032,98868535,6
FAXC,6,0.5326567497417241,99271168,6
COQ3,6,0.38060423426544676,99369401,6
PNISR,6,0.3649746250185786,99398050,6
USP45,6,0.38668993393716267,99432379,6
TSTD3,3,0.7554294475678779,99520693,6
CCNC,3,0.7292999390665313,99542387,6
ASCC3,6,0.6463223719577457,100508194,6
GRIK2,3,0.6761105270867669,101181257,6
HACE1,9,0.47899871918280645,104728094,6
PREP,9,0.6015722285282803,105273220,6
ATG5,9,0.6153340779661487,106045423,6
PRDM1,8,0.8575249066412078,105993463,6
CRYBG1,9,0.4868286039208215,106360808,6
RTN4IP1,9,0.6101303396384639,106571971,6
QRSL1,9,0.622620226261131,106629578,6
CD24,9,0.5076224429718935,106969831,6
C6orf203,9,0.7033860203168321,107028199,6
BEND3,5,0.7611864113692717,107065182,6
PDSS2,9,0.5475433543199155,107152562,6
SOBP,2,0.8603925940546207,107490106,6
SCML4,10,0.8427746822744726,107702154,6
SEC63,9,0.12450256123693315,107867756,6
OSTM1,9,0.21752171203921633,108041409,6
SNX3,9,0.06923664098131088,108211222,6
AFG1L,9,0.1619400041967135,108294894,6
FOXO3,9,0.145660012419777,108559835,6
ARMC2,9,0.1417360634284447,108848416,6
SESN1,9,0.10964001910907695,108986437,6
CEP57L1,9,0.04127521930483724,109095110,6
CD164,9,0.3045135975536415,109366514,6
PPIL6,9,0.06578968012503494,109390215,6
SMPD2,9,0.027811649250372272,109440724,6
MICAL1,9,0.07518443805831654,109444062,6
ZBTB24,9,0.0,109462594,6
AK9,9,0.1276827073772312,109492856,6
FIG4,9,0.05771782467387099,109691312,6
WASF1,9,0.39148912004919334,110099819,6
CDC40,9,0.08556032069583075,110180141,6
METTL24,2,0.8154985590940943,110245928,6
DDO,9,0.28142908995071203,110391771,6
CDK19,9,0.18819030172955065,110609978,6
AMD1,9,0.3299608331081083,110874770,6
GTF3C6,9,0.23641083508489047,110958706,6
RPF2,9,0.2517930916645954,110982015,6
MFSD4B,9,0.44936239827750146,111259348,6
REV3L,9,0.17121212620064474,111299028,6
TRAF3IP2,9,0.15798115635488363,111555381,6
FYN,4,0.7883123358632381,111660332,6
TUBE1,9,0.3390767625423622,112070663,6
FAM229B,9,0.6697820021612051,112087591,6
LAMA4,11,0.844704675925854,112108757,6
MARCKS,4,0.8251149493687588,113857345,6
HDAC2,5,0.6451429109712411,113933028,6
FRK,5,0.5029015028324391,115931149,6
NT5DC1,9,0.4645841780983273,116100851,6
TSPYL4,9,0.3633749165838742,116249961,6
DSE,2,0.8535630618277145,116254173,6
TSPYL1,5,0.5640793899349955,116267760,6
CALHM6,5,0.6445046793771654,116461370,6
CALHM5,8,0.8566681317271985,116511639,6
RWDD1,6,0.4470781104731545,116571409,6
RSPH4A,6,0.8168665736810805,116616479,6
ZUP1,6,0.37858971171021705,116635618,6
KPNA5,6,0.5937548169336564,116681187,6
FAM162B,4,0.7239533247399349,116752197,6
DCBLD1,3,0.6445549591579487,117453817,6
GOPC,5,0.6446457628946491,117560269,6
NUS1,5,0.30337001932195806,117675469,6
CEP85L,5,0.6528651624421458,118460772,6
MCM9,5,0.710217760294423,118813442,6
ASF1A,5,0.6087394431648864,118894152,6
FAM184A,1,0.8326211929992283,118959763,6
MAN1A1,5,0.8056647084534722,119177205,6
TBC1D32,6,0.03178704635464791,121079494,6
GJA1,3,0.8462819760399484,121435595,6
HSF2,6,0.1554090982845836,122399546,6
SERINC1,6,0.3588807257525115,122443351,6
PKIB,5,0.5600047302131426,122471917,6
SMPDL3A,6,0.7676760988962441,122789049,6
CLVS2,5,0.6322077208326717,122996235,6
NKAIN2,5,0.773403645286409,123804141,6
RNF217,3,0.8508257211001358,124962545,6
TPD52L1,8,0.8144103715308059,125119049,6
HDDC2,6,0.7052733573363101,125219962,6
HEY2,6,0.3050515614060967,125747664,6
NCOA7,6,0.5747121328196982,125781161,6
HINT3,6,0.06556351877590971,125956770,6
TRMT11,6,0.036828832963512026,125986479,6
CENPW,6,0.40458643998929367,126340174,6
RSPO3,11,0.7708592755771778,127118671,6
RNF146,5,0.5634657478032896,127266610,6
ECHDC1,11,0.7299856199752689,127288712,6
THEMIS,6,0.865895002032621,127708072,6
PTPRK,5,0.617123412229778,127968779,6
LAMA2,10,0.8420754771318653,128883141,6
ARHGAP18,5,0.62603708149214,129576132,6
L3MBTL3,2,0.7935305986619328,130013699,6
SAMD3,1,0.7254328896440139,130144315,6
TMEM200A,1,0.8317078974093303,130365734,6
EPB41L2,11,0.7496321591170452,130839347,6
AKAP7,5,0.7131515526413255,131135467,6
ARG1,5,0.713819325715043,131573144,6
MED23,7,0.7575993125900319,131573966,6
ENPP1,5,0.7560772014413302,131808016,6
MOXD1,1,0.7670832302721661,132296055,6
STX7,7,0.7565686265507872,132445867,6
VNN1,5,0.8240209957392017,132680849,6
SLC18B1,5,0.5071758549814436,132769370,6
RPS12,5,0.724635175567647,132814569,6
TBPL1,7,0.7129253551578367,133952170,6
SLC2A12,4,0.7479297231829418,133988697,6
SGK1,4,0.8755786135705657,134169246,6
ALDH8A1,5,0.6082277183871296,134917393,6
HBS1L,1,0.712895766282907,134960378,6
MYB,9,0.8205832161176303,135181308,6
AHI1,1,0.7173549070341518,135283532,6
PDE7B,7,0.8312638568574062,135851701,6
MTFR2,4,0.808820549612021,136231024,6
BCLAF1,1,0.6551142413866922,136256627,6
MAP7,2,0.7752665723050137,136342281,6
MAP3K5,11,0.760505162704938,136557046,6
PEX7,5,0.6802205459455193,136822564,6
IL20RA,5,0.713254599882684,136999971,6
IFNGR1,5,0.8124160249509645,137197484,6
TNFAIP3,5,0.7306174925143598,137867214,6
PERP,2,0.6723855267346203,138088505,6
ARFGEF3,5,0.5079156602985454,138161939,6
HEBP2,5,0.6921316659143997,138403531,6
NHSL1,1,0.7579651667476193,138422043,6
GVQW2,11,0.7736761252579291,138725211,6
CCDC28A,11,0.7439604946358833,138773509,6
ECT2L,8,0.8699511943025513,138795926,6
REPS1,5,0.7322710345121539,138903493,6
ABRACL,7,0.8687953888810098,139028745,6
HECA,5,0.77112512965136,139135080,6
CITED2,7,0.7607472284268241,139371807,6
VTA1,5,0.0,142147162,6
ADGRG6,5,0.5449048636160894,142301854,6
HIVEP2,5,0.44904150729825376,142751469,6
AIG1,5,0.5664895078050998,143060496,6
ADAT2,5,0.5445505338951119,143422832,6
PEX3,5,0.38239178188971046,143450805,6
FUCA2,5,0.5485824067964828,143494811,6
PHACTR2,5,0.7784370133524567,143536845,6
LTV1,5,0.5706959659461103,143843338,6
PLAGL1,2,0.7678191790671767,143940300,6
SF3B5,1,0.6376676828665164,144094881,6
STX11,10,0.8318067436552186,144150526,6
UTRN,1,0.4734793587486721,144285701,6
EPM2A,5,0.5735603362161669,145382535,6
FBXO30,1,0.4467514513457975,145793502,6
SHPRH,5,0.5133986070317051,145864245,6
GRM1,3,0.8245287764066838,146027646,6
RAB32,7,0.7785014815281848,146543833,6
STXBP5,5,0.5128032284582885,147204425,6
SAMD5,11,0.8589852204536655,147508690,6
SASH1,5,0.6481824860842929,148272304,6
UST,10,0.8718358075740004,148747030,6
TAB2,1,0.40975006977707373,149218641,6
PPIL4,1,0.36869578892341126,149504733,6
GINM1,1,0.2942993923102629,149566294,6
KATNA1,1,0.31679621754205567,149594873,6
LATS1,1,0.0,149658153,6
NUP43,1,0.34269987448909933,149724315,6
PCMT1,1,0.27331094665184064,149749443,6
LRP11,1,0.4879234844204162,149818798,6
RAET1E,1,0.5880638067751307,149883375,6
RAET1G,1,0.7273093785116547,149916878,6
ULBP2,2,0.4947297524433415,149942014,6
ULBP3,2,0.5888849269743444,150061053,6
PLEKHG1,8,0.8029846800731154,150599883,6
MTHFD1L,1,0.577537455126658,150865549,6
AKAP12,9,0.7260167263166404,151239967,6
ZBTB2,1,0.5463014866015212,151364115,6
RMND1,1,0.7453929700668154,151404762,6
ARMT1,1,0.6872940018229812,151452258,6
CCDC170,4,0.8256234200408702,151494017,6
ESR1,1,0.5329957031712155,151656691,6
SYNE1,4,0.7624181274657942,152121684,6
MYCT1,8,0.8127086481879127,152697895,6
VIP,8,0.8377319398213964,152750797,6
FBXO5,7,0.6513646866987775,152970519,6
MTRF1L,1,0.7373142623044942,152987362,6
RGS17,1,0.8548977877931727,153004459,6
IPCEF1,7,0.7025225869775704,154154496,6
CNKSR3,1,0.7677531174824017,154387515,6
SCAF8,7,0.5575128025437616,154733325,6
TIAM2,1,0.6310636694715142,154832697,6
TFB1M,7,0.6658093060214417,155256134,6
CLDN20,7,0.7804156693135393,155264013,6
ARID1B,7,0.3885419769745291,156776020,6
TMEM242,7,0.3985433734487046,157289386,6
ZDHHC14,7,0.6254729285902887,157381133,6
SNX9,7,0.6171576247113908,157700387,6
SYNJ2,7,0.5224553746369249,157981863,6
SERAC1,7,0.5060018545982107,158109519,6
GTF2H5,7,0.40954193154992735,158168350,6
TULP4,7,0.35650052970637347,158232236,6
TMEM181,7,0.44483875315370025,158536436,6
DYNLT1,7,0.0,158636474,6
SYTL3,7,0.5668338520478722,158650014,6
EZR,7,0.461007555772065,158765741,6
RSPH3,7,0.42056410352977647,158972871,6
TAGAP,3,0.8744879010007175,159034468,6
SOD2,7,0.6936022210750503,159679119,6
WTAP,7,0.31536274826811805,159725585,6
ACAT2,8,0.8099987055434547,159760328,6
TCP1,7,0.3699256305253775,159778498,6
MRPL18,7,0.3279153205724876,159789812,6
IGF2R,7,0.55884968185066,159969099,6
SLC22A1,7,0.7702794604352615,160121815,6
MAP3K4,7,0.5584212492482292,160991727,6
AGPAT4,3,0.8016131524795621,161129967,6
PRKN,5,0.6077215873689727,161347417,6
PACRG,4,0.873348954274711,162727132,6
QKI,7,0.6631012100529479,163414000,6
PDE10A,5,0.6698352784785646,165327287,6
SFT2D1,7,0.5103505467729514,166319728,6
MPC1,7,0.5862234356579009,166364919,6
RPS6KA2,5,0.731085459537199,166409364,6
RNASET2,7,0.6871126016394327,166929504,6
FGFR1OP,7,0.6185555018651097,166999317,6
AFDN,7,0.6199510051609004,167826922,6
DACT2,3,0.8346456897401122,168292830,6
SMOC2,1,0.8168936592584131,168441151,6
THBS2,10,0.7415635396374316,169215780,6
WDR27,7,0.5568526800809426,169457212,6
C6orf120,7,0.486881332868602,169702190,6
PHF10,7,0.4378103280324943,169703902,6
TCTE3,7,0.7061631090533367,169740109,6
ERMARD,7,0.49457097946193684,169751622,6
DLL1,10,0.7644566134637216,170282206,6
FAM120B,7,0.6420118656583761,170290703,6
PSMB1,7,0.5311014434072361,170535120,6
TBP,7,0.5123517749844875,170554302,6
PDCD2,7,0.43524243997151835,170575295,6
