# Supplementary material for: Gene Co-Expression in Breast Cancer: A Matter of Distance
Source: Front Oncol. 2021 Nov 17;11:726493. doi: 10.3389/fonc.2021.726493 (PMC8636045; doi:10.3389/fonc.2021.726493)
Supplement: Supplementary Material S13 — Piece-wise permutation p-values of the KS statistics, calculated for all bins obtained in Supplementary Material S8 , in every chromosomal region for each phenotype. [file DataSheet_13.zip › SuppMat10/SuppMat10/Clusters/Her2/Her2-chr7-clusters.tsv]

gname,clusterid,assignmentcost,gstart,chromosome
FAM20C,8,0.8103954795919828,192571,7
PDGFA,6,0.7850291237292256,497258,7
PRKAR1B,2,0.795484438024275,549197,7
DNAAF5,3,0.6719008599822243,726699,7
SUN1,3,0.7355790484125452,816615,7
GET4,3,0.717951778902405,876554,7
ADAP1,4,0.85395025578754,897900,7
COX19,3,0.6617713854123684,898778,7
C7orf50,3,0.7135151965085993,996986,7
GPR146,8,0.68307050906626,1044546,7
GPER1,4,0.8798950722592545,1082208,7
ZFAND2A,3,0.7786384049944004,1152071,7
MICALL2,3,0.7654385628947117,1428465,7
INTS1,3,0.6519281742780388,1470277,7
MAFK,3,0.544381515047506,1530702,7
TMEM184A,3,0.5905428413459641,1542235,7
PSMG3,3,0.6634104357372299,1567330,7
ELFN1,8,0.801214007652923,1688119,7
MAD1L1,3,0.6000248050638808,1815793,7
MRM2,3,0.6158062467662295,2234231,7
NUDT1,3,0.6229442560688987,2242222,7
SNX8,3,0.7066283724528967,2251770,7
EIF3B,3,0.6605726513116936,2354086,7
CHST12,3,0.6769091286030532,2403588,7
LFNG,5,0.8109392404396334,2512529,7
BRAT1,6,0.7244110587728407,2537810,7
IQCE,8,0.6539063937677377,2558972,7
TTYH3,3,0.7715035903165972,2631986,7
GNA12,8,0.4697307075725591,2728105,7
CARD11,8,0.7641313688908968,2906141,7
SDK1,8,0.821514378609372,3301252,7
FOXK1,3,0.5025434776157208,4682295,7
AP5Z1,3,0.6895143282412237,4775615,7
RADIL,9,0.6779727210407374,4797055,7
RBAK,3,0.4614593164623846,5045821,7
WIPI2,3,0.5748613416629155,5190196,7
TNRC18,3,0.6207371907343933,5306790,7
FBXL18,3,0.49788796504415467,5431335,7
ACTB,6,0.7874362591760027,5527148,7
FSCN1,2,0.8396548349698145,5592816,7
RNF216,3,0.5092491475124965,5620047,7
CCZ1,6,0.8299230364896796,5898725,7
PMS2,3,0.535671468388792,5970925,7
AIMP2,3,0.6270741422732247,6009255,7
EIF2AK1,3,0.5542736314837242,6022247,7
ANKRD61,3,0.7417807694973317,6031376,7
USP42,3,0.5186520077003496,6104884,7
CYTH3,3,0.7918821906649766,6161776,7
FAM220A,3,0.47534804806011965,6329411,7
RAC1,3,0.5796438188964794,6374527,7
DAGLB,3,0.5347916654318323,6409126,7
KDELR2,3,0.5822443623589301,6445953,7
GRID2IP,9,0.7237021209852772,6497462,7
ZDHHC4,3,0.7795935215077713,6577434,7
C7orf26,3,0.4367683604648209,6590021,7
ZNF853,5,0.8695857774905682,6615610,7
ZNF316,3,0.0,6637318,7
ZNF12,3,0.3393178894330362,6688433,7
CCZ1B,3,0.6554537717449003,6794134,7
C1GALT1,3,0.8331430504363907,7156934,7
COL28A1,4,0.6758359759952841,7356203,7
MIOS,3,0.7113850606008154,7566875,7
RPA3,3,0.5169465270502209,7636518,7
UMAD1,3,0.6544155099310007,7640711,7
GLCCI1,3,0.7454204761572903,7968796,7
ICA1,3,0.848474387032464,8113184,7
NDUFA4,5,0.8037864151906731,10931943,7
PHF14,3,0.7142678756913992,10973336,7
THSD7A,4,0.8081103509267231,11370365,7
TMEM106B,3,0.6632186179001548,12211270,7
VWDE,1,0.8517881483264957,12330885,7
ARL4A,8,0.8004943287610908,12686856,7
ETV1,9,0.8045712005098339,13891229,7
AGMO,1,0.7342440896345298,15200317,7
MEOX2,1,0.7846088858445187,15611212,7
SOSTDC1,3,0.8340284387387858,16461481,7
ANKMY2,7,0.5545228047377212,16599779,7
BZW2,7,0.48953640227945094,16646131,7
TSPAN13,7,0.6478159999494878,16753755,7
AHR,3,0.80603187176272,16916359,7
SNX13,7,0.6871454177477246,17790761,7
HDAC9,9,0.903805624645869,18086949,7
TWISTNB,7,0.6631606778728019,19695461,7
MACC1,9,0.7732960837435472,20134655,7
ITGB8,2,0.8393446262847066,20330702,7
ABCB5,7,0.8107293923646746,20615207,7
SP4,7,0.6410345090922804,21428043,7
DNAH11,7,0.8452448712042439,21543039,7
CDCA7L,7,0.23844413305466772,21900899,7
RAPGEF5,7,0.14558765096837845,22118236,7
STEAP1B,7,0.7834719557201107,22419444,7
TOMM7,7,0.0,22812628,7
FAM126A,3,0.9002579392271138,22889371,7
KLHL7,7,0.06852423366627047,23105758,7
NUPL2,7,0.04714727279344377,23181841,7
GPNMB,2,0.7980105637614008,23235967,7
MALSU1,7,0.01483575165894735,23298739,7
TRA2A,7,0.18503342239632192,23504780,7
CCDC126,7,0.0737026657114066,23597382,7
FAM221A,7,0.09889547951577715,23680130,7
STK31,3,0.8087018086368848,23710203,7
MPP6,7,0.06692557842656033,24573268,7
GSDME,6,0.792310009991006,24698355,7
OSBPL3,7,0.03899381993544515,24796540,7
CYCS,7,0.15316352458375182,25120091,7
C7orf31,7,0.7483621996708569,25134692,7
NFE2L3,7,0.4737168312037411,26152198,7
HNRNPA2B1,7,0.6122629853378649,26173057,7
CBX3,7,0.39488639487562815,26201162,7
SNX10,7,0.7017055909515999,26291895,7
SKAP2,9,0.8522748654354609,26667068,7
HOXA1,7,0.5997069402523356,27093313,7
HOXA2,7,0.14680463234889618,27100354,7
HOXA3,7,0.5289343090373622,27106184,7
HOXA4,7,0.7264373026281362,27128507,7
HOXA5,7,0.3136074575368226,27141052,7
HOXA6,7,0.42928681806270474,27145396,7
HOXA7,7,0.3480922011436982,27153716,7
HOXA9,7,0.08888228293994682,27162438,7
HOXA13,4,0.588533633709882,27193503,7
HIBADH,3,0.6986064001977772,27525442,7
TAX1BP1,3,0.6076608295017527,27739331,7
JAZF1,4,0.7244780088608107,27830573,7
CREB5,9,0.6320815597967144,28299321,7
TRIL,7,0.758660824693192,28953358,7
CPVL,8,0.7894734598592216,28995235,7
CHN2,7,0.3182540913077735,29146569,7
PRR15,7,0.16643892923551673,29563835,7
WIPF3,7,0.27772383069124673,29806486,7
SCRN1,7,0.3979788892180598,29920104,7
FKBP14,7,0.3878913752539508,30010587,7
PLEKHA8,7,0.2736090350939717,30027404,7
MTURN,7,0.685609924288028,30134986,7
ZNRF2,7,0.3312552037347557,30284597,7
NOD1,7,0.0778624495391177,30424527,7
GGCT,7,0.5007210035527532,30496621,7
GARS,7,0.18505216803988755,30594838,7
CRHR2,3,0.8483373216259059,30651942,7
INMT,5,0.86749413418059,30697985,7
MINDY4,7,0.8203552118107207,30771417,7
AQP1,4,0.7867848848983408,30911694,7
ADCYAP1R1,1,0.7842999698083224,31052461,7
PDE1C,7,0.7305151834806851,31751179,7
LSM5,7,0.03976552284101742,32485338,7
AVL9,7,0.19458092585368658,32495426,7
KBTBD2,7,0.273413453620982,32868172,7
FKBP9,7,0.4891178700335782,32957404,7
NT5C3A,7,0.5597509710621456,33014114,7
RP9,7,0.29288133854125475,33094797,7
BBS9,7,0.6772930532772119,33129244,7
BMPER,8,0.8467169949011764,33904308,7
DPY19L1,2,0.7216621078950705,34928876,7
HERPUD2,3,0.5371691991768268,35632659,7
SEPT7,3,0.6163023637201721,35800932,7
EEPD1,2,0.8378629126672509,36153254,7
KIAA0895,8,0.731565233315698,36324221,7
AOAH,2,0.803578487790888,36512949,7
ELMO1,2,0.8533850366142047,36854361,7
GPR141,2,0.9122749343739369,37683796,7
NME8,5,0.8857474625231357,37848597,7
STARD3NL,3,0.7008798729553309,38178222,7
VPS41,8,0.67565165539025,38722974,7
YAE1,7,0.5911526260043651,39566385,7
RALA,3,0.776580781267644,39623565,7
CDK13,3,0.6598978994705074,39950121,7
MPLKIP,7,0.6607474332508483,40126023,7
SUGCT,7,0.8455837787293898,40134977,7
INHBA,4,0.5604178470080634,41667168,7
GLI3,7,0.8584787982419608,41960949,7
C7orf25,8,0.47710624044799865,42908726,7
PSMA2,8,0.5013257101992348,42916861,7
MRPL32,8,0.6752981016650912,42932376,7
HECW1,1,0.8799252325098158,43112629,7
STK17A,8,0.8001994089951443,43582758,7
COA1,8,0.46612985252955874,43608456,7
BLVRA,8,0.7518112719506614,43758680,7
MRPS24,8,0.5969879172874025,43866558,7
URGCP,8,0.44859109078963044,43875894,7
UBE2D4,8,0.18928961496987462,43926436,7
SPDYE1,8,0.42169390895836323,43997897,7
DBNL,8,0.0,44044640,7
POLM,8,0.2482557406536564,44072062,7
AEBP1,4,0.8046560762084576,44104345,7
POLD2,8,0.22232609005837878,44114681,7
YKT6,8,0.20065075113719621,44200968,7
NUDCD3,8,0.1834054229844957,44379119,7
NPC1L1,4,0.8468971039646732,44512535,7
DDX56,8,0.19214350312150863,44565417,7
TMED4,8,0.2101991097261967,44577894,7
OGDH,8,0.33284396630567137,44606572,7
ZMIZ2,8,0.3484839681200379,44748581,7
PPIA,8,0.24715999338344397,44796680,7
H2AFV,8,0.2045759966137194,44826791,7
PURB,8,0.5165816324465373,44876293,7
MYO1G,8,0.8097633646216035,44962662,7
CCM2,8,0.426902085094361,44999475,7
NACAD,4,0.4535642101097511,45080437,7
TBRG4,8,0.5593850920865215,45100100,7
RAMP3,4,0.8388131966500866,45157791,7
IGFBP3,4,0.8460447272400464,45912245,7
TNS3,7,0.5679539835131044,47275154,7
PKD1L1,7,0.5224144739023371,47740202,7
HUS1,7,0.27903393765206375,47963288,7
UPP1,8,0.8228008996134877,48088628,7
IKZF1,4,0.8328996579989354,50304068,7
FIGNL1,7,0.179365398176061,50444128,7
GRB10,5,0.8030883938037197,50590063,7
COBL,4,0.790704821359195,51016212,7
SEC61G,8,0.753712552624141,54752250,7
EGFR,3,0.8422599069922336,55019017,7
LANCL2,1,0.7772427672614757,55365448,7
VOPP1,1,0.8098418091329329,55436056,7
ZNF713,8,0.7471635929265992,55887456,7
NIPSNAP2,1,0.8075332031311163,55951793,7
MRPS17,1,0.8427458039435832,55951877,7
PSPH,8,0.8622744263715101,56011051,7
CCT6A,1,0.7848887205675111,56051685,7
SUMF2,1,0.819620334969658,56064002,7
CHCHD2,1,0.818021008010135,56101573,7
NUPR2,5,0.8349312208511659,56114681,7
ZNF727,6,0.7894895793158012,64045434,7
ZNF736,6,0.6559294182299819,64307459,7
ZNF680,6,0.7721731087197208,64519878,7
ZNF107,1,0.8591091838758969,64666083,7
ZNF138,6,0.719705868213389,64794388,7
ZNF117,6,0.7252833421441975,64971776,7
ERV3-1,9,0.6423619943467489,64990356,7
ZNF92,6,0.6186272168639105,65373799,7
VKORC1L1,6,0.616517676483316,65873074,7
GUSB,4,0.743579608358972,65960684,7
ASL,6,0.7560857931649357,66075798,7
CRCP,6,0.5294446388595135,66114604,7
TPST1,9,0.8313499213159691,66205317,7
KCTD7,6,0.7658769329945592,66628767,7
RABGEF1,6,0.7528018493104477,66682164,7
TMEM248,6,0.5227217229552573,66921225,7
SBDS,6,0.7213705050958275,66987680,7
TYW1,6,0.5660843897024537,66995173,7
AUTS2,6,0.637160398409494,69598296,7
GALNT17,2,0.9229945135993016,71132144,7
CALN1,4,0.8897541587575982,71779491,7
TYW1B,6,0.7650405830747505,72558744,7
POM121,6,0.33960229487832483,72879365,7
NSUN5,6,0.2847414257255919,73302517,7
FZD9,6,0.802963561110721,73433783,7
BAZ1B,6,0.0,73440406,7
BCL7B,6,0.2501008756756724,73536356,7
TBL2,6,0.2433933351423615,73567533,7
VPS37D,6,0.6985636778248346,73667831,7
DNAJC30,6,0.3114219457457984,73680969,7
BUD23,6,0.22780007396558055,73683025,7
STX1A,6,0.36797199388942636,73699206,7
ABHD11,6,0.4355115115270114,73736094,7
CLDN3,3,0.7722861231163167,73768997,7
CLDN4,6,0.35712247848829437,73799542,7
METTL27,9,0.7879392309871112,73834590,7
ELN,6,0.8812857141930431,74027789,7
LIMK1,6,0.4663929369995714,74082933,7
EIF4H,6,0.3104928099086395,74174245,7
LAT2,4,0.4132557793142215,74199652,7
RFC2,6,0.29352454669259154,74231499,7
CLIP2,6,0.6651216703604064,74289475,7
GTF2IRD1,6,0.4815254434112811,74453790,7
GTF2I,6,0.45956111923823506,74650231,7
NCF1,2,0.8849319876942938,74773962,7
GTF2IRD2,6,0.5638572933833828,74796144,7
CASTOR2,6,0.7524951290143007,74964818,7
RCC1L,6,0.32335013787981004,75027122,7
GTF2IRD2B,6,0.5009223674571963,75092396,7
TRIM73,6,0.6403205659158804,75395063,7
POM121C,6,0.4052358782063653,75416786,7
SPDYE5,6,0.571991345131935,75493625,7
HIP1,6,0.6423824865282477,75533298,7
RHBDD2,6,0.572910374329167,75842602,7
POR,6,0.5844450775507248,75899200,7
TMEM120A,6,0.7236720115038857,75986831,7
STYXL1,6,0.4927470530359952,75996338,7
MDH2,6,0.4525775778490446,76048051,7
SRRM3,7,0.8771799973879295,76201896,7
HSPB1,9,0.8277486079461781,76302673,7
YWHAG,6,0.5904948205027654,76326799,7
SSC4D,6,0.8840139925151718,76389334,7
ZP3,6,0.7009544793455937,76397518,7
DTX2,5,0.7832436019530897,76461676,7
UPK3B,2,0.6915075920646627,76510428,7
POMZP3,6,0.603444778996974,76609986,7
CCDC146,8,0.7157821014001937,77122434,7
FGL2,3,0.8039193108835087,77193369,7
GSAP,9,0.6548438687531313,77310751,7
PTPN12,6,0.7374447537081077,77537295,7
RSBN1L,9,0.5951483400088007,77696459,7
TMEM60,9,0.6491803776891264,77793728,7
PHTF2,5,0.7788319678301522,77798792,7
MAGI2,6,0.8361180023694879,78017055,7
CD36,1,0.6708277606915483,80369575,7
SEMA3C,1,0.8730859759355025,80742538,7
HGF,3,0.8268370065607942,81699010,7
CACNA2D1,4,0.4150928159012578,81946444,7
PCLO,9,0.4830323259915781,82754012,7
SEMA3E,9,0.8713024707141416,83363238,7
SEMA3A,3,0.9040053674348871,83955777,7
SEMA3D,4,0.6826589642237277,84995553,7
KIAA1324L,6,0.6753778619251768,86876906,7
DMTF1,9,0.5711320538066499,87152361,7
TMEM243,9,0.6459976570074881,87196160,7
CROT,7,0.6200181234522852,87345681,7
ABCB4,7,0.811942665492974,87401697,7
ABCB1,8,0.8614886165690782,87503633,7
RUNDC3B,3,0.8222552036764679,87627548,7
SLC25A40,9,0.542456891183901,87833568,7
DBF4,9,0.39956448832484226,87876216,7
ADAM22,4,0.7020041319991299,87934143,7
SRI,6,0.7287862998342274,88205118,7
STEAP4,2,0.814378059820851,88270892,7
STEAP1,1,0.8078133283148149,90154456,7
STEAP2,1,0.766156630109057,90167590,7
CFAP69,9,0.7038166049632114,90245174,7
GTPBP10,9,0.5323835241257284,90335223,7
CLDN12,9,0.6657475572218116,90383721,7
CDK14,9,0.6831723044522051,90466424,7
FZD1,9,0.7793167213919938,91264364,7
MTERF1,9,0.637106728272415,91692008,7
AKAP9,9,0.6572135707512298,91940867,7
CYP51A1,7,0.670469776288115,92112153,7
KRIT1,9,0.4456888817885416,92198969,7
ANKIB1,9,0.4962270259174326,92245974,7
GATAD1,9,0.5597179216308361,92447482,7
ERVW-1,4,0.8344981325601443,92468380,7
PEX1,9,0.48909393891186115,92487020,7
RBM48,9,0.6066956535676464,92528773,7
FAM133B,9,0.707414951573232,92560793,7
CDK6,4,0.6751428512128126,92604921,7
SAMD9,4,0.7730920533639978,93099513,7
SAMD9L,7,0.7750830319430112,93130056,7
VPS50,5,0.7153713979327674,93232340,7
CALCR,6,0.8491765257531819,93424487,7
GNG11,4,0.7512744199789868,93921699,7
BET1,9,0.6647480199250729,93962762,7
COL1A2,5,0.8849358885107785,94394561,7
CASD1,5,0.697590215133064,94509219,7
SGCE,3,0.8135915879440048,94524204,7
PEG10,4,0.9311889522966716,94656325,7
PPP1R9A,9,0.518177953764601,94907202,7
PON2,9,0.6052070191345291,95404862,7
DYNC1I1,5,0.8400125501994273,95772506,7
SLC25A13,9,0.6361422294164495,96120220,7
SEM1,9,0.43633273544581685,96481626,7
DLX6,7,0.7297222673446677,97005553,7
DLX5,3,0.8361786387821678,97020396,7
SDHAF3,8,0.7363019907042505,97116590,7
ASNS,3,0.8019352613400342,97851677,7
LMTK2,9,0.49760100629792936,98106862,7
TECPR1,9,0.3924164688434969,98214624,7
BRI3,9,0.6145308640812359,98252379,7
BAIAP2L1,9,0.7055208149809358,98291650,7
TRRAP,9,0.34312703298442304,98877933,7
SMURF1,9,0.4470191407805527,99027438,7
ARPC1A,9,0.4087169675113056,99325898,7
ARPC1B,7,0.5922074221329343,99374249,7
PDAP1,9,0.37425267075916613,99392048,7
BUD31,9,0.34055970536485813,99408641,7
PTCD1,9,0.5456976446922029,99416739,7
CPSF4,9,0.2533609268291762,99438922,7
ATP5MF,9,0.33820866352006196,99448475,7
ZNF789,9,0.6557883816846661,99472890,7
ZNF394,9,0.38049581228829266,99473877,7
ZKSCAN5,9,0.3730000435447003,99504651,7
FAM200A,9,0.5555168058409199,99546300,7
ZNF655,9,0.7007353237304015,99558406,7
TMEM225B,9,0.750341390792332,99598267,7
ZSCAN25,9,0.31672277987619657,99616946,7
CYP3A7,7,0.6388494871753765,99684957,7
TRIM4,9,0.5258165250288523,99876958,7
GJC3,1,0.851400999646414,99923269,7
AZGP1,2,0.7488094418549336,99966720,7
ZKSCAN1,9,0.5136103766965628,100015572,7
ZSCAN21,9,0.3548038955623153,100049774,7
ZNF3,9,0.418489033591639,100064033,7
COPS6,9,0.0,100088969,7
MCM7,9,0.1649317527745744,100092728,7
AP4M1,9,0.19385250048079994,100101549,7
TAF6,9,0.1586216815030238,100107070,7
CNPY4,9,0.3105632171900464,100119634,7
MBLAC1,9,0.3564176844194068,100126785,7
LAMTOR4,9,0.24722947305513787,100148907,7
GAL3ST4,7,0.8734327432071765,100159244,7
GPC2,9,0.4418337806165493,100169606,7
STAG3,9,0.25821032380706543,100177563,7
CASTOR3,9,0.2896124120189978,100200653,7
PVRIG,9,0.7282336915850331,100218241,7
SPDYE3,9,0.22211990022133465,100307702,7
PILRB,9,0.3221163955251485,100352176,7
PILRA,9,0.8086686848790003,100367530,7
ZCWPW1,9,0.3028127045257287,100400826,7
MEPCE,9,0.23412112563170762,100428790,7
PPP1R35,9,0.1676276855929717,100435282,7
C7orf61,9,0.5826121946663674,100456620,7
TSC22D4,9,0.2599170585816366,100463359,7
NYAP1,2,0.7035132043101864,100483927,7
AGFG2,9,0.5035317963645682,100539203,7
LRCH4,9,0.22555901555411872,100574011,7
FBXO24,9,0.3341788367544778,100583982,7
PCOLCE,9,0.856387069030513,100602363,7
MOSPD3,9,0.23015124300376877,100612102,7
TFR2,9,0.6908258927383388,100620416,7
GNB2,9,0.15983666459641532,100673567,7
GIGYF1,9,0.1903356295511084,100679507,7
POP7,9,0.1991891008807496,100706121,7
EPO,9,0.4423148967582937,100720468,7
EPHB4,9,0.29768785710288426,100802565,7
SLC12A9,9,0.293880916349221,100826820,7
TRIP6,6,0.8249513863990906,100867387,7
SRRT,9,0.42892780807473563,100875103,7
UFSP1,9,0.25980845819433696,100888721,7
MUC3A,1,0.7522035252282605,100949534,7
TRIM56,7,0.7923160850219135,101085481,7
SERPINE1,4,0.7339837739726645,101127089,7
AP1S1,1,0.6933133192690459,101154456,7
PLOD3,4,0.6607962540589487,101205977,7
ZNHIT1,1,0.5545421977156616,101218165,7
CLDN15,5,0.6987105355217477,101232092,7
FIS1,1,0.6154004273592265,101239458,7
IFT22,5,0.611504623062088,101310906,7
CUX1,8,0.7509807242032795,101815904,7
SH2B2,7,0.7619487000789096,102285091,7
SPDYE6,4,0.8168716334306341,102347206,7
PRKRIP1,5,0.5821081920736053,102363872,7
ORAI2,5,0.7771884294858821,102433106,7
ALKBH4,5,0.0,102456238,7
LRWD1,5,0.4554429408520281,102464956,7
POLR2J,5,0.6772047845920188,102473118,7
POLR2J3,3,0.7059982501172783,102537918,7
SPDYE2,7,0.872038078388605,102551232,7
RASA4,5,0.8045206638844985,102573807,7
FAM185A,1,0.7357816379654287,102748971,7
FBXL13,1,0.7330198523417883,102813230,7
LRRC17,4,0.827838515315365,102913000,7
ARMC10,1,0.7259958211740807,103074881,7
NAPEPLD,5,0.7182269398821681,103099776,7
PMPCB,1,0.561698590630751,103297435,7
DNAJC2,1,0.42639685292319873,103312289,7
PSMC2,1,0.0,103344254,7
SLC26A5,1,0.7855502086603594,103352730,7
RELN,4,0.0,103471784,7
ORC5,1,0.5171610682104523,104126341,7
KMT2E,1,0.5865983093680731,105014190,7
SRPK2,1,0.6927182133039742,105110704,7
PUS7,5,0.614394356316374,105439661,7
RINT1,1,0.6003987995321607,105532169,7
EFCAB10,8,0.8357796550675334,105565120,7
ATXN7L1,1,0.7242776329881372,105605067,7
CDHR3,5,0.7494024732405944,105876796,7
SYPL1,5,0.7183407624198807,106090503,7
NAMPT,7,0.8012054355664464,106248298,7
CCDC71L,4,0.7824837146295273,106654360,7
PIK3CG,1,0.7920393141948835,106865278,7
PRKAR2B,3,0.777948811927953,107044705,7
HBP1,1,0.7048396197761361,107168961,7
COG5,1,0.6973424760185539,107201555,7
DUS4L,1,0.5549855460228309,107563484,7
BCAP29,3,0.7644972687678223,107579977,7
SLC26A4,8,0.7517922873151587,107660828,7
CBLL1,1,0.5882129948933721,107743949,7
DLD,1,0.6085034218248833,107891162,7
LAMB1,1,0.8389644626212115,107923799,7
PNPLA8,2,0.677919845306659,108470417,7
THAP5,5,0.577542824152149,108554543,7
DNAJB9,5,0.8481147208619139,108569867,7
IMMP2L,1,0.7434918476135042,110663051,7
LRRN3,4,0.14920908189014503,111091006,7
DOCK4,1,0.7372957390803865,111726110,7
ZNF277,1,0.699635950627228,112206588,7
IFRD1,6,0.6506533418929519,112422968,7
TMEM168,5,0.706296782804394,112762382,7
BMT2,1,0.6191583031025696,112819147,7
GPR85,3,0.817006835541476,113078331,7
SMIM30,7,0.7839690867673611,113116718,7
FOXP2,7,0.7047388755529509,114086327,7
MDFIC,5,0.7685077283340924,114922154,7
TFEC,8,0.7290172162546006,115935148,7
TES,2,0.8094284575352276,116210506,7
CAV2,9,0.8058290358805114,116287380,7
CAV1,8,0.818135953266673,116525001,7
MET,8,0.6954553268916612,116672196,7
CAPZA2,5,0.6976623202026652,116811070,7
ST7,7,0.814843391138415,116953238,7
CTTNBP2,5,0.9284307071845348,117710651,7
LSM8,1,0.826506193594766,118184144,7
ANKRD7,2,0.7371395481852391,118214669,7
KCND2,1,0.8639025711696485,120273175,7
TSPAN12,9,0.7340270072204462,120787320,7
ING3,2,0.7228452082007003,120950763,7
FAM3C,5,0.8749749053814786,121348878,7
PTPRZ1,2,0.8496943789562312,121873089,7
AASS,4,0.682435500580455,122073549,7
CADPS2,5,0.8479423096957418,122318411,7
IQUB,8,0.7790892074415381,123452193,7
NDUFA5,5,0.6916444133364515,123536997,7
WASL,1,0.686327034127365,123681943,7
GPR37,2,0.7784842425431493,124745997,7
POT1,1,0.5596588018880359,124822386,7
GRM8,2,0.7743613833670934,126438598,7
ZNF800,1,0.6726925222135498,127346790,7
GCC1,5,0.7156504064219282,127580628,7
ARF5,5,0.6682358385687923,127588386,7
SND1,1,0.7953842020681972,127652194,7
LRRC4,5,0.7955194061585424,128027071,7
RBM28,5,0.6922681758732564,128297685,7
IMPDH1,5,0.7689516843270723,128392277,7
HILPDA,2,0.7198543034492939,128455849,7
METTL2B,7,0.7653054070252567,128476729,7
FAM71F2,9,0.8444109978549239,128672288,7
CALU,6,0.7622844844336487,128739292,7
OPN1SW,9,0.7978570652508729,128772491,7
CCDC136,9,0.8286200180445997,128790757,7
KCP,3,0.7199967136337955,128862451,7
ATP6V1F,2,0.606160724219668,128862856,7
ATP6V1FNB,5,0.8060983854039622,128866330,7
IRF5,8,0.8196735303387748,128937457,7
TNPO3,2,0.7132597518073406,128954180,7
TSPAN33,6,0.9148263108566966,129144707,7
SMO,1,0.7680419628525119,129188633,7
AHCYL2,2,0.7591294686768891,129225023,7
SMKR1,5,0.8548332780687461,129502531,7
NRF1,4,0.7614120878492061,129611720,7
UBE2H,4,0.8066453688849495,129830732,7
ZC3HC1,5,0.5852568904095354,130018286,7
KLHDC10,2,0.7401795354780294,130070534,7
TMEM209,5,0.817613607291072,130164713,7
CPA4,8,0.5665069046531677,130293134,7
CPA5,8,0.6289972424229106,130344816,7
CEP41,2,0.8163171936262852,130393771,7
MEST,8,0.8159117486646873,130486171,7
COPG2,5,0.847723147269378,130506238,7
KLF14,9,0.883788054448305,130731235,7
MKLN1,3,0.7729140365039117,131110096,7
PODXL,4,0.6742883705201363,131500262,7
CHCHD3,2,0.6736918067856836,132784870,7
EXOC4,2,0.5966645995738821,133253073,7
LRGUK,5,0.819605289827388,134127299,7
SLC35B4,1,0.7923606273766709,134289332,7
AKR1B1,1,0.8342998576996548,134442356,7
BPGM,7,0.2681044011250231,134646811,7
CALD1,9,0.8229414096640841,134744252,7
AGBL3,8,0.7717682855716231,134986508,7
CYREN,1,0.6868569522638464,135092363,7
TMEM140,2,0.5833669767747047,135148072,7
WDR91,2,0.8149592429823062,135183839,7
CNOT4,4,0.8042047760263269,135361795,7
NUP205,2,0.8067233153239217,135557917,7
STMP1,2,0.8396913793723043,135662496,7
SLC13A4,3,0.7361382930878007,135681237,7
FAM180A,2,0.8455914923227726,135728348,7
MTPN,2,0.6884274916111615,135926760,7
DGKI,2,0.7310478584575719,137381037,7
CREB3L2,7,0.7903039091573824,137874979,7
TRIM24,1,0.789307137485743,138460259,7
SVOPL,1,0.7989494614455591,138594285,7
KIAA1549,2,0.7586798979695051,138831381,7
ZC3HAV1L,7,0.9006830828491478,139025706,7
ZC3HAV1,9,0.8121624041770523,139043515,7
TTC26,2,0.7425708930498236,139133744,7
UBN2,2,0.7819947636932152,139230356,7
FMC1,1,0.7254897923526198,139339457,7
LUC7L2,2,0.7999138116910642,139340359,7
KLRG2,8,0.8790383069474356,139452690,7
CLEC2L,2,0.8048198473309436,139523685,7
HIPK2,1,0.8273631975878981,139561570,7
TBXAS1,5,0.8435457018278485,139777051,7
PARP12,2,0.6863292088290626,140023744,7
KDM7A,3,0.8045830060433312,140084746,7
SLC37A3,2,0.7427530012848813,140293693,7
RAB19,2,0.7671784661524307,140404043,7
MKRN1,2,0.6809059431901352,140453033,7
DENND2A,3,0.8576962611293002,140518420,7
ADCK2,2,0.6275796664007556,140672945,7
NDUFB2,2,0.6821615753033285,140690777,7
BRAF,2,0.7935250073634854,140719327,7
MRPS33,1,0.6156588500138361,141002610,7
TMEM178B,7,0.5002975653178083,141074064,7
AGK,2,0.5806862827303265,141551278,7
KIAA1147,8,0.794094457340743,141656728,7
SSBP1,1,0.5847676224855385,141738334,7
TAS2R4,4,0.8462635365187003,141778442,7
TAS2R5,2,0.8289020508920232,141790217,7
CLEC5A,9,0.8074422423918477,141927357,7
EPHB6,5,0.7866484428442669,142855061,7
TRPV6,4,0.6754854121321652,142871208,7
KEL,8,0.6567589824937192,142941114,7
GSTK1,2,0.5391738419253627,143244093,7
TMEM139,2,0.7527076102270609,143279957,7
CASP2,2,0.5779182944456389,143288215,7
FAM131B,4,0.7440306966149876,143353400,7
ZYX,2,0.7363947920918004,143381295,7
EPHA1,2,0.5682996853431024,143390289,7
TCAF2,2,0.8050388082367991,143620952,7
TCAF1,3,0.7518338047437544,143851375,7
CTAGE4,5,0.7830555402280812,144183466,7
ARHGEF35,3,0.8579590193560936,144186083,7
OR2A7,1,0.8171897574038889,144257663,7
CTAGE8,2,0.7033867747867377,144266701,7
ARHGEF5,2,0.644906444219731,144355288,7
TPK1,9,0.8325672607135703,144451941,7
CUL1,2,0.6763504285807294,148697914,7
EZH2,2,0.6675086927791343,148807383,7
PDIA4,6,0.806616373426877,149003062,7
ZNF786,5,0.740538476928888,149069643,7
ZNF425,2,0.6959788152582715,149102784,7
ZNF398,2,0.5715027933455228,149126416,7
ZNF282,2,0.5949946351434073,149195546,7
ZNF212,2,0.611692972888843,149239651,7
ZNF783,2,0.7205156467108758,149262171,7
ZNF777,2,0.6679264116051975,149431363,7
ZNF746,2,0.6561528629156016,149472696,7
KRBA1,2,0.728408492668648,149714781,7
ZNF467,2,0.7590014036774867,149764182,7
SSPO,2,0.8591820313873857,149776042,7
ZNF862,2,0.808232152620616,149838375,7
ATP6V0E2,2,0.8365902167939555,149872968,7
ACTR3C,3,0.8730513393069417,150243916,7
LRRC61,5,0.7697197429362014,150323263,7
ZBED6CL,2,0.8564898988901695,150322639,7
RARRES2,2,0.8060937489950661,150338317,7
REPIN1,2,0.7057503547878459,150368189,7
ZNF775,2,0.7907788139315044,150368790,7
GIMAP8,5,0.8172845432917519,150450630,7
GIMAP7,8,0.7424908101221812,150514872,7
GIMAP4,2,0.7625400023631941,150567369,7
GIMAP6,4,0.8119782141649736,150625375,7
GIMAP2,8,0.699580077040368,150685697,7
GIMAP1,4,0.7955429816818091,150716606,7
GIMAP5,8,0.8131714027683626,150722253,7
TMEM176B,8,0.8179812004037734,150791285,7
TMEM176A,8,0.8448229862445531,150800403,7
AOC1,3,0.8575450091526005,150824627,7
KCNH2,1,0.828761060364814,150944961,7
NOS3,4,0.8233972433444241,150991017,7
ATG9B,9,0.7532714109757895,151012209,7
ABCB8,2,0.6481187214978323,151028422,7
ASIC3,1,0.8356314805641996,151048292,7
CDK5,2,0.661867551601802,151053815,7
SLC4A2,2,0.5526211002264021,151057210,7
FASTK,2,0.6993134137439603,151076593,7
TMUB1,2,0.6534149311618067,151081085,7
AGAP3,5,0.7366256477473738,151085831,7
ABCF2,2,0.5069935935790598,151211484,7
CHPF2,2,0.7341999859883233,151232489,7
SMARCD3,5,0.7574664248511234,151238764,7
NUB1,2,0.5052115244042316,151341699,7
WDR86,4,0.7111598732386785,151375909,7
CRYGN,4,0.5262837017215349,151428835,7
RHEB,2,0.535883611428432,151466012,7
PRKAG2,1,0.8623399288368849,151556124,7
GALNT11,2,0.732375423483528,152025674,7
KMT2C,1,0.746061801365231,152134922,7
XRCC2,2,0.7388997716589571,152644776,7
ACTR3B,7,0.7275557955268436,152759749,7
DPP6,1,0.8662842153963268,153887097,7
PAXIP1,2,0.628533650268583,154943687,7
INSIG1,2,0.7386646146350287,155297776,7
EN2,5,0.9213665601104857,155458129,7
RBM33,7,0.49758361059844014,155644451,7
RNF32,9,0.7448493598037038,156640281,7
LMBR1,2,0.659142912740754,156668946,7
NOM1,2,0.6605909171813034,156949712,7
UBE3C,2,0.48593949269998626,157138916,7
DNAJB6,2,0.6479999256927161,157335381,7
PTPRN2,3,0.820793143067589,157539056,7
NCAPG2,2,0.37430404974082854,158631311,7
ESYT2,2,0.0,158730995,7
WDR60,2,0.5164759074601606,158856558,7
VIPR2,5,0.8097877307393524,159028175,7
