# Supplementary material for: Gene Co-Expression in Breast Cancer: A Matter of Distance
Source: Front Oncol. 2021 Nov 17;11:726493. doi: 10.3389/fonc.2021.726493 (PMC8636045; doi:10.3389/fonc.2021.726493)
Supplement: Supplementary Material S13 — Piece-wise permutation p-values of the KS statistics, calculated for all bins obtained in Supplementary Material S8 , in every chromosomal region for each phenotype. [file DataSheet_13.zip › SuppMat10/SuppMat10/Clusters/Her2/Her2-chr8-clusters.tsv]

gname,clusterid,assignmentcost,gstart,chromosome
ZNF596,7,0.6167747555320549,232137,8
FBXO25,7,0.6788548750524428,406428,8
TDRP,3,0.7765504740989292,489792,8
ERICH1,3,0.6337351917656198,614746,8
DLGAP2,3,0.7885631678937107,737596,8
CLN8,7,0.5537605346574378,1755778,8
ARHGEF10,7,0.6881718703585111,1823926,8
KBTBD11,3,0.5729031684273751,1973677,8
MCPH1,7,0.5586776336765096,6406596,8
ANGPT2,4,0.8471295378641959,6499651,8
AGPAT5,7,0.6720731103866971,6708642,8
XKR5,5,0.8096245032636287,6808517,8
DEFB1,1,0.786142340933499,6870592,8
PRAG1,7,0.7379436293675063,8317736,8
CLDN23,7,0.766966616032648,8701938,8
MFHAS1,7,0.7894724634660188,8783354,8
ERI1,7,0.5347338623728571,9002147,8
PPP1R3B,7,0.6691238179588469,9136255,8
TNKS,7,0.5513925149233085,9555912,8
MSRA,4,0.6915691739096432,10054292,8
RP1L1,3,0.6649668061552124,10606349,8
SOX7,9,0.8715856619248548,10723768,8
PINX1,7,0.6591391286612325,10764961,8
XKR6,4,0.8016550535158683,10896045,8
MTMR9,7,0.5289909001240034,11284816,8
FAM167A,3,0.5950163381621555,11421476,8
NEIL2,3,0.55297102652626,11769639,8
FDFT1,3,0.5593201435592018,11795573,8
CTSB,7,0.7780839405779684,11842524,8
FAM86B1,7,0.6609790585071212,12182096,8
FAM86B2,3,0.6740628751849247,12425614,8
LONRF1,3,0.5366925221435033,12721906,8
TRMT9B,6,0.36672381675479426,12945642,8
DLC1,6,0.5009306782667095,13083361,8
C8orf48,6,0.8487404034821643,13566869,8
TUSC3,10,0.8043073269882681,15417215,8
MSR1,6,0.8616517345821436,16107878,8
MICU3,4,0.821289446744552,17027238,8
ZDHHC2,3,0.8232904963944834,17156482,8
CNOT7,7,0.6862303874624492,17224966,8
VPS37A,7,0.6963427814174602,17246931,8
MTMR7,8,0.7869414032473178,17296794,8
PDGFRL,2,0.8182262256991656,17576433,8
MTUS1,3,0.7245679725051023,17643795,8
PCM1,7,0.8303585024663145,17922840,8
ASAH1,7,0.6567973862647574,18055992,8
PSD3,6,0.22989023187740298,18527303,8
SH2D4A,7,0.5342194901466852,19313693,8
CSGALNACT1,7,0.6508959916458699,19404161,8
INTS10,7,0.2943780605874895,19817391,8
ATP6V1B2,7,0.4657774888253464,20197381,8
LZTS1,9,0.8811928474571389,20246165,8
DOK2,8,0.8509285999852277,21908873,8
XPO7,7,0.1990098503603016,21919662,8
NPM2,10,0.777796000470496,22024125,8
DMTN,7,0.8090486767369749,22048995,8
FAM160B2,7,0.26081964416962966,22089150,8
NUDT18,7,0.5817520527927929,22106874,8
HR,1,0.8128889009066271,22114419,8
REEP4,7,0.47624176874988133,22138020,8
BMP1,2,0.8238536491378559,22165140,8
PHYHIP,4,0.7519271393992799,22219703,8
POLR3D,7,0.2893638389760791,22245133,8
PIWIL2,8,0.8836913675470341,22275316,8
SLC39A14,7,0.495113872628667,22367249,8
PPP3CC,7,0.5646299947547694,22440819,8
SORBS3,7,0.6047658469432449,22544986,8
PDLIM2,3,0.5029690740017104,22578279,8
C8orf58,7,0.43007792638302533,22599599,8
CCAR2,7,0.0,22604632,8
BIN3,7,0.19505973484654604,22620418,8
EGR3,3,0.8880485567843455,22687659,8
RHOBTB2,7,0.5878387958685016,22987417,8
TNFRSF10B,7,0.4532876973615688,23020133,8
TNFRSF10C,3,0.7891993877797475,23102590,8
TNFRSF10D,6,0.7462086437442449,23135588,8
TNFRSF10A,7,0.49068854689185193,23190452,8
CHMP7,7,0.35955598867392013,23243637,8
R3HCC1,7,0.38361512238792417,23270120,8
LOXL2,2,0.7443805054535799,23297189,8
ENTPD4,7,0.3862891145136772,23385783,8
SLC25A37,3,0.4022544105879061,23528956,8
NKX3-1,6,0.8480876213537031,23678697,8
STC1,7,0.8394047350907348,23841929,8
ADAM28,7,0.8829990048934293,24294040,8
DOCK5,3,0.5375392295139154,25184689,8
GNRH1,3,0.5888605112061459,25419258,8
KCTD9,3,0.513633833780659,25427847,8
CDCA2,7,0.4846736598432456,25459199,8
EBF2,7,0.8165516817432655,25841725,8
PPP2R2A,7,0.33240034384537875,26291508,8
BNIP3L,7,0.4648756084277076,26383054,8
PNMA2,4,0.7399576186338994,26504701,8
DPYSL2,6,0.7577629280927798,26514031,8
TRIM35,7,0.5857083486647894,27284886,8
PTK2B,7,0.5779351986095651,27311482,8
EPHX2,7,0.6886974246411168,27490779,8
CLU,3,0.7675477549006128,27596917,8
SCARA3,3,0.7463320856092674,27633868,8
CCDC25,7,0.4143235985183552,27733316,8
ESCO2,7,0.4664929089119577,27771949,8
PBK,7,0.5189212136968647,27809624,8
SCARA5,3,0.8426440746451123,27869883,8
ELP3,3,0.4766078268010234,28089673,8
ZNF395,3,0.0,28345590,8
FBXO16,7,0.7124055126078512,28348287,8
FZD3,7,0.6217506016360098,28494205,8
EXTL3,7,0.4930238202812195,28600469,8
INTS9,7,0.39138241809773866,28767661,8
HMBOX1,3,0.4207938671342212,28890395,8
KIF13B,3,0.6156736672009984,29067278,8
DUSP4,9,0.8422880940105929,29333064,8
SARAF,6,0.692267714440308,30063012,8
LEPROTL1,6,0.6777210007697889,30095398,8
DCTN6,6,0.6949176692355139,30156319,8
RBPMS,4,0.802858919640937,30384511,8
GTF2E2,5,0.6593392800904594,30578318,8
GSR,7,0.6750585012252703,30678066,8
UBXN8,7,0.7246563819567275,30732247,8
PPP2CB,7,0.6879480791055671,30774457,8
PURG,7,0.7869689603756301,30995802,8
WRN,5,0.6667574016123057,31033788,8
NRG1,10,0.6067840858856892,31639222,8
FUT10,6,0.738562294972869,33370824,8
TTI2,5,0.6803036379299721,33473386,8
MAK16,5,0.7034890604410428,33485182,8
RNF122,4,0.7151329949425418,33547754,8
ZNF703,9,0.49571132288013997,37695782,8
ERLIN2,9,0.40898892040652113,37736601,8
PLPBP,9,0.49078489080703436,37762595,8
ADGRA2,7,0.8373530409008303,37784191,8
BRF2,9,0.5436464306311664,37843268,8
RAB11FIP1,9,0.5893992272892226,37858618,8
EIF4EBP1,9,0.4812685382480828,38030534,8
ASH2L,9,0.4177686555075192,38105242,8
STAR,5,0.8429658879792405,38143649,8
LSM1,6,0.5835163402547743,38163335,8
BAG4,6,0.6399000690689339,38176533,8
DDHD2,6,0.5856941002041327,38225218,8
PLPP5,6,0.5366909746963153,38263130,8
NSD3,6,0.0,38269704,8
LETM2,6,0.16315564412272132,38386207,8
FGFR1,10,0.8357175806997562,38400215,8
C8orf86,6,0.7742484282931723,38510834,8
TACC1,6,0.6983586215772728,38728186,8
PLEKHA2,6,0.6498144654884916,38901235,8
TM2D2,6,0.31511989530606255,38988808,8
ADAM9,6,0.3315365946730826,38996869,8
ADAM32,6,0.6886273019018476,39106990,8
SFRP1,5,0.5729196992894531,41261962,8
GOLGA7,5,0.0,41490396,8
GINS4,5,0.0966200220176221,41529218,8
GPAT4,5,0.10714242022005493,41577187,8
KAT6A,5,0.20467257996476562,41929479,8
AP3M2,5,0.19840675665359997,42152946,8
PLAT,1,0.8224883868162204,42175233,8
IKBKB,5,0.2593148589135249,42271302,8
POLB,5,0.2211738686757978,42338454,8
DKK4,5,0.7182485258660578,42374063,8
VDAC3,5,0.3691222202124028,42391624,8
SLC20A2,5,0.4072573763723524,42416475,8
SMIM19,10,0.4587093438270837,42541155,8
THAP1,5,0.3624932326491882,42836674,8
RNF170,5,0.40402389647323056,42849637,8
HOOK3,5,0.45010426182226604,42896946,8
FNTA,5,0.3888250993304563,43034194,8
POMK,5,0.4930302200771295,43093506,8
HGSNAT,5,0.4043303341733302,43140464,8
SPIDR,3,0.6303088033408664,47260575,8
CEBPD,3,0.7784787966610831,47736909,8
PRKDC,4,0.6481563462954554,47773108,8
MCM4,4,0.509726153746898,47960185,8
UBE2V2,4,0.5797717875113931,48008415,8
EFCAB1,1,0.8428782716487968,48710789,8
SNAI2,10,0.7304866064233417,48917598,8
PCMTD1,4,0.5628131782632035,51817575,8
RB1CC1,4,0.4050009492048485,52622458,8
ATP6V1H,4,0.0,53715543,8
RGS20,4,0.7760678705963235,53851795,8
TCEA1,4,0.4040664776515065,53966552,8
LYPLA1,4,0.6246939927185791,54046367,8
MRPL15,4,0.47610188309143986,54135210,8
SOX17,3,0.7682539705553075,54457935,8
TMEM68,4,0.48009552814098067,55696424,8
TGS1,4,0.4786833673313995,55773142,8
LYN,3,0.7076432897577238,55879835,8
RPS20,4,0.6560538639196698,56067295,8
PLAG1,4,0.8576765480118748,56160909,8
CHCHD7,4,0.6743414503206415,56211686,8
IMPAD1,4,0.47466560145712433,56957931,8
FAM110B,4,0.6675564341048477,57994509,8
UBXN2B,4,0.6554242078630077,58411359,8
SDCBP,4,0.6913129265792465,58552924,8
NSMAF,4,0.6186951876827269,58583508,8
TOX,4,0.7225058456258879,58805412,8
CA8,5,0.8780413436267661,60185412,8
RAB2A,8,0.5397485612753492,60516936,8
CHD7,8,0.7162279866761323,60678740,8
CLVS1,4,0.578315290259359,61057158,8
ASPH,4,0.7123253425006417,61500556,8
GGH,4,0.6166449530848557,63015079,8
TTPA,8,0.6328363995576107,63048553,8
YTHDF3,8,0.4701599428096561,63168553,8
BHLHE22,1,0.8346514856927559,64580367,8
CYP7B1,7,0.76332207225415,64587763,8
ARMC1,8,0.3955099953847585,65602458,8
MTFR1,8,0.4411058334444905,65644734,8
PDE7A,8,0.43169037007198663,65717510,8
RRS1,8,0.38556854365359916,66429014,8
ADHFE1,8,0.8504790464862938,66432492,8
VXN,7,0.8458803427785919,66493520,8
MYBL1,8,0.6733064371985703,66562175,8
VCPIP1,8,0.39509748392759114,66628487,8
SGK3,8,0.7104296300121264,66667552,8
MCMDC2,8,0.6612691340461887,66870749,8
COPS5,8,0.3924543155482495,67043079,8
CSPP1,8,0.5133953154514252,67062426,8
ARFGEF1,8,0.49140093989104183,67173511,8
PREX2,6,0.8444249641930215,67952046,8
SULF1,7,0.7452813732203099,69466624,8
NCOA2,4,0.7509193046285947,70109782,8
TRAM1,4,0.7873305624511718,70573218,8
LACTB2,8,0.8615312668817885,70635318,8
XKR9,1,0.8086622589565036,70669365,8
MSC,10,0.8091719884940508,71841549,8
KCNB2,10,0.7691397800199362,72537225,8
TERF1,8,0.22382496880451874,73008864,8
SBSPON,8,0.7816720439627522,73064543,8
RPL7,8,0.2247641183033583,73290242,8
RDH10,8,0.7747751847135735,73294602,8
STAU2,8,0.20512508388476258,73420369,8
UBE2W,8,0.0,73780097,8
ELOC,8,0.232171230766273,73939169,8
TMEM70,8,0.20413874830653922,73972437,8
LY96,1,0.7997066388734884,73991352,8
GDAP1,8,0.5662985768868696,74321130,8
CRISPLD1,1,0.7651079054253891,74984505,8
HNF4G,4,0.6645989894270673,75407914,8
ZFHX4,7,0.8431714482392157,76681239,8
PEX2,8,0.4504022824089955,76980258,8
ZC2HC1A,1,0.8731948148007158,78666089,8
IL7,4,0.8034005060539466,78675743,8
STMN2,4,0.8329419297951461,79610814,8
HEY1,9,0.8499412521521765,79764010,8
MRPS28,10,0.7361722794856569,79918717,8
TPD52,6,0.8199408834989647,80034745,8
ZBTB10,2,0.8247882438795778,80485619,8
ZNF704,10,0.7852112537359441,80628451,8
PAG1,8,0.8045700545139981,80967810,8
FABP5,5,0.8878259645215285,81280536,8
FABP4,7,0.7141889643263617,81478419,8
IMPA1,7,0.8485974507743221,81656914,8
SLC10A5,1,0.8852914160378884,81693607,8
ZFAND1,3,0.776150392462055,81701334,8
CHMP4C,3,0.7646609029858069,81732448,8
SNX16,10,0.8247364000198754,81799581,8
LRRCC1,3,0.763660211345387,85107215,8
E2F5,10,0.7498648278267377,85177154,8
CA13,1,0.8900940987699693,85220587,8
RMDN1,9,0.8565587416263756,86468257,8
CPNE3,10,0.8515259573391676,86514435,8
MMP16,10,0.8476367697378451,88032011,8
RIPK2,8,0.7278257500479468,89757806,8
OSGIN2,9,0.4979968218618981,89901849,8
NBN,8,0.6546135471273078,89933336,8
DECR1,5,0.8819999054272027,90001405,8
CALB1,9,0.21065706693670483,90058608,8
TMEM64,8,0.821726682953062,90621995,8
NECAB1,2,0.8860742821852622,90791741,8
C8orf88,7,0.8890442362269843,90958471,8
PIP4P2,9,0.4555306402119139,90993802,8
OTUD6B,9,0.6792867139483514,91070196,8
LRRC69,9,0.7329642938126191,91101832,8
SLC26A7,3,0.8977196655462145,91209494,8
RUNX1T1,2,0.8059033202420878,91954967,8
TRIQK,2,0.68176159652079,92883530,8
FAM92A,6,0.8355805838851478,93698561,8
RBM12B,9,0.7127298852225525,93729356,8
TMEM67,9,0.6595620385053768,93754844,8
PDP1,9,0.5502492183492627,93857807,8
GEM,4,0.7610141701828603,94249253,8
RAD54B,9,0.6191469129170297,94371960,8
VIRMA,8,0.5307674149328662,94487689,8
ESRP1,2,0.5360849805381471,94641074,8
DPY19L4,9,0.6893406321118043,94719703,8
INTS8,9,0.627294756929111,94813311,8
CCNE2,8,0.71458449394287,94879770,8
NDUFAF6,9,0.8171084339568657,94895767,8
TP53INP1,9,0.7094672927688482,94925972,8
PLEKHF2,9,0.6016555537108239,95133785,8
C8orf37,3,0.7352485056053356,95244913,8
GDF6,1,0.8008409771310963,96142333,8
UQCRB,9,0.6721793852984963,96225920,8
MTERF3,10,0.6537401854175762,96239398,8
PTDSS1,9,0.656724436829927,96261715,8
SDC2,6,0.8787196188314113,96493813,8
CPQ,9,0.6941128709791288,96645242,8
TSPYL5,1,0.7900948646851214,97273474,8
MTDH,9,0.5272135062759671,97644184,8
LAPTM4B,5,0.8453198115783229,97775057,8
MATN2,6,0.8626226494412014,97868840,8
RPL30,9,0.4436187319043665,98024851,8
ERICH5,7,0.8072763898724109,98064522,8
RIDA,9,0.6511765284868751,98102344,8
POP1,1,0.8093542734888941,98117293,8
NIPAL2,4,0.6397000901186594,98189826,8
STK3,9,0.6482462663992276,98371228,8
OSR2,9,0.77884523876389,98944403,8
VPS13B,3,0.7620169857468659,99013266,8
COX6C,1,0.8256243175582992,99873200,8
FBXO43,10,0.18957349422529013,100133351,8
POLR2K,10,0.0,100150623,8
SPAG1,10,0.10729987255082263,100157906,8
RNF19A,10,0.1519324909131231,100257060,8
ANKRD46,10,0.13169645332751645,100509752,8
PABPC1,10,0.35759625983526866,100685816,8
YWHAZ,10,0.4133086769045914,100916523,8
ZNF706,9,0.2922749375506424,101177878,8
GRHL2,2,0.0,101492439,8
NCALD,9,0.581898063163599,101686542,8
RRM2B,8,0.7159176506283453,102204502,8
UBR5,9,0.6580762857184652,102252273,8
KLF10,9,0.8952494201738214,102648784,8
AZIN1,9,0.5466250819598721,102826308,8
ATP6V1C1,9,0.5534518929599452,103021063,8
BAALC,6,0.7037753743292483,103140713,8
FZD6,9,0.5758537279994098,103298433,8
CTHRC1,4,0.8665091957680984,103371538,8
SLC25A32,9,0.0,103398635,8
DCAF13,9,0.18514466495238746,103414714,8
LRP12,9,0.7688225942844006,104489231,8
ZFPM2,10,0.7810387714379552,104590733,8
OXR1,9,0.6784489373429814,106359476,8
EIF3E,9,0.7775112942697305,108201216,8
EMC2,9,0.5395853638664396,108443601,8
TMEM74,4,0.8579812680499823,108606850,8
NUDCD1,10,0.1665265263803798,109240919,8
ENY2,10,0.20590312336877747,109334324,8
PKHD1L1,10,0.8093807986167554,109362461,8
EBAG9,9,0.6762605440714744,109539711,8
SYBU,1,0.8239165770827368,109573978,8
TRPS1,1,0.8628997429560405,115408496,8
EIF3H,9,0.8233924419315222,116642130,8
UTP23,10,0.6156635615968999,116766505,8
RAD21,7,0.7792093224587033,116845935,8
AARD,10,0.2723062099838388,116938199,8
MED30,7,0.8353733331739561,117520713,8
EXT1,9,0.7395981533037819,117794490,8
SAMD12,4,0.8788295234006427,118189455,8
MAL2,2,0.778939619396503,119165034,8
ENPP2,7,0.7369759924856439,119557086,8
TAF2,7,0.786847541651942,119730774,8
DSCC1,7,0.8482959402019309,119833976,8
DEPTOR,5,0.7937278764815601,119873717,8
COL14A1,5,0.8896868937395458,120059780,8
MRPL13,1,0.8059864947293962,120380761,8
MTBP,9,0.7294780936578014,120445400,8
SNTB1,9,0.6680603025918006,120535745,8
ZHX2,7,0.7524454037957906,122781655,8
DERL1,9,0.8226625986018418,123013170,8
TBC1D31,7,0.7851787480511133,123041968,8
C8orf76,4,0.7096705462849462,123219967,8
ZHX1-C8orf76,9,0.7210120707835247,123226189,8
ZHX1,1,0.7548163839569288,123248451,8
ATAD2,4,0.7510164092071837,123319850,8
WDYHV1,9,0.771257031060991,123416725,8
FBXO32,2,0.7902572719226972,123497889,8
ANXA13,1,0.8590500901169826,123680794,8
FAM91A1,9,0.6908700654891775,123768439,8
TMEM65,5,0.8062684853875356,124306189,8
TRMT12,7,0.7125711304198253,124450820,8
RNF139,7,0.8149495940787324,124474738,8
TATDN1,8,0.6725409698810565,124488485,8
NDUFB9,7,0.8110077447293208,124539101,8
MTSS1,4,0.8139036378324538,124550790,8
ZNF572,7,0.7705409283904997,124973295,8
SQLE,3,0.8146694478403266,124998497,8
WASHC5,9,0.6565002499492156,125024260,8
NSMCE2,7,0.7926836932353932,125091679,8
TRIB1,1,0.8111033925042457,125430358,8
MYC,10,0.7028901644861992,127735434,8
FAM49B,5,0.8954929178898445,129839593,8
ASAP1,2,0.745461039171263,130052104,8
EFR3A,10,0.7697133969880688,131904093,8
KCNQ3,4,0.8375211203961308,132120859,8
LRRC6,3,0.8344469748335256,132570416,8
TMEM71,5,0.8516356451370437,132685007,8
PHF20L1,1,0.706921665221657,132775358,8
TG,6,0.7498884538093017,132866958,8
SLA,8,0.7882267667437541,133036728,8
NDRG1,3,0.7612046114670821,133237171,8
ST3GAL1,2,0.8446118414604015,133454848,8
ZFAT,10,0.7755030551773494,134477788,8
KHDRBS3,3,0.9047414575446634,135457456,8
TRAPPC9,1,0.3392849044912094,139727725,8
CHRAC1,1,0.5027491942561257,140511311,8
AGO2,1,0.5194864796345697,140520156,8
PTK2,1,0.3672117105321612,140657900,8
DENND3,1,0.7195346426732427,141117278,8
SLC45A4,1,0.7329018485135251,141207166,8
PTP4A3,6,0.8121352350325123,141391993,8
TSNARE1,1,0.44863766224671264,142212080,8
ADGRB1,1,0.7394465783484339,142449430,8
ARC,6,0.4874064310344345,142611049,8
JRK,1,0.564269053962793,142657460,8
LY6K,1,0.8916517521463294,142700111,8
THEM6,1,0.5175303580069261,142727223,8
LYNX1,8,0.8765638747292489,142771197,8
LY6E,1,0.5384848013610171,143017982,8
GPIHBP1,7,0.8659831794769748,143213218,8
ZFP41,1,0.3863323120604423,143246821,8
GLI4,1,0.46562091285413876,143267433,8
ZNF696,1,0.3335481380071449,143289676,8
TOP1MT,1,0.6245143741947117,143304384,8
RHPN1,1,0.5129682263464024,143368876,8
ZC3H3,1,0.2930372754632288,143437659,8
GSDMD,1,0.6110236017940532,143553207,8
MROH6,1,0.7441740785502292,143566192,8
NAPRT,1,0.7391398527510449,143574785,8
EEF1D,1,0.45713126521151504,143579697,8
TIGD5,1,0.3917257086293918,143597835,8
PYCR3,1,0.362715621302411,143603210,8
TSTA3,1,0.5614117464118339,143612618,8
ZNF623,1,0.19357634253065525,143636013,8
ZNF707,1,0.2611526692329734,143684452,8
MAPK15,1,0.7757315413657124,143716340,8
FAM83H,1,0.2564932085447825,143723933,8
IQANK1,1,0.4304849505460998,143734140,8
SCRIB,1,0.3153620903748242,143790920,8
PUF60,1,0.2486381853598435,143816344,8
NRBP2,1,0.6116099455590909,143833583,8
EPPK1,1,0.6308268106110536,143857324,8
PLEC,1,0.4517524684639783,143915147,8
PARP10,8,0.7616006445977034,143977153,8
GRINA,1,0.35625161352609536,143990056,8
OPLAH,1,0.4375114089298604,144051266,8
EXOSC4,1,0.26001382384627625,144078648,8
GPAA1,1,0.32666986376786034,144082590,8
CYC1,1,0.3521955009465507,144095039,8
SHARPIN,1,0.2530266451083957,144098633,8
MAF1,1,0.25710899182794666,144104461,8
WDR97,1,0.8079403447774097,144107726,8
HGH1,1,0.30858568263239006,144137774,8
MROH1,1,0.2895407790308675,144148016,8
BOP1,1,0.2520355239522929,144262045,8
HSF1,1,0.2123182401159175,144291591,8
DGAT1,1,0.3906479847331269,144314584,8
TMEM249,1,0.6120009193626383,144352219,8
SLC52A2,1,0.271541309598303,144354135,8
FBXL6,1,0.32101311347991757,144355431,8
ADCK5,1,0.33748233981664644,144373101,8
CPSF1,1,0.40298726609492286,144393229,8
SLC39A4,1,0.5912481679598061,144409742,8
VPS28,1,0.3965589288383504,144423601,8
TONSL,1,0.52116690251655,144428775,8
CYHR1,1,0.24139486948149502,144449582,8
KIFC2,1,0.4691507592434545,144466043,8
FOXH1,4,0.7628154006480268,144473412,8
PPP1R16A,1,0.39636088545653525,144477969,8
MFSD3,1,0.50708186927757,144509070,8
RECQL4,1,0.3982805677536272,144511288,8
LRRC14,1,0.34835604539581677,144517992,8
C8orf82,1,0.4625606619862215,144525733,8
ARHGAP39,1,0.3633680294200694,144529179,8
ZNF251,1,0.3020267225578982,144720907,8
ZNF34,1,0.2629418330986395,144773114,8
RPL8,1,0.6741478967810821,144789765,8
ZNF517,1,0.20809475443377046,144798876,8
ZNF7,1,0.0,144827464,8
COMMD5,1,0.17005522250135174,144841042,8
ZNF250,1,0.1897477978761537,144876497,8
ZNF16,1,0.22962095077525302,144930358,8
C8orf33,1,0.2657519886697919,145052465,8
