# Supplementary material for: Gene Co-Expression in Breast Cancer: A Matter of Distance
Source: Front Oncol. 2021 Nov 17;11:726493. doi: 10.3389/fonc.2021.726493 (PMC8636045; doi:10.3389/fonc.2021.726493)
Supplement: Supplementary Material S13 — Piece-wise permutation p-values of the KS statistics, calculated for all bins obtained in Supplementary Material S8 , in every chromosomal region for each phenotype. [file DataSheet_13.zip › SuppMat10/SuppMat10/Clusters/Her2/Her2-chr9-clusters.tsv]

gname,clusterid,assignmentcost,gstart,chromosome
WASHC1,1,0.755151634022755,14475,9
FOXD4,2,0.7396284109170913,116231,9
CBWD1,2,0.5445288469155276,121038,9
C9orf66,2,0.7681265310347327,212824,9
DOCK8,7,0.8201459939277649,214854,9
KANK1,2,0.6758627105510266,470291,9
SMARCA2,2,0.24893409767459806,1980290,9
VLDLR,2,0.6476035966105891,2621787,9
PUM3,2,0.0,2720469,9
RFX3,2,0.5880315576221455,3218297,9
GLIS3,2,0.793351486757686,3824127,9
SLC1A1,5,0.7739422783222282,4490468,9
SPATA6L,2,0.6905665782304398,4553386,9
PLPP6,2,0.2504253155620121,4662315,9
CDC37L1,2,0.13838963136725901,4679559,9
AK3,2,0.3962166853744745,4709556,9
RCL1,2,0.18539080485249437,4792944,9
JAK2,2,0.30429588312341915,4984390,9
RLN1,2,0.4621126711078488,5334930,9
PLGRKT,2,0.2763434400643401,5357971,9
CD274,7,0.8377029501452252,5450503,9
PDCD1LG2,6,0.8801913086400881,5510570,9
RIC1,2,0.3767733070563747,5629025,9
ERMP1,2,0.32494092749461245,5765076,9
KIAA2026,2,0.2772573067575139,5881596,9
MLANA,2,0.4275289027636906,5890802,9
RANBP6,2,0.31823968704560035,6011043,9
IL33,2,0.3773111114575197,6215786,9
UHRF2,2,0.41344431768600776,6413151,9
KDM4C,2,0.4701257617894199,6720863,9
DMAC1,2,0.4852278391740632,7796500,9
PTPRD,2,0.7111771796348876,8314246,9
LURAP1L,2,0.8529860469563986,12775020,9
MPDZ,2,0.6995282998519947,13105704,9
NFIB,6,0.8065227199287623,14081843,9
ZDHHC21,2,0.5550154433534933,14611071,9
FREM1,4,0.8174088572502627,14734666,9
TTC39B,2,0.6858606150241549,15163622,9
SNAPC3,2,0.6045359119520826,15422704,9
PSIP1,2,0.5865183459677611,15464066,9
CCDC171,2,0.48818115233570913,15553043,9
BNC2,4,0.8200856330404844,16409503,9
CNTLN,2,0.7737674345543146,17134982,9
ADAMTSL1,3,0.8968874255117786,17906563,9
RRAGA,2,0.4764956075337118,19049395,9
HAUS6,2,0.4835343246392231,19053141,9
PLIN2,5,0.8864437523436408,19108375,9
DENND4C,5,0.826962987731439,19230435,9
RPS6,2,0.6706923204758344,19375715,9
ACER2,5,0.7487533957236208,19409009,9
MLLT3,2,0.719669917180799,20341669,9
FOCAD,5,0.8406662367682152,20658309,9
HACD4,2,0.6408768832832055,20999509,9
KLHL9,2,0.773233600851348,21329671,9
MTAP,2,0.5822002833117266,21802636,9
CDKN2A,1,0.7959363369988632,21967753,9
ELAVL2,2,0.8419397939443396,23690104,9
TUSC1,2,0.7287313588094626,25676389,9
CAAP1,2,0.695949751639882,26840685,9
PLAA,2,0.7446311811565467,26903372,9
IFT74,2,0.7000498789678229,26947039,9
TEK,5,0.8077305771160683,27109141,9
MOB3B,4,0.6349227885449829,27325209,9
C9orf72,2,0.6609564224408218,27546545,9
ACO1,4,0.8241794209980913,32384603,9
DDX58,2,0.6223407517678088,32455302,9
TOPORS,2,0.534224953159737,32540544,9
SMIM27,4,0.6811353632245103,32551144,9
NDUFB6,4,0.6224917554506764,32553001,9
APTX,4,0.12925178761122946,32972606,9
DNAJA1,2,0.5525866963068915,33025273,9
SMU1,4,0.0,33041765,9
B4GALT1,4,0.36460963004453184,33104082,9
BAG1,4,0.44985794974170834,33247820,9
CHMP5,4,0.22919984603295973,33264879,9
NFX1,4,0.18445865271798711,33290512,9
AQP3,4,0.6282975770157768,33441156,9
NOL6,4,0.14485603155958626,33461353,9
UBE2R2,4,0.13139814135497008,33817160,9
UBAP2,4,0.13259625323704893,33921693,9
DCAF12,4,0.12338784415601978,34086387,9
UBAP1,4,0.1514185650514408,34179005,9
KIF24,4,0.19338382853633895,34252381,9
NUDT2,4,0.3714256969954529,34329506,9
MYORG,4,0.33890479363712445,34366666,9
C9orf24,4,0.6561189904471428,34379019,9
FAM219A,4,0.33533535866907804,34398184,9
DNAI1,4,0.3217488891490603,34457414,9
ENHO,4,0.7217620783302378,34521043,9
CNTFR,4,0.5658036068659151,34551432,9
RPP25L,4,0.19337289019481452,34610486,9
DCTN3,4,0.17358973208100192,34613545,9
ARID3C,5,0.8262039835989033,34621379,9
SIGMAR1,4,0.274845412964679,34634722,9
GALT,4,0.2583692057814658,34638133,9
IL11RA,4,0.4402996926116689,34650702,9
CCL21,1,0.875199374023643,34709005,9
PHF24,2,0.6447157147421455,34957608,9
DNAJB5,4,0.5648537460829799,34989641,9
VCP,4,0.29890548595038813,35056064,9
FANCG,4,0.2580876001724368,35073835,9
PIGO,4,0.22928931151144982,35088688,9
STOML2,4,0.19132753443206973,35099776,9
FAM214B,4,0.4294471275058517,35104112,9
UNC13B,4,0.45480285191169967,35161992,9
RUSC2,4,0.5452950010933475,35490111,9
TESK1,4,0.23944486873843784,35605262,9
CD72,2,0.8452550658546205,35609533,9
SIT1,4,0.3220005716794081,35649295,9
CCDC107,4,0.3115329398494442,35658290,9
ARHGEF39,4,0.24742536739219334,35658875,9
TPM2,3,0.8803368326672112,35681992,9
TLN1,4,0.19912536078481702,35696948,9
CREB3,4,0.2679234645580221,35732598,9
GBA2,4,0.2513360094706979,35736866,9
RGP1,4,0.25991499874226676,35749287,9
NPR2,1,0.7703436632545294,35792154,9
SPAG8,4,0.685054774404225,35808045,9
HINT2,4,0.20482971682182904,35812960,9
TMEM8B,4,0.28670232842415566,35814451,9
FAM221B,4,0.6238086209133358,35816391,9
HRCT1,4,0.6615596626675807,35906202,9
SPAAR,4,0.867034422486972,35909492,9
RECK,5,0.803786442895058,36036913,9
GLIPR2,2,0.45059986446930556,36136536,9
CCIN,7,0.7986964680896175,36169394,9
CLTA,4,0.4757912279599158,36190856,9
GNE,4,0.7569059097386306,36214441,9
RNF38,4,0.5310905319250052,36336396,9
ZCCHC7,4,0.5214960867648069,37120539,9
GRHPR,4,0.6228878625576907,37422666,9
ZBTB5,4,0.5975625753661337,37438102,9
POLR1E,4,0.481079006691959,37485948,9
FBXO10,4,0.6272274546791273,37510892,9
TOMM5,4,0.446994978628408,37582646,9
FRMPD1,4,0.6128878350513067,37650954,9
TRMT10B,4,0.6540725940457426,37753803,9
EXOSC3,4,0.5600714627357388,37766978,9
DCAF10,4,0.8102546272050266,37800554,9
SLC25A51,4,0.5871418167286735,37879400,9
SHB,4,0.4021986474080671,37915898,9
ALDH1B1,4,0.6783298407878129,38392702,9
ANKRD18A,4,0.7371405094781041,38571358,9
CNTNAP3,1,0.8125957502430506,39072767,9
CBWD6,1,0.8376941121479492,41131306,9
CNTNAP3B,1,0.8645235527353453,41890314,9
CBWD5,4,0.826907917069775,65668805,9
ZNF658,7,0.7319614664510031,66856426,9
CBWD3,2,0.8946123710240093,68232003,9
PGM5,5,0.8165217706623513,68328308,9
PIP5K1B,6,0.9064480251465798,68705240,9
FAM122A,5,0.8285002257018275,68780034,9
FXN,4,0.8828239390845334,69035563,9
TJP2,2,0.7678049654662027,69121264,9
FAM189A2,6,0.9267212075705408,69324567,9
APBA1,5,0.8387055103746843,69427532,9
PTAR1,5,0.6286436734163962,69709522,9
MAMDC2,5,0.864812211747148,70043848,9
SMC5,5,0.5644094062761403,70258978,9
KLF9,5,0.5839287418054144,70384597,9
TRPM3,3,0.8706892410494871,70529063,9
CEMIP2,5,0.8148700646830291,71683366,9
ABHD17B,5,0.5356771877878039,71862452,9
C9orf85,5,0.5266630981796934,71911510,9
ZFAND5,5,0.6096948595336533,72351413,9
TMC1,2,0.4509419291069042,72521608,9
ALDH1A1,3,0.8628430679557473,72900671,9
ANXA1,3,0.7382418686408492,73151865,9
TRPM6,1,0.8666319078628475,74722495,9
C9orf40,5,0.7764161034473618,74946583,9
CARNMT1,5,0.6338675228499282,74980790,9
NMRK1,5,0.7861648540765717,75060573,9
OSTF1,5,0.6945029929996724,75088543,9
PCSK5,2,0.7925550636622677,75890644,9
RFK,5,0.7289032111721263,76385526,9
GCNT1,2,0.8179363770704857,76419850,9
PRUNE2,5,0.9204150439902897,76611376,9
VPS13A,5,0.6398248552430694,77177445,9
GNA14,6,0.8761965499864419,77423079,9
GNAQ,5,0.8119131574889062,77716087,9
CEP78,5,0.47695067675224556,78236062,9
PSAT1,5,0.7990155894409283,78297125,9
TLE4,2,0.7102154583448055,79571773,9
TLE1,1,0.7645677023315811,81583683,9
RASEF,2,0.6892721041000974,82979590,9
FRMD3,4,0.9028419048104264,83242990,9
IDNK,5,0.62653579231448,83623049,9
UBQLN1,5,0.5021796385252184,83659968,9
GKAP1,5,0.5752945736984925,83739425,9
KIF27,5,0.5763259831442691,83834099,9
C9orf64,5,0.6314499394389483,83938311,9
HNRNPK,7,0.7262151517169739,83968083,9
RMI1,5,0.741015223465087,83980711,9
SLC28A3,4,0.8265775738349455,84275457,9
NTRK2,3,0.8307562313871151,84668551,9
AGTPBP1,5,0.6218361888218018,85546539,9
NAA35,5,0.5161735391859577,85941146,9
GOLM1,4,0.908353084882711,86026146,9
ISCA1,5,0.6509264251135958,86264546,9
TUT7,5,0.7579994907226595,86287733,9
GAS1,1,0.8911308788381554,86944362,9
DAPK1,4,0.8827747319943386,87497228,9
CTSL,6,0.7818662141260072,87726109,9
CDK20,3,0.72150604236322,87966441,9
SPIN1,5,0.604406086363154,88388430,9
NXNL2,5,0.843055097422042,88534033,9
S1PR3,4,0.7452427794234247,88990863,9
SHC3,6,0.7961348539868182,89005771,9
CKS2,5,0.70812604990942,89311195,9
SECISBP2,5,0.5657566130733203,89318506,9
SEMA4D,4,0.45921793251696097,89360787,9
GADD45G,5,0.8132028514523413,89605012,9
DIRAS2,6,0.83704624868452,90609832,9
SYK,2,0.8309381268626239,90801787,9
AUH,5,0.7096445107641387,91213815,9
NFIL3,5,0.7674486204424043,91409045,9
ROR2,4,0.8644139363404939,91563091,9
SPTLC1,5,0.5822187451562145,92000087,9
IARS,5,0.5847360586866963,92210207,9
NOL8,5,0.42074281840305483,92297358,9
CENPP,5,0.8322136361449057,92325953,9
OGN,1,0.8871295265915521,92383268,9
OMD,1,0.8485655150545878,92414245,9
ECM2,5,0.8550380138113367,92493554,9
IPPK,5,0.6855123295612224,92613183,9
BICD2,5,0.6778472477605002,92711363,9
ZNF484,5,0.5089658960037298,92844182,9
FGD3,3,0.8369288430256048,92947523,9
SUSD3,3,0.8440640795466158,93058688,9
CARD19,5,0.6981757398988409,93096217,9
NINJ1,5,0.774959876369734,93121496,9
WNK2,5,0.7636443099862371,93184916,9
FAM120AOS,5,0.4962461961258473,93431441,9
FAM120A,5,0.5982929201563666,93451685,9
PHF2,5,0.5512633107035336,93576584,9
PTPDC1,5,0.5994796068084427,94030794,9
ZNF169,5,0.6472107511373092,94259311,9
MFSD14B,5,0.6351516074530867,94374551,9
FBP1,2,0.8177268786809513,94603133,9
FANCC,5,0.5449021244117788,95099054,9
PTCH1,4,0.7949639683670063,95442980,9
ERCC6L2,5,0.5705817540950496,95871264,9
HSD17B3,5,0.795121890448862,96235306,9
SLC35D2,5,0.8129365691005187,96313444,9
ZNF367,5,0.5582149730774749,96385941,9
HABP4,1,0.8233971048326381,96450169,9
CDC14B,5,0.7125715415648461,96490241,9
PRXL2C,5,0.7197404545507664,96639577,9
ZNF510,5,0.0,96755865,9
ZNF782,5,0.5477993570759633,96816472,9
MFSD14C,5,0.6366370713041759,96887373,9
NUTM2G,5,0.8678455007293754,96928310,9
CTSV,7,0.8354371317832293,97029677,9
CCDC180,5,0.7459606742349281,97307304,9
TDRD7,5,0.5387350346288662,97412096,9
TSTD2,5,0.6695291484271645,97600080,9
NCBP1,5,0.44443392186245045,97633668,9
XPA,5,0.40302450261164646,97674909,9
TRMO,5,0.45170404092051564,97904489,9
ANP32B,5,0.5293792637786526,97983341,9
NANS,5,0.5500436919984651,98056732,9
TRIM14,5,0.6569590998663273,98069275,9
CORO2A,5,0.653772573881092,98120975,9
TBC1D2,5,0.5829165366228238,98199011,9
ANKS6,6,0.8684829164914014,98731329,9
GALNT12,6,0.9272395311966147,98807670,9
COL15A1,3,0.8442728015251967,98943179,9
TGFBR1,5,0.8839299689883074,99104038,9
ALG2,5,0.7465431045184578,99216425,9
SEC61B,5,0.6115683570375747,99222064,9
STX17,5,0.5850405048700116,99906654,9
ERP44,5,0.6540931627189006,99979185,9
INVS,5,0.7240646343079056,100099243,9
TEX10,5,0.5350800839449901,100302077,9
MSANTD3,6,0.6850124370615196,100427156,9
PLPPR1,7,0.8472876992164947,101028727,9
MRPL50,1,0.7057456649900145,101387633,9
ZNF189,5,0.6243440059360794,101398873,9
TMEM246,7,0.7875167992975622,101473170,9
RNF20,1,0.6811619227508298,101533853,9
GRIN3A,7,0.8177537064118636,101569352,9
SMC2,5,0.7397927053582782,104094260,9
NIPSNAP3A,7,0.7599248368702765,104747683,9
NIPSNAP3B,6,0.8927692619516474,104764129,9
ABCA1,3,0.910906327513249,104781006,9
SLC44A1,5,0.8168058866350953,105244622,9
FSD1L,7,0.8098344781102002,105447796,9
FKTN,1,0.7325468108804369,105558130,9
ZNF462,5,0.8237837425432621,106863166,9
RAD23B,1,0.7420187050032139,107283137,9
KLF4,3,0.7892698609002152,107484852,9
ELP1,7,0.6177618263625142,108867517,9
CTNNAL1,4,0.7814743909116932,108942569,9
TMEM245,1,0.6598509858453847,109015135,9
EPB41L4B,2,0.752275938565225,109171975,9
PTPN3,1,0.8135453185605612,109375466,9
PALM2,3,0.7916129511913815,109640788,9
AKAP2,6,0.6555834120001425,110048598,9
C9orf152,7,0.8148260320044594,110190048,9
TXN,1,0.7500357261825785,110243810,9
SVEP1,3,0.7961875887207155,110365248,9
LPAR1,2,0.6341838734632133,110873263,9
ECPAS,1,0.7347221136674602,111360692,9
ZNF483,3,0.7964923803335027,111525159,9
PTGR1,4,0.8511869988835296,111549722,9
DNAJC25,1,0.7823766326368755,111631334,9
GNG10,2,0.8949313899263021,111661605,9
UGCG,1,0.7837892385925532,111896814,9
SUSD1,1,0.7977815039368806,112040785,9
PTBP3,1,0.7627575555125561,112217716,9
HSDL2,1,0.6927674258286642,112380080,9
KIAA1958,1,0.6778594878224435,112486847,9
INIP,7,0.7083665910386585,112683926,9
SNX30,4,0.7930884497338623,112750760,9
ZFP37,2,0.7691534515062073,113038380,9
SLC31A2,3,0.7598685951260616,113150976,9
FKBP15,7,0.8596920285905136,113161006,9
SLC31A1,3,0.7562989280424893,113221544,9
CDC26,7,0.7661436201442624,113255835,9
PRPF4,1,0.6204489434837965,113275343,9
RNF183,3,0.8302566641610207,113297093,9
WDR31,1,0.6810248089410521,113313222,9
BSPRY,2,0.7677320800261437,113349541,9
HDHD3,3,0.712343565131305,113373419,9
ALAD,7,0.8367050773710172,113386312,9
POLE3,1,0.7059065402712426,113407235,9
C9orf43,4,0.8495350407592904,113410054,9
RGS3,1,0.7311308765727296,113444731,9
ZNF618,5,0.720833587722822,113876282,9
COL27A1,7,0.7794486814578272,114155537,9
AKNA,1,0.6885997803918636,114334156,9
WHRN,1,0.6956484029038411,114402080,9
ATP6V1G1,5,0.8090960879433468,114587769,9
TMEM268,1,0.6722596574634064,114611206,9
TNFSF15,5,0.7604682126609632,114784652,9
TNFSF8,7,0.814417737980171,114893343,9
TNC,4,0.8298801353847455,115019575,9
PAPPA,2,0.7287747644398257,116153791,9
ASTN2,4,0.8404609206040918,116425225,9
TRIM32,4,0.4878063916834402,116687302,9
TLR4,4,0.5117285252996973,117704175,9
CDK5RAP2,1,0.6003571925982574,120388869,9
MEGF9,7,0.8051117260510592,120600811,9
FBXW2,7,0.4309100050997968,120751978,9
B3GNT10,7,0.5367763105750154,120792403,9
PSMD5,1,0.530742746329725,120815496,9
PHF19,1,0.0,120855651,9
TRAF1,1,0.5847939080329001,120902393,9
C5,1,0.6333388297870752,120952335,9
CNTRL,7,0.6471443132682748,121074863,9
RAB14,7,0.4137193228541768,121178133,9
GSN,7,0.5559158952640814,121207794,9
STOM,4,0.7115830357826429,121338988,9
DAB2IP,1,0.7286128336287958,121567057,9
TTLL11,7,0.6091272431083519,121821928,9
NDUFA8,7,0.6155931522076974,122144058,9
LHX6,4,0.6626696213238882,122202577,9
RBM18,7,0.54262774023542,122237622,9
MRRF,7,0.5903765025991355,122264603,9
PTGS1,3,0.8809312495572691,122370530,9
PDCL,7,0.45523309033755033,122798389,9
RC3H2,7,0.39975531361427885,122844556,9
ZBTB6,7,0.40668428337799867,122908056,9
ZBTB26,7,0.43613944597147636,122915566,9
RABGAP1,7,0.3696314349426091,122940833,9
STRBP,7,0.3811374948551344,123109500,9
CRB2,7,0.8771691179387002,123356170,9
DENND1A,7,0.44463175583590475,123379654,9
NEK6,7,0.42529283611867963,124257606,9
PSMB7,7,0.42426331504716674,124353465,9
NR6A1,7,0.4763469611469825,124517275,9
OLFML2A,7,0.7768451169071982,124777133,9
RPL35,7,0.3632533010732001,124857880,9
ARPC5L,7,0.3812253202169862,124862130,9
GOLGA1,7,0.40348880389120734,124878357,9
SCAI,7,0.4914958472689852,124942608,9
PPP6C,7,0.33692852466072076,125146573,9
RABEPK,6,0.4020436416877714,125200542,9
HSPA5,7,0.6948163618822354,125234853,9
GAPVD1,7,0.2610640944826591,125261794,9
MAPKAP1,7,0.3525236171547922,125437393,9
PBX3,7,0.7036523491818312,125747345,9
MVB12B,7,0.5517900362203687,126326829,9
LMX1B,3,0.6031733941852723,126614443,9
ZBTB43,7,0.3808164804640838,126805006,9
ZBTB34,7,0.32668926946715815,126860665,9
RALGPS1,7,0.0,126914774,9
ANGPTL2,6,0.753707942091238,127087348,9
GARNL3,7,0.652109090645175,127224265,9
SLC2A8,7,0.4716108692588643,127397138,9
ZNF79,7,0.3413675665087207,127424374,9
RPL12,4,0.7075312071761897,127447674,9
LRSAM1,7,0.37143934990528227,127451486,9
FAM129B,7,0.37619915230105316,127505339,9
STXBP1,7,0.7180999446778158,127579370,9
PTRH1,6,0.6236640508619622,127690348,9
CFAP157,6,0.4019286670938097,127706988,9
TTC16,6,0.7777724600711762,127716079,9
TOR2A,6,0.4600319060073713,127731524,9
SH2D3C,1,0.7741465703425912,127738317,9
CDK9,6,0.5211244455078353,127785679,9
FPGS,7,0.561492982828464,127794597,9
ENG,4,0.8892773327184804,127815012,9
AK1,3,0.6781269979948701,127866486,9
ST6GALNAC6,6,0.5447877866526091,127885321,9
ST6GALNAC4,1,0.7267438746393384,127907886,9
PIP5KL1,6,0.49812561631192154,127920881,9
DPM2,6,0.40270515426765785,127935099,9
FAM102A,7,0.47254876116057354,127940582,9
NAIF1,7,0.62002651060998,128061233,9
SLC25A25,7,0.8364016159452926,128068201,9
PTGES2,3,0.39635384729828826,128120693,9
LCN2,5,0.7213553696422477,128149071,9
C9orf16,3,0.49185962233850244,128160265,9
CIZ1,7,0.5034335092614546,128161251,9
DNM1,1,0.766071491410981,128191655,9
GOLGA2,3,0.4247576442062201,128255829,9
SWI5,3,0.6080159052209523,128275379,9
TRUB2,3,0.5467712657756967,128305159,9
COQ4,7,0.5309927011403777,128322544,9
SLC27A4,7,0.6684380773920124,128340527,9
URM1,3,0.4847542364172235,128371319,9
CERCAM,3,0.7690637009451715,128411751,9
ODF2,3,0.4301464133158236,128455186,9
GLE1,3,0.4183155855260008,128504700,9
SPTAN1,3,0.764325810075746,128552558,9
WDR34,3,0.4609916582724565,128633661,9
SET,3,0.3046635240294553,128683424,9
PKN3,3,0.7459740202388472,128702503,9
ZDHHC12,3,0.43172322997636436,128720870,9
ZER1,3,0.0,128729786,9
TBC1D13,3,0.418496707340543,128787253,9
ENDOG,3,0.4909532661001449,128818500,9
SPOUT1,3,0.29377572517124795,128819651,9
KYAT1,3,0.6752271516083572,128832942,9
LRRC8A,3,0.5188395747641504,128882112,9
PHYHD1,1,0.8564607071267445,128920966,9
DOLK,3,0.3311616740003631,128945530,9
NUP188,3,0.25142833474650206,128947699,9
SH3GLB2,3,0.5923729909038297,129007036,9
MIGA2,3,0.4330885381445475,129036621,9
DOLPP1,3,0.4247054454489547,129081111,9
CRAT,2,0.7825587580064165,129094794,9
PTPA,3,0.38604407193506673,129110950,9
IER5L,3,0.6432087574241522,129175552,9
NTMT1,3,0.45633745551506233,129608884,9
C9orf50,2,0.7216467069247707,129612225,9
ASB6,3,0.45384973262108064,129634604,9
PRRX2,6,0.6526962555947564,129665647,9
PTGES,7,0.8618665529305926,129738331,9
TOR1B,3,0.42696414398210003,129803157,9
TOR1A,3,0.36392352341893985,129812942,9
C9orf78,3,0.3541773712545184,129827290,9
USP20,3,0.3927661242832845,129834698,9
FNBP1,3,0.6515565117606535,129887187,9
GPR107,3,0.5018988510385536,130053426,9
NCS1,1,0.7608680266752071,130172404,9
ASS1,1,0.7262734814218343,130444929,9
FUBP3,6,0.5860532906552975,130578965,9
EXOSC2,3,0.6328417351328235,130693721,9
ABL1,3,0.522927138557801,130713946,9
QRFP,3,0.7076495872240465,130892702,9
LAMC3,7,0.7361842911743774,131009174,9
AIF1L,4,0.8543638826945477,131096476,9
NUP214,3,0.6085535559997737,131125586,9
FAM78A,4,0.7856766788351957,131258076,9
PLPP7,4,0.6887768749880161,131289459,9
PRRC2B,6,0.5271644676235321,131373636,9
POMT1,6,0.7571768784983232,131502902,9
UCK1,6,0.5749129981236756,131523801,9
RAPGEF1,3,0.656224075866052,131576770,9
MED27,6,0.5357778826833677,131852928,9
NTNG2,3,0.832129980396097,132161676,9
SETX,6,0.5728635484853049,132261356,9
TTF1,6,0.6205994836746097,132375548,9
DDX31,6,0.4235992727410379,132592997,9
GTF3C4,6,0.5013005159559424,132670035,9
AK8,6,0.8823145645219398,132725578,9
SPACA9,6,0.7739060562808662,132878027,9
TSC1,6,0.4667070747375943,132891348,9
GTF3C5,6,0.46221239321697216,133030675,9
RALGDS,6,0.6499978862528142,133097720,9
GBGT1,3,0.9120613608884666,133152948,9
ABO,6,0.8619372054287171,133250401,9
SURF6,3,0.6410184239403064,133328776,9
MED22,7,0.6512355485257824,133338323,9
RPL7A,6,0.8293010484256913,133348218,9
SURF1,3,0.7133016994352581,133351758,9
SURF2,3,0.6907395660760479,133356550,9
SURF4,3,0.6777091771998827,133361450,9
STKLD1,3,0.7052910303435064,133376367,9
REXO4,7,0.5878010783724841,133406059,9
ADAMTS13,7,0.5151173250238732,133414358,9
CACFD1,3,0.6679209128554701,133459965,9
SLC2A6,7,0.8915231816503973,133471094,9
ADAMTSL2,3,0.7758787557979617,133532164,9
SARDH,4,0.6497826267939615,133663560,9
VAV2,6,0.37152232247666994,133761894,9
BRD3OS,6,0.6033988562561625,134025481,9
BRD3,7,0.507664871000626,134030305,9
WDR5,7,0.6067525391949142,134135365,9
RXRA,6,0.5161141327113028,134317098,9
COL5A1,4,0.7982886508580588,134641774,9
FCN1,6,0.7068559715169584,134903232,9
OLFM1,6,0.41506043768190015,135075422,9
PPP1R26,6,0.6041189977765307,135479079,9
C9orf116,6,0.630040001023433,135495181,9
MRPS2,6,0.457904055781574,135499984,9
CAMSAP1,3,0.5826459195061605,135808487,9
UBAC1,6,0.5830085034008685,135932969,9
NACC2,6,0.6535932609471062,136006537,9
TMEM250,6,0.5688313215707894,136114581,9
QSOX2,6,0.4076432511922766,136206333,9
GPSM1,4,0.7849535898116118,136327476,9
DNLZ,6,0.8737791815931076,136359480,9
CARD9,4,0.8056397704098093,136361903,9
SNAPC4,6,0.4743219319288967,136375577,9
ENTR1,6,0.4858993362320726,136401922,9
PMPCA,6,0.4286218403247568,136410641,9
INPP5E,6,0.3916123795731703,136428619,9
SEC16A,6,0.31890662240315415,136440096,9
NOTCH1,6,0.5814424350737141,136494433,9
EGFL7,6,0.5316115775586423,136658856,9
AGPAT2,6,0.41961599210665457,136673143,9
LCN6,4,0.8006092874719846,136744017,9
TMEM141,6,0.479226627994386,136791344,9
CCDC183,6,0.7767819508777525,136796350,9
RABL6,6,0.46040191106100137,136807943,9
AJM1,3,0.6342560463452405,136844415,9
PHPT1,3,0.752851292928831,136848724,9
MAMDC4,4,0.7308285431166555,136850943,9
EDF1,6,0.5324804375049799,136862119,9
TRAF2,6,0.4669457441950291,136881912,9
FBXW5,6,0.5368132578021972,136940435,9
C8G,6,0.8542512318957011,136945185,9
LCN12,4,0.9070247281244501,136949551,9
PTGDS,6,0.83998253246567,136975092,9
PAXX,6,0.5452395151292349,136992422,9
CLIC3,5,0.8792657015787902,136994635,9
ABCA2,6,0.46804081989468005,137007234,9
NPDC1,6,0.2786181166808792,137039463,9
ENTPD2,6,0.5401753184196458,137048107,9
SAPCD2,6,0.2616066306030058,137062127,9
UAP1L1,6,0.4383038220597192,137077517,9
MAN1B1,6,0.232595850287591,137086985,9
DPP7,6,0.24927509576518836,137110546,9
GRIN1,6,0.6394886319641058,137139154,9
ANAPC2,6,0.210726239772565,137174784,9
SSNA1,6,0.16601922002502745,137188660,9
TPRN,6,0.4569180411037125,137191617,9
TMEM203,6,0.11873813903291364,137204082,9
NDOR1,6,0.15254846358958107,137205685,9
RNF208,6,0.3068407335002976,137220247,9
CYSRT1,6,0.6284764579883525,137224635,9
RNF224,6,0.8078372337431406,137227271,9
SLC34A3,6,0.7217397605565783,137230757,9
TUBB4B,6,0.32227706634706343,137241287,9
STPG3,6,0.6307710279421019,137251261,9
NELFB,6,0.0,137255327,9
TOR4A,3,0.8176492178507173,137277726,9
NRARP,6,0.7493676250290746,137299631,9
EXD3,4,0.7369768211655938,137306896,9
NOXA1,7,0.7159070060083799,137423350,9
ENTPD8,2,0.8202412731535577,137434364,9
NSMF,6,0.7141542879320892,137447573,9
PNPLA7,5,0.8187811060600494,137459952,9
MRPL41,6,0.6770227477512394,137551879,9
DPH7,6,0.49771356518600574,137554444,9
ZMYND19,6,0.5974485651721616,137582081,9
ARRDC1,6,0.6120943061640387,137605685,9
EHMT1,6,0.4724666707215577,137618992,9
