# Supplementary material for: Gene Co-Expression in Breast Cancer: A Matter of Distance
Source: Front Oncol. 2021 Nov 17;11:726493. doi: 10.3389/fonc.2021.726493 (PMC8636045; doi:10.3389/fonc.2021.726493)
Supplement: Supplementary Material S13 — Piece-wise permutation p-values of the KS statistics, calculated for all bins obtained in Supplementary Material S8 , in every chromosomal region for each phenotype. [file DataSheet_13.zip › SuppMat10/SuppMat10/Clusters/Her2/Her2-chr10-clusters.tsv]

gname,clusterid,assignmentcost,gstart,chromosome
ZMYND11,1,0.610268014883391,134465,10
DIP2C,1,0.67449814451068,274190,10
PRR26,1,0.8758164606405567,649948,10
LARP4B,1,0.5961951879645286,806914,10
GTPBP4,1,0.4774014878902906,988434,10
IDI1,1,0.8448733003066842,1039152,10
WDR37,1,0.7607032598528337,1049538,10
ADARB2,1,0.821010447452137,1177313,10
PFKP,5,0.7509821211621841,3066333,10
PITRM1,1,0.5115808228241985,3137728,10
KLF6,3,0.7637218866659607,3775996,10
AKR1E2,1,0.9168052462948352,4786629,10
AKR1C3,3,0.8442314066096559,5035354,10
TUBAL3,2,0.9189954522743637,5393101,10
NET1,3,0.8870113292572008,5412557,10
ASB13,1,0.7790986443269889,5638867,10
GDI2,1,0.5261693765063671,5765223,10
ANKRD16,1,0.6872673530864581,5861616,10
FBH1,1,0.5904612914836394,5890203,10
IL15RA,5,0.7818612521800283,5943639,10
IL2RA,2,0.8441202166770927,6010689,10
RBM17,1,0.5284027897545049,6089034,10
PFKFB3,1,0.7628567503714055,6144934,10
SFMBT2,2,0.8962446271619485,7158624,10
ITIH5,2,0.8071517793943466,7559270,10
KIN,1,0.5058969191712344,7750962,10
ATP5F1C,1,0.511532652520065,7788147,10
TAF3,1,0.49846188547689274,7818505,10
GATA3,5,0.8451040687008063,8045378,10
CELF2,1,0.8803333930257596,10798397,10
USP6NL,1,0.6710327457360875,11453946,10
ECHDC3,3,0.7380237860044676,11742366,10
PROSER2,1,0.7399009920973554,11823339,10
UPF2,1,0.4788740117600059,11920022,10
DHTKD1,1,0.708797702723416,12068954,10
SEC61A2,1,0.6110353527216117,12129637,10
NUDT5,1,0.5276557953298583,12165330,10
CDC123,1,0.5098508618451728,12195965,10
CAMK1D,1,0.6702200739455955,12349482,10
OPTN,5,0.720533246931987,13099449,10
MCM10,3,0.767769048847683,13161554,10
PHYH,1,0.6459784812523242,13277796,10
SEPHS1,1,0.6778157987341702,13317428,10
BEND7,1,0.6940462786251429,13438484,10
PRPF18,1,0.7079807647276122,13586939,10
FRMD4A,5,0.678840798779498,13643706,10
FAM107B,1,0.7257238879275316,14518557,10
CDNF,1,0.6176211740671274,14819245,10
HSPA14,1,0.28151317782894236,14838306,10
SUV39H2,1,0.4071587340123596,14878820,10
DCLRE1C,1,0.35683042232828266,14897359,10
MEIG1,1,0.7684628247015337,14959388,10
ACBD7,1,0.8263231596415855,15075475,10
RPP38,1,0.0,15097180,10
NMT2,1,0.6973440713139304,15102584,10
FAM171A1,4,0.8914848374559824,15211643,10
MINDY3,1,0.6055845664937098,15778170,10
PTER,1,0.6424041040132775,16436943,10
C1QL3,1,0.8507934511965736,16513734,10
RSU1,1,0.5408703886918058,16590611,10
CUBN,1,0.7766045067772926,16823966,10
TRDMT1,1,0.6556939644159754,17137336,10
VIM,2,0.8271557722479898,17228241,10
ST8SIA6,1,0.8186582346391693,17315421,10
HACD1,5,0.3866638567607613,17589032,10
STAM,1,0.23724542381187652,17644151,10
TMEM236,1,0.6719026559573967,17752201,10
CACNB2,1,0.6099434558946288,18140677,10
NSUN6,1,0.41269223624019036,18545561,10
ARL5B,1,0.49887838070955015,18659431,10
MALRD1,2,0.9212560196537111,19048801,10
PLXDC2,1,0.8675177622332909,19816239,10
NEBL,1,0.7244891370250932,20779973,10
SKIDA1,1,0.8038003755742869,21513478,10
MLLT10,1,0.4123266045835787,21524646,10
DNAJC1,1,0.8887111701225813,21756548,10
COMMD3,1,0.8098197885524789,22316386,10
BMI1,3,0.89194742544946,22321099,10
SPAG6,3,0.9351173229375522,22345445,10
PIP4K2A,2,0.7731600587954442,22534854,10
MSRB2,1,0.6171215840594924,23095579,10
OTUD1,1,0.7098177806776009,23439458,10
KIAA1217,1,0.6872201465057026,23694746,10
ARHGAP21,1,0.6611419265530327,24583609,10
PRTFDC1,1,0.9524166034083329,24848614,10
THNSL1,1,0.7624781180512721,25016612,10
GPR158,5,0.9208833275091901,25174802,10
MYO3A,2,0.858315155402919,25934229,10
APBB1IP,1,0.9109297685760162,26438341,10
PDSS1,1,0.5520863173126309,26697701,10
ABI1,1,0.42930328437562026,26746593,10
ANKRD26,1,0.550718080581097,26991914,10
YME1L1,1,0.5956149940660669,27110112,10
MASTL,1,0.602092694827848,27154824,10
ACBD5,1,0.6081569301349625,27195214,10
RAB18,1,0.6439575057878473,27504174,10
ARMC4,2,0.7583343068902739,27812164,10
MPP7,5,0.8328546519887546,28050993,10
WAC,1,0.4709453206838752,28532493,10
BAMBI,1,0.7159219844005569,28677510,10
SVIL,1,0.733671343973481,29457338,10
JCAD,2,0.7080587916968775,30012803,10
MTPAP,1,0.440751220277395,30309801,10
MAP3K8,5,0.5628061805154347,30434021,10
ZNF438,1,0.7348793616213256,30820207,10
ZEB1,1,0.9034606349823948,31318495,10
ARHGAP12,1,0.6642161090777772,31805404,10
KIF5B,1,0.6395197875891936,32009015,10
EPC1,1,0.5391151584157615,32267751,10
CCDC7,5,0.786686333431303,32446140,10
ITGB1,2,0.8110358533818601,32900318,10
NRP1,2,0.8030975215247632,33177492,10
PARD3,1,0.6671424897545604,34109560,10
CUL2,1,0.5019377271270304,35008551,10
CREM,1,0.720752883741219,35126791,10
CCNY,1,0.8223957897713315,35247025,10
FZD8,1,0.8431310227898356,35638249,10
ZNF248,1,0.834967443102276,37776526,10
ZNF25,3,0.7432329559980964,37949573,10
ZNF33A,1,0.6924806097814014,38010650,10
ZNF37A,1,0.8024800184266139,38094334,10
ZNF33B,3,0.6333230926471494,42574185,10
BMS1,3,0.608958718428485,42782795,10
RET,1,0.8804642913163193,43077069,10
CSGALNACT2,1,0.7881481829290059,43138445,10
RASGEF1A,1,0.8957570381359999,43194535,10
HNRNPF,2,0.9276138744717485,43385617,10
ZNF487,3,0.9167606902220202,43436841,10
ZNF239,3,0.8689846881932626,43556344,10
ZNF485,1,0.872278170422324,43606419,10
ZNF32,1,0.8059003106465641,43643860,10
CXCL12,2,0.6844592724367528,44370165,10
RASSF4,2,0.7556097551321939,44959407,10
DEPP1,5,0.904982080013791,44970981,10
ZNF22,2,0.8369741119445038,45000923,10
ALOX5,2,0.9170589133241663,45374176,10
MARCH8,2,0.9200950880471314,45454585,10
ZFAND4,4,0.9154364074966248,45615501,10
WASHC2C,1,0.861667766579494,45727200,10
AGAP4,2,0.8012268782901949,45825594,10
TIMM23,1,0.7964672818813138,45972489,10
NCOA4,3,0.7497727372547511,46005088,10
ANXA8L1,1,0.8335705871981756,46375627,10
GPRIN2,3,0.8068993192640953,46549044,10
SYT15,5,0.8850244002518637,46578217,10
PTPN20,4,0.9273130447949146,46911396,10
GDF10,1,0.873504888976228,47300197,10
ZNF488,1,0.7635787265239438,47365496,10
ANXA8,3,0.7018611660640959,47460162,10
AGAP9,4,0.8195953944048685,47501854,10
MAPK8,4,0.8824982451542337,48306639,10
ARHGAP22,1,0.8536443578085688,48446034,10
WDFY4,2,0.8387530419898479,48684876,10
VSTM4,2,0.8494337438048203,49014236,10
TMEM273,4,0.46670209023272613,49154725,10
ERCC6,1,0.7961118990777006,49454470,10
PARG,4,0.6806245010152255,49818279,10
TIMM23B,5,0.8342216803722271,49942049,10
AGAP6,5,0.5988138431107284,49988318,10
WASHC2A,4,0.9097339830528586,50067888,10
ASAH2,2,0.7076069563207725,50182778,10
SGMS1,4,0.7862028182717499,50305586,10
ASAH2B,4,0.8570021315802984,50739318,10
PRKG1,2,0.8075466844784436,50990888,10
CSTF2T,1,0.8240516650797904,51695487,10
ZWINT,3,0.7599957228729963,56357227,10
IPMK,3,0.7862523936470391,58191517,10
CISD1,3,0.6417276576623872,58269162,10
UBE2D1,3,0.6497840455400028,58334979,10
TFAM,3,0.5857419705610947,58385345,10
BICC1,2,0.8284339813188775,58513140,10
PHYHIPL,2,0.818471890804663,59176643,10
FAM13C,5,0.8652668367651412,59246129,10
SLC16A9,3,0.8004301352884575,59650761,10
CCDC6,5,0.44424087873997775,59788747,10
ANK3,5,0.0,60026298,10
CDK1,5,0.33237727121093197,60778331,10
RHOBTB1,3,0.6989872293041479,60869438,10
TMEM26,3,0.8327537876522291,61406643,10
CABCOCO1,2,0.8161306653940857,61662961,10
ARID5B,5,0.5350234941783697,61901684,10
RTKN2,3,0.6755802737615436,62183035,10
ZNF365,1,0.8902264095214785,62374192,10
ADO,5,0.2048298016964244,62804857,10
EGR2,3,0.9175266745425159,62811996,10
NRBF2,5,0.24107364958759536,63133247,10
JMJD1C,5,0.4175784656011954,63167221,10
REEP3,4,0.5414969196062007,63521401,10
DNAJC12,5,0.7586058786501642,67796669,10
SIRT1,3,0.6715922632413558,67884656,10
HERC4,3,0.4812300547347337,67921899,10
PBLD,3,0.8013416323145407,68282660,10
HNRNPH3,3,0.5651440506797066,68331174,10
RUFY2,3,0.7417288915376896,68341107,10
DNA2,3,0.568157736709774,68414064,10
SLC25A16,3,0.7353657624263228,68477998,10
TET1,3,0.8282372882627332,68560337,10
CCAR1,1,0.7209532822804552,68721012,10
STOX1,3,0.7523378758989825,68827531,10
DDX50,3,0.5741510508559045,68901286,10
DDX21,3,0.5831760120240047,68956170,10
KIF1BP,3,0.7355408310292296,68988721,10
SRGN,3,0.8008730118687967,69088103,10
VPS26A,3,0.5024130209952455,69123512,10
SUPV3L1,3,0.49189127752554895,69180234,10
HK1,3,0.5198539666369023,69269984,10
TACR2,3,0.7896140933100113,69403903,10
TSPAN15,3,0.8517912316537734,69451465,10
FAM241B,5,0.29699783352303266,69630247,10
COL13A1,5,0.28007105581147995,69801867,10
H2AFY2,5,0.6745099829574641,70052846,10
AIFM2,5,0.14469414068400643,70098223,10
TYSND1,5,0.28127807717862086,70137981,10
SAR1A,5,0.23590251636879334,70147289,10
PPA1,5,0.4716862566093071,70202835,10
NPFFR1,3,0.7476432361346367,70247329,10
LRRC20,3,0.7123441248259956,70298970,10
EIF4EBP2,3,0.6007224242446279,70404145,10
PALD1,3,0.800451096188358,70478767,10
PRF1,5,0.8345032780757627,70597348,10
ADAMTS14,2,0.9258257776195784,70672506,10
SGPL1,3,0.4731941254959897,70815961,10
PCBD1,3,0.5038718076401814,70882280,10
UNC5B,2,0.9005956661393437,71212570,10
SLC29A3,3,0.5460712526496275,71319259,10
CDH23,3,0.7526967368566803,71396934,10
VSIR,3,0.8824548561717999,71747556,10
PSAP,3,0.4259319472950115,71816298,10
CHST3,3,0.5069682942493956,71964395,10
SPOCK2,1,0.8695940726523923,72059034,10
ASCC1,3,0.1417934027718586,72096032,10
ANAPC16,3,0.14453366304193405,72216000,10
DDIT4,3,0.5267026008229116,72273924,10
DNAJB12,3,0.16825386001342713,72332830,10
MICU1,3,0.2403377523589385,72367327,10
MCU,3,0.26124149610814573,72692131,10
P4HA1,3,0.5347184775894986,73007217,10
NUDT13,3,0.3538336614462564,73110375,10
ECD,3,0.19573163755244183,73130155,10
FAM149B1,3,0.22408753341510856,73168166,10
DNAJC9,3,0.1527105455351948,73183362,10
MRPS16,3,0.12637001001588188,73248843,10
CFAP70,3,0.29436854841313687,73253759,10
ANXA7,3,0.131209655014196,73375101,10
PPP3CB,3,0.2053345030787247,73436428,10
USP54,3,0.41246713361984433,73497538,10
AGAP5,3,0.5334361024214755,73674285,10
SEC24C,3,0.21217057970293984,73744372,10
FUT11,3,0.42627892000350553,73772276,10
CHCHD1,3,0.0,73782047,10
ZSWIM8,3,0.16795050950944912,73785582,10
NDST2,3,0.32376142479901615,73801911,10
CAMK2G,3,0.21120536932458556,73812501,10
PLAU,2,0.869193610431849,73909177,10
C10orf55,5,0.2121977128852055,73909969,10
VCL,3,0.2765824968073082,73995193,10
AP3M1,3,0.14634604000857132,74120255,10
ADK,3,0.41658418548586373,74151185,10
KAT6B,5,0.25828382785112936,74824927,10
SAMD8,3,0.31022000599817934,75099586,10
VDAC2,3,0.16582190063559854,75210154,10
COMTD1,3,0.5386445530694828,75233969,10
ZNF503,3,0.8709405497017462,75397830,10
LRMDA,1,0.8719741021331849,75431624,10
KCNMA1,3,0.835710475348093,76869601,10
DLG5,3,0.4208891457418654,77790791,10
POLR3A,3,0.4059666115336571,77969251,10
RPS24,3,0.5078136028684159,78033760,10
ZMIZ1,5,0.34487237003660776,79068966,10
PPIF,3,0.4260437949834772,79347469,10
ZCCHC24,2,0.8422935960339843,79382325,10
EIF5AL1,5,0.7220201246927943,79512601,10
NUTM2B,5,0.8316893747027366,79703227,10
SFTPD,2,0.8390394622625529,79937740,10
TMEM254,3,0.5506947579905452,80078646,10
PLAC9,1,0.7817562220967678,80131682,10
ANXA11,5,0.3692930519089196,80150889,10
MAT1A,4,0.8488226037499013,80271820,10
DYDC2,1,0.8512468942302565,80344745,10
PRXL2A,5,0.1648095744961603,80407829,10
TSPAN14,5,0.18200443502481323,80454166,10
GHITM,2,0.7422203967659753,84139509,10
CDHR1,1,0.8445337607074211,84194537,10
RGR,3,0.9470604561103275,84230666,10
CCSER2,3,0.7657512087591587,84328586,10
GRID1,1,0.781444353987293,85599552,10
WAPL,2,0.5241765481192278,86435256,10
BMPR1A,2,0.6304314485103446,86756601,10
MMRN2,5,0.8321733148418518,86935540,10
SNCG,2,0.768803205921514,86958599,10
GLUD1,2,0.6815954637273932,87050202,10
SHLD2,2,0.6067714595511199,87094161,10
NUTM2A,2,0.8056022426086721,87225448,10
NUTM2D,2,0.7688706213260647,87357668,10
MINPP1,2,0.6836817243607557,87504875,10
PAPSS2,5,0.8622809439790938,87659613,10
ATAD1,2,0.5546268709020254,87751512,10
KLLN,2,0.7046481870350447,87859158,10
PTEN,2,0.6124859345819063,87863625,10
RNLS,2,0.7546857166523286,88273864,10
ANKRD22,1,0.861065640013498,88819896,10
STAMBPL1,1,0.7993364080245879,88879734,10
ACTA2,1,0.8953065755837877,88935074,10
FAS,5,0.8822460608210412,88990531,10
CH25H,3,0.7747555002326588,89205629,10
LIPA,5,0.9156109949597226,89213569,10
IFIT2,1,0.8529824831473612,89283694,10
IFIT3,3,0.7974670326840121,89327997,10
IFIT5,2,0.7862222603159328,89414568,10
PANK1,5,0.8814246834677907,89579497,10
KIF20B,2,0.5729993295104128,89701610,10
HTR7,1,0.7090435173920968,90740823,10
RPP30,2,0.6811104609905931,90871716,10
PCGF5,5,0.8569383994491386,91163012,10
HECTD2,4,0.6480101989638314,91409280,10
TNKS2,2,0.6394173146304587,91798426,10
FGFBP3,5,0.9237401722184416,91906589,10
BTAF1,2,0.6580199970226499,91923770,10
CPEB3,2,0.6758552349740419,92046692,10
MARCH5,2,0.5069685959073023,92291167,10
IDE,2,0.5678924470335601,92451684,10
KIF11,2,0.5436444453626017,92593130,10
HHEX,5,0.8546219725154112,92689955,10
EXOC6,2,0.5311931252159718,92834713,10
MYOF,2,0.9288806898606065,93306429,10
FFAR4,5,0.9331904470902058,93566665,10
PDE6C,1,0.9248807380765693,93612588,10
FRA10AC1,1,0.8311944837719837,93667883,10
SLC35G1,1,0.8341424760986295,93893973,10
PLCE1,2,0.9018936005137228,94030812,10
NOC3L,2,0.7303694573616909,94333226,10
TBC1D12,2,0.6922260399015224,94402504,10
HELLS,3,0.8516822964025994,94501434,10
CYP2C8,4,0.7515066362540913,95036772,10
PDLIM1,1,0.8693513663170558,95237572,10
SORBS1,3,0.9082036132928981,95311771,10
ALDH18A1,2,0.7030093636565553,95605941,10
TCTN3,2,0.4912377260198988,95663396,10
ENTPD1,1,0.7574380501547102,95711779,10
CCNJ,2,0.694472782302326,96043394,10
ZNF518A,2,0.6990291327172871,96129715,10
BLNK,3,0.7922586573797002,96191702,10
TM9SF3,2,0.5562692347410558,96518110,10
PIK3AP1,3,0.7434067409329193,96593315,10
LCOR,2,0.7508322218171382,96832282,10
ARHGAP19,2,0.5233438152942699,97222173,10
FRAT1,4,0.8805533265016836,97319267,10
FRAT2,2,0.747975213255716,97332497,10
RRP12,2,0.5146468496078018,97356358,10
PGAM1,2,0.5606645609402886,97426191,10
EXOSC1,2,0.4519920004961262,97436142,10
ZDHHC16,2,0.6115002872909105,97446170,10
MMS19,2,0.0,97458324,10
UBTD1,2,0.7166116782542495,97498924,10
HOGA1,2,0.8231231998297717,97584323,10
MORN4,2,0.6512619961613748,97614553,10
PI4K2A,2,0.541119738126503,97640686,10
AVPI1,2,0.6048803952702396,97677424,10
MARVELD1,1,0.8115185910053122,97713173,10
ZFYVE27,2,0.5752994962676123,97737121,10
GOLGA7B,1,0.8876809772301438,97849843,10
CRTAC1,5,0.6831805361018166,97865000,10
R3HCC1L,2,0.44232164251880757,98134624,10
LOXL4,3,0.8110111044759201,98247690,10
PYROXD2,2,0.8097573924741717,98383565,10
HPS1,2,0.6061863732230293,98416198,10
HPSE2,2,0.892779354982546,98457077,10
CNNM1,5,0.9073507586952821,99329356,10
GOT1,2,0.49939446639633367,99396870,10
SLC25A28,2,0.6160581717176754,99610522,10
ENTPD7,2,0.7609344160032456,99659509,10
CUTC,4,0.6634949686326221,99702558,10
COX15,2,0.4345541527330672,99711844,10
DNMBP,2,0.7293432517431038,99875577,10
ERLIN1,2,0.5359185501190494,100150094,10
CHUK,2,0.37332358196436954,100188300,10
CWF19L1,2,0.5129880228048105,100232298,10
BLOC1S2,2,0.6416894721402904,100273280,10
PKD2L1,2,0.82933626852753,100288149,10
SEC31B,2,0.8633336871866898,100486646,10
NDUFB8,2,0.47760279646329384,100523740,10
HIF1AN,2,0.3826355597296397,100529072,10
SLF2,2,0.4477129842292712,100912963,10
MRPL43,2,0.5138548255219129,100969458,10
SEMA4G,2,0.7301133180666954,100969518,10
TWNK,2,0.5530784771953938,100987367,10
LZTS2,2,0.5695025734976334,100996618,10
PDZD7,2,0.7983373137570637,101007679,10
SFXN3,2,0.7104028185860658,101031234,10
KAZALD1,3,0.7703404950059826,101061841,10
BTRC,2,0.5315746768071203,101354033,10
DPCD,2,0.6770331191055253,101570560,10
POLL,2,0.44566547723567507,101578882,10
FBXW4,2,0.5068012750197322,101610664,10
NPM3,2,0.7653892284396395,101781325,10
OGA,2,0.5025250626322688,101784443,10
ARMH3,2,0.322906623069122,101845599,10
HPS6,2,0.5585093807844927,102065390,10
LDB1,2,0.6069268006275615,102107560,10
PPRC1,2,0.42542309245739396,102132994,10
NOLC1,2,0.42024060967618393,102152176,10
GBF1,2,0.40421294565527666,102245532,10
NFKB2,2,0.5889852419973374,102394110,10
PSD,4,0.8039799843185614,102402617,10
FBXL15,2,0.7143252536166487,102419189,10
CUEDC2,2,0.5876919533905243,102423245,10
C10orf95,2,0.8169665391349434,102449837,10
MFSD13A,1,0.7822617391532767,102461395,10
ACTR1A,2,0.4227632093378707,102461881,10
SUFU,2,0.5709981320457743,102503987,10
TRIM8,2,0.633535564296523,102642310,10
ARL3,2,0.8178014372413382,102673731,10
SFXN2,2,0.7789102907678405,102714538,10
WBP1L,2,0.659822635497813,102743948,10
CYP17A1,2,0.864434561595298,102830531,10
BORCS7,2,0.7048207007618288,102854223,10
AS3MT,1,0.9107165716906419,102869470,10
CNNM2,2,0.7459557125008457,102918294,10
NT5C2,2,0.6592203759235544,103088017,10
PCGF6,2,0.7252420353851048,103302796,10
TAF5,2,0.6474276795223038,103367976,10
ATP5MD,2,0.5854393521509612,103389041,10
PDCD11,2,0.5137584762692786,103396626,10
CALHM2,3,0.8169449793891683,103446786,10
SH3PXD2A,2,0.8362812107734305,103594027,10
STN1,2,0.5652006410084782,103877569,10
SLK,2,0.45200836878648576,103967140,10
COL17A1,5,0.9498053210715035,104031286,10
SFR1,2,0.6383339941476036,104122058,10
CFAP43,2,0.6523535149845561,104129888,10
GSTO1,2,0.80084986853763,104235356,10
GSTO2,3,0.9064933661372186,104268873,10
ITPRIP,5,0.8797413646728434,104309698,10
CFAP58,4,0.9317931300595879,104353833,10
SORCS1,1,0.8168798331261866,106573663,10
XPNPEP1,2,0.6031987109263273,109864766,10
ADD3,5,0.4518230876562007,109996368,10
MXI1,4,0.7058610993375289,110207605,10
SMNDC1,2,0.45586943280984116,110290730,10
DUSP5,2,0.8283659562490284,110497907,10
SMC3,2,0.4755388560726377,110567691,10
PDCD4,1,0.8508958502967374,110871795,10
BBIP1,2,0.5748717952801508,110898728,10
SHOC2,2,0.7221814845777514,110919547,10
ADRA2A,3,0.8503094979399469,111077163,10
ACSL5,3,0.9262699625752582,112374018,10
ZDHHC6,2,0.6290916663753034,112424428,10
VTI1A,2,0.6205044459958253,112446998,10
TCF7L2,1,0.7195099030479788,112950247,10
CASP7,4,0.7893987803567895,113679162,10
PLEKHS1,3,0.8223938956477217,113751262,10
DCLRE1A,2,0.6720329211692332,113834725,10
NHLRC2,2,0.5946844932769499,113854661,10
CCDC186,4,0.6554649040112015,114120862,10
VWA2,2,0.8167935410314425,114239254,10
AFAP1L2,3,0.8799028916903892,114294824,10
ABLIM1,2,0.7476215453173409,114431113,10
FAM160B1,5,0.27574785736616036,114821744,10
TRUB1,5,0.6087991440334088,114938195,10
GFRA1,5,0.5159847357150427,116056925,10
C10orf82,3,0.9032316869937898,116663696,10
HSPA12A,2,0.7903130799557707,116671192,10
ENO4,2,0.6824340146447327,116849512,10
SHTN1,4,0.5696335266636126,116881477,10
SLC18A2,5,0.9168172230250227,117241093,10
PDZD8,3,0.7999422407332586,117277274,10
EMX2,3,0.8709755537593742,117542445,10
RAB11FIP2,5,0.7126039836851763,118004916,10
FAM204A,5,0.24842652584877645,118297925,10
CACUL1,2,0.6944996168456044,118674167,10
NANOS1,5,0.9136456936455759,119029714,10
EIF3A,2,0.6836796662526679,119033670,10
FAM45A,4,0.6373471992066857,119104086,10
SFXN4,5,0.7686022163030659,119140767,10
PRDX3,2,0.6644006458428358,119167720,10
GRK5,4,0.8065507692867488,119207589,10
RGS10,5,0.8338565543689209,119499817,10
TIAL1,4,0.6063721190838317,119571802,10
BAG3,3,0.7716494097097993,119651370,10
INPP5F,4,0.7944136057929115,119726042,10
MCMBP,5,0.2643838075030105,119829404,10
SEC23IP,5,0.20271681034874856,119892730,10
WDR11,5,0.06230854833092603,120851305,10
FGFR2,5,0.11560006047296434,121478334,10
ATE1,4,0.0,121740421,10
NSMCE4A,4,0.08003823484276928,121957091,10
TACC2,4,0.3339172082291888,121989163,10
PLEKHA1,4,0.15365394523081133,122374696,10
HTRA1,1,0.7429172679071011,122458551,10
CUZD1,4,0.3264110683146295,122832158,10
FAM24B,4,0.4783077865715307,122849078,10
C10orf88,4,0.24516330997422153,122930901,10
PSTK,4,0.39475963425048155,122954381,10
IKZF5,4,0.3703211400265305,122990806,10
ACADSB,2,0.9471976234665836,123008979,10
BUB3,4,0.30307804248476744,123154402,10
CPXM2,2,0.888844627360676,123706207,10
CHST15,4,0.7599893847593487,124007668,10
OAT,4,0.5555864871251416,124397303,10
NKX1-2,4,0.7523104557669809,124445243,10
LHPP,4,0.33725658077801,124461823,10
FAM53B,4,0.24665052489920636,124619292,10
EEF1AKMT2,4,0.7608038026542703,124748149,10
ABRAXAS2,4,0.693941630488145,124801819,10
ZRANB1,4,0.8228666154988716,124942123,10
CTBP2,4,0.4511715789114312,124984317,10
EDRF1,4,0.16060937766877648,125719515,10
UROS,4,0.17503118222652903,125784980,10
BCCIP,4,0.10242756550260201,125823546,10
DHX32,4,0.20858706506308777,125836337,10
FANK1,4,0.2566590339104674,125896539,10
ADAM12,1,0.8707249957114804,126012381,10
C10orf90,2,0.7911873776698105,126424997,10
DOCK1,2,0.7910565779351991,126905409,10
FOXI2,2,0.7671777494627876,127737235,10
PTPRE,5,0.6387854944318496,127907061,10
MKI67,2,0.850355032878231,128096659,10
MGMT,2,0.8388375470485817,129467190,10
EBF3,1,0.8285777517814992,129835283,10
C10orf143,2,0.9043509570934068,130020025,10
GLRX3,2,0.7057815270479187,130136391,10
PPP2R2D,2,0.7574703435667776,131901008,10
BNIP3,2,0.8143181639915723,131966455,10
JAKMIP3,3,0.8199564958179606,132036336,10
DPYSL4,2,0.8986396695799848,132186948,10
STK32C,2,0.7368638171255034,132207492,10
LRRC27,2,0.8011749877139518,132332154,10
PWWP2B,3,0.8184241679011491,132397168,10
INPP5A,3,0.7308352020252515,132537787,10
KNDC1,1,0.8968342999642084,133160219,10
VENTX,4,0.7919235229007987,133237855,10
ADAM8,2,0.8578069861244048,133262420,10
TUBGCP2,3,0.8057955860807663,133278630,10
ZNF511,2,0.7852863546179806,133308914,10
FUOM,4,0.885873349726824,133355158,10
ECHS1,2,0.7689098002746811,133362485,10
PAOX,5,0.8845171486652591,133379261,10
MTG1,2,0.8787025997848619,133394094,10
SPRN,2,0.7273432779406794,133420666,10
SCART1,3,0.9180279294201226,133453928,10
CYP2E1,2,0.9147551752643824,133520406,10
