# Supplementary material for: Gene Co-Expression in Breast Cancer: A Matter of Distance
Source: Front Oncol. 2021 Nov 17;11:726493. doi: 10.3389/fonc.2021.726493 (PMC8636045; doi:10.3389/fonc.2021.726493)
Supplement: Supplementary Material S13 — Piece-wise permutation p-values of the KS statistics, calculated for all bins obtained in Supplementary Material S8 , in every chromosomal region for each phenotype. [file DataSheet_13.zip › SuppMat10/SuppMat10/Clusters/Her2/Her2-chr11-clusters.tsv]

gname,clusterid,assignmentcost,gstart,chromosome
BET1L,4,0.3896515203611829,167784,11
RIC8A,4,0.45504546289942005,207511,11
SIRT3,4,0.4278345232243125,215030,11
PSMD13,4,0.39212008883819394,236966,11
NLRP6,5,0.47628530027650673,278365,11
PGGHG,5,0.6282321383925958,289135,11
IFITM2,3,0.7136617425586975,307631,11
IFITM1,3,0.7501224958930381,313506,11
IFITM3,11,0.7841463055474011,319676,11
B4GALNT4,4,0.6739789713075127,369499,11
PKP3,4,0.3789001812450338,392614,11
SIGIRR,4,0.6272221847047839,405716,11
ANO9,4,0.7387702344273277,417933,11
PTDSS2,4,0.5858307774641386,448268,11
RNH1,4,0.40916942555484836,494512,11
HRAS,4,0.4974798302007729,532242,11
LRRC56,5,0.7300991053201769,537527,11
LMNTD2,4,0.6159377789870013,554850,11
RASSF7,4,0.4682416322635269,560404,11
PHRF1,4,0.3459262814613192,576470,11
IRF7,3,0.7984262491478138,612553,11
CDHR5,3,0.8676316868610604,616565,11
DRD4,4,0.7916054072751265,637293,11
DEAF1,4,0.577602388755114,644233,11
EPS8L2,4,0.4824351552074625,694438,11
TMEM80,4,0.5742902616399284,695428,11
TALDO1,4,0.3543129866993544,747415,11
GATD1,4,0.4523549856917498,767220,11
SLC25A22,4,0.550363452214713,790475,11
PANO1,4,0.6900938359753461,797511,11
PIDD1,4,0.4143624933262672,799179,11
RPLP2,4,0.4083542398568659,809965,11
PNPLA2,4,0.5643364257994326,818914,11
CRACR2B,4,0.8499911417294082,826144,11
CD151,4,0.5972132043643218,832887,11
POLR2L,4,0.43447231766608574,837356,11
TSPAN4,4,0.692275966098701,842812,11
CHID1,4,0.6430636320946534,867860,11
AP2A2,4,0.4417723258903231,924894,11
MUC5B,1,0.8156545189189273,1223066,11
TOLLIP,4,0.3649130355048984,1274371,11
BRSK2,5,0.8215603240294839,1389899,11
MOB2,4,0.6310829001386522,1469457,11
DUSP8,4,0.6833640497514029,1554051,11
KRTAP5-1,4,0.6428790476863885,1584342,11
IFITM10,4,0.8372085931651433,1732406,11
CTSD,4,0.5681320417937197,1752755,11
SYT8,4,0.9109056945282756,1828307,11
LSP1,2,0.7826911346105192,1852970,11
MRPL23,4,0.5419793525429986,1947278,11
IGF2,2,0.748189081286655,2129112,11
C11orf21,6,0.8024918943261008,2295645,11
TSPAN32,7,0.878164189618881,2301997,11
CD81,4,0.4944067917550885,2376177,11
TSSC4,4,0.4423313920193628,2400488,11
KCNQ1,11,0.7845363313656919,2444684,11
CDKN1C,4,0.7573641652595978,2883213,11
SLC22A18AS,4,0.7310926829249796,2887780,11
SLC22A18,4,0.5428272615372689,2899721,11
PHLDA2,4,0.5815961620966471,2928273,11
NAP1L4,4,0.36889772310540103,2944431,11
CARS,4,0.4296186345687,3000922,11
OSBPL5,7,0.8224025966976374,3087107,11
MRGPRE,2,0.26127182480040023,3225035,11
ZNF195,4,0.4247669246164908,3339261,11
ART5,5,0.8876971528489456,3638503,11
NUP98,4,0.19699613302366148,3671083,11
PGAP2,4,0.5104277199481972,3797724,11
RHOG,4,0.3762882385570332,3826978,11
STIM1,4,0.5802713149681233,3854527,11
RRM1,4,0.0,4094707,11
TRIM21,4,0.4995293599852848,4384897,11
TRIM68,4,0.6642418255816913,4598672,11
OR51E1,3,0.8326484212201968,4643420,11
UBQLNL,11,0.659914957652247,5514393,11
TRIM6,4,0.712873720975282,5596109,11
TRIM34,4,0.6928238478939763,5619764,11
TRIM5,4,0.5103464810848661,5663557,11
TRIM22,3,0.8414792201466128,5689697,11
C11orf42,2,0.8049883119739197,6205566,11
FAM160A2,4,0.27897159780014735,6211335,11
CNGA4,3,0.7958739317270698,6234765,11
CAVIN3,2,0.836812488121104,6318946,11
SMPD1,4,0.6467187946357634,6390440,11
APBB1,4,0.7564338592556361,6395124,11
TRIM3,4,0.765661571357996,6448613,11
ARFIP2,4,0.5482968750505464,6474683,11
TIMM10B,4,0.4587781080583989,6481501,11
DNHD1,4,0.6907890526681132,6497260,11
RRP8,4,0.3664695225209508,6595072,11
ILK,4,0.5662682162792112,6603708,11
TAF10,4,0.32607584990604266,6606294,11
TPP1,4,0.4959967160426805,6612768,11
DCHS1,1,0.8165846426668133,6621330,11
MRPL17,4,0.40940425721842555,6680782,11
ZNF215,9,0.7992638172914608,6926404,11
ZNF214,10,0.7222425779584174,6997085,11
SYT9,2,0.0,7238778,11
OLFML1,9,0.8340680341372039,7485388,11
PPFIBP2,4,0.6081470434415205,7513298,11
CYB5R2,4,0.7734830943807953,7665100,11
OVCH2,11,0.8296414717769083,7689438,11
EIF3F,4,0.4820725503638107,7970251,11
TUB,4,0.793027311642478,8019244,11
RIC3,1,0.8612652098774135,8106056,11
STK33,2,0.6923573327989845,8391868,11
TRIM66,4,0.6115533638079499,8612037,11
RPL27A,4,0.35210618328993637,8682788,11
ST5,6,0.8490474105896882,8693351,11
AKIP1,4,0.586219823163943,8911139,11
TMEM9B,4,0.3871241959461087,8947202,11
SCUBE2,8,0.815817024798323,9019498,11
DENND5A,4,0.5983991430978263,9138825,11
TMEM41B,4,0.3398407783481444,9280654,11
IPO7,4,0.35534295598518173,9384652,11
ZNF143,4,0.5974887149807404,9460319,11
WEE1,4,0.5047163327734727,9573670,11
SWAP70,2,0.42201784271457443,9664077,11
SBF2,4,0.7200109592627628,9778667,11
ADM,2,0.7926942133069024,10305073,11
AMPD3,4,0.7512219680626495,10308313,11
MTRNR2L8,5,0.6633527596190616,10507887,11
RNF141,11,0.716944849906763,10511673,11
MRVI1,7,0.7392007099247027,10573091,11
CTR9,11,0.7421851719056397,10751246,11
EIF4G2,4,0.6412796796641864,10797050,11
ZBED5,11,0.7395302783627443,10812074,11
GALNT18,11,0.7491157255271865,11270877,11
CSNK2A3,5,0.5899202119753724,11351942,11
USP47,4,0.5234859773366367,11841423,11
DKK3,10,0.8483667119133658,11963106,11
MICAL2,1,0.9081956466607729,12094008,11
PARVA,4,0.7008977233884055,12377563,11
TEAD1,4,0.666898378961519,12674421,11
RASSF10,3,0.8546055387230705,13009577,11
ARNTL,9,0.7548096161877972,13276652,11
BTBD10,4,0.5590209593814481,13388001,11
FAR1,4,0.5897812321229101,13668668,11
SPON1,5,0.714479385550435,13962723,11
RRAS2,3,0.7710009769748986,14277922,11
COPB1,4,0.4085548115027102,14443440,11
PSMA1,4,0.45082770258559857,14504874,11
CYP2R1,4,0.6468151825428927,14877440,11
C11orf58,4,0.5052668029028657,16613132,11
PLEKHA7,4,0.6695759573494022,16777297,11
RPS13,4,0.5499168625699115,17074388,11
PIK3C2A,4,0.5393535762450443,17077730,11
NUCB2,4,0.6792044636757637,17208153,11
NCR3LG1,4,0.7541714919488419,17351726,11
KCNJ11,2,0.36777153542217444,17385859,11
SERGEF,8,0.6852829973408538,17788048,11
TPH1,3,0.8575285560755728,18017564,11
SAAL1,4,0.5453608374700132,18069935,11
SAA4,4,0.8818486877091509,18231355,11
HPS5,4,0.5774528829343075,18278668,11
GTF2H1,4,0.5261935144886842,18322295,11
LDHA,8,0.7567790665768406,18394560,11
LDHAL6A,9,0.8124585165749949,18455824,11
TSG101,4,0.5276770142017491,18468336,11
UEVLD,4,0.4521037608745866,18529609,11
SPTY2D1OS,1,0.8105479232494397,18588781,11
SPTY2D1,4,0.5276748936489724,18606403,11
TMEM86A,3,0.6827891150980278,18693122,11
IGSF22,4,0.7551110210874971,18704305,11
ZDHHC13,4,0.6619084303917233,19117099,11
NAV2,4,0.6320582755453246,19350724,11
HTATIP2,4,0.7342559850261801,20363685,11
PRMT3,4,0.5785791488091685,20387558,11
FANCF,9,0.7715352115205951,22622890,11
GAS2,1,0.8716906005799172,22625509,11
SVIP,2,0.7866917516282517,22813799,11
MUC15,6,0.8635243590590441,26559032,11
FIBIN,11,0.8549826223714663,26994184,11
BBOX1,5,0.7837242519538639,27040725,11
CCDC34,4,0.6378416895370851,27330827,11
LGR4,10,0.7921810359358965,27365961,11
LIN7C,4,0.7799331543550265,27494418,11
BDNF,4,0.7620835581216793,27654893,11
KIF18A,4,0.4897784370014162,28020619,11
METTL15,3,0.5821247923853068,28108248,11
ARL14EP,3,0.6908345619248648,30323104,11
MPPED2,5,0.769996619138796,30384493,11
DCDC1,8,0.8618988493989961,30830369,11
DNAJC24,3,0.7482638726850622,31369840,11
IMMP1L,9,0.7696609075346186,31432401,11
ELP4,4,0.8691562112046357,31509755,11
PAX6,9,0.7770024625586329,31784779,11
RCN1,10,0.567333444078093,32090904,11
EIF3M,10,0.11448993845688515,32583798,11
CCDC73,10,0.2019264943547745,32602246,11
PRRG4,10,0.1403169836433027,32829927,11
QSER1,10,0.16676370925433126,32892820,11
DEPDC7,10,0.5779764661915502,33015876,11
TCP11L1,10,0.3964693373267548,33039417,11
CSTF3,10,0.24963994409915014,33077188,11
HIPK3,10,0.3114483046090325,33256672,11
KIAA1549L,10,0.7143573685665925,33376083,11
CD59,10,0.0,33703010,11
FBXO3,10,0.15306411231565853,33740939,11
LMO2,2,0.8117008601862686,33858576,11
CAPRIN1,10,0.6061931030613452,34051731,11
NAT10,10,0.4922630910842919,34105617,11
ABTB2,3,0.7880883205818067,34150987,11
CAT,4,0.8530810846518833,34438934,11
ELF5,2,0.8086505696142083,34478793,11
EHF,10,0.8774093939801972,34621093,11
APIP,3,0.6645223026398381,34853094,11
PDHX,3,0.6519484845642282,34915829,11
CD44,10,0.6155681703179428,35138870,11
PAMR1,10,0.5625321520807975,35431823,11
FJX1,8,0.7645191015722191,35618419,11
TRIM44,10,0.6846713668932588,35662775,11
LDLRAD3,7,0.7666681630233007,35943981,11
COMMD9,3,0.6321888385988577,36269284,11
PRR5L,1,0.8704480684779053,36296288,11
TRAF6,3,0.5817587559207911,36483769,11
RAG1,4,0.8690743242261096,36510709,11
C11orf74,3,0.6036218871143401,36594493,11
LRRC4C,5,0.39389914349240296,40114203,11
API5,3,0.3475109540003908,43311963,11
TTC17,3,0.5422586533452012,43358920,11
HSD17B12,3,0.5160124313787671,43680680,11
ALKBH3,3,0.5812575798087963,43880811,11
C11orf96,6,0.838793564546783,43925342,11
ACCS,3,0.6244191361984714,44065925,11
EXT2,3,0.3347942844661138,44095673,11
ALX4,4,0.7192201876536959,44260440,11
CD82,3,0.556247543632163,44564427,11
TSPAN18,2,0.28384218958384966,44726465,11
TP53I11,3,0.42553837041990394,44885903,11
PRDM11,3,0.5340008948251059,45095806,11
SLC35C1,3,0.4615517774122805,45804072,11
CRY2,3,0.3558677671246594,45847118,11
MAPK8IP1,3,0.5862231422628122,45885651,11
PEX16,3,0.3933088369428641,45909663,11
LARGE2,2,0.3340362338692101,45921621,11
PHF21A,3,0.34757193158512945,45929323,11
CREB3L1,3,0.7012543474463129,46277661,11
DGKZ,3,0.48746094497447234,46332905,11
MDK,3,0.6263005319840177,46380756,11
AMBRA1,3,0.29520294474292563,46396414,11
HARBI1,3,0.38836805078831516,46602861,11
ATG13,3,0.0,46617527,11
ARHGAP1,3,0.24338175716214316,46677080,11
ZNF408,3,0.19925891658047512,46700818,11
CKAP5,3,0.243730076691414,46743048,11
LRP4,4,0.7871154841354385,46856717,11
C11orf49,3,0.3508726603960174,46936689,11
ARFGAP2,3,0.22097210840409387,47164299,11
PACSIN3,3,0.5419054582434947,47177522,11
DDB2,3,0.5350070595190833,47214465,11
ACP2,3,0.5933023706573535,47239305,11
NR1H3,3,0.6632201581575283,47248300,11
MADD,3,0.4019463530220331,47269161,11
MYBPC3,1,0.7993967332026902,47331406,11
SPI1,3,0.774143024341276,47354860,11
SLC39A13,3,0.3817804409226664,47407132,11
PSMC3,3,0.36831361400555385,47418769,11
CELF1,3,0.4099159382147832,47465933,11
NDUFS3,3,0.3848633973486123,47565336,11
PTPMT1,3,0.4322081433413659,47565430,11
KBTBD4,3,0.35169265981425013,47572197,11
C1QTNF4,1,0.7921789809259502,47589667,11
MTCH2,3,0.45701618997492643,47617315,11
AGBL2,2,0.4801757463887517,47659591,11
FNBP4,3,0.3853338030544955,47716517,11
NUP160,3,0.4893102475410738,47778087,11
PTPRJ,3,0.5723678338702829,47980558,11
FOLH1,7,0.8381741406102919,49145092,11
LRRC55,2,0.8835930760538693,57181747,11
APLNR,10,0.7001479246249702,57233577,11
TNKS1BP1,7,0.6675771991531729,57299638,11
SSRP1,7,0.5914348309608842,57325986,11
SLC43A3,10,0.8003761387289682,57406954,11
RTN4RL2,6,0.7796973713237295,57460528,11
SLC43A1,6,0.8753200868481805,57484534,11
TIMM10,7,0.5101535981244258,57528464,11
UBE2L6,8,0.7019346158799868,57551656,11
SERPING1,3,0.8386896912687558,57597387,11
YPEL4,1,0.7571696620046219,57645087,11
CLP1,7,0.7134372008278318,57648992,11
ZDHHC5,7,0.5047227727421042,57667747,11
MED19,7,0.5059680215710842,57703714,11
TMX2,7,0.6070434852458864,57712593,11
SELENOH,7,0.6073236794530035,57741250,11
CTNND1,7,0.5657347228241142,57753243,11
LPXN,4,0.670418468778804,58526871,11
ZFP91,7,0.7366363083014594,58579063,11
CNTF,10,0.748993663054389,58622665,11
FAM111A,5,0.7900260052570207,59142748,11
DTX4,5,0.5915851601930455,59171430,11
MPEG1,4,0.7713008047086503,59208510,11
OSBP,6,0.7563928334640155,59574398,11
PATL1,6,0.7955160401157524,59636716,11
STX3,5,0.7225519347122442,59713456,11
MRPL16,5,0.7212527815033108,59806140,11
MS4A2,5,0.8821499706326319,60088261,11
MS4A6A,2,0.7964484608755353,60172014,11
MS4A4E,9,0.6585937404370912,60200270,11
MS4A7,5,0.8361036499442747,60378485,11
MS4A14,11,0.8401917354317354,60378530,11
CCDC86,5,0.792061897986954,60842113,11
PTGDR2,1,0.8105954072331417,60850933,11
PRPF19,1,0.9139398187215347,60890547,11
TMEM109,2,0.7621373300741418,60914158,11
TMEM132A,1,0.8128339413251416,60924463,11
SLC15A3,5,0.8062488391476041,60937084,11
CD6,9,0.7489657815417586,60971680,11
CD5,7,0.8034027858098047,61102489,11
VPS37C,2,0.8804972725177542,61130257,11
VWCE,1,0.7963209048735584,61258286,11
DDB1,7,0.8398538498899101,61299451,11
TKFC,6,0.8296470728817622,61333210,11
CYB561A3,2,0.843430782740431,61348745,11
TMEM138,6,0.7716786738466088,61362344,11
TMEM216,9,0.8215607962639706,61391687,11
CPSF7,5,0.5646508172630496,61402641,11
SDHAF2,5,0.6588714507268483,61430042,11
PPP1R32,5,0.6736366791925671,61481120,11
LRRC10B,5,0.681868849757558,61508749,11
SYT7,6,0.6690405652759288,61515313,11
DAGLA,6,0.73879076455057,61680391,11
MYRF,9,0.8508614578577907,61752642,11
TMEM258,7,0.6083623589311622,61768501,11
FEN1,6,0.6905463756003665,61792911,11
FADS3,7,0.8710617396517304,61873519,11
RAB3IL1,3,0.8329230665098619,61897301,11
BEST1,5,0.7672654239915302,61950063,11
FTH1,6,0.7208775748732738,61959718,11
INCENP,7,0.5563542865790181,62123998,11
ASRGL1,6,0.8228250677168104,62337448,11
AHNAK,7,0.7249710429749567,62433542,11
EEF1G,5,0.8381155291352432,62559596,11
TUT1,7,0.568541045573084,62575045,11
MTA2,7,0.5750166163573687,62593214,11
EML3,7,0.718998758988155,62602218,11
ROM1,7,0.7738814034093698,62611722,11
B3GAT3,7,0.7824588066629554,62615296,11
GANAB,7,0.632458667408694,62624826,11
INTS5,7,0.5715765529724041,62646848,11
C11orf98,7,0.7500868428186385,62662816,11
LBHD1,7,0.7205324641562849,62662817,11
CSKMT,7,0.5930898552608206,62665309,11
UQCC3,7,0.4404226669611915,62670273,11
UBXN1,7,0.5354016142039013,62676498,11
LRRN4CL,6,0.8155780679651211,62686406,11
BSCL2,7,0.7727729342613983,62690275,11
HNRNPUL2-BSCL2,7,0.6968561796013861,62690275,11
GNG3,10,0.8288714498531057,62707676,11
HNRNPUL2,7,0.5644790789416918,62712630,11
TTC9C,7,0.5709304820837999,62728069,11
ZBTB3,7,0.6091390984005498,62748319,11
POLR2G,7,0.3452670779239647,62761565,11
TAF6L,7,0.4962503923640942,62771357,11
TMEM223,7,0.5929218437384538,62771629,11
TMEM179B,7,0.5299596781328257,62787402,11
NXF1,7,0.5822451872032168,62792123,11
STX5,7,0.6468334356061134,62806897,11
WDR74,7,0.6812960700813467,62832342,11
SLC3A2,9,0.7720909245672033,62856102,11
CHRM1,8,0.8554798588431554,62908679,11
ATL3,5,0.7401741933044743,63624087,11
RTN3,5,0.7089529820474787,63681446,11
C11orf95,7,0.7375727487994287,63759892,11
SPINDOC,7,0.6867624360379422,63813456,11
MARK2,7,0.6463923301594077,63838928,11
RCOR2,9,0.8312098419961277,63911230,11
NAA40,7,0.5618815451758534,63938959,11
COX8A,5,0.6942483474834302,63974620,11
OTUB1,7,0.5796732784058716,63985853,11
MACROD1,5,0.7556864683410839,63998558,11
FLRT1,7,0.7231577067600522,64103188,11
STIP1,7,0.5759481722598027,64185272,11
FERMT3,2,0.76225137545654,64206678,11
TRPT1,7,0.5548996951256091,64223799,11
NUDT22,7,0.5258406056154112,64225941,11
DNAJC4,7,0.6079321814230025,64230278,11
VEGFB,7,0.6194943238530481,64234538,11
FKBP2,7,0.499178451638029,64241003,11
PPP1R14B,7,0.3342504854564501,64244479,11
PLCB3,7,0.680345015894488,64251523,11
BAD,7,0.5930885732960518,64269830,11
GPR137,7,0.33624551580607964,64270062,11
ESRRA,7,0.4150252002389728,64305524,11
TRMT112,7,0.3082702876738832,64316460,11
PRDX5,7,0.5370481615733713,64318121,11
CCDC88B,7,0.7596954191097214,64340204,11
RPS6KA4,7,0.445581880925782,64359148,11
NRXN2,5,0.8597879797235853,64606174,11
RASGRP2,11,0.8098028343443535,64726911,11
SF1,7,0.3898718733535119,64764606,11
MAP4K2,7,0.35034486909028384,64784918,11
MEN1,7,0.0,64803510,11
CDC42BPG,7,0.4264022345788657,64823052,11
EHD1,7,0.3502975753904697,64851642,11
ATG2A,7,0.21507296724052016,64894546,11
PPP2R5B,7,0.5864534561149826,64917553,11
BATF2,7,0.8365488760159625,64987945,11
ARL2,7,0.694108928037855,65014160,11
SNX15,7,0.566166115438052,65027439,11
SAC3D1,7,0.33563740453438906,65040901,11
NAALADL1,2,0.6734266756476766,65044818,11
CDCA5,7,0.18783051988791521,65066300,11
ZFPL1,7,0.3307688234074633,65084210,11
TMEM262,7,0.4701447239221507,65084979,11
VPS51,7,0.3277539126385588,65089324,11
TM7SF2,3,0.7830352412426005,65111845,11
ZNHIT2,7,0.3617540704649024,65116403,11
FAU,7,0.2584552587960014,65120630,11
SYVN1,7,0.43309689971879994,65121780,11
MRPL49,7,0.2914937684802058,65122183,11
CAPN1,7,0.4767929063371086,65180566,11
POLA2,7,0.4617536535748411,65261920,11
CDC42EP2,7,0.4304521757183001,65314866,11
DPF2,7,0.23987053018595395,65333852,11
TIGD3,7,0.5117397448440671,65354751,11
SLC25A45,7,0.5755382171440521,65375192,11
FRMD8,7,0.43372996244823625,65386621,11
SCYL1,7,0.3345638574140203,65525077,11
LTBP3,7,0.5868436289118755,65538805,11
FAM89B,7,0.35209742684794554,65572349,11
EHBP1L1,7,0.6662466791753789,65576046,11
KCNK7,10,0.6984337852360654,65592855,11
MAP3K11,7,0.31411791465251704,65597756,11
PCNX3,7,0.344699490370434,65615773,11
SIPA1,7,0.6358374392700703,65638101,11
RELA,7,0.27916279490422813,65653597,11
KAT5,7,0.41055828159597885,65711996,11
RNASEH2C,7,0.5877798973488695,65714005,11
AP5B1,7,0.8784689247964411,65775893,11
OVOL1,4,0.815959540153058,65787063,11
CFL1,7,0.29678594107999634,65823022,11
SNX32,7,0.8084580063904501,65833834,11
MUS81,7,0.37324277131326833,65857126,11
EFEMP2,10,0.878990888994219,65866441,11
CTSW,1,0.811002634333838,65879837,11
FIBP,7,0.30796944992717035,65883741,11
CCDC85B,7,0.5483604429336876,65890112,11
C11orf68,7,0.4289490648520071,65916810,11
DRAP1,7,0.4012246715144191,65919274,11
SART1,7,0.42868859949378957,65961728,11
EIF1AD,7,0.44357295192169666,65996545,11
BANF1,7,0.43229939862706135,66002228,11
CST6,7,0.7692631003158101,66012008,11
CATSPER1,5,0.7539878562090225,66016752,11
SF3B2,6,0.43877207257596806,66050729,11
PACS1,7,0.6699055672606824,66070272,11
KLC2,6,0.3614190985904444,66257294,11
RAB1B,6,0.23823693973626436,66268590,11
CNIH2,6,0.45745595783689497,66278175,11
YIF1A,6,0.32517357198404717,66284580,11
CD248,3,0.6798350254914134,66314494,11
RIN1,6,0.521657845010071,66330241,11
BRMS1,6,0.15005284522460094,66337333,11
B4GAT1,6,0.3207536693581139,66345374,11
SLC29A2,6,0.4019450437895222,66362521,11
NPAS4,3,0.8182713659050146,66421004,11
MRPL11,6,0.10781055160324726,66435075,11
PELI3,6,0.18830316193111285,66466327,11
DPP3,6,0.0,66480013,11
BBS1,6,0.1881096998748657,66510606,11
ZDHHC24,6,0.2530078624002656,66520637,11
CTSF,10,0.4765342886769589,66563464,11
CCDC87,10,0.49435403508446596,66590176,11
CCS,10,0.46203813393027726,66593153,11
RBM14,6,0.6409093998988059,66616582,11
RBM14-RBM4,6,0.5244786475210816,66616626,11
RBM4,6,0.4456741499469046,66638617,11
RBM4B,10,0.43778067177671065,66664998,11
SPTBN2,10,0.525765858190709,66685248,11
C11orf80,10,0.45602264154153593,66744451,11
RCE1,10,0.5212455344559135,66842835,11
PC,6,0.49496307653663896,66848417,11
LRFN4,6,0.4757444853110294,66856647,11
SYT12,6,0.4793481144377497,67006778,11
RHOD,6,0.4041834829131,67056847,11
KDM2A,6,0.23084083132124533,67119263,11
GRK2,11,0.22275009778487898,67266473,11
ANKRD13D,11,0.32276144492964587,67288547,11
SSH3,11,0.320810047821354,67303478,11
RAD9A,11,0.137504452991855,67317871,11
POLD4,11,0.253080565289579,67350772,11
CLCF1,11,0.3364384589417253,67364168,11
PPP1CA,11,0.0,67398183,11
TBC1D10C,11,0.7602759280715903,67403915,11
RPS6KB2,11,0.20272564208472466,67428460,11
CORO1B,11,0.18020900298656362,67435510,11
CABP4,11,0.4651880175137246,67452406,11
TMEM134,11,0.20937104181904154,67461710,11
AIP,11,0.2008369774007024,67483026,11
PITPNM1,11,0.3463613093435779,67491768,11
CDK2AP2,11,0.20593888102155533,67506497,11
GSTP1,9,0.81120248086012,67583595,11
NDUFV1,11,0.2001029771405033,67605653,11
NUDT8,11,0.6816683672657358,67627938,11
ACY3,9,0.7653472537804291,67642555,11
UNC93B1,11,0.37051009903737797,67991100,11
ALDH3B1,11,0.5333437319982124,68008578,11
NDUFS8,11,0.26961667337979667,68030617,11
TCIRG1,11,0.4196423149193438,68039025,11
CHKA,11,0.44516555764497423,68052859,11
KMT5B,11,0.26677263401554596,68154863,11
C11orf24,11,0.24255904285276442,68261338,11
LRP5,11,0.37157872496373956,68312591,11
PPP6R3,11,0.42581249384531705,68460731,11
GAL,4,0.8279624794322429,68683779,11
TESMIN,11,0.6889519293922732,68707440,11
CPT1A,1,0.7184670021189592,68754620,11
MRPL21,11,0.7483675563426192,68891276,11
IGHMBP2,11,0.5590705047763086,68903842,11
MRGPRF,7,0.8167573023930051,69004395,11
TPCN2,11,0.5608415652323242,69048932,11
CCND1,11,0.6197480048020162,69641087,11
LTO1,6,0.577356365280124,69653076,11
ANO1,11,0.5377038162440866,70078302,11
FADD,11,0.6108968302963006,70203163,11
PPFIA1,11,0.5446800342689329,70270700,11
CTTN,6,0.5229822382283908,70398404,11
SHANK2,11,0.779667068114416,70467856,11
DHCR7,10,0.7651915384426178,71428193,11
NADSYN1,7,0.7073632961814512,71453109,11
KRTAP5-9,10,0.7953924209109666,71548418,11
KRTAP5-10,3,0.7049659325173662,71565563,11
FAM86C1,7,0.7959302304648996,71787510,11
RNF121,11,0.8602000919054177,71929018,11
IL18BP,4,0.8925364291218222,71998541,11
NUMA1,9,0.8378672808045934,72002864,11
LRTOMT,5,0.8951371688913005,72080331,11
LAMTOR1,9,0.7310327981564347,72085895,11
ANAPC15,9,0.778840955577214,72106378,11
FOLR1,8,0.8801437782009327,72189558,11
INPPL1,4,0.8218621161849885,72223701,11
CLPB,5,0.9074264087951964,72285495,11
PDE2A,4,0.838717449053166,72576141,11
ARAP1,5,0.5746898637380491,72685069,11
STARD10,5,0.42951064178869514,72754729,11
ATG16L2,5,0.31724408415937266,72814406,11
FCHSD2,5,0.3143598775663675,72836745,11
P2RY2,5,0.546199820765713,73218298,11
P2RY6,5,0.3303636424925751,73264505,11
ARHGEF17,5,0.2434042191289758,73308289,11
RELT,5,0.3372731403942094,73376399,11
FAM168A,5,0.31459687972181816,73400487,11
PLEKHB1,5,0.2201091977318288,73646178,11
RAB6A,5,0.2106362286692205,73675638,11
MRPL48,5,0.17319673822532222,73787316,11
COA4,5,0.0,73872667,11
PAAF1,5,0.17436887570690185,73876699,11
DNAJB13,5,0.624150538804406,73950319,11
UCP2,5,0.6199521445185101,73974672,11
UCP3,5,0.7340320343811204,74000277,11
C2CD3,5,0.13215653151041307,74012714,11
PPME1,5,0.1057082152718124,74171267,11
PGM2L1,5,0.33223393595942663,74330316,11
KCNE3,8,0.7974778326734586,74454841,11
LIPT2,5,0.30265400489025274,74490519,11
POLD3,5,0.2056380889313596,74493851,11
RNF169,5,0.3669322583571918,74748849,11
XRRA1,5,0.6216629359086681,74807739,11
SPCS2,5,0.3506700853669955,74949247,11
NEU3,5,0.37616384663668445,74988279,11
SLCO2B1,7,0.8257203268114435,75100563,11
TPBGL,9,0.7744102866204545,75240905,11
ARRB1,6,0.7966993524733172,75260122,11
RPS3,5,0.6832701719418743,75399515,11
KLHL35,5,0.7119159812526679,75422394,11
GDPD5,8,0.740978514361742,75434640,11
SERPINH1,10,0.8129969342335335,75562056,11
MAP6,6,0.47654810118277224,75586918,11
UVRAG,8,0.8483211474621585,75815210,11
WNT11,3,0.8671946241727375,76186325,11
THAP12,8,0.6761774501993323,76349956,11
GVQW3,8,0.7454801409260589,76381303,11
EMSY,5,0.6082587678258911,76444923,11
LRRC32,6,0.725785527451656,76657524,11
TSKU,7,0.8396078554973252,76782251,11
ACER3,8,0.6001491724853095,76860867,11
CAPN5,8,0.7800064432008655,77066961,11
MYO7A,9,0.8182464360883281,77128246,11
PAK1,8,0.4923348546005465,77321707,11
CLNS1A,8,0.09858209471493484,77514936,11
AQP11,8,0.4565866709823131,77589391,11
RSF1,8,0.12075841851280533,77659996,11
AAMDC,8,0.16275306564554037,77821109,11
INTS4,8,0.0,77878720,11
KCTD14,8,0.5811930121359943,78015715,11
NDUFC2,8,0.24730288446678628,78068297,11
ALG8,8,0.279517822898273,78100936,11
KCTD21,8,0.32863550194638547,78171249,11
USP35,8,0.33427052990189676,78188812,11
GAB2,8,0.5218213777818221,78215293,11
NARS2,10,0.4504140497506035,78435968,11
FAM181B,2,0.40390981602346043,82729940,11
PRCP,6,0.8236441714887384,82822936,11
DDIAS,9,0.8096586674418242,82899975,11
RAB30,6,0.8220015406345493,82973133,11
PCF11,11,0.7464241610005864,83156988,11
ANKRD42,11,0.8085324418130793,83193739,11
CCDC90B,2,0.8745979714799883,83259097,11
DLG2,1,0.7638654505227334,83455012,11
TMEM126B,8,0.7966606891738575,85628573,11
TMEM126A,8,0.7603994382328946,85647967,11
CREBZF,11,0.7958988091335202,85659708,11
CCDC89,3,0.8588357053133757,85683848,11
SYTL2,8,0.7318350275679845,85694224,11
PICALM,11,0.7170985925391746,85957175,11
EED,8,0.6022227860132541,86244753,11
HIKESHI,8,0.632148556880179,86302211,11
CCDC81,2,0.6244775916291292,86374736,11
ME3,6,0.6543516119849655,86441108,11
PRSS23,6,0.8086932590794255,86791059,11
FZD4,8,0.5894142714423257,86945679,11
TMEM135,4,0.8122361072469058,87037844,11
RAB38,7,0.7458465196752424,88113251,11
CTSC,7,0.8189171789997337,88293592,11
NOX4,1,0.8364045137744295,89324353,11
NAALAD2,6,0.6172603603383706,90131515,11
CHORDC1,9,0.7544828707964052,90200429,11
SLC36A4,1,0.8154145172297212,93144174,11
DEUP1,1,0.7410346637275591,93329971,11
SMCO4,9,0.7202167453485251,93478472,11
CEP295,9,0.8166032119284902,93661682,11
TAF1D,9,0.7882945772609888,93729948,11
C11orf54,4,0.8079626830703865,93741591,11
MED17,9,0.7489349032117922,93784227,11
VSTM5,9,0.0,93818232,11
HEPHL1,4,0.8311810787902492,94021361,11
PANX1,9,0.6218552550240501,94128841,11
MRE11,4,0.755667652675211,94415578,11
ANKRD49,6,0.7565889010627027,94493979,11
PIWIL4,9,0.6126035782964303,94543840,11
FUT4,9,0.6875559876129593,94543840,11
AMOTL1,9,0.7705582176835015,94706431,11
CWC15,4,0.7503210212614158,94962620,11
KDM4D,3,0.7424220676005233,94973709,11
SRSF8,4,0.7598718695159913,95067197,11
ENDOD1,1,0.6682419953098673,95089846,11
SESN3,3,0.8018934577211719,95165513,11
FAM76B,4,0.7446224549439102,95768953,11
CEP57,4,0.7675594788956599,95789965,11
MTMR2,9,0.8040583561527219,95832882,11
MAML2,5,0.9037169708009561,95976598,11
CCDC82,4,0.8198721229357896,96352769,11
JRKL,9,0.7474545741751828,96389989,11
ARHGAP42,1,0.8253156130483066,100687288,11
TRPC6,4,0.7870534674245773,101451564,11
CEP126,9,0.8453686911716695,101915012,11
CFAP300,1,0.7904531433932138,102047437,11
YAP1,1,0.7466689082517834,102110447,11
BIRC2,1,0.6715700583401125,102347211,11
TMEM123,7,0.836591302818456,102396332,11
MMP27,1,0.8967473007910333,102691487,11
DCUN1D5,1,0.7738068663721979,103050686,11
DYNC2H1,2,0.9037642790817402,103109410,11
PDGFD,4,0.8838642068514041,103907189,11
CASP4,10,0.8016711156686883,104942866,11
CASP5,10,0.6114388418925585,104994235,11
CASP1,9,0.8258000983008336,105025443,11
CARD16,1,0.8329563423363702,105041326,11
GRIA4,3,0.8488346513060766,105609994,11
MSANTD4,1,0.773413724166875,105995623,11
KBTBD3,4,0.8370648127410072,106051098,11
AASDHPPT,1,0.8553962449341408,106075501,11
GUCY1A2,5,0.47654798784399943,106674012,11
CWF19L2,1,0.5794758803751117,107326345,11
ALKBH8,1,0.7034827674144504,107502726,11
SLC35F2,7,0.8348030269720568,107790991,11
RAB39A,9,0.8204228187073186,107928448,11
CUL5,1,0.6133125951024545,108008898,11
ACAT1,1,0.7229964925065313,108121516,11
NPAT,1,0.5798111592123113,108157215,11
ATM,1,0.7424343105569441,108222484,11
C11orf65,9,0.864973379665959,108308519,11
EXPH5,1,0.7848578737179019,108505435,11
DDX10,1,0.6184555621973863,108665069,11
RDX,1,0.8012966293321355,109864295,11
ZC3H12C,11,0.8370076326753084,110093392,11
FDX1,1,0.7283146157960589,110429948,11
ARHGAP20,1,0.8662123648976959,110577042,11
C11orf53,4,0.7177073851218869,111245726,11
COLCA2,7,0.8341491550546465,111298555,11
C11orf88,2,0.47740695759734053,111514785,11
LAYN,6,0.8441375720881814,111540280,11
SIK2,1,0.6783199175272893,111602449,11
PPP2R1B,1,0.4654025757117439,111726908,11
ALG9,1,0.5508210466123481,111782195,11
FDXACB1,1,0.5353894418823786,111874056,11
C11orf1,5,0.8629429626140269,111878935,11
HSPB2,11,0.8781773431510251,111912734,11
DIXDC1,1,0.7665199965930581,111927144,11
DLAT,1,0.43909363399639845,112024814,11
PIH1D2,9,0.7349528142956306,112064010,11
NKAPD1,1,0.4073311558986289,112074086,11
TIMM8B,1,0.5302060713981359,112084800,11
SDHD,1,0.4812795434760302,112086824,11
IL18,10,0.843231169685885,112143253,11
PTS,1,0.5370971945819735,112226367,11
NCAM1,7,0.8493570378708535,112961247,11
TTC12,3,0.7472991398088644,113314529,11
ANKK1,5,0.798795729609349,113387791,11
DRD2,9,0.6566211014706771,113409605,11
TMPRSS5,1,0.7111549692485297,113687547,11
ZW10,1,0.3826467983597115,113733187,11
USP28,1,0.5127378416536489,113797874,11
ZBTB16,5,0.5888564284030313,114059593,11
NNMT,1,0.8473347460056823,114257787,11
C11orf71,1,0.5070679333306527,114391443,11
RBM7,1,0.44396723374199454,114400030,11
REXO2,1,0.49514144441093355,114439386,11
CADM1,11,0.8009559712947106,115169218,11
BUD13,1,0.39477902124807285,116748170,11
ZPR1,1,0.378001369085175,116773799,11
APOA1,1,0.85208909490398,116835751,11
SIK3,1,0.47972245516927736,116843402,11
PAFAH1B2,1,0.0,117144284,11
SIDT2,1,0.438976975464781,117178733,11
TAGLN,10,0.7532714561420512,117199321,11
PCSK7,1,0.3455416617931639,117204337,11
RNF214,1,0.37240456664464194,117232625,11
BACE1,9,0.7919896150096467,117285207,11
CEP164,1,0.4010319024212148,117314557,11
DSCAML1,4,0.6807565126715898,117427773,11
FXYD2,9,0.8154215892489393,117800844,11
FXYD6,9,0.7601092300496092,117836976,11
TMPRSS13,1,0.8096434983825177,117900641,11
IL10RA,10,0.7766664564801853,117986348,11
SCN4B,10,0.6865650041630857,118133377,11
SCN2B,4,0.8839157131156322,118157849,11
JAML,3,0.8699276787167016,118193740,11
MPZL3,1,0.4933637434084338,118226690,11
MPZL2,9,0.7514690425027472,118253416,11
CD3E,9,0.7508659102994772,118304545,11
CD3D,5,0.538997575432027,118338954,11
UBE4A,1,0.3900577632993427,118359585,11
ATP5MG,1,0.37136698296401605,118401606,11
KMT2A,1,0.47935188303755927,118436464,11
TMEM25,1,0.7536323282884407,118531041,11
IFT46,1,0.7268695566933726,118544528,11
ARCN1,1,0.5392693284027459,118572390,11
PHLDB1,1,0.6511945564837356,118606440,11
DDX6,1,0.529434817860025,118747763,11
BCL9L,1,0.5911159263550102,118893875,11
UPK2,3,0.8813265903783244,118925164,11
CCDC84,1,0.6233805155653098,118998138,11
RPS25,1,0.6698389656223329,119015712,11
TRAPPC4,1,0.557223694278226,119018432,11
SLC37A4,1,0.6813965844898032,119024114,11
HYOU1,1,0.5366705804678095,119044188,11
VPS11,1,0.6238461072109636,119067692,11
HMBS,1,0.4127770754137716,119084866,11
H2AFX,1,0.5015144909679063,119093854,11
DPAGT1,1,0.501174548935998,119096503,11
C2CD2L,1,0.5130728784675171,119102198,11
HINFP,1,0.5098755880370494,119121587,11
ABCG4,3,0.8451821289229673,119149052,11
NLRX1,1,0.5581497971159051,119166568,11
CCDC153,1,0.7863882786242218,119189638,11
CBL,1,0.5752580613119858,119206276,11
RNF26,1,0.48952807911001905,119334527,11
USP2,2,0.5284719445507029,119355215,11
THY1,6,0.7567322455869203,119417378,11
NECTIN1,1,0.5827072922896614,119623408,11
TRIM29,5,0.6334592862229955,120111286,11
OAF,1,0.7353808008706896,120211032,11
POU2F3,1,0.836321193884414,120236640,11
TMEM136,1,0.7414185552412045,120325129,11
ARHGEF12,1,0.6015681360516993,120336413,11
GRIK4,9,0.8532809263786105,120511700,11
TBCEL,1,0.6041520037421525,121024072,11
TECTA,1,0.7804861254283492,121101173,11
SC5D,1,0.6946388324120873,121292681,11
SORL1,1,0.7660544928567573,121452314,11
UBASH3B,9,0.8810506763269542,122655722,11
CRTAM,11,0.8584805462878284,122838500,11
JHY,11,0.8599382377141787,122882528,11
HSPA8,1,0.8595248580086946,123057489,11
CLMP,2,0.7728957773342214,123069872,11
GRAMD1B,2,0.7457138025160421,123358428,11
SCN3B,11,0.8114177707019014,123629187,11
ZNF202,1,0.7686728550041133,123723914,11
VWA5A,9,0.8869730740908586,124115362,11
TBRG1,1,0.6192679688026022,124622836,11
SIAE,10,0.5909884930386713,124633113,11
SPA17,1,0.6963934413281823,124673798,11
NRGN,1,0.7844682851471421,124739942,11
VSIG2,10,0.8578361912224615,124747474,11
ESAM,1,0.8043762654658775,124752583,11
MSANTD2,1,0.6293213869924329,124766498,11
ROBO3,6,0.6949217661810301,124865432,11
ROBO4,1,0.6956866046508807,124883691,11
CCDC15,1,0.6975958740286032,124954121,11
SLC37A2,5,0.8609027344024455,125063067,11
TMEM218,1,0.5746557186677453,125096545,11
FEZ1,6,0.8110637448444986,125442881,11
EI24,1,0.5304877999704067,125569280,11
STT3A,1,0.5311889889732399,125591712,11
CHEK1,1,0.559268960313426,125625665,11
HYLS1,1,0.644055970126662,125883614,11
PUS3,1,0.5460730831575492,125893485,11
DDX25,10,0.618245088956145,125903348,11
CDON,1,0.7196136183019626,125955796,11
RPUSD4,1,0.7049470902832919,126202096,11
FAM118B,6,0.6996498005877203,126211724,11
SRPRA,1,0.7151156219837165,126262938,11
FOXRED1,1,0.6927326640057745,126269055,11
TIRAP,6,0.8011234799165875,126283065,11
DCPS,6,0.7413902441087272,126304060,11
ST3GAL4,8,0.8458587330264982,126355640,11
ETS1,8,0.7263720558240874,128458761,11
FLI1,8,0.7657740576487139,128686535,11
KCNJ5,7,0.816568055036841,128891356,11
C11orf45,4,0.8488872741567658,128899565,11
TP53AIP1,5,0.7249019615551577,128934731,11
ARHGAP32,1,0.6862638415661283,128965060,11
BARX2,10,0.692426395743992,129375940,11
NFRKB,1,0.6460321809607136,129863636,11
PRDM10,1,0.7115466418300693,129899706,11
APLP2,10,0.7290794173161477,130068147,11
ST14,1,0.68879364404335,130159782,11
ZBTB44,1,0.5328607116153716,130226677,11
ADAMTS8,1,0.8529786662118118,130404923,11
ADAMTS15,2,0.851744031745044,130448974,11
SNX19,1,0.5363264293892215,130875436,11
NTM,8,0.841625416412156,131370478,11
IGSF9B,2,0.834174797001477,133908564,11
JAM3,10,0.7998504888741786,134068925,11
NCAPD3,1,0.6009236323870939,134150119,11
VPS26B,1,0.5117478783182234,134224671,11
THYN1,1,0.8042214957472182,134248279,11
ACAD8,1,0.7818874120590323,134253495,11
GLB1L3,3,0.8578816879635602,134274245,11
GLB1L2,4,0.8119895275546111,134331874,11
