# Supplementary material for: Gene Co-Expression in Breast Cancer: A Matter of Distance
Source: Front Oncol. 2021 Nov 17;11:726493. doi: 10.3389/fonc.2021.726493 (PMC8636045; doi:10.3389/fonc.2021.726493)
Supplement: Supplementary Material S13 — Piece-wise permutation p-values of the KS statistics, calculated for all bins obtained in Supplementary Material S8 , in every chromosomal region for each phenotype. [file DataSheet_13.zip › SuppMat10/SuppMat10/Clusters/Her2/Her2-chr12-clusters.tsv]

gname,clusterid,assignmentcost,gstart,chromosome
IQSEC3,5,0.8372560704636528,66765,12
SLC6A12,8,0.699955685942814,190077,12
KDM5A,10,0.6363820601462855,280129,12
CCDC77,10,0.5809066260016229,389273,12
B4GALNT3,5,0.7692679135019564,460364,12
NINJ2,6,0.8253128915236767,564296,12
WNK1,6,0.790418280942045,752579,12
RAD52,10,0.7298863803885675,912077,12
ERC1,10,0.72826651212918,990509,12
WNT5B,5,0.8288590158646245,1529891,12
FBXL14,10,0.7041661652131566,1565993,12
ADIPOR2,9,0.8623092142472684,1688574,12
CACNA2D4,3,0.9117455602305111,1791963,12
DCP1B,10,0.5560211502795067,1946053,12
CACNA1C,1,0.17422089644679306,1970786,12
FKBP4,1,0.5214782923697511,2794970,12
ITFG2,1,0.6205710491081933,2812622,12
NRIP2,1,0.6086401358550564,2825348,12
FOXM1,10,0.5318513551877969,2857681,12
RHNO1,1,0.6391769957630352,2876258,12
TULP3,10,0.5748063736686955,2877223,12
TEAD4,10,0.6320982485770383,2959330,12
TSPAN9,10,0.7657938366912497,3077355,12
CRACR2A,1,0.6484481313929442,3606633,12
PARP11,10,0.7160538819047514,3791047,12
CCND2,4,0.8046546272093913,4273762,12
TIGAR,10,0.6508958306320756,4307763,12
C12orf4,10,0.5972538843639068,4487735,12
RAD51AP1,10,0.48195342694900933,4538798,12
DYRK4,5,0.8190604460551074,4562204,12
AKAP3,5,0.8937755145277345,4615508,12
NDUFA9,10,0.5537112050756465,4649095,12
GALNT8,2,0.8385361612830865,4720341,12
NTF3,6,0.7078773459298006,5432108,12
ANO2,6,0.8551582018413689,5531869,12
VWF,6,0.0,5948874,12
CD9,9,0.6117118271642236,6199715,12
PLEKHG6,10,0.6691396214406217,6310436,12
TNFRSF1A,10,0.49591080265929155,6328757,12
SCNN1A,10,0.7116449426811184,6346843,12
CD27,6,0.7232711777288862,6444867,12
TAPBPL,10,0.7799572927314795,6451690,12
VAMP1,3,0.6026767780547022,6462237,12
MRPL51,10,0.47544100261054745,6491886,12
NCAPD2,10,0.5553667624672616,6493356,12
GAPDH,10,0.5858918119173542,6534512,12
IFFO1,8,0.7641422814794642,6538375,12
NOP2,10,0.41905643585923325,6556863,12
CHD4,9,0.6769205135557859,6570082,12
LPAR5,6,0.7663808279185783,6618835,12
ACRBP,7,0.6726813720223099,6638075,12
ING4,4,0.8632339441870359,6650301,12
ZNF384,10,0.5465107709341004,6666477,12
PIANP,5,0.8908114019269657,6693792,12
COPS7A,10,0.5096561088782451,6724014,12
MLF2,10,0.5009289194597266,6747996,12
PTMS,9,0.5410066626845991,6765516,12
LAG3,6,0.8231744380767416,6772512,12
CD4,7,0.7490780072386034,6786858,12
GPR162,9,0.6590518489423716,6821624,12
P3H3,8,0.772523376597014,6828407,12
GNB3,9,0.752797395175145,6839954,12
CDCA3,10,0.45331238582435174,6844793,12
USP5,10,0.4850386897052007,6852128,12
TPI1,10,0.5213921408030293,6867119,12
SPSB2,10,0.6722860746706318,6870935,12
LRRC23,10,0.598573338681522,6873569,12
ENO2,7,0.7956302431006115,6913745,12
ATN1,10,0.5680735965853878,6924463,12
C12orf57,10,0.6801876840706822,6942978,12
PTPN6,10,0.5351843643247696,6946468,12
PHB2,10,0.6358945774735472,6965327,12
EMG1,10,0.5334042997664301,6970913,12
LPCAT3,10,0.7408671494525694,6976185,12
C1S,7,0.8241172417638788,6988259,12
C1R,2,0.8204625834349902,7080214,12
C1RL,1,0.8798739740114215,7089587,12
RBP5,6,0.7666061057653505,7115736,12
CLSTN3,10,0.8278412571304972,7129698,12
PEX5,10,0.45255892774947726,7188685,12
ACSM4,1,0.9119016350620858,7304284,12
CD163L1,4,0.735688407329618,7346685,12
SLC2A3,6,0.7374691650423812,7919230,12
FOXJ2,10,0.39548551696839174,8032716,12
C3AR1,5,0.8230532081216001,8058302,12
NECAP1,10,0.0,8076939,12
CLEC4A,8,0.8752182077496117,8123632,12
FAM90A1,10,0.750361328696525,8221260,12
CLEC4E,8,0.880920963795271,8533305,12
RIMKLB,10,0.6904854727446098,8681600,12
PHC1,10,0.5738804293815911,8913896,12
M6PR,10,0.446731946061955,8940361,12
KLRG1,8,0.6881365852809784,8950044,12
A2M,2,0.8660843057446532,9067664,12
PZP,6,0.8422056799855915,9148840,12
KLRB1,2,0.8465191435048832,9594551,12
CLEC2D,3,0.6157414907890066,9664969,12
CLECL1,10,0.7708110588330102,9715860,12
CD69,7,0.8273313511367266,9752486,12
KLRF1,1,0.7927257596435731,9827481,12
CLEC2B,8,0.734565014884905,9852984,12
CLEC9A,1,0.809607178452731,10030678,12
CLEC1A,7,0.812049312586221,10069554,12
CLEC7A,2,0.7931690547661263,10116777,12
OLR1,5,0.8036804554279033,10158301,12
TMEM52B,10,0.7702256038401231,10170542,12
GABARAPL1,10,0.7839343195379579,10212458,12
KLRD1,2,0.8504058902704543,10226058,12
KLRK1,3,0.8525076630414721,10372353,12
KLRC4-KLRK1,2,0.7924936432313232,10372353,12
KLRC2,6,0.7971698829670439,10426854,12
KLRC1,1,0.6832212717703396,10442264,12
EIF2S3B,5,0.8469574677935537,10505602,12
MAGOHB,10,0.761341533758076,10604193,12
PRH1,6,0.8506534977995347,10824960,12
TAS2R14,10,0.8040793983724717,10937406,12
TAS2R20,4,0.7913155842176245,10996495,12
TAS2R19,10,0.7702250086436293,11021619,12
TAS2R31,9,0.678693399264323,11030387,12
SMIM10L1,4,0.8861558189830667,11171222,12
ETV6,6,0.8956546417107698,11649854,12
LRP6,10,0.7411671984315715,12116025,12
MANSC1,2,0.7794963123715183,12326056,12
BORCS5,10,0.7497825601711574,12357078,12
DUSP16,5,0.7623202501748836,12474210,12
CREBL2,10,0.7346253449094312,12611827,12
GPR19,6,0.874330657042121,12660890,12
CDKN1B,1,0.804505859160362,12715058,12
DDX47,10,0.7160929965915215,12813316,12
GPRC5A,6,0.7222315419989542,12890782,12
GPRC5D,10,0.7538466408438622,12940775,12
HEBP1,10,0.7243675819506923,12974870,12
FAM234B,8,0.7600016543455184,13044381,12
EMP1,7,0.7799586231926215,13196723,12
GRIN2B,10,0.6213925461379186,13437942,12
ATF7IP,10,0.7156238458335752,14365632,12
PLBD1,10,0.6793424678019548,14503661,12
GUCY2C,10,0.6619482613267927,14612632,12
HIST4H4,10,0.7334592652178255,14767999,12
H2AFJ,10,0.7112423427319008,14774383,12
WBP11,10,0.5949427990696974,14784582,12
C12orf60,10,0.7451158951238257,14803572,12
ART4,1,0.9047422083225036,14825569,12
MGP,10,0.7277517038142505,14881181,12
ERP27,10,0.8741410348475009,14914039,12
ARHGDIB,10,0.7663542649885711,14942031,12
RERG,10,0.5936094932311353,15107783,12
PTPRO,7,0.6334757778130983,15322508,12
EPS8,1,0.7411474075943987,15620134,12
STRAP,1,0.7657425902423678,15882387,12
DERA,1,0.6699087725728715,15911302,12
MGST1,8,0.7963728266721934,16347142,12
PIK3C2G,4,0.7782377417360766,18247614,12
PLEKHA5,10,0.7618327799864189,19129752,12
AEBP2,10,0.7390318508124327,19404045,12
PDE3A,9,0.8838104969616821,20369245,12
SLCO1C1,1,0.7994110697235937,20695355,12
PYROXD1,10,0.7985208586019209,21437615,12
RECQL,10,0.6794712923023444,21468910,12
GOLT1B,10,0.5720550916487598,21501781,12
KCNJ8,4,0.7087982558500048,21764955,12
ABCC9,6,0.7886758213603484,21797401,12
CMAS,1,0.3204600932033962,22046218,12
ST8SIA1,2,0.818830626173326,22063773,12
C2CD5,1,0.12798119466062652,22448583,12
ETNK1,1,0.24757203203993372,22625075,12
SOX5,1,0.10293209674795967,23529504,12
LRMP,1,0.6241757687344501,25004342,12
CASC1,1,0.19405468488906874,25108289,12
ETFRF1,1,0.060227968605071514,25195216,12
KRAS,1,0.0,25204789,12
RASSF8,1,0.8643104136698082,25959029,12
BHLHE41,1,0.7335379397639257,26120030,12
SSPN,1,0.32110675078434026,26121991,12
ITPR2,7,0.669056292244586,26335352,12
INTS13,1,0.15861687199102736,26905181,12
FGFR1OP2,1,0.08781214049672947,26938470,12
TM7SF3,1,0.4854982277579013,26971579,12
MED21,1,0.20575944964170068,27022546,12
STK38L,1,0.32084531189112464,27243968,12
ARNTL2,1,0.6665324460597801,27332854,12
PPFIBP1,1,0.29344945569447234,27523431,12
REP15,1,0.7047673660575542,27696519,12
MRPS35,1,0.08861071339501525,27710822,12
KLHL42,1,0.2553985520521862,27780048,12
CCDC91,1,0.5005188848614135,28133249,12
FAR2,4,0.8261793650727953,29149103,12
ERGIC2,4,0.7621533174759061,29337352,12
OVCH1,8,0.8557332763008785,29412474,12
TMTC1,4,0.8090141844989427,29500840,12
IPO8,8,0.7930224280284286,30628988,12
CAPRIN2,9,0.7572784886377383,30709552,12
TSPAN11,8,0.6827965502054851,30926428,12
DDX11,8,0.6925849307247983,31073860,12
SINHCAF,9,0.6514755608224265,31280584,12
DENND5B,3,0.8357039155499039,31382226,12
ETFBKMT,8,0.847625589738268,31647160,12
AMN1,10,0.8073544772955409,31671142,12
H3F3C,9,0.8595103678096896,31791185,12
BICD1,10,0.8590626707200567,32106835,12
FGD4,10,0.7142255836636608,32399529,12
DNM1L,10,0.7183349433225692,32679200,12
YARS2,10,0.7305135579676217,32727490,12
PKP2,10,0.7201809390586551,32790745,12
ALG10,3,0.6755784248893426,34022468,12
ALG10B,3,0.6471666336052375,38316762,12
CPNE8,3,0.8981346036554956,38646822,12
KIF21A,10,0.720635772914404,39293228,12
SLC2A13,8,0.7765766454557519,39755025,12
LRRK2,8,0.8326489290111899,40196744,12
CNTN1,6,0.8050498319403652,40692439,12
GXYLT1,7,0.6892294430594774,42081845,12
YAF2,7,0.7019642120157463,42157104,12
PPHLN1,10,0.6943693897401535,42238447,12
ZCRB1,7,0.6840264555649127,42312086,12
PRICKLE1,4,0.7633330152753831,42456757,12
PUS7L,10,0.6562487075541723,43718993,12
IRAK4,10,0.704794267326738,43758944,12
TWF1,8,0.6360180621453639,43793723,12
TMEM117,7,0.8489360743724984,43835967,12
NELL2,6,0.8551641040460759,44508275,12
DBX2,5,0.7869176624136079,45014672,12
ANO6,3,0.8117951028937263,45215987,12
ARID2,3,0.6739217829661284,45729706,12
SCAF11,4,0.7569145541439648,45919131,12
SLC38A1,8,0.6459026681229225,46183063,12
SLC38A2,8,0.7436595357127027,46358188,12
AMIGO2,1,0.8381258637185858,47075707,12
PCED1B,10,0.7094720185472644,47079603,12
RPAP3,8,0.6977208495807372,47661249,12
ENDOU,3,0.6519439476494755,47709734,12
RAPGEF3,3,0.7789396440401515,47734363,12
SLC48A1,8,0.781922822652085,47753916,12
HDAC7,7,0.6786351071554969,47782722,12
VDR,1,0.5723931389548915,47841537,12
TMEM106C,8,0.8153544836210762,47963569,12
SENP1,10,0.623049862833684,48042897,12
PFKM,10,0.7472212237060047,48105139,12
ASB8,10,0.8114114000134893,48147789,12
CCDC184,9,0.7187408358749615,48183584,12
ZNF641,8,0.6418062921244043,48337180,12
C12orf54,5,0.8839811901195282,48482498,12
KANSL2,8,0.8223384347123462,48653401,12
CCNT1,7,0.6865155976103001,48688458,12
ADCY6,8,0.7599426488911964,48766194,12
CACNB3,4,0.7090842234799408,48813794,12
DDX23,7,0.7934712069881391,48829756,12
CCDC65,9,0.816483915109391,48904110,12
FKBP11,2,0.8711784503983828,48921518,12
ARF3,10,0.8413080305433801,48935723,12
PRKAG1,3,0.8044410267430379,49002274,12
KMT2D,7,0.6519547146356288,49018975,12
RHEBL1,7,0.7064977383510966,49064676,12
DHH,5,0.8089725032866261,49086656,12
LMBR1L,10,0.7676198296179138,49096551,12
TUBA1B,5,0.7054547796464206,49127782,12
TUBA1A,4,0.7696579054612915,49184795,12
TUBA1C,1,0.7851818310238721,49188736,12
PRPH,9,0.7434967736981347,49293252,12
TROAP,5,0.7495451402767941,49323236,12
DNAJC22,1,0.809015674204003,49346888,12
SPATS2,7,0.761679913890869,49366584,12
KCNH3,2,0.8453164089854657,49539030,12
MCRS1,7,0.650076471568324,49556544,12
PRPF40B,7,0.6734212466882581,49568218,12
FAM186B,7,0.7558571160243223,49582885,12
FMNL3,8,0.7596536611200068,49636499,12
TMBIM6,7,0.8049842021671494,49707725,12
NCKAP5L,7,0.6953438268166245,49791146,12
BCDIN3D,4,0.7870896003288442,49836043,12
FAIM2,6,0.8716082612151063,49866896,12
RACGAP1,5,0.6901150817082391,49976923,12
ASIC1,9,0.8847280086323123,50057548,12
SMARCD1,7,0.6557275487994523,50084972,12
COX14,7,0.6997743919676573,50112082,12
CERS5,7,0.7906040841141592,50129306,12
LIMA1,7,0.4293036061193315,50175788,12
FAM186A,7,0.8547397904985928,50326230,12
LARP4,7,0.5524287754918187,50392383,12
DIP2B,7,0.83367938162441,50504985,12
ATF1,7,0.6814464008814485,50763710,12
METTL7A,10,0.7348003940505271,50923472,12
SLC11A2,7,0.7005346751766746,50979401,12
LETMD1,7,0.5672570273999396,51047962,12
CSRNP2,7,0.6200785594800439,51061205,12
TFCP2,7,0.8294502105603887,51093663,12
DAZAP2,7,0.7789932180613253,51238724,12
SMAGP,2,0.7859486694385234,51244558,12
BIN2,10,0.8438382398718409,51281038,12
GALNT6,8,0.7538858555924012,51351247,12
SCN8A,7,0.7920359247451578,51590266,12
ACVRL1,7,0.8575016192746341,51906908,12
ACVR1B,7,0.48736275067453483,51951699,12
GRASP,9,0.7834713173111734,52006946,12
NR4A1,9,0.696324375289952,52022832,12
ATG101,7,0.4441336633924675,52069246,12
KRT80,2,0.8379637863908143,52168996,12
KRT7,7,0.8303395234305504,52232520,12
KRT86,7,0.8871856414291576,52249300,12
KRT83,9,0.855849161461276,52314301,12
KRT6B,7,0.8256981394379332,52446651,12
KRT5,9,0.9045852370126608,52514575,12
KRT8,8,0.2525428392276272,52897187,12
KRT18,8,0.0,52948871,12
EIF4B,7,0.3677079030098288,53006158,12
TNS2,7,0.514968752274439,53046969,12
SPRYD3,7,0.6717040299243986,53064316,12
IGFBP6,7,0.6942290059491292,53097436,12
SOAT2,7,0.8027255126584961,53103486,12
CSAD,7,0.6134331105695672,53157663,12
ZNF740,7,0.6219595028317508,53180704,12
ITGB7,2,0.746758266374192,53191323,12
RARG,7,0.6499144711843781,53210567,12
MFSD5,7,0.45895747792387565,53251251,12
ESPL1,7,0.5578991943145126,53268299,12
PFDN5,7,0.31514088322633727,53295291,12
C12orf10,7,0.0,53299695,12
AAAS,7,0.3408386877677353,53307457,12
SP1,7,0.5169925522532482,53380176,12
PRR13,7,0.6768270116628106,53441678,12
PCBP2,7,0.3779075692704723,53452102,12
MAP3K12,10,0.6097781872484387,53479669,12
TARBP2,7,0.5980597524090969,53500921,12
ATF7,7,0.6424858658145138,53507856,12
ATP5MC2,7,0.47789708187382285,53632726,12
CALCOCO1,7,0.6377944326124649,53708517,12
HOXC13,8,0.8787992766446973,53938831,12
HOXC10,7,0.8345603278182873,53985065,12
HOXC6,9,0.6122075293965392,53990624,12
HOXC9,3,0.6237163996723138,53994895,12
HOXC8,1,0.6382892195014531,54008985,12
HOXC4,7,0.6936528311110721,54016931,12
HOXC5,1,0.839441682578018,54032853,12
SMUG1,7,0.6449890723848656,54121277,12
CBX5,7,0.6577094002865739,54230942,12
HNRNPA1,7,0.7002451741183872,54280193,12
COPZ1,7,0.5493624010816458,54301202,12
GPR84,1,0.8272058128078377,54362445,12
ZNF385A,7,0.6746868597076583,54369133,12
ITGA5,2,0.7972152915191305,54395261,12
NCKAP1L,5,0.8255787307849011,54497752,12
PDE1B,1,0.8079800868447815,54549601,12
TESPA1,6,0.82200552727836,54948015,12
BLOC1S1,7,0.3967260792646201,55716037,12
CD63,7,0.6951345624904774,55725323,12
GDF11,7,0.7022988225076436,55743280,12
SARNP,7,0.5438221304671635,55752463,12
ORMDL2,7,0.59620204421977,55818041,12
DNAJC14,7,0.4264412505778761,55820960,12
MMP19,8,0.7407326715251552,55835433,12
PYM1,7,0.4413174119452805,55901413,12
DGKA,7,0.7248471488188168,55927319,12
CDK2,7,0.5486821283677465,55966781,12
SUOX,4,0.5657764957011062,55997180,12
IKZF4,7,0.6057872470492064,56007659,12
RPS26,4,0.5833114509959492,56041351,12
ERBB3,4,0.6657789074284497,56076799,12
PA2G4,4,0.6085973401216445,56104537,12
RPL41,4,0.5858113447438098,56116590,12
ZC3H10,7,0.6105440465764155,56118260,12
ESYT1,4,0.6237207835840433,56118250,12
MYL6B,4,0.707170260575348,56152256,12
MYL6,4,0.709351388327976,56158161,12
SMARCC2,4,0.5897437073378988,56162359,12
RNF41,7,0.4540111424522576,56202175,12
NABP2,7,0.4364630980915557,56222015,12
ANKRD52,7,0.6146123431163263,56237807,12
COQ10A,6,0.7166357772166256,56266858,12
CS,7,0.7046934138807109,56271699,12
CNPY2,7,0.5313495674497961,56309842,12
PAN2,7,0.5436964983038224,56316223,12
IL23A,5,0.8809850689949177,56334174,12
STAT2,7,0.4449790718832358,56341597,12
TIMELESS,7,0.5103498521123921,56416363,12
SPRYD4,7,0.5549052170128226,56468578,12
GLS2,7,0.8528619240898525,56470944,12
RBMS2,4,0.7667255351768766,56521820,12
BAZ2A,7,0.4622247179584291,56595596,12
ATP5F1B,7,0.6544809988363647,56638175,12
PTGES3,7,0.5689181369195726,56663341,12
NACA,7,0.4592504390854848,56712428,12
PRIM1,7,0.6432916788282659,56731580,12
HSD17B6,6,0.8442147386956593,56752161,12
RDH16,5,0.8742106114203053,56951431,12
ZBTB39,7,0.7148653938136331,56998836,12
MYO1A,7,0.7252045948747563,57028517,12
NEMP1,7,0.754226139775537,57055643,12
NAB2,3,0.667353334862813,57089043,12
STAT6,2,0.7588718106026966,57095408,12
LRP1,9,0.8276879890468488,57128493,12
NXPH4,10,0.7491936039317215,57216794,12
SHMT2,7,0.6599520532021983,57229573,12
NDUFA4L2,10,0.6248733519683443,57234903,12
STAC3,4,0.8059484565567028,57243453,12
R3HDM2,3,0.674754343452241,57253762,12
GLI1,8,0.7322267566212846,57459785,12
ARHGAP9,7,0.8628453297560289,57472264,12
MARS,3,0.41537544150267924,57475445,12
DDIT3,3,0.6016942539242808,57516588,12
MBD6,3,0.552167475615758,57520710,12
DCTN2,3,0.33377372355660584,57530102,12
KIF5A,4,0.7615793171459558,57550044,12
PIP4K2C,3,0.12443938531753851,57591174,12
DTX3,3,0.20050591616369817,57604622,12
ARHGEF25,3,0.47945485408416944,57610180,12
SLC26A10,3,0.497718078672855,57619527,12
B4GALNT1,3,0.4479448034169574,57623409,12
OS9,3,0.0,57693955,12
AGAP2,3,0.5989445610276475,57723761,12
TSPAN31,3,0.09853516871212586,57738013,12
CDK4,3,0.1216402363009127,57747727,12
MARCH9,3,0.2302427996069124,57755103,12
CYP27B1,3,0.6160635713352579,57762334,12
METTL1,3,0.13669382897582294,57768471,12
EEF1AKMT3,3,0.20520926407852524,57771492,12
TSFM,3,0.1589690879962331,57782761,12
AVIL,3,0.1612840457059177,57797376,12
CTDSP2,3,0.11432990906305363,57819927,12
ATP23,3,0.14517960533994245,57906039,12
LRIG3,3,0.7751697162706779,58872149,12
SLC16A7,7,0.708155361707338,59596029,12
USP15,7,0.7678281475167088,62260338,12
MON2,3,0.7707194031503299,62466817,12
PPM1H,7,0.7875614745679234,62643994,12
AVPR1A,6,0.7751542358248368,63142759,12
DPY19L2,8,0.8506871261467199,63558913,12
RXYLT1,3,0.750964081022234,63779803,12
SRGAP1,7,0.6608708672502405,63844700,12
C12orf66,4,0.4786395817417336,64186316,12
XPOT,7,0.7175413719760964,64404392,12
TBK1,3,0.69253392190645,64452092,12
RASSF3,2,0.7859510364558808,64507001,12
GNS,3,0.7223861869159808,64713445,12
TBC1D30,3,0.7475205113824728,64780516,12
LEMD3,4,0.6541900088412362,65169583,12
MSRB3,8,0.8091318267579866,65278643,12
LLPH,4,0.6572656224432225,66116555,12
TMBIM4,4,0.643221216461476,66135846,12
IRAK3,6,0.8539653734439396,66188879,12
HELB,4,0.6390543185376558,66302545,12
GRIP1,4,0.7145424738700654,66347431,12
CAND1,4,0.5857911221748157,67269358,12
DYRK2,4,0.7386425889326933,67648338,12
IFNG,3,0.7968524935246686,68154768,12
MDM1,4,0.5199841906596749,68272443,12
RAP1B,4,0.3460066061729943,68610855,12
NUP107,4,0.12365278548418046,68686951,12
SLC35E3,4,0.1669954504569513,68746176,12
MDM2,4,0.13193146064107308,68808177,12
CPSF6,4,0.2515468339169864,69239569,12
YEATS4,4,0.0,69359710,12
FRS2,4,0.16844951575753242,69470349,12
CCT2,4,0.14937106427658198,69585426,12
RAB3IP,4,0.25344078169282935,69738681,12
KCNMB4,4,0.6063704627071005,70366290,12
PTPRB,6,0.8558150128686735,70515866,12
ZFC3H1,4,0.3703492444145262,71609472,12
THAP2,4,0.4437831979236734,71664301,12
TMEM19,4,0.461066946837296,71686087,12
RAB21,4,0.26994967850906626,71754863,12
TBC1D15,4,0.4022340538972292,71839707,12
ATXN7L3B,4,0.8012027762858764,74537827,12
CAPS2,6,0.7778235814783117,75275979,12
GLIPR1L1,4,0.8103638462882665,75334639,12
GLIPR1L2,4,0.7718437859759368,75391089,12
GLIPR1,10,0.7215320174851176,75480753,12
KRR1,4,0.6027861085738121,75490863,12
PHLDA1,5,0.7772676799020386,76025447,12
NAP1L1,10,0.8284073755503985,76036585,12
BBS10,4,0.5068444070427605,76344474,12
OSBPL8,4,0.756045369043763,76351797,12
ZDHHC17,4,0.5154589243956667,76763588,12
CSRP2,8,0.780035901319054,76858709,12
NAV3,10,0.7414165939814986,77324641,12
SYT1,4,0.8336449380789949,78863993,12
PAWR,6,0.7678777709043162,79574979,12
PPP1R12A,4,0.5783072694877143,79773563,12
LIN7A,1,0.658723849170723,80792520,12
PPFIA2,2,0.8973645757926937,81257975,12
CCDC59,4,0.6372320988327196,82223681,12
METTL25,7,0.7780953832928004,82358528,12
TMTC2,7,0.8227684211963223,82686880,12
SLC6A15,2,0.8525125411731795,84859491,12
LRRIQ1,2,0.6881143746715224,85036314,12
RASSF9,8,0.8009556280673684,85800703,12
C12orf29,4,0.7042791875723134,88033846,12
CEP290,4,0.7437996886334926,88049014,12
TMTC3,2,0.7736850684274158,88142296,12
KITLG,9,0.7500977544015783,88492793,12
DUSP6,5,0.8799064760508848,89347235,12
POC1B,2,0.7668927341646914,89419718,12
GALNT4,8,0.7852757617714402,89519412,12
POC1B-GALNT4,2,0.7536437391359667,89519408,12
ATP2B1,4,0.7015706787134874,89588049,12
KERA,2,0.8054765664307494,91050491,12
LUM,10,0.7962415939207677,91102629,12
DCN,6,0.8040552653938795,91140484,12
BTG1,4,0.6685475899735888,92140278,12
EEA1,4,0.6667021620573665,92770637,12
NUDT4,4,0.7421826765990981,93377883,12
UBE2N,1,0.524317383056183,93405673,12
MRPL42,1,0.4919151521604711,93467488,12
SOCS2,1,0.5655669822990398,93569814,12
CRADD,1,0.6695718684113608,93677375,12
PLXNC1,4,0.8581955699214449,94148577,12
CEP83,2,0.6543873384405394,94306449,12
TMCC3,5,0.6473444787659701,94567122,12
NDUFA12,2,0.4534350537502293,94897055,12
NR2C1,2,0.6778099478978665,95020229,12
FGD6,1,0.5918020316029369,95076749,12
VEZT,2,0.5363906706562922,95217746,12
METAP2,2,0.5275006962370227,95473520,12
USP44,7,0.8278986897229056,95516560,12
NTN4,1,0.6933261878953093,95657807,12
SNRPF,2,0.7376998050967016,95858928,12
AMDHD1,1,0.6343840915854256,95943331,12
HAL,8,0.8437652792753711,95972662,12
LTA4H,7,0.7430776105987011,96000753,12
ELK3,1,0.6882773435031475,96194375,12
CDK17,2,0.7462673155235939,96278261,12
CFAP54,7,0.777938296039558,96489571,12
NEDD1,7,0.7537565591538404,96907223,12
TMPO,1,0.4355416190629612,98515512,12
SLC25A3,2,0.6201684686876383,98593591,12
IKBIP,1,0.5871357356565101,98613405,12
APAF1,1,0.49251574687802535,98645141,12
ANKS1B,9,0.5887983067116844,98726457,12
UHRF1BP1L,1,0.599552168904719,100028455,12
ACTR6,2,0.6139177870029378,100199122,12
DEPDC4,2,0.7003225103515293,100203669,12
SCYL2,2,0.4736065394398744,100267140,12
GAS2L3,1,0.572295062241209,100573683,12
ANO4,7,0.5964325171991578,100717526,12
UTP20,1,0.5554095321913576,101280105,12
ARL1,2,0.5291149824069694,101393116,12
CHPT1,2,0.7410899301411081,101696947,12
SYCP3,2,0.7574170098598492,101728648,12
GNPTAB,2,0.5613175539690283,101745499,12
DRAM1,4,0.8442119125275577,101877580,12
WASHC3,2,0.476373532851752,102012927,12
NUP37,1,0.31501478013484974,102073103,12
PARPBP,1,0.5134619135786717,102120185,12
PAH,1,0.44368322291759976,102836889,12
STAB2,2,0.7408365835366804,103587273,12
NT5DC3,1,0.6498770823867615,103770453,12
HSP90B1,2,0.5043891791285422,103930107,12
C12orf73,2,0.46380598617217716,103940763,12
TDG,2,0.4647729782601224,103965822,12
GLT8D2,7,0.64402437188291,103988984,12
HCFC2,2,0.5495067333265207,104064531,12
NFYB,2,0.40219893521869243,104117086,12
TXNRD1,2,0.5994308218285427,104215779,12
EID3,5,0.8799239399609988,104303739,12
CHST11,5,0.0,104455295,12
SLC41A2,9,0.8473546908372587,104802553,12
C12orf45,1,0.6240195740423811,104986316,12
ALDH1L2,6,0.692610995450814,105019784,12
WASHC4,2,0.390721450439629,105107324,12
APPL2,2,0.5376082650079745,105173297,12
NUAK1,9,0.8123554937694775,106063340,12
CKAP4,2,0.5540066621643522,106237881,12
TCP11L2,1,0.3241442189015409,106301929,12
POLR3B,2,0.46398642147673785,106357748,12
RIC8B,2,0.5463000483562638,106774621,12
TMEM263,2,0.6326789520885883,106955719,12
MTERF2,2,0.6469040784604909,106977277,12
CRY1,2,0.5918192092977004,106991364,12
BTBD11,8,0.8526835702790748,107318421,12
PWP1,2,0.47837218653277425,107685799,12
PRDM4,2,0.6787318899571826,107732871,12
WSCD2,5,0.7488396292680424,108129288,12
CMKLR1,5,0.8158733654669981,108288044,12
FICD,2,0.6990148010602759,108515277,12
SART3,2,0.44829633428468363,108522214,12
ISCU,2,0.5101212316411989,108562582,12
TMEM119,8,0.750015907318034,108589851,12
SELPLG,8,0.8074482838058002,108622277,12
CORO1C,9,0.7399824600873322,108645109,12
SSH1,2,0.7083566780885977,108778191,12
USP30,2,0.5886726537220663,109023089,12
ALKBH2,2,0.5001826255687244,109088188,12
UNG,2,0.48196058252589113,109097574,12
ACACB,9,0.8102807746399826,109116595,12
MYO1H,8,0.8535470961052534,109347903,12
KCTD10,2,0.48782955711931664,109448655,12
UBE3B,2,0.0,109477402,12
MMAB,2,0.43111070482399194,109553715,12
MVK,2,0.5196638483138305,109573255,12
FAM222A,2,0.600020631795089,109714228,12
TRPV4,2,0.7929918582278641,109783085,12
GLTP,2,0.5736246728259303,109850945,12
TCHP,2,0.642688018166917,109900264,12
GIT2,2,0.5632904896482996,109929802,12
ANKRD13A,2,0.6639437093030787,109999186,12
C12orf76,2,0.5286717014740516,110027028,12
IFT81,2,0.6005240279117077,110124335,12
ATP2A2,2,0.6011828169687007,110280756,12
ANAPC7,2,0.43018314269067526,110372900,12
ARPC3,2,0.5726038644614774,110434823,12
GPN3,2,0.560295225434819,110452486,12
FAM216A,7,0.8052508108125687,110468415,12
VPS29,2,0.5550448652357536,110491097,12
RAD9B,6,0.6954239836235323,110501655,12
PPTC7,2,0.696581357382448,110533245,12
TCTN1,2,0.5966918585078347,110614027,12
HVCN1,1,0.8419133210552285,110627841,12
PPP1CC,2,0.6598876643430223,110719680,12
PHETA1,2,0.8005831556980206,111360651,12
SH2B3,5,0.7888126559463975,111405948,12
ATXN2,2,0.6501100002058766,111443485,12
BRAP,2,0.606291082480318,111642146,12
ACAD10,2,0.7466950279535036,111686056,12
ALDH2,8,0.7898412854849891,111766887,12
MAPKAPK5,2,0.5074463354800196,111842228,12
TMEM116,2,0.7129571365167624,111931282,12
ERP29,9,0.6244939906868072,112013348,12
NAA25,2,0.6772192290009369,112026689,12
TRAFD1,2,0.6675714165892785,112125538,12
HECTD4,2,0.635938229726956,112160188,12
PTPN11,2,0.5283003567226476,112418351,12
OAS3,2,0.7327824790140212,112938444,12
OAS2,2,0.8192472994170577,112978395,12
DTX1,2,0.8579551715070094,113056709,12
RASAL1,7,0.8668320038383281,113098819,12
CFAP73,9,0.8554341957274512,113149858,12
DDX54,9,0.4585382843900113,113157174,12
RITA1,2,0.5598677674775996,113185526,12
IQCD,9,0.8266582406281789,113195441,12
TPCN1,9,0.8219932443899884,113221050,12
SLC8B1,9,0.5948681399614215,113298759,12
PLBD2,9,0.612706306753492,113358566,12
SDS,2,0.7630716066540628,113392445,12
SDSL,9,0.7421613062713401,113422380,12
RBM19,2,0.6350653297205227,113816738,12
TBX5,5,0.885634525919268,114353931,12
TBX3,3,0.7213422404114125,114670255,12
MED13L,10,0.7789530907758991,115953872,12
MAP1LC3B2,8,0.7885193733101836,116548105,12
C12orf49,9,0.520722972997102,116710171,12
RNFT2,9,0.7001095702427278,116738178,12
HRK,9,0.7236997592109493,116856144,12
FBXW8,9,0.6754775135349853,116910950,12
TESC,10,0.8418674735011694,117038923,12
FBXO21,9,0.5595694493447998,117141988,12
KSR2,9,0.7957498528826347,117453012,12
RFC5,9,0.47337795213335454,118013588,12
WSB2,9,0.5563092124644466,118032694,12
VSIG10,9,0.6651214476526913,118063593,12
PEBP1,9,0.5161950295488432,118136124,12
TAOK3,9,0.605179683763677,118149801,12
SUDS3,9,0.5334062273086881,118376555,12
PRKAB1,9,0.5629663511355136,119667864,12
CIT,9,0.41769062321435413,119685791,12
BICDL1,9,0.536912441510558,119989869,12
RAB35,9,0.0,120095099,12
GCN1,9,0.30292833674024555,120127202,12
RPLP0,9,0.6233610386488184,120196699,12
PXN,9,0.512196893382513,120210439,12
SIRT4,3,0.8500112224127157,120302316,12
MSI1,9,0.7440205980539567,120341330,12
COX6A1,9,0.38995840479570676,120438090,12
TRIAP1,9,0.29171755304851754,120443964,12
GATC,9,0.44389165633054517,120446444,12
SRSF9,9,0.2632464299824655,120461672,12
DYNLL1,9,0.79302081607779,120469850,12
COQ5,9,0.363829084582483,120503279,12
RNF10,9,0.3814380044562712,120533480,12
POP5,9,0.40705937092956435,120578764,12
CABP1,7,0.7863863644361916,120640552,12
MLEC,9,0.6260595372344874,120687149,12
UNC119B,9,0.669704639753768,120710458,12
ACADS,10,0.7887999722867267,120725774,12
SPPL3,9,0.37396197856050606,120762510,12
C12orf43,9,0.4360686700409617,121000486,12
OASL,2,0.7901830838611925,121019111,12
P2RX7,2,0.786003658276357,121132819,12
P2RX4,9,0.5452921435975444,121209857,12
CAMKK2,9,0.38401863519101886,121237675,12
ANAPC5,9,0.328115548626697,121308245,12
RNF34,9,0.2982691078679154,121400041,12
KDM2B,9,0.4527505007919076,121429096,12
ORAI1,6,0.6564138531008458,121626550,12
MORN3,9,0.738821902586486,121648742,12
TMEM120B,9,0.4799258489491355,121712752,12
RHOF,2,0.6845551849890537,121777754,12
SETD1B,9,0.44990019357643984,121804180,12
PSMD9,9,0.27962179169413814,121888731,12
WDR66,3,0.7733292470726832,121918592,12
BCL7A,9,0.5557290195062594,122019422,12
MLXIP,9,0.5203415316872102,122078756,12
LRRC43,10,0.7895322095869718,122167738,12
B3GNT4,4,0.7525321564345572,122203681,12
DIABLO,9,0.32752686424771316,122207668,12
VPS33A,9,0.3583195376391405,122229564,12
CLIP1,9,0.3085307466680026,122271432,12
ZCCHC8,9,0.327789162675986,122471600,12
RSRC2,9,0.2862250549093184,122503454,12
KNTC1,9,0.37022707249565956,122527246,12
HCAR3,5,0.7367042340301799,122714756,12
HCAR1,1,0.8378334282594729,122726076,12
DENR,9,0.28763251107378596,122752824,12
CCDC62,9,0.7469369430373152,122774327,12
HIP1R,9,0.3958827112686063,122834453,12
VPS37B,9,0.47525252929615514,122865330,12
ABCB9,9,0.725891181944371,122920951,12
OGFOD2,9,0.4515568593097876,122974580,12
ARL6IP4,9,0.7182047540018697,122980060,12
PITPNM2,3,0.8392770082126999,122983480,12
MPHOSPH9,4,0.5920798730473144,123152320,12
C12orf65,4,0.6273009456038612,123232916,12
CDK2AP1,4,0.6325157503895852,123250112,12
SBNO1,4,0.6147720495306904,123289109,12
KMT5A,4,0.6908026034691446,123383773,12
RILPL2,4,0.7535030678863932,123410683,12
SNRNP35,9,0.6269639044544917,123457641,12
RILPL1,9,0.4353151721709819,123470054,12
TMED2,9,0.39432245551592093,123584533,12
DDX55,9,0.2907071082984566,123602077,12
EIF2B1,9,0.3646940371389831,123620406,12
GTF2H3,9,0.5138496678212109,123633739,12
TCTN2,9,0.7835797033473993,123671113,12
ATP6V0A2,9,0.6895290931169236,123712353,12
DNAH10,9,0.7313983710945869,123762188,12
CCDC92,2,0.734299964345491,123918660,12
DNAH10OS,1,0.8241762379824953,123925461,12
ZNF664,2,0.7518346505504452,123971845,12
RFLNA,9,0.7601165989913512,123973241,12
NCOR2,9,0.6999483266903375,124324415,12
SCARB1,8,0.7609011242588181,124776856,12
UBC,2,0.7475629519664517,124911604,12
DHX37,9,0.4349992316311676,124946825,12
BRI3BP,9,0.6896775301861813,124993645,12
AACS,9,0.7297888873637897,125065434,12
TMEM132B,1,0.862782352281432,125186836,12
SLC15A4,9,0.8503304537164502,128793194,12
FZD10,10,0.7817600454819342,130162459,12
RIMBP2,8,0.8302855339536767,130396137,12
STX2,9,0.8301262957943192,130789600,12
RAN,4,0.7426335977919782,130872037,12
ADGRD1,10,0.5947943880092963,130953907,12
SFSWAP,9,0.5489943266613597,131711081,12
MMP17,8,0.7956951347556783,131828393,12
ULK1,4,0.7049781751801321,131894622,12
PUS1,9,0.6488124656490588,131929200,12
EP400,2,0.5423035531112481,131949920,12
DDX51,9,0.602010517676902,132136594,12
NOC4L,9,0.5477079387533327,132144457,12
FBRSL1,2,0.6707283790202447,132489551,12
POLE,2,0.6045053640072862,132623753,12
PXMP2,9,0.79268541184183,132687587,12
PGAM5,9,0.5964604784052148,132710819,12
ANKLE2,2,0.7077192853680578,132725503,12
GOLGA3,9,0.6407832698997593,132768914,12
CHFR,2,0.7120412443537117,132822187,12
ZNF605,9,0.7394084490008216,132918306,12
ZNF26,2,0.7508160594057263,132986365,12
ZNF84,9,0.6812393546826246,133037292,12
ZNF140,9,0.7210332936466868,133079838,12
ZNF891,4,0.8488967333077765,133106817,12
ZNF10,3,0.7929566220909225,133130575,12
ZNF268,2,0.715983435179281,133181409,12
