# Supplementary material for: Gene Co-Expression in Breast Cancer: A Matter of Distance
Source: Front Oncol. 2021 Nov 17;11:726493. doi: 10.3389/fonc.2021.726493 (PMC8636045; doi:10.3389/fonc.2021.726493)
Supplement: Supplementary Material S13 — Piece-wise permutation p-values of the KS statistics, calculated for all bins obtained in Supplementary Material S8 , in every chromosomal region for each phenotype. [file DataSheet_13.zip › SuppMat10/SuppMat10/Clusters/Her2/Her2-chr13-clusters.tsv]

gname,clusterid,assignmentcost,gstart,chromosome
MPHOSPH8,1,0.52437208132038,19633659,13
PSPC1,1,0.5425542858546488,19674752,13
ZMYM5,1,0.38691426302859844,19823482,13
ZMYM2,1,0.18860615272480974,19958670,13
GJB2,5,0.8112537853847779,20187463,13
CRYL1,1,0.406654704016466,20403666,13
IFT88,1,0.1845502775149862,20567069,13
IL17D,1,0.6910812529401148,20702127,13
EEF1AKMT1,1,0.22144256427778497,20728731,13
XPO4,1,0.0,20777329,13
LATS2,1,0.5968031241053854,20973036,13
SAP18,1,0.27346083472657345,21140514,13
SKA3,1,0.2762505151023935,21153595,13
MRPL57,1,0.3020108386077769,21176658,13
ZDHHC20,1,0.3674838828347422,21372573,13
MICU2,1,0.4555349575606662,21492691,13
FGF9,7,0.8196737154890849,21671383,13
SACS,4,0.7224778214472213,23328826,13
TNFRSF19,1,0.8137801426033497,23570370,13
MIPEP,1,0.5658140329267274,23730189,13
SPATA13,4,0.6107484638081436,23979805,13
C1QTNF9,5,0.7735666881382166,24307166,13
PARP4,1,0.6663451984604825,24420931,13
CENPJ,1,0.5453063184980262,24882279,13
PABPC3,2,0.7901175961094854,25095868,13
MTMR6,1,0.5881003363113265,25246201,13
NUP58,4,0.39859289624030514,25301556,13
RNF6,4,0.4971781961078562,26132115,13
CDK8,4,0.6476201327074675,26254104,13
WASF3,4,0.7684175678690797,26557703,13
GPR12,4,0.9130345952464616,26755200,13
USP12,4,0.32231341983134987,27066156,13
RPL21,4,0.3901632056937684,27251309,13
RASL11A,1,0.7782988656885963,27270327,13
GTF3A,4,0.3774326357404725,27424619,13
MTIF3,4,0.3329861036069254,27435643,13
LNX2,4,0.394162622754775,27545913,13
POLR1D,4,0.38345892792214264,27620742,13
PAN3,4,0.3416365397909522,28138506,13
FLT1,7,0.8423770010651188,28300346,13
POMP,4,0.0,28659104,13
SLC46A3,4,0.668988907005263,28700064,13
MTUS2,1,0.7066737348718015,28820348,13
SLC7A1,4,0.5146367403635299,29509414,13
UBL3,4,0.5102524402577424,29764371,13
KATNAL1,4,0.3490132707534259,30202630,13
HMGB1,4,0.3399298385563786,30456704,13
USPL1,4,0.38694356910879657,30617693,13
ALOX5AP,2,0.8480661800846055,30713478,13
MEDAG,7,0.8280761868219848,30906271,13
HSPH1,4,0.6175390863828703,31134974,13
B3GLCT,4,0.6216209617828075,31199975,13
FRY,4,0.6452054694628051,31846713,13
BRCA2,4,0.41619837095465706,32315086,13
N4BP2L1,4,0.7215247434849252,32400723,13
N4BP2L2,4,0.3671217719722294,32432417,13
PDS5B,4,0.4167380033981454,32586452,13
KL,3,0.9188299454355651,33016423,13
STARD13,4,0.5568479868239073,33103137,13
RFC3,3,0.07867982844248811,33818069,13
NBEA,3,0.6125478138046279,34942287,13
MAB21L1,4,0.861246830733512,35474182,13
DCLK1,3,0.1938717935790507,35768652,13
SOHLH2,3,0.7508273273664972,36168217,13
CCDC169,3,0.27707013927310975,36222008,13
SPART,3,0.08243996080839244,36301638,13
CCNA1,3,0.791372766103254,36431520,13
RFXAP,3,0.09531089263717785,36819224,13
SMAD9,3,0.39040105290175986,36844831,13
ALG5,3,0.06664544371347714,36949738,13
EXOSC8,3,0.034123370813714415,36998816,13
SUPT20H,3,0.0,37009312,13
POSTN,5,0.7503276886383793,37562583,13
TRPC4,5,0.7624573856684715,37636636,13
UFM1,6,0.5377923344685391,38349849,13
PROSER1,2,0.6689503900842255,39009865,13
NHLRC3,2,0.6154553555556737,39038306,13
LHFPL6,7,0.8548284504607491,39209116,13
COG6,5,0.481671583824007,39655627,13
FOXO1,4,0.8866491338234637,40469953,13
MRPS31,5,0.5632246613929862,40729135,13
SLC25A15,5,0.5593700275620934,40789412,13
ELF1,5,0.549457483914551,40931924,13
WBP4,5,0.4394417550727605,41061509,13
KBTBD6,5,0.6096098241997102,41127569,13
KBTBD7,5,0.5548603669543435,41189833,13
MTRF1,5,0.5600872197838986,41216369,13
NAA16,6,0.5137491921279966,41311267,13
RGCC,2,0.7580779771849948,41457550,13
VWA8,7,0.5463633889985517,41566835,13
DGKH,2,0.5880345783327299,42040036,13
AKAP11,5,0.6410378627870015,42272152,13
EPSTI1,7,0.6760327980099834,42886388,13
DNAJC15,5,0.6779586765992125,43023203,13
CCDC122,5,0.7018747034605126,43823909,13
LACC1,5,0.8330632250787865,43879284,13
SERP2,5,0.823128773886443,44373665,13
TSC22D1,5,0.5993118395607226,44432143,13
NUFIP1,5,0.4044485228008783,44939249,13
GPALPP1,5,0.469976591531713,44989529,13
GTF2F2,5,0.3962675872266537,45120510,13
TPT1,6,0.8015676477324738,45333471,13
SLC25A30,6,0.7925122575316724,45393316,13
COG3,5,0.521014514978984,45464898,13
ERICH6B,7,0.9106487231190696,45534522,13
ZC3H13,5,0.5188287545391206,45954465,13
LCP1,2,0.5323967383966826,46125920,13
LRRC63,1,0.7833627998562088,46211943,13
RUBCNL,5,0.8899831086621581,46342000,13
LRCH1,2,0.5693064532972485,46553168,13
ESD,5,0.7022834134562734,46771256,13
SUCLA2,5,0.2817220209744222,47745736,13
NUDT15,5,0.43306188992605854,48037726,13
MED4,5,0.0,48053323,13
ITM2B,5,0.5506959996654373,48232612,13
RB1,5,0.6077234153700888,48303726,13
LPAR6,1,0.8269437522254279,48389567,13
RCBTB2,2,0.7113040844554364,48488959,13
CYSLTR2,1,0.810930785370303,48653711,13
FNDC3A,5,0.6213998176677878,48975912,13
CDADC1,5,0.5603183613920899,49247925,13
CAB39L,2,0.6407818338090191,49308650,13
SETDB2,5,0.5376916952191879,49444374,13
PHF11,2,0.4556476422621829,49495610,13
RCBTB1,2,0.0,49531946,13
ARL11,3,0.6787614546775145,49628299,13
EBPL,2,0.5518944015310627,49660674,13
KPNA3,2,0.38596955089150486,49699320,13
SPRYD7,5,0.5530772563573432,49912702,13
TRIM13,5,0.49953332262545147,49995888,13
KCNRG,5,0.6835971935113954,50015254,13
DLEU7,7,0.9051552337040476,50519364,13
RNASEH2B,5,0.535154234050776,50909678,13
FAM124A,5,0.8365039734499253,51222334,13
INTS6,6,0.5903124478589363,51354077,13
WDFY2,7,0.698477056924994,51584455,13
DHRS12,5,0.6052063204915391,51767993,13
TMEM272,7,0.8425034127571146,51813347,13
ATP7B,2,0.6925924514489008,51930436,13
ALG11,5,0.5346163982878767,52012398,13
UTP14C,5,0.47891727869308565,52024691,13
NEK5,5,0.5928972151410208,52033611,13
NEK3,5,0.6718410058768368,52132639,13
THSD1,2,0.8927685889047622,52377167,13
VPS36,5,0.6259957845233319,52412602,13
CKAP2,5,0.5771326649877901,52455429,13
HNRNPA1L2,5,0.7670525166568378,52642425,13
SUGT1,5,0.5710660542980738,52652709,13
PCDH17,1,0.8919423805327602,57631744,13
DIAPH3,6,0.6477195031679623,59665583,13
TDRD3,6,0.7067842811993456,60396457,13
DACH1,5,0.8392660470518284,71437966,13
MZT1,6,0.473039384869231,72708367,13
BORA,6,0.4909213676022661,72727749,13
DIS3,6,0.0,72752169,13
PIBF1,6,0.3525078610025566,72782133,13
KLF5,6,0.7907817513131832,73054976,13
KLF12,4,0.8046729484696422,73686089,13
TBC1D4,7,0.7548455901508279,75283503,13
COMMD6,6,0.3667836484062451,75525219,13
UCHL3,6,0.4837322585233381,75549480,13
KCTD12,5,0.8421630671668077,76880166,13
CLN5,6,0.54611819432069,76990660,13
FBXL3,6,0.5583051474778624,76992598,13
MYCBP2,6,0.7122621249249028,77044657,13
SLAIN1,2,0.6405294696347131,77697687,13
EDNRB,4,0.8200859588520797,77895481,13
RNF219,6,0.6587867591688223,78614289,13
RBM26,6,0.4326642385486815,79311824,13
NDFIP2,6,0.3407649427644588,79481124,13
SPRY2,5,0.6888727666526695,80335976,13
SLITRK6,4,0.7788122271289293,85792790,13
SLITRK5,5,0.7700555613360176,87672615,13
GPC5,7,0.8436946020237315,91398621,13
TGDS,7,0.44538389118427013,94574054,13
GPR180,7,0.4230812187494918,94601857,13
DZIP1,2,0.9035079931626628,95578202,13
DNAJC3,6,0.4950046494092084,95677139,13
UGGT2,7,0.5419182170493575,95801580,13
MBNL2,6,0.5877026688312781,97221434,13
RAP2A,7,0.5197795309783309,97434169,13
IPO5,7,0.40428858870830475,97953658,13
FARP1,6,0.637396908526698,98142562,13
STK24,7,0.5031231251186321,98445185,13
DOCK9,7,0.5305740198050493,98793429,13
UBAC2,7,0.3654303676990943,99200774,13
GPR183,1,0.7736383630050323,99294539,13
TM9SF2,7,0.3985290196090623,99446311,13
CLYBL,6,0.7360419134414968,99606669,13
PCCA,7,0.6061797190723428,100089015,13
GGACT,7,0.7060471635879754,100530164,13
TMTC4,7,0.5351356551975034,100603927,13
ITGBL1,5,0.8432353722264405,101452593,13
FGF14,6,0.8923787999235983,101710804,13
TPP2,7,0.3959540350217803,102596986,13
TEX30,7,0.3733225364009961,102765888,13
BIVM,7,0.7613292350432846,102799119,13
ERCC5,6,0.48600513289347747,102807146,13
EFNB2,6,0.6827922107823132,106489745,13
ARGLU1,7,0.37555589977984016,106541673,13
FAM155A,5,0.899272725464644,107163510,13
LIG4,7,0.4176915695669674,108207439,13
ABHD13,7,0.3759984630729417,108218392,13
TNFSF13B,2,0.8574257606944532,108251240,13
IRS2,2,0.799659763038573,109752695,13
COL4A1,3,0.8166259959446489,110148963,13
COL4A2,3,0.8190235016953606,110305812,13
RAB20,7,0.4753991635239503,110523066,13
NAXD,7,0.3112370163858327,110615460,13
CARS2,7,0.4057412769981533,110641412,13
ING1,7,0.5248938234534206,110712736,13
ANKRD10,7,0.4211645226557015,110878540,13
ARHGEF7,7,0.31946658657821814,111114559,13
TEX29,7,0.8257984859444886,111316184,13
TUBGCP3,7,0.2266514499583031,112485011,13
ATP11A,7,0.7815977915400832,112690329,13
MCF2L,7,0.5965633302355858,112894378,13
F10,4,0.8781315053673454,113122814,13
PCID2,7,0.3024451730618266,113177539,13
CUL4A,7,0.30086926953616155,113208193,13
LAMP1,7,0.407863436302929,113297239,13
GRTP1,7,0.3847517220975628,113324164,13
ADPRHL1,7,0.47557947811867696,113399610,13
DCUN1D2,7,0.4120224715542513,113455819,13
TMCO3,7,0.5045937465494776,113491021,13
TFDP1,7,0.0,113584721,13
TMEM255B,2,0.8573993506861577,113759240,13
GAS6,2,0.8541841345250757,113820549,13
RASA3,7,0.7629626078032807,113977783,13
CDC16,7,0.2550939565761495,114234887,13
UPF3A,7,0.4694845777508704,114281601,13
CHAMP1,7,0.3382312089947431,114314482,13
