# Supplementary material for: Gene Co-Expression in Breast Cancer: A Matter of Distance
Source: Front Oncol. 2021 Nov 17;11:726493. doi: 10.3389/fonc.2021.726493 (PMC8636045; doi:10.3389/fonc.2021.726493)
Supplement: Supplementary Material S13 — Piece-wise permutation p-values of the KS statistics, calculated for all bins obtained in Supplementary Material S8 , in every chromosomal region for each phenotype. [file DataSheet_13.zip › SuppMat10/SuppMat10/Clusters/Her2/Her2-chr14-clusters.tsv]

gname,clusterid,assignmentcost,gstart,chromosome
TTC5,6,0.4230369541615351,20256558,14
CCNB1IP1,6,0.3992374968403628,20311368,14
PARP2,6,0.47311145588525827,20343582,14
TEP1,6,0.5795167426272243,20365667,14
OSGEP,6,0.5959787186278972,20446401,14
APEX1,6,0.4751642163763454,20455191,14
PIP4P1,6,0.41848793766060377,20457719,14
PNP,6,0.643982330814014,20468954,14
RNASE4,1,0.7880708925044544,20684560,14
ANG,2,0.7918141505717936,20684177,14
RNASE6,2,0.8921576519350728,20781268,14
RNASE1,1,0.8560684891287818,20801228,14
RNASE2,7,0.8783167181517588,20955487,14
METTL17,6,0.3805209746489707,20989770,14
SLC39A2,6,0.731378111747688,20999255,14
NDRG2,5,0.5110517986977895,21016763,14
RNASE7,1,0.8372705861965585,21042316,14
ARHGEF40,4,0.8583077055973632,21070273,14
ZNF219,6,0.6890453000433716,21090077,14
TMEM253,5,0.6476727247319578,21098937,14
HNRNPC,6,0.7175328103710339,21209136,14
RPGRIP1,2,0.8025221157289404,21287939,14
SUPT16H,6,0.35983403950238824,21351476,14
CHD8,6,0.3884110658290081,21385194,14
RAB2B,6,0.4201969637068348,21459020,14
TOX4,6,0.3313436528003221,21476597,14
METTL3,6,0.449855150446939,21498133,14
SALL2,6,0.5700659381943729,21521080,14
DAD1,6,0.4961307692533262,22564907,14
ABHD4,6,0.6045168114510626,22598237,14
OXA1L,6,0.0,22766522,14
SLC7A7,7,0.77627178201114,22773222,14
MRPL52,6,0.4051133433121402,22829879,14
MMP14,7,0.8290241934394285,22836560,14
LRP10,6,0.4054456763039269,22871740,14
REM2,3,0.6789287488606233,22883222,14
RBM23,6,0.48138233938294284,22893204,14
PRMT5,6,0.34945840717633025,22920525,14
HAUS4,6,0.40074876794761705,22946228,14
AJUBA,6,0.5523680838459994,22971177,14
C14orf93,6,0.6345204744805562,22985894,14
PSMB5,6,0.4333366509769069,23016543,14
CDH24,6,0.6571768025893823,23047062,14
ACIN1,6,0.45337033974557484,23058564,14
C14orf119,6,0.3678087727798778,23095505,14
SLC7A8,6,0.6742952189564371,23125295,14
RNF212B,6,0.6706348888411735,23185316,14
HOMEZ,6,0.49518258247336766,23272422,14
PPP1R3E,6,0.5685739262970699,23295643,14
BCL2L2,6,0.38517164022177897,23298790,14
BCL2L2-PABPN1,2,0.8998994106666341,23306835,14
PABPN1,6,0.5581457032873292,23321289,14
SLC22A17,6,0.7458850609693419,23346306,14
EFS,6,0.6948041917137628,23356403,14
CMTM5,5,0.8658804159295006,23376773,14
NGDN,6,0.45180277870008667,23469689,14
ZFHX2,6,0.5803051654668898,23520857,14
THTPA,6,0.5086478055888766,23555988,14
AP1G2,6,0.3809927092688111,23559565,14
JPH4,4,0.8917647344230505,23568035,14
DHRS4,6,0.6358865334249384,23953734,14
DHRS4L2,6,0.5993747965956358,23969874,14
CARMIL3,6,0.872556478391415,24052009,14
NRL,6,0.49516653763741014,24080107,14
PCK2,6,0.45493027729773183,24094053,14
DCAF11,6,0.35241645832231183,24114195,14
PSME1,6,0.3874215830900264,24136163,14
EMC9,6,0.4476784761844771,24138959,14
PSME2,6,0.5077989429804959,24143362,14
RNF31,6,0.4153706384500466,24146683,14
IRF9,6,0.536417366804048,24161053,14
REC8,7,0.8780889508686495,24171853,14
IPO4,6,0.3463298945350076,24180219,14
TM9SF1,6,0.5331899195911703,24189149,14
TSSK4,1,0.7478397886870047,24205697,14
CHMP4A,6,0.7619103860356544,24209583,14
MDP1,6,0.7203385400694131,24213943,14
NEDD8,6,0.45006179242261146,24216857,14
GMPR2,6,0.33570218818166286,24232422,14
TGM1,7,0.8239518172744098,24249114,14
RABGGTA,6,0.52434565896517,24265538,14
DHRS1,1,0.7849248902589182,24290598,14
NOP9,6,0.44487633452688846,24299850,14
CIDEB,1,0.8637803194157798,24305096,14
LTB4R2,7,0.684686838265409,24305734,14
LTB4R,2,0.7355164523160508,24311450,14
ADCY4,4,0.5358445539362868,24318349,14
RIPK3,1,0.8244994836322864,24336025,14
NFATC4,1,0.8798989463293716,24365673,14
NYNRIN,1,0.8034696378531,24399003,14
CBLN3,5,0.8085707902796792,24426532,14
KHNYN,6,0.5834854604250902,24429286,14
SDR39U1,6,0.7971587068858802,24439766,14
CMA1,3,0.7948793465049997,24505353,14
CTSG,6,0.857695313983049,24573518,14
GZMH,4,0.6069085864567343,24606480,14
GZMB,5,0.8967276246081399,24630954,14
STXBP6,2,0.8101420649376694,24809656,14
NOVA1,7,0.9273630415696039,26443090,14
PRKD1,5,0.7060410674245032,29576479,14
G2E3,4,0.39240321023683045,30559158,14
SCFD1,4,0.37208412196729546,30622112,14
STRN3,4,0.45774237772086224,30893799,14
AP4S1,4,0.5849373467310046,31025106,14
HECTD1,4,0.450552948457979,31100112,14
HEATR5A,4,0.7665215522364823,31291788,14
DTD2,4,0.8106771903340059,31446036,14
NUBPL,1,0.8569155370669801,31489956,14
ARHGAP5,5,0.8418632529761295,32076114,14
NPAS3,5,0.0,32934933,14
EGLN3,1,0.8251977284370473,33924231,14
SPTSSA,1,0.49190541969173096,34432788,14
EAPP,3,0.8166315664087028,34515938,14
SNX6,6,0.8915482297829946,34561094,14
CFL2,5,0.7454121290735085,34706769,14
BAZ1A,6,0.7188641601751962,34752731,14
SRP54,6,0.8401764955030901,34981957,14
FAM177A1,6,0.7752926073090627,35044907,14
PPP2R3C,2,0.8134961312971762,35085467,14
KIAA0391,6,0.7646823292056708,35121846,14
PSMA6,4,0.790614674523118,35278633,14
NFKBIA,6,0.8756128774791397,35401511,14
RALGAPA1,1,0.7249937684237626,35538352,14
BRMS1L,1,0.49734567557650045,35826338,14
MBIP,1,0.6795061000210398,36298564,14
PAX9,1,0.7637046624210567,36657568,14
SLC25A21,6,0.72429663825449,36678431,14
MIPOL1,4,0.7800175786094228,37197913,14
FOXA1,7,0.8335070133849227,37589552,14
TTC6,5,0.8617156590128585,37595847,14
SSTR1,7,0.9377161584532663,38207904,14
CLEC14A,2,0.8957720175704027,38254103,14
SEC23A,6,0.736628831354646,39031919,14
GEMIN2,3,0.5036425848815023,39114223,14
TRAPPC6B,3,0.5527273232311187,39147811,14
PNN,1,0.6847684445237208,39175183,14
MIA2,3,0.480166831414095,39230231,14
FBXO33,3,0.5606935634364918,39397669,14
LRFN5,2,0.8586799251119307,41607570,14
C14orf28,3,0.7041981296088963,44897275,14
KLHL28,2,0.717130109813408,44924319,14
TOGARAM1,1,0.5710730315006756,44962190,14
PRPF39,1,0.4770158536368255,45084099,14
FKBP3,3,0.4374507033902738,45115599,14
FANCM,3,0.47607147078154144,45135930,14
MIS18BP1,3,0.5416617911287018,45203190,14
RPS29,3,0.6079685874141005,49570984,14
LRR1,3,0.48531911989816556,49598761,14
RPL36AL,3,0.4535823172461584,49618519,14
MGAT2,3,0.4376973756717679,49620795,14
DNAAF2,3,0.4017211121817752,49625174,14
POLE2,3,0.5647777270684746,49643555,14
KLHDC1,3,0.58288118434967,49693105,14
KLHDC2,3,0.4898500202169308,49768130,14
NEMF,3,0.2496336680897122,49782083,14
ARF6,3,0.31292793159259125,49893082,14
VCPKMT,3,0.15392631371616816,50108632,14
SOS2,3,0.25688513087051035,50117130,14
L2HGDH,3,0.0,50237563,14
CDKL1,3,0.6510830597608175,50329404,14
MAP4K5,3,0.3544567537357125,50418501,14
ATL1,3,0.6350102432385816,50532509,14
SAV1,3,0.21849621029985733,50632058,14
NIN,3,0.34672306123921615,50719763,14
ABHD12B,2,0.8502691196282797,50872053,14
TRIM9,6,0.8271807499126818,50975262,14
TMX1,3,0.3262960197834601,51240162,14
FRMD6,3,0.6489826307148148,51489100,14
GNG2,7,0.7088272361287858,51826195,14
RTRAF,3,0.47345283872394806,51989514,14
NID2,6,0.8954635240013075,52004803,14
PTGDR,5,0.9117721865876048,52267713,14
PTGER2,2,0.8930699998006818,52314305,14
TXNDC16,5,0.6298577857127596,52430596,14
GPR137C,4,0.8534592042808182,52552836,14
ERO1A,3,0.7772725253233147,52639915,14
PSMC6,3,0.4309799357318903,52707178,14
STYX,1,0.7742577209827901,52730166,14
GNPNAT1,1,0.5677178867470329,52775193,14
FERMT2,4,0.8388614577655313,52857268,14
DDHD1,1,0.6449221048968036,53036745,14
BMP4,5,0.6924717798767864,53949736,14
CDKN3,1,0.41253885090314935,54396849,14
CNIH1,1,0.3815190827056748,54423561,14
GMFB,1,0.3319149107589302,54474484,14
CGRRF1,1,0.39259564465233654,54509812,14
SAMD4A,1,0.746931168115564,54567097,14
GCH1,1,0.5510046949262042,54842008,14
WDHD1,1,0.2673480191870643,54938949,14
SOCS4,1,0.0,55027230,14
MAPK1IP1L,1,0.2971402295430049,55051647,14
LGALS3,1,0.4937194426467272,55124110,14
DLGAP5,1,0.34344139570360255,55148112,14
FBXO34,1,0.24451134199352242,55271421,14
ATG14,1,0.2750699606376893,55366392,14
KTN1,1,0.6553681238316202,55559072,14
PELI2,5,0.9136816991219129,56117814,14
TMEM260,1,0.3114384713774161,56488354,14
EXOC5,1,0.21178045515003174,57200507,14
AP5M1,1,0.21157287213621134,57268924,14
NAA30,1,0.2500397904007292,57390544,14
ARMH4,3,0.6901917974464999,57999735,14
ACTR10,1,0.31495395739059995,58200080,14
PSMA3,1,0.2507991277876025,58244843,14
ARID4A,1,0.44250271275406716,58298385,14
TOMM20L,1,0.3622604132713102,58395928,14
TIMM9,1,0.3290900689547879,58408495,14
KIAA0586,1,0.4000120537880647,58427385,14
DACT1,6,0.8017924061616357,58633967,14
DAAM1,1,0.32232053621838264,59188646,14
GPR135,4,0.6287013866412874,59429022,14
L3HYPDH,4,0.4968542618457643,59460363,14
JKAMP,4,0.4836658465035223,59484443,14
PCNX4,1,0.560007312520027,60091911,14
DHRS7,6,0.742808431635078,60144119,14
PPM1A,1,0.5631657361037133,60245752,14
SIX4,1,0.7800602065990209,60709539,14
MNAT1,1,0.6959950510007926,60734742,14
TRMT5,1,0.5701150174584184,60971451,14
SLC38A6,7,0.812897110897783,60981114,14
PRKCH,6,0.8514305188203946,61187559,14
TMEM30B,1,0.8585079743079496,61277370,14
HIF1A,1,0.8455640467795097,61695513,14
SNAPC1,4,0.7996602532481151,61762420,14
SYT16,4,0.7907269665037131,61811974,14
RHOJ,3,0.7727391897490243,63204114,14
PPP2R5E,2,0.5705083962092244,63371364,14
WDR89,1,0.6052819625237718,63597039,14
SGPP1,2,0.732976563339361,63684216,14
SYNE2,2,0.7378784776033406,63852983,14
ESR2,2,0.7232389066596875,64084232,14
MTHFD1,4,0.5279157372614037,64388031,14
ZBTB25,4,0.7309339812845685,64449106,14
AKAP5,2,0.7064480999495127,64465499,14
ZBTB1,4,0.5692922416136832,64503712,14
PPP1R36,5,0.7402261951258423,64549920,14
PLEKHG3,7,0.636433125358157,64704102,14
CHURC1,4,0.47724905627422953,64914361,14
GPX2,4,0.816879585641693,64939152,14
RAB15,6,0.7669852010608654,64945814,14
FNTB,4,0.5710784147746206,64986895,14
MAX,4,0.49646846393734934,65006174,14
FUT8,4,0.6783121766760243,65410592,14
GPHN,4,0.5736385792504266,66507407,14
MPP5,4,0.48869420596055047,67241109,14
ATP6V1D,4,0.20606867429343245,67294371,14
EIF2S1,4,0.0,67360328,14
PLEK2,4,0.5228620934173245,67386984,14
TMEM229B,4,0.7800065770788586,67447084,14
PLEKHH1,4,0.6016951040217835,67533301,14
PIGH,4,0.47965277023789143,67581955,14
ARG2,2,0.6656675754954677,67619920,14
VTI1B,4,0.6401282576194189,67647085,14
RDH11,5,0.8026826550399178,67676800,14
ZFYVE26,2,0.7396440116498644,67727374,14
RAD51B,2,0.6895910921014513,67819779,14
ZFP36L1,7,0.8081367662066801,68787660,14
ACTN1,7,0.7564900574701471,68874143,14
DCAF5,7,0.5818139369510856,69050881,14
EXD2,7,0.636874202031325,69191511,14
GALNT16,6,0.7482816629812465,69259277,14
ERH,4,0.5455350884507368,69380128,14
SLC39A9,7,0.6459531739041258,69398015,14
SUSD6,5,0.6024820372461892,69611596,14
SRSF5,4,0.6327731562298519,69726900,14
SMOC1,2,0.9079920688661987,69854131,14
COX16,6,0.6817255077538008,70325081,14
SYNJ2BP-COX16,6,0.6934130830089449,70326064,14
SYNJ2BP,4,0.6484500694364209,70366499,14
ADAM21,1,0.8265265558856147,70452157,14
MED6,7,0.5603249058856282,70581257,14
TTC9,2,0.6919038188667387,70641916,14
MAP3K9,4,0.7056087063598697,70722526,14
PCNX1,4,0.5679472348931209,70907405,14
SIPA1L1,4,0.6836316214636748,71320449,14
RGS6,1,0.7070976465232051,71932429,14
DCAF4,4,0.5699566125387858,72926332,14
ZFYVE1,7,0.6260643623607249,72969451,14
RBM25,7,0.5298246720417232,73058532,14
PSEN1,4,0.5503801822958794,73136418,14
PAPLN,3,0.695599457552825,73237497,14
NUMB,7,0.5600825864847343,73275107,14
HEATR4,5,0.8333265486723422,73478484,14
RIOX1,7,0.0,73490964,14
ACOT1,7,0.6775515445349866,73537143,14
ACOT2,7,0.6733650913895627,73567620,14
ACOT4,7,0.5188579911902234,73591706,14
DNAL1,7,0.6689646044771307,73644875,14
PNMA1,7,0.4888487404954919,73711783,14
ELMSAN1,7,0.6197378517346945,73715122,14
PTGR2,7,0.6528429712763268,73851844,14
ZNF410,4,0.6847642572379218,73886617,14
FAM161B,7,0.7303629548986383,73931501,14
COQ6,7,0.6032893146396489,73949926,14
ENTPD5,7,0.7889892503116505,73958010,14
BBOF1,4,0.7448648957619126,74019349,14
ALDH6A1,7,0.6434554977869898,74056850,14
LIN52,7,0.6665404528824337,74084796,14
ABCD4,7,0.5815766874042494,74285269,14
NPC2,5,0.6890840097772462,74476192,14
ISCA2,7,0.5503780936661471,74493720,14
LTBP2,1,0.7363520380612478,74498183,14
AREL1,7,0.5981792964327669,74653437,14
FCF1,7,0.39252343454880945,74713144,14
YLPM1,7,0.6098805159174245,74763316,14
PROX2,6,0.7711650809204954,74852871,14
DLST,7,0.4309394200375857,74881891,14
RPS6KL1,7,0.6470666867972643,74903954,14
PGF,7,0.8497358101866587,74941834,14
EIF2B2,7,0.47595065070926934,75002921,14
MLH3,7,0.5103328861725653,75013764,14
ACYP1,7,0.6200569339845267,75053237,14
ZC2HC1C,7,0.5422216633307047,75064170,14
NEK9,7,0.5450125747179126,75079353,14
TMED10,7,0.5825380160776215,75131469,14
FOS,5,0.8700026797555435,75278826,14
JDP2,2,0.6900506718497523,75427716,14
FLVCR2,2,0.8259768929733081,75578620,14
TTLL5,7,0.500727501162532,75633625,14
ERG28,7,0.5812029992666623,75649791,14
IFT43,7,0.6704803309043095,75902136,14
TGFB3,5,0.3951803053008017,75958099,14
GPATCH2L,7,0.661324834817529,76151916,14
VASH1,4,0.7966459933321374,76761468,14
ANGEL1,7,0.7116351056687378,76786178,14
IRF2BPL,7,0.6063700632864901,77024543,14
CIPC,7,0.6828757146508515,77098126,14
TMEM63C,7,0.8107548663922293,77116568,14
POMT2,4,0.6535638157066341,77274956,14
GSTZ1,7,0.7042132533314132,77320996,14
TMED8,3,0.6927955032432234,77335029,14
SAMD15,7,0.6291764667718176,77376689,14
NOXRED1,3,0.7098793661428051,77394021,14
VIPAS39,7,0.5945766209629307,77426675,14
AHSA1,3,0.6649590943771606,77457870,14
SPTLC2,7,0.6567437270917503,77505997,14
ALKBH1,7,0.6017573741969798,77672404,14
SLIRP,4,0.6843002203087968,77708071,14
SNW1,7,0.516715399634021,77717599,14
ADCK1,7,0.6227759729316151,77800109,14
NRXN3,6,0.9040263788660179,78170373,14
CEP128,7,0.6818323585695341,80476983,14
GTF2A1,4,0.6117573353467702,81175452,14
STON2,5,0.8201589871343156,81260656,14
SEL1L,7,0.7610337304198209,81471547,14
FLRT2,6,0.9035476209687449,85530144,14
GALC,6,0.861638589194444,87837820,14
GPR65,2,0.7811539310838859,88005135,14
ZC3H14,7,0.5440364087681911,88562970,14
TTC8,2,0.5900833124307329,88824153,14
FOXN3,5,0.7865930983717467,89124871,14
EFCAB11,7,0.6791966212174088,89794669,14
TDP1,4,0.6011689507326354,89954939,14
KCNK13,4,0.7887454290965608,90061994,14
PSMC1,4,0.6158828368144785,90256527,14
NRDE2,4,0.5854645156872171,90267860,14
CALM1,4,0.6600466510240717,90396502,14
TTC7B,4,0.8023541053111891,90524564,14
RPS6KA5,2,0.7332962627564594,90847861,14
DGLUCY,3,0.8142291808472369,91060333,14
GPR68,4,0.7286436613204315,91232532,14
CCDC88C,7,0.6614267831345337,91271323,14
PPP4R3A,7,0.5663182039324731,91457611,14
CATSPERB,6,0.866602792360509,91580696,14
TC2N,1,0.767756445067854,91779746,14
FBLN5,6,0.8196638763876164,91869412,14
TRIP11,7,0.6225585763980054,91965991,14
ATXN3,7,0.7736557122329362,92044496,14
NDUFB1,6,0.7768626469079861,92116122,14
CPSF2,7,0.518322728915757,92121937,14
SLC24A4,6,0.8667029880261834,92322581,14
RIN3,5,0.7409735788033226,92513781,14
LGMN,7,0.7228792138849081,92703807,14
GOLGA5,7,0.5749852951646987,92794305,14
ITPK1,5,0.5194473256521699,92936914,14
MOAP1,7,0.724904107870175,93182199,14
TMEM251,2,0.7168115004777962,93184951,14
GON7,4,0.7944107795808502,93202894,14
UBR7,7,0.76814566293564,93207241,14
BTBD7,7,0.6617589667070278,93237550,14
UNC79,1,0.8846990282678511,93333219,14
PRIMA1,5,0.8478421602158466,93718298,14
OTUB2,3,0.8640257870057011,94026340,14
DDX24,7,0.724248144306381,94048287,14
IFI27L1,7,0.7370151924114374,94081301,14
IFI27,1,0.8584146250266851,94104836,14
IFI27L2,2,0.8324294211314229,94127779,14
SERPINA5,1,0.7147258148458508,94561442,14
SERPINA3,7,0.8368657836615299,94612377,14
GSC,5,0.7288393329410392,94768216,14
DICER1,2,0.8092279957620179,95086228,14
CLMN,1,0.728552708563121,95181940,14
SYNE3,6,0.8140401656896409,95407266,14
GLRX5,2,0.6709449726551897,95533503,14
C14orf132,1,0.7427624320085415,96039324,14
BDKRB2,2,0.8350518987139561,96204679,14
BDKRB1,1,0.8649455831043158,96256210,14
ATG2B,2,0.6507474849603848,96279195,14
GSKIP,2,0.6549500502537027,96363452,14
AK7,6,0.8853762106373072,96392128,14
PAPOLA,2,0.6930047548518445,96501433,14
VRK1,2,0.6202963947071988,96797382,14
BCL11B,5,0.605074807501609,99169287,14
SETD3,2,0.49886684601770526,99397748,14
CCNK,2,0.7091292556595821,99481169,14
CCDC85C,2,0.6186891081512415,99500190,14
HHIPL1,2,0.9216015785014123,99645110,14
CYP46A1,1,0.7586767134511162,99684304,14
EML1,6,0.6682837120410549,99737693,14
EVL,2,0.8233768408382787,99971449,14
DEGS2,7,0.8026644780427782,100143957,14
YY1,2,0.559708916847598,100238298,14
SLC25A29,5,0.8352282378143052,100291116,14
WARS,2,0.8595853438854193,100333790,14
WDR25,2,0.5542564171108448,100376418,14
BEGAIN,6,0.6398353469572371,100537147,14
DIO3,7,0.817664008366407,101561351,14
PPP2R5C,2,0.4439704501109375,101761798,14
DYNC1H1,2,0.6662908181199647,101964573,14
HSP90AA1,2,0.5312270785936701,102080738,14
WDR20,2,0.3056090825974592,102139503,14
MOK,2,0.43296852481030956,102224500,14
ZNF839,2,0.5698465578481937,102317377,14
CINP,2,0.33294177046662454,102341102,14
TECPR2,2,0.3782972895052147,102362941,14
ANKRD9,2,0.6792371465127844,102501767,14
RCOR1,2,0.2263791531008097,102592649,14
TRAF3,2,0.4555804240074668,102777476,14
CDC42BPB,2,0.20226475418415824,102932380,14
EXOC3L4,2,0.6931196832044051,103100144,14
TNFAIP2,2,0.5902247428502498,103123442,14
EIF5,2,0.3864982726139037,103333544,14
MARK3,2,0.0,103385392,14
CKB,2,0.7278337070244223,103519667,14
TRMT61A,2,0.31063402327250866,103529196,14
BAG5,2,0.2612126340444306,103556544,14
KLC1,2,0.22578184407672763,103561896,14
APOPT1,2,0.2787498850674005,103562962,14
XRCC3,2,0.2685100265033262,103697609,14
ZFYVE21,2,0.27087680754127574,103715730,14
PPP1R13B,2,0.3614804410531708,103733195,14
ATP5MPL,2,0.33441735464975575,103912288,14
KIF26A,7,0.8362082338392252,104138723,14
INF2,2,0.5568393963254502,104689606,14
ADSSL1,2,0.6205149707395192,104724186,14
SIVA1,2,0.4983942996742281,104753147,14
AKT1,2,0.47875591714759025,104769349,14
ZBTB42,2,0.5244184587525417,104800596,14
CEP170B,2,0.49583030276668827,104865268,14
PLD4,2,0.8009593851711214,104924713,14
AHNAK2,3,0.8332202006239546,104937244,14
CLBA1,2,0.4874661783529223,104985775,14
CDCA4,2,0.4501358078807932,105009573,14
GPR132,7,0.8147917153250966,105049395,14
JAG2,5,0.7871427442826826,105140982,14
NUDT14,2,0.657526203382519,105172938,14
BRF1,2,0.48706080963773,105209286,14
BTBD6,2,0.5031527067751183,105248490,14
PACS2,2,0.5079318326917981,105300563,14
TEX22,3,0.8708429210923717,105398538,14
MTA1,2,0.6131166391998895,105419820,14
CRIP2,2,0.7582658711948467,105472962,14
CRIP1,7,0.7841066737587001,105486317,14
TEDC1,2,0.48259361521439414,105489855,14
TMEM121,5,0.8231580820064517,105526583,14
