# Supplementary material for: Gene Co-Expression in Breast Cancer: A Matter of Distance
Source: Front Oncol. 2021 Nov 17;11:726493. doi: 10.3389/fonc.2021.726493 (PMC8636045; doi:10.3389/fonc.2021.726493)
Supplement: Supplementary Material S13 — Piece-wise permutation p-values of the KS statistics, calculated for all bins obtained in Supplementary Material S8 , in every chromosomal region for each phenotype. [file DataSheet_13.zip › SuppMat10/SuppMat10/Clusters/Her2/Her2-chr15-clusters.tsv]

gname,clusterid,assignmentcost,gstart,chromosome
NIPA1,2,0.39567759027572047,22773063,15
NIPA2,2,0.4590555646107167,22838641,15
CYFIP1,2,0.45339928865586665,22867052,15
TUBGCP5,2,0.39629120363420767,22983192,15
MAGEL2,4,0.8170018141264807,23643549,15
NDN,2,0.6448414096149261,23685679,15
SNRPN,2,0.6273132681674333,24823637,15
SNURF,2,0.6495456142816545,24954986,15
UBE3A,2,0.4369886600192264,25333728,15
ATP10A,6,0.8616591033816334,25677273,15
GABRB3,6,0.9365035129807486,26543546,15
OCA2,4,0.8905053246635297,27754875,15
HERC2,6,0.45603084221020784,28111040,15
APBA2,7,0.8314125145553528,28884483,15
FAM189A1,1,0.8054757962616264,29120254,15
NSMCE3,6,0.559631006326067,29264992,15
TJP1,6,0.41402946749056535,29699367,15
CHRFAM7A,5,0.900087616840689,30357766,15
GOLGA8R,1,0.8064381289672617,30403740,15
GOLGA8H,5,0.7767863667462861,30604126,15
FAN1,6,0.4291144931682511,30890559,15
MTMR10,6,0.5059542585526792,30938941,15
KLF13,6,0.7910516603406272,31326835,15
OTUD7A,3,0.6785244830252393,31475398,15
CHRNA7,6,0.8645190160214686,31923438,15
GOLGA8N,7,0.8169083070626686,32593456,15
ARHGAP11A,6,0.4123065962840554,32615144,15
SCG5,2,0.40307238158047154,32641676,15
FMN1,6,0.6328913759466108,32765545,15
RYR3,6,0.7172560126192404,33310945,15
AVEN,6,0.0,33866227,15
CHRM5,4,0.6431264313812357,33968720,15
EMC7,6,0.44766626966990364,34084017,15
PGBD4,3,0.5970798484537857,34102083,15
KATNBL1,6,0.4321376767874836,34140674,15
EMC4,3,0.3895264906417567,34225013,15
SLC12A6,3,0.7377856948545108,34229996,15
NOP10,3,0.4080062354170618,34341713,15
LPCAT4,3,0.8037544001326181,34358633,15
GOLGA8A,3,0.855360098019671,34379068,15
GOLGA8B,3,0.4964784719096742,34525207,15
AQR,3,0.3982656860318661,34851782,15
ZNF770,3,0.3924861594901278,34978341,15
DPH6,3,0.5107555864514999,35217345,15
C15orf41,6,0.522453913718408,36579626,15
MEIS2,7,0.8682951640146025,36889204,15
SPRED1,4,0.8530887072609137,38252836,15
FAM98B,3,0.4156871877867534,38454127,15
RASGRP1,3,0.6843282617386743,38488103,15
THBS1,7,0.800664993382092,39581079,15
GPR176,3,0.8397365334509403,39799032,15
EIF2AK4,3,0.47328377237657115,39934115,15
SRP14,3,0.4656490847842093,40035739,15
BMF,3,0.7596299589207369,40087890,15
BUB1B,3,0.5776355752241116,40161023,15
PAK6,3,0.7049726691126349,40217428,15
PLCB2,5,0.9225604911320792,40278176,15
INAFM2,3,0.5952930264956142,40323664,15
CCDC9B,3,0.6865514989621535,40331452,15
DISP2,4,0.8356502817218233,40358219,15
KNSTRN,3,0.607213654809281,40382721,15
IVD,3,0.6088794639509335,40405485,15
BAHD1,3,0.5009277943577767,40439721,15
CHST14,3,0.47197644511535153,40470998,15
CCDC32,3,0.611549787953451,40528683,15
RPUSD2,3,0.46128627435564173,40569299,15
KNL1,3,0.29407198655076605,40594020,15
RAD51,3,0.37389975044614077,40694774,15
RMDN3,3,0.30905106402612126,40735884,15
GCHFR,3,0.39720862584557737,40764068,15
DNAJC17,3,0.0,40765161,15
C15orf62,3,0.5774666869035763,40770080,15
ZFYVE19,3,0.24498774577536264,40807086,15
PPP1R14D,3,0.5083461336308982,40815445,15
SPINT1,3,0.2410115371952578,40844018,15
RHOV,3,0.30044247529270496,40872214,15
VPS18,3,0.2125301336964689,40894450,15
DLL4,2,0.8095173606764833,40929340,15
CHAC1,3,0.8553678126431242,40952962,15
INO80,3,0.365912194906689,40978880,15
CHP1,3,0.33203857078528076,41230839,15
OIP5,3,0.4958881262588848,41309273,15
NUSAP1,3,0.507575466066668,41320794,15
NDUFAF1,3,0.24627637350188836,41387353,15
RTF1,3,0.2922925899204286,41408408,15
LTK,2,0.6996187363524818,41503637,15
RPAP1,3,0.28108725916194044,41517176,15
TYRO3,3,0.5871347467363254,41557675,15
MGA,7,0.6948893277724957,41621224,15
MAPKBP1,3,0.339770306088109,41774434,15
JMJD7,7,0.657408698145723,41828092,15
JMJD7-PLA2G4B,3,0.5816668491144841,41828095,15
PLA2G4B,3,0.7164207127372084,41837775,15
SPTBN5,3,0.6060068695945541,41848146,15
EHD4,3,0.3333524834320788,41895933,15
PLA2G4F,3,0.6828767898975276,42139034,15
VPS39,3,0.4393974611932595,42158701,15
TMEM87A,3,0.537658643424848,42210452,15
GANC,3,0.521497075045206,42273233,15
ZNF106,3,0.4295273906710586,42412823,15
SNAP23,3,0.4599777209643472,42491233,15
LRRC57,3,0.3458118630353484,42537820,15
HAUS2,3,0.36294553557842724,42548828,15
STARD9,5,0.6852318312792375,42575606,15
CDAN1,7,0.5143364207889674,42723544,15
TTBK2,7,0.5572536042897266,42738730,15
UBR1,7,0.5391349038044453,42942897,15
TMEM62,7,0.6177601935652838,43123279,15
CCNDBP1,7,0.545380056178165,43185118,15
TGM5,7,0.8826741646077707,43232595,15
LCMT2,7,0.44940664494415616,43323649,15
ADAL,7,0.5200732554572938,43330657,15
ZSCAN29,7,0.0,43358172,15
TUBGCP4,7,0.46403031706776043,43369221,15
TP53BP1,7,0.42185220983988814,43403061,15
MAP1A,4,0.640734872495186,43510958,15
PPIP5K1,7,0.7729130408047536,43533462,15
CKMT1B,4,0.8150423750131315,43593054,15
STRC,1,0.7264231312698085,43599563,15
CATSPER2,1,0.8442035694766521,43628503,15
CKMT1A,2,0.9073614396342682,43692886,15
PDIA3,1,0.6777235797573111,43746410,15
ELL3,7,0.7222800691936837,43772605,15
SERF2,7,0.5001391803021468,43777087,15
HYPK,7,0.5819265780118386,43796142,15
MFAP1,7,0.4930971577075012,43804492,15
WDR76,7,0.4538003119970023,43826980,15
FRMD5,1,0.8407309330012993,43870761,15
CASC4,7,0.4873396292021759,44288719,15
CTDSPL2,7,0.5433872458175226,44427622,15
EIF3J,7,0.4686587828734483,44537125,15
SPG11,7,0.5641940425957074,44562696,15
PATL2,2,0.38625933250402833,44665732,15
B2M,2,0.7847318468669621,44711487,15
TRIM69,2,0.42971210508633995,44728988,15
SORD,7,0.7787049577644426,45023181,15
DUOX2,6,0.8154705909147778,45092650,15
DUOXA1,6,0.8468205165053252,45117367,15
DUOX1,2,0.49250409718621324,45129933,15
SHF,3,0.6572761278797613,45167214,15
GATM,5,0.8791007634375441,45361124,15
SPATA5L1,7,0.6263399553575897,45402336,15
SLC30A4,2,0.7412124417719359,45479606,15
BLOC1S6,7,0.5842512491976205,45587123,15
SQOR,3,0.6472067874128842,45631148,15
SEMA6D,1,0.827696030595495,47184101,15
MYEF2,3,0.7695234702604785,48134632,15
DUT,2,0.4443366491164916,48331011,15
CEP152,2,0.3861276810960895,48712928,15
EID1,2,0.48719375415981914,48877886,15
SECISBP2L,2,0.6514672102477435,48988476,15
COPS2,2,0.36615023597855145,49106068,15
GALK2,1,0.7477136395992019,49155656,15
FAM227B,2,0.2865060284759805,49326962,15
FGF7,7,0.8433546350388994,49423178,15
DTWD1,2,0.4879848817148901,49621037,15
ATP8B4,2,0.6765360840540793,49858238,15
HDC,4,0.877639672000342,50241947,15
GABPB1,2,0.5694218200608946,50275392,15
USP8,2,0.3973000362561201,50424380,15
TRPM7,7,0.5966191839910113,50552473,15
SPPL2A,2,0.5285133729283555,50702266,15
AP4E1,2,0.3195310553793188,50908672,15
TNFAIP8L3,2,0.22751256827939215,51056598,15
DMXL2,5,0.5270679571743786,51447711,15
LYSMD2,1,0.8130321618139672,51723011,15
TMOD2,2,0.7472535792572943,51751597,15
TMOD3,2,0.4301545452761464,51829628,15
LEO1,2,0.5040159249195677,51938025,15
MAPK6,2,0.2872211424054425,51952106,15
BCL2L10,5,0.6036357953599902,52109263,15
GNB5,2,0.3996529350679968,52115105,15
MYO5C,2,0.6017902087970253,52192322,15
MYO5A,2,0.49432104863664494,52307283,15
ARPP19,2,0.0,52547045,15
FAM214A,2,0.26011006183512386,52581317,15
RSL24D1,1,0.6484372899875148,55180806,15
RAB27A,3,0.8459010259305397,55202966,15
PIGBOS1,7,0.7181747627562288,55317184,15
PIGB,1,0.5748921163994871,55318960,15
CCPG1,1,0.697916771391542,55340032,15
C15orf65,7,0.6909668051652245,55408548,15
DNAAF4,6,0.7246314831182474,55410525,15
PRTG,7,0.8427827530386924,55611544,15
NEDD4,7,0.7071087523431365,55826922,15
RFX7,3,0.7908596571978628,56087280,15
TEX9,4,0.8544112326581151,56244009,15
MNS1,4,0.7102747102969885,56421544,15
ZNF280D,7,0.6617358682989009,56630181,15
TCF12,7,0.6311252566301135,56918623,15
CGNL1,7,0.6875858411221125,57375967,15
GCOM1,7,0.8298425917635255,57591908,15
POLR2M,1,0.705246419450767,57706695,15
ALDH1A2,1,0.7515755610673872,57953424,15
LIPC,1,0.6386242781168968,58410569,15
ADAM10,7,0.7397216716063364,58588809,15
MINDY2,1,0.8185592247267136,58771192,15
RNF111,1,0.5319857843142285,58865175,15
SLTM,1,0.6089415976751609,58879050,15
CCNB2,1,0.5148794747662917,59105126,15
MYO1E,1,0.5959760687045146,59132434,15
FAM81A,1,0.7550958609110543,59372693,15
GTF2A2,5,0.23335202908376063,59638062,15
BNIP2,5,0.3320253834502571,59659146,15
ANXA2,1,0.6975409323762124,60347134,15
ICE2,1,0.3833016187358761,60419609,15
RORA,2,0.7201548696613759,60488284,15
VPS13C,1,0.6159760556896807,61852389,15
TLN2,5,0.7930915626284325,62390526,15
TPM1,3,0.8171438231855069,63042632,15
LACTB,3,0.6910624017321669,63121833,15
RPS27L,3,0.7139740037179259,63125872,15
RAB8B,3,0.7461676450544237,63189560,15
APH1B,1,0.7299853162311905,63276018,15
CA12,7,0.7796455174289403,63321378,15
USP3,1,0.4585261005673317,63504511,15
FBXL22,1,0.8254417112082063,63597353,15
HERC1,1,0.6814579399039677,63608618,15
DAPK2,4,0.8084089575122159,63907036,15
CIAO2A,1,0.5512401864427144,64072565,15
SNX1,1,0.4884576625200714,64094123,15
SNX22,4,0.695632044435214,64151715,15
PPIB,1,0.4687199033772176,64155812,15
CSNK1G1,1,0.3425477776637722,64165525,15
PCLAF,1,0.466127045236872,64364304,15
TRIP4,1,0.0,64387748,15
ZNF609,5,0.37796846950927054,64460742,15
OAZ2,1,0.5216609047893004,64687573,15
RBPMS2,6,0.7887370140548962,64739891,15
PIF1,1,0.6124401676432145,64815632,15
PLEKHO2,1,0.7252492674059067,64841883,15
ANKDD1A,4,0.6891281259779357,64911902,15
SPG21,1,0.5115755953007298,64963022,15
MTFMT,5,0.5041657024197747,65001512,15
SLC51B,3,0.8755571909594968,65045387,15
RASL12,4,0.8802029887403162,65053337,15
UBAP1L,5,0.6017074582426112,65092770,15
PDCD7,1,0.485168246823369,65117379,15
CLPX,1,0.33115202024481893,65148219,15
PARP16,1,0.541844676280238,65234460,15
IGDCC3,1,0.7194409398052559,65327127,15
IGDCC4,6,0.8311339486333619,65381484,15
DPP8,1,0.4738349692516386,65442463,15
HACD3,5,0.5200661363604506,65530418,15
INTS14,1,0.4379331565893928,65578753,15
SLC24A1,1,0.6185120952127655,65611366,15
DENND4A,1,0.511882576689108,65658046,15
RAB11A,5,0.535633273407578,65726054,15
MEGF11,5,0.7179829609527255,65895079,15
DIS3L,5,0.5172693195665268,66293217,15
TIPIN,1,0.4690426473346838,66336191,15
MAP2K1,1,0.3830036353804229,66386817,15
SNAPC5,1,0.6291630250961373,66490135,15
RPL4,1,0.7343832717384984,66498015,15
ZWILCH,1,0.5117430433239829,66504959,15
LCTL,1,0.7041722293958563,66547179,15
SMAD6,5,0.7421474739893912,66702236,15
SMAD3,5,0.3845404386220469,67063763,15
AAGAB,1,0.43757164401086035,67201033,15
IQCH,1,0.5786665109939979,67254786,15
C15orf61,1,0.5353855538465562,67521131,15
MAP2K5,1,0.5494201538193821,67542703,15
SKOR1,4,0.7239947339201117,67819704,15
PIAS1,5,0.5130684569718416,68054179,15
CALML4,1,0.6755985191704028,68190705,15
CLN6,1,0.4064455000780761,68206992,15
FEM1B,5,0.5464905915618617,68277745,15
ITGA11,1,0.8604619860450181,68296532,15
CORO2B,3,0.8140211468167207,68578969,15
ANP32A,5,0.474503663940688,68778535,15
SPESP1,5,0.8936430974714967,68818221,15
NOX5,7,0.8184021337838833,68930525,15
GLCE,4,0.7190281428565808,69160584,15
PAQR5,4,0.7986943159611724,69298947,15
RPLP1,5,0.6737977275299298,69452814,15
TLE3,4,0.7887680906784089,70047790,15
UACA,4,0.7868979587754538,70654554,15
LARP6,6,0.8638365041674118,70829130,15
LRRC49,4,0.7440022000894553,70853239,15
THAP10,5,0.7695951502368416,70881342,15
THSD4,2,0.8626462964787112,71096952,15
CT62,1,0.8135892347249241,71110244,15
NR2E3,4,0.8274542050809985,71792638,15
MYO9A,1,0.5949036728833761,71822291,15
SENP8,1,0.6937296952531369,72114258,15
GRAMD2A,1,0.7398673061851008,72159806,15
PKM,1,0.6819571250250402,72199029,15
PARP6,5,0.4223545800495353,72241181,15
HEXA,5,0.6982374587431661,72340919,15
ARIH1,5,0.0,72474330,15
BBS4,5,0.4796811530544176,72686179,15
ADPGK,5,0.27721221122572426,72751369,15
NEO1,5,0.30982525579554687,73051710,15
NPTN,1,0.5118411329023156,73560014,15
CD276,5,0.4665359294857676,73683966,15
INSYN1,5,0.8013514771218706,73735431,15
LOXL1,1,0.878004307553098,73925989,15
STOML1,1,0.7124141551420077,73978926,15
PML,1,0.7088826067460963,73994673,15
ISLR2,1,0.738057743418927,74100311,15
ISLR,7,0.7820261260341432,74173710,15
STRA6,5,0.662501951988888,74179466,15
CYP11A1,2,0.855387021619993,74337759,15
SEMA7A,1,0.8438483512990025,74409289,15
UBL7,1,0.5633452024021897,74445977,15
ARID3B,5,0.5880584918629868,74541177,15
CLK3,5,0.528264750234563,74598500,15
EDC3,5,0.4258604631293914,74630558,15
CSK,5,0.5967031049822636,74782057,15
ULK3,5,0.380205436026953,74836118,15
SCAMP2,1,0.5439138199524214,74843730,15
MPI,1,0.7120770226858631,74890005,15
FAM219B,1,0.5212839413014595,74899992,15
COX5A,1,0.5402447194125082,74919791,15
RPP25,1,0.5692994143687277,74954416,15
SCAMP5,5,0.6605016018372515,74957219,15
PPCDC,5,0.3750575360321876,75023586,15
C15orf39,1,0.5658904777473783,75195643,15
COMMD4,1,0.5294670509745573,75335891,15
NEIL1,5,0.5633186816021053,75346955,15
MAN2C1,1,0.7241395012269913,75355207,15
SIN3A,1,0.5891281756881591,75369379,15
PTPN9,1,0.702848547976187,75463251,15
SNUPN,1,0.7135599267250974,75598083,15
IMP3,4,0.5609541033276855,75639085,15
SNX33,4,0.7576223625301595,75647906,15
CSPG4,3,0.7836598110874183,75674322,15
ODF3L1,6,0.8098689658490222,75724041,15
UBE2Q2,1,0.7512478496122068,75843285,15
FBXO22,1,0.587089749409264,75903876,15
TMEM266,7,0.785058599674083,76059958,15
ETFA,4,0.6521908798276717,76215353,15
SCAPER,1,0.6876371860178937,76347904,15
RCN2,5,0.7192738464753377,76931738,15
PSTPIP1,5,0.8771279634731135,76993359,15
TSPAN3,2,0.7902959227835651,77041404,15
PEAK1,2,0.7669706790538173,77100656,15
HMG20A,4,0.7328628869094225,77420412,15
LINGO1,1,0.710746341586816,77613027,15
TBC1D2B,1,0.8155849792542967,77984036,15
CIB2,3,0.7488874568492176,78104606,15
IDH3A,4,0.6959168050096054,78131498,15
DNAJA4,5,0.7262198673614635,78264086,15
WDR61,4,0.6429605632114861,78277835,15
IREB2,4,0.5836305758801411,78437431,15
HYKK,4,0.6390691946492536,78507564,15
PSMA4,4,0.49979376027336386,78540405,15
CHRNA5,5,0.6998061438663312,78565520,15
ADAMTS7,7,0.7468203437721301,78759206,15
MORF4L1,4,0.5983056040326451,78810487,15
CTSH,6,0.8127017438734998,78921058,15
TMED3,5,0.6205569862117841,79311112,15
MTHFS,4,0.7248567296328879,79833585,15
ST20,4,0.5980973411884594,79898840,15
ZFAND6,4,0.599890080184956,80059568,15
FAH,1,0.639832940658188,80152490,15
CTXND1,6,0.7522843596192165,80195481,15
ARNT2,2,0.8244657077311148,80404350,15
ABHD17C,4,0.7071958066310058,80679684,15
CEMIP,2,0.8650205733662583,80779343,15
MESD,4,0.450469360482486,80946289,15
TLNRD1,4,0.7306919065075959,81000944,15
IL16,5,0.754320335222235,81159575,15
STARD5,4,0.7983868548057246,81309053,15
MEX3B,4,0.7474586536922184,82041778,15
EFL1,4,0.4480047045068787,82130233,15
SAXO2,4,0.721631447724366,82262810,15
GOLGA6L10,4,0.618446496113872,82339998,15
GOLGA6L9,4,0.5948855932159245,82430018,15
RPS17,4,0.7004753690302763,82536750,15
CPEB1,1,0.7734187154163709,82543201,15
AP3B2,6,0.7779408456635082,82659280,15
WHAMM,4,0.4745969863811622,82809628,15
HOMER2,7,0.8096250172300428,82836946,15
RAMAC,4,0.585596882651849,82986210,15
C15orf40,4,0.6290617937630747,82988441,15
BTBD1,4,0.508152203964133,83016422,15
TM6SF1,4,0.8678082313473904,83107407,15
HDGFL3,4,0.7807135916259118,83112738,15
ADAMTSL3,4,0.741961254271962,83654088,15
ZSCAN2,4,0.4581970140259979,84600986,15
WDR73,4,0.39244791960061887,84639281,15
NMB,1,0.7928690425853756,84655129,15
SEC11A,4,0.43663820518181795,84669538,15
ZNF592,4,0.44164453468247433,84748592,15
ALPK3,5,0.8005571028315162,84816680,15
PDE8A,4,0.7132029492177467,84980440,15
AKAP13,4,0.6701635167274674,85380571,15
KLHL25,4,0.6285029998829514,85759326,15
NTRK3,6,0.835800910017275,87859751,15
MRPL46,4,0.0,88459477,15
MRPS11,4,0.21938238476095107,88467453,15
DET1,4,0.5427145303523662,88494440,15
AEN,4,0.4505166715134037,88621337,15
ISG20,4,0.4817595214389141,88636153,15
HAPLN3,5,0.7149299827965773,88877288,15
MFGE8,4,0.7656469509512622,88898683,15
ABHD2,4,0.7381384292310229,89087459,15
FANCI,4,0.5134586880511196,89243949,15
POLG,4,0.455563108778833,89305198,15
TICRR,4,0.42014063331118834,89575482,15
KIF7,4,0.6065548551837205,89608789,15
PEX11A,4,0.5805031431729324,89677764,15
WDR93,7,0.8026981624520594,89690811,15
MESP1,1,0.8508414788126402,89748661,15
MESP2,4,0.692026217362512,89760591,15
ANPEP,4,0.8430209129491791,89784895,15
AP3S2,4,0.6080107175393694,89830599,15
ARPIN,4,0.6836272369808274,89895006,15
ZNF710,4,0.6808802317163863,90001324,15
SEMA4B,4,0.5104236133399016,90160604,15
CIB1,4,0.5022459389352112,90229975,15
GDPGP1,4,0.5526068687746786,90233808,15
TTLL13P,4,0.8330959628911252,90249530,15
NGRN,4,0.5915454641826219,90265659,15
ZNF774,5,0.6599831738327909,90352245,15
IQGAP1,4,0.4751606393481952,90388242,15
CRTC3,4,0.48019967646485684,90529923,15
BLM,4,0.37268474737376034,90717346,15
FURIN,1,0.78442860188644,90868588,15
FES,4,0.8513990526113505,90883695,15
MAN2A2,4,0.5789243817194935,90902218,15
HDDC3,4,0.4076258090698497,90929964,15
UNC45A,4,0.422880033860072,90930180,15
RCCD1,4,0.3587279677680184,90954870,15
PRC1,4,0.4405552763683179,90966040,15
VPS33B,4,0.2884802069543312,90998416,15
SV2B,6,0.765327599365697,91099950,15
SLCO3A1,4,0.5480439487127605,91853708,15
FAM174B,4,0.6129428091616979,92617448,15
CHD2,4,0.5664573523170668,92900189,15
RGMA,3,0.8574511774933095,93035273,15
MCTP2,7,0.8311079017704451,94231538,15
NR2F2,2,0.7553921254499825,96325938,15
ARRDC4,3,0.8184192188484529,97960703,15
IGF1R,1,0.8605044303584186,98648539,15
SYNM,4,0.7577114980846194,99098217,15
TTC23,2,0.7577181026568746,99136323,15
LRRC28,4,0.7308323950580368,99251362,15
MEF2A,4,0.499962851008915,99565417,15
LYSMD4,4,0.6664784997321886,99715697,15
ADAMTS17,6,0.8044539102803847,99971437,15
CERS3,4,0.859151314140422,100400395,15
LINS1,4,0.47904668632853453,100559369,15
ASB7,4,0.5444150769338062,100602534,15
ALDH1A3,4,0.8367730724855785,100877714,15
LRRK1,4,0.8237705124450525,100919327,15
CHSY1,2,0.6541682741225037,101175727,15
SELENOS,4,0.6456726461815119,101270817,15
SNRPA1,4,0.6727104011085234,101281510,15
PCSK6,7,0.7850844831683802,101297142,15
TM2D3,4,0.6091671510945444,101621444,15
TARSL2,4,0.7707975536464933,101653596,15
