# Supplementary material for: Gene Co-Expression in Breast Cancer: A Matter of Distance
Source: Front Oncol. 2021 Nov 17;11:726493. doi: 10.3389/fonc.2021.726493 (PMC8636045; doi:10.3389/fonc.2021.726493)
Supplement: Supplementary Material S13 — Piece-wise permutation p-values of the KS statistics, calculated for all bins obtained in Supplementary Material S8 , in every chromosomal region for each phenotype. [file DataSheet_13.zip › SuppMat10/SuppMat10/Clusters/Her2/Her2-chr16-clusters.tsv]

gname,clusterid,assignmentcost,gstart,chromosome
POLR3K,1,0.482335721028086,46407,16
SNRNP25,1,0.5700518294852204,53010,16
RHBDF1,1,0.595446031491143,58059,16
MPG,1,0.5736757920984885,77007,16
NPRL3,1,0.5684954856532569,84271,16
LUC7L,1,0.6373932078672349,188969,16
FAM234A,1,0.5800952274032956,234521,16
RGS11,1,0.8419557375950486,268301,16
AXIN1,1,0.6248926300158231,287440,16
MRPL28,1,0.5805704976760404,366969,16
TMEM8A,4,0.8200774656042635,370788,16
NME4,1,0.7377977327232468,396725,16
DECR2,1,0.6582214854262276,401858,16
RAB11FIP3,5,0.7456822482245578,425649,16
CAPN15,1,0.7253754776107817,527712,16
PIGQ,1,0.6927796915543838,566995,16
NHLRC4,4,0.7409094171101247,567005,16
RAB40C,1,0.5338167108063887,589357,16
WFIKKN1,3,0.8551926083122527,629239,16
METTL26,1,0.48497660793987607,634427,16
MCRIP2,1,0.5617710857879415,636817,16
WDR90,1,0.6233857510431777,649311,16
RHOT2,1,0.6013788274020069,668105,16
RHBDL1,2,0.8664612668322447,675666,16
STUB1,1,0.5750651060232532,680224,16
JMJD8,1,0.570537722640985,681670,16
WDR24,1,0.6390024008650275,684622,16
FBXL16,6,0.7452742092522081,692498,16
METRN,1,0.8407494527510397,715118,16
FAM173A,1,0.7550714900800473,720581,16
CCDC78,1,0.8584127104573673,722582,16
HAGHL,5,0.8489901856653062,726936,16
CIAO3,1,0.6453855603991798,729760,16
RPUSD1,1,0.6141692501481053,784974,16
CHTF18,1,0.6101617983088989,788046,16
LMF1,1,0.6995641265773288,853634,16
SOX8,3,0.7576814905897082,981770,16
CACNA1H,5,0.8126028497600777,1153106,16
TPSB2,1,0.8135006856352456,1227272,16
TPSAB1,1,0.7578636927693542,1240705,16
UBE2I,1,0.0,1308880,16
BAIAP3,5,0.833044753417739,1333601,16
TSR3,1,0.41247396818846815,1349240,16
GNPTG,1,0.6022353825082956,1351931,16
UNKL,1,0.5884710078177087,1363205,16
C16orf91,1,0.45423974726096816,1419752,16
CCDC154,7,0.816942584071192,1434383,16
CLCN7,1,0.5453655260627841,1444934,16
TELO2,1,0.46326369551963753,1493344,16
IFT140,1,0.7632883483207569,1510427,16
TMEM204,5,0.8537054595277126,1528688,16
CRAMP1,1,0.748618140902048,1612325,16
JPT2,1,0.6118493232336826,1678256,16
MAPK8IP3,1,0.7065693343720907,1706183,16
NME3,1,0.577524393877188,1770286,16
MRPS34,1,0.3491794840565723,1771890,16
EME2,1,0.6170887205101685,1773207,16
SPSB3,1,0.64159096078667,1776712,16
NUBP2,1,0.4064130588585898,1782932,16
IGFALS,7,0.9081405245433984,1790413,16
HAGH,1,0.5085793419373431,1795620,16
FAHD1,1,0.5545907289399759,1826941,16
MSRB1,1,0.7204063855676061,1938210,16
NDUFB10,1,0.2689632215581421,1959538,16
RPS2,6,0.5514096211199728,1962058,16
TBL3,6,0.5454376749747081,1972037,16
GFER,1,0.6457044982886246,1984193,16
SYNGR3,5,0.8880699796945063,1989660,16
ZNF598,1,0.524535691420148,1997654,16
SLC9A3R2,1,0.8011241633290453,2025356,16
NTHL1,1,0.7082830151870967,2039815,16
TSC2,1,0.5769470579920437,2047967,16
PKD1,1,0.733747711171991,2088710,16
RAB26,1,0.8050867160661678,2140803,16
TRAF7,1,0.6071116121620774,2155698,16
CASKIN1,5,0.806842559837328,2177180,16
MLST8,1,0.4042902390750258,2204248,16
BRICD5,5,0.7381899810459132,2209253,16
PGP,1,0.5552770073666546,2211997,16
E4F1,1,0.42723096144916406,2223580,16
DNASE1L2,6,0.8119252201889082,2235816,16
ECI1,1,0.5074672074588839,2239402,16
RNPS1,1,0.4704414485578675,2253116,16
ABCA3,6,0.8610829645413961,2275881,16
CCNF,1,0.6432046010601548,2429394,16
TEDC2,1,0.6882960159116418,2460086,16
NTN3,3,0.8677735666308222,2471499,16
TBC1D24,6,0.6739319572091516,2475051,16
ATP6V0C,1,0.598806848282773,2513952,16
AMDHD2,6,0.7595182704860801,2520357,16
PDPK1,1,0.6590498629904322,2537979,16
KCTD5,1,0.5748216276990985,2682523,16
PRSS27,2,0.7824905024723445,2712419,16
SRRM2,1,0.5792917290590798,2752626,16
ELOB,1,0.5022312089344743,2771414,16
ZG16B,6,0.8066609706483279,2830169,16
PRSS22,2,0.8308287602559515,2852730,16
FLYWCH2,1,0.6056829395192072,2883213,16
FLYWCH1,1,0.5484239801917121,2911937,16
PKMYT1,1,0.6064895647761728,2968024,16
PAQR4,1,0.5121002111072456,2969245,16
CLDN9,4,0.8559372503676589,3012923,16
TNFRSF12A,6,0.6803512521115116,3018445,16
HCFC1R1,1,0.5918762609003443,3022620,16
THOC6,1,0.44838420180428695,3024027,16
BICDL2,1,0.7102021739402523,3027682,16
MMP25,1,0.8165522128793337,3046561,16
ZNF205,6,0.6212978062225583,3112560,16
ZNF213,1,0.3926536154195467,3129777,16
ZNF200,2,0.747226200330511,3222325,16
MEFV,7,0.7581195602172429,3242028,16
ZNF263,1,0.5742951540294422,3263800,16
TIGD7,6,0.8477029376798669,3298808,16
ZNF75A,6,0.6497762732142808,3305406,16
ZSCAN32,1,0.6395729508808563,3382081,16
ZNF174,6,0.6421140676669583,3401215,16
ZNF597,1,0.8040983415206777,3432414,16
NAA60,1,0.5963511255214604,3443649,16
CLUAP1,1,0.7061381962229787,3500976,16
NLRC3,1,0.7847138610809747,3539033,16
SLX4,1,0.6402393247913365,3581181,16
DNASE1,2,0.7930529781482545,3611728,16
TRAP1,6,0.5853145678902361,3651639,16
CREBBP,1,0.45448338938032995,3725054,16
ADCY9,7,0.829140809379703,3953387,16
TFAP4,1,0.5137213947821835,4257186,16
GLIS2,2,0.8035760192574883,4314761,16
PAM16,1,0.563960784376748,4331549,16
CORO7,1,0.7895672669437701,4354542,16
VASN,6,0.6421293848904663,4371848,16
DNAJA3,1,0.39098685682995127,4425805,16
NMRAL1,1,0.6283199498535424,4461680,16
HMOX2,1,0.5717649222936625,4474690,16
CDIP1,6,0.7812963781956733,4510669,16
C16orf96,7,0.8449136677324445,4556490,16
UBALD1,1,0.47491977338329694,4608883,16
MGRN1,1,0.4026534443147838,4616493,16
NUDT16L1,1,0.5997683635637092,4693694,16
ANKS3,1,0.5481509514840597,4696510,16
C16orf71,1,0.6323916933520343,4734344,16
ZNF500,1,0.5182938321057121,4748239,16
SMIM22,1,0.7556227945635129,4788397,16
ROGDI,1,0.512986526497553,4796968,16
GLYR1,1,0.5895771289334067,4803203,16
UBN1,1,0.6610705934543727,4846665,16
PPL,1,0.9322489785119231,4882507,16
NAGPA,5,0.819221258122127,5024844,16
ALG1,1,0.6121322903826811,5033923,16
C16orf89,6,0.7226534814729214,5044122,16
EEF2KMT,1,0.5850451019467365,5084304,16
METTL22,1,0.6785863022206999,8621683,16
ABAT,2,0.813354078073983,8674596,16
TMEM186,6,0.5966026280560368,8780384,16
PMM2,1,0.542171271529599,8788823,16
CARHSP1,1,0.666558208657838,8852942,16
USP7,6,0.5473510974934217,8892097,16
C16orf72,1,0.6441330042424842,9091644,16
ATF7IP2,6,0.8430214837804286,10326434,16
EMP2,6,0.709558353768514,10528422,16
TEKT5,1,0.8617148936923649,10627501,16
NUBP1,6,0.5470236740081169,10743786,16
TVP23A,6,0.7002919944183681,10760919,16
CIITA,2,0.8589862638543323,10866222,16
DEXI,6,0.658411657944957,10928891,16
CLEC16A,6,0.5282086184936985,10944564,16
RMI2,6,0.765290133900841,11249619,16
SOCS1,4,0.8430918824566225,11254405,16
LITAF,6,0.3661907000702669,11547722,16
SNN,1,0.7478097198035574,11668455,16
TXNDC11,6,0.5038866178514805,11679080,16
ZC3H7A,6,0.42120454594240087,11750586,16
RSL1D1,6,0.28704115071516145,11833850,16
GSPT1,6,0.0,11868128,16
NPIPB2,6,0.5172077861078423,11927373,16
SNX29,6,0.6144354606325051,11976734,16
CPPED1,6,0.7168441639677436,12659799,16
SHISA9,1,0.8163859763403386,12901598,16
ERCC4,6,0.553399254468232,13920157,16
MRTFB,1,0.726766472897672,14071321,16
PARN,6,0.5740970930971098,14435700,16
BFAR,1,0.6511694819412225,14632931,16
PLA2G10,7,0.8672840635565817,14672545,16
NPIPA3,7,0.8131416722384579,14708944,16
NOMO1,6,0.5435411242702539,14833721,16
NPIPA1,6,0.7101386660387515,14922802,16
PDXDC1,6,0.46655266592649947,14974591,16
NTAN1,1,0.677825098591839,15037854,16
RRN3,6,0.5637076447902589,15060022,16
NPIPA5,3,0.8431263927356754,15363624,16
MARF1,6,0.7707175102929008,15594387,16
NDE1,6,0.8081918707297471,15643267,16
FOPNL,6,0.5652224399486794,15865719,16
ABCC1,6,0.6360041740458773,15949577,16
ABCC6,7,0.7862548712900157,16148928,16
NOMO3,7,0.8800123275850245,16232528,16
XYLT1,3,0.8573355177601933,17101769,16
NOMO2,6,0.5302748273967011,18417325,16
RPS15A,6,0.506061078656179,18781295,16
ARL6IP1,6,0.49116930309891293,18791669,16
SMG1,6,0.5378950055381089,18804853,16
TMC7,6,0.36940238457492736,18983934,16
COQ7,1,0.543979230816391,19067614,16
ITPRIPL2,7,0.8578564696989457,19113932,16
SYT17,6,0.7879265064962993,19167971,16
TMC5,1,0.628231913931396,19410496,16
GDE1,1,0.649861175538549,19501693,16
CCP110,1,0.5826741506223543,19523811,16
VPS35L,6,0.7075883875518306,19555240,16
KNOP1,6,0.4170374700270021,19701937,16
IQCK,6,0.5341638777420257,19716456,16
GPRC5B,1,0.6727994390096668,19856691,16
THUMPD1,6,0.5194052501257778,20702816,16
ERI2,6,0.5805836592278609,20780193,16
REXO5,5,0.7539166373282141,20806429,16
DCUN1D3,6,0.6352537546215999,20854925,16
LYRM1,6,0.5792174432006776,20899868,16
DNAH3,4,0.866364540799986,20933111,16
TMEM159,6,0.7605698355842102,21158377,16
NPIPB3,6,0.6498560556801452,21402237,16
METTL9,1,0.7838209890663348,21597218,16
IGSF6,7,0.8305759854579258,21639550,16
NPIPB4,6,0.5278557889638658,21834569,16
UQCRC2,6,0.6059009942800051,21952660,16
MOSMO,6,0.7455215278525393,22007638,16
VWA3A,7,0.7858016527814812,22092538,16
EEF2K,1,0.47660215517383353,22206278,16
POLR3E,6,0.4829387535687004,22297375,16
NPIPB5,6,0.7820679247405349,22479121,16
USP31,3,0.7868883574450578,23061406,16
SCNN1G,1,0.8065460951357665,23182745,16
SCNN1B,3,0.873111735509637,23278231,16
COG7,6,0.641137400220043,23388493,16
GGA2,6,0.7101576420579664,23463542,16
EARS2,4,0.5891624105277786,23522014,16
UBFD1,1,0.6787072883420082,23557721,16
NDUFAB1,1,0.541272801166595,23581014,16
PALB2,6,0.6346767754474208,23603160,16
DCTN5,1,0.8326416430635203,23641466,16
PLK1,6,0.7510606994568765,23677656,16
PRKCB,6,0.8888054124926434,23835983,16
RBBP6,6,0.7214021673419266,24537693,16
TNRC6A,1,0.6909376969795986,24610209,16
ARHGAP17,1,0.6173639328697345,24919389,16
LCMT1,5,0.7127350056778268,25111731,16
ZKSCAN2,6,0.49031045710756904,25236001,16
KDM8,1,0.674540263736523,27203495,16
NSMCE1,1,0.7320155579053869,27224994,16
IL4R,7,0.7232103100713267,27313668,16
GTF3C1,4,0.5923632862618502,27459555,16
KIAA0556,5,0.5501610500295966,27550133,16
XPO6,5,0.5834466040331765,28097979,16
SBK1,6,0.6305119482589338,28259228,16
NPIPB6,2,0.8191474904310376,28342555,16
CLN3,6,0.6916634284905683,28474111,16
APOBR,2,0.7548841729391165,28494643,16
NUPR1,5,0.8156110221299512,28532708,16
SGF29,6,0.5971652777449541,28553915,16
SULT1A2,2,0.8240022350912117,28591943,16
SULT1A1,4,0.8855229689800042,28605196,16
EIF3C,5,0.6979168271526832,28688558,16
ATXN2L,5,0.7151720207329573,28823035,16
TUFM,6,0.5803356816668079,28842411,16
SH2B1,5,0.6754423713224997,28846600,16
RABEP2,5,0.6765303263441733,28904421,16
NFATC2IP,5,0.6126037319098347,28950807,16
SPNS1,6,0.6846815509092742,28974221,16
LAT,6,0.7273540035197161,28984826,16
NPIPB11,2,0.8358379676216039,29381354,16
BOLA2-SMG1P6,3,0.8267840616275534,29443230,16
NPIPB12,5,0.8034009939267188,29483642,16
SPN,4,0.8000406841403506,29662979,16
QPRT,1,0.8735421939616901,29663279,16
C16orf54,7,0.822042452180185,29742463,16
KIF22,5,0.487817506729886,29790719,16
MAZ,5,0.4239595214789341,29806106,16
PRRT2,5,0.7396891700832704,29811382,16
PAGR1,5,0.6622067825329336,29816152,16
MVP,5,0.7824226438666612,29820394,16
CDIPT,5,0.45464924913804505,29858357,16
SEZ6L2,7,0.7809020068245967,29871159,16
ASPHD1,2,0.8627807030116414,29900375,16
KCTD13,5,0.4850046571605474,29905012,16
TMEM219,5,0.4644501524461855,29940885,16
TAOK2,5,0.38580941282091463,29973868,16
HIRIP3,5,0.5287528440101583,29992321,16
INO80E,5,0.4564712708384513,29995715,16
DOC2A,5,0.7976790812877913,30005514,16
ALDOA,3,0.5658477452065884,30064164,16
PPP4C,5,0.0,30075978,16
TBX6,5,0.7611479474326547,30085793,16
YPEL3,5,0.6707970802475065,30092314,16
GDPD3,7,0.8736868017299263,30104810,16
MAPK3,5,0.5120172197348014,30114105,16
CORO1A,1,0.833130678104081,30182827,16
BOLA2B,5,0.8194326609579665,30192934,16
CD2BP2,5,0.584494760431137,30350773,16
TBC1D10B,5,0.5051784211396009,30357102,16
ZNF48,5,0.661261998167475,30378106,16
SEPT1,3,0.7039019720181682,30378133,16
ZNF771,3,0.7611741114249722,30407297,16
DCTPP1,5,0.5815977990939396,30423619,16
SEPHS2,5,0.6560357161851853,30443631,16
ITGAL,4,0.7696826332971796,30472658,16
ZNF768,5,0.5153724083312735,30524004,16
ZNF747,5,0.7163517973396791,30530367,16
ZNF764,5,0.6071276728905606,30553764,16
ZNF688,5,0.6107278148846367,30569346,16
ZNF785,5,0.7798133077784977,30573740,16
ZNF689,1,0.7682703468351456,30602558,16
PRR14,5,0.6713614232072073,30650717,16
FBRS,5,0.4073820737850148,30658431,16
SRCAP,5,0.5320756775596812,30698209,16
PHKG2,5,0.46888260565784945,30748293,16
CCDC189,3,0.7830904996193917,30757423,16
RNF40,5,0.43322630741841606,30761745,16
ZNF629,5,0.6601880007523693,30778456,16
BCL7C,4,0.7497912944985672,30833626,16
CTF1,1,0.8130000075801712,30896607,16
FBXL19,5,0.7624642312561578,30923055,16
ORAI3,5,0.7317537860077242,30949068,16
SETD1A,5,0.5898283219781292,30957754,16
HSD3B7,7,0.7192642926966779,30985207,16
STX1B,2,0.8026802872179084,30989256,16
STX4,5,0.4915859877920451,31032889,16
ZNF668,4,0.7457551992038567,31060843,16
ZNF646,5,0.6152162598918316,31074422,16
PRSS53,5,0.695157318994692,31083425,16
VKORC1,7,0.6383584331703978,31090842,16
BCKDK,5,0.6261771820039437,31106107,16
KAT8,5,0.627315515927254,31114489,16
PRSS8,5,0.6163578906991805,31131433,16
PRSS36,7,0.7198695817787127,31138925,16
FUS,2,0.7937441746404175,31180110,16
PYCARD,1,0.8230647514927657,31201486,16
ITGAX,6,0.8987000062778668,31355134,16
ZNF843,1,0.8670539382499741,31432593,16
ARMC5,5,0.6022049451257483,31458080,16
TGFB1I1,5,0.8708627811724302,31471585,16
SLC5A2,1,0.7139836876060772,31483002,16
C16orf58,5,0.6519239093106939,31489471,16
ZNF720,5,0.6288189355739993,31713229,16
ZNF267,5,0.56751206259128,31873807,16
SHCBP1,4,0.6270394047297188,46578591,16
VPS35,4,0.5009578000628634,46656132,16
ORC6,4,0.47718868640953704,46689643,16
C16orf87,4,0.5495584841941438,46796603,16
GPT2,4,0.7586285327607225,46884362,16
DNAJA2,4,0.5983235412576751,46955362,16
NETO2,4,0.6837861565057177,47077703,16
ITFG1,4,0.6333853035814965,47154387,16
PHKB,4,0.38173929623034997,47461123,16
LONP2,4,0.7251186231610622,48244296,16
SIAH1,4,0.7397862787162774,48356364,16
ZNF423,2,0.7646901617328992,49487524,16
CNEP1R1,4,0.6589865362463871,50024410,16
HEATR3,4,0.7307998139555028,50065970,16
TENT4B,4,0.6220165052938246,50152918,16
ADCY7,7,0.9111831027835036,50246137,16
BRD7,4,0.5833075315093188,50313487,16
NKD1,2,0.7943861349511288,50548396,16
SNX20,3,0.6384613118872773,50666300,16
NOD2,7,0.8349253876645432,50693588,16
CYLD,4,0.70589970204769,50742050,16
SALL1,2,0.8335078581073972,51135975,16
HNRNPA1P48,1,0.8472073042965556,51553436,16
TOX3,4,0.7382224987520603,52436417,16
CHD9,4,0.6795167680332587,53055033,16
RBL2,4,0.5930306961407097,53433977,16
AKTIP,4,0.6468622147227397,53491040,16
RPGRIP1L,4,0.5252962607224356,53598153,16
FTO,4,0.8747232250760362,53701692,16
IRX3,3,0.8959781409288154,54283304,16
IRX5,1,0.8377845779189357,54930862,16
MMP2,3,0.8926813721807326,55389700,16
LPCAT2,7,0.783235518162213,55509072,16
SLC6A2,2,0.7822543973409031,55655604,16
GNAO1,7,0.8377830667319693,56191489,16
AMFR,4,0.4665863538016837,56361452,16
NUDT21,4,0.3691517109638577,56429133,16
OGFOD1,4,0.38760708328187843,56451490,16
BBS2,4,0.4010815666090978,56466836,16
MT2A,4,0.7604941386158386,56608584,16
MT1E,6,0.7288512973104928,56625475,16
MT1M,2,0.9197044617624512,56632659,16
MT1A,5,0.8718940999730422,56638666,16
MT1F,1,0.744342849772912,56657731,16
MT1G,4,0.7996289504769446,56666731,16
MT1X,4,0.6513910522322804,56682470,16
NUP93,4,0.36421183279181946,56730118,16
HERPUD1,4,0.6706865725267952,56932142,16
CETP,2,0.8407481812452917,56961923,16
NLRC5,4,0.6904184295830842,56989485,16
CPNE2,4,0.8894551926655969,57092583,16
FAM192A,4,0.3011388542238901,57152466,16
RSPRY1,4,0.0,57186137,16
ARL2BP,4,0.4936100490752474,57245259,16
PLLP,4,0.5164227185836023,57248547,16
CCL22,2,0.7686329767272477,57358783,16
CX3CL1,4,0.5495558728634913,57372477,16
CCL17,1,0.7368935342811682,57404767,16
CIAPIN1,4,0.33725766965000903,57428187,16
COQ9,4,0.3812353188487666,57447425,16
POLR2C,4,0.30094803770978695,57462660,16
DOK4,7,0.8257070812053953,57471922,16
CCDC102A,4,0.7408906392638308,57512181,16
ADGRG5,5,0.7855189839044686,57542643,16
ADGRG1,4,0.534884473960336,57610652,16
ADGRG3,6,0.8863530591797538,57668277,16
KATNB1,4,0.44371294174313725,57735739,16
KIFC3,2,0.0,57758217,16
TEPP,3,0.8240038193672262,57976435,16
ZNF319,4,0.43243033809084386,57994668,16
USB1,4,0.47374314165638565,57999546,16
MMP15,4,0.8295193602118035,58025754,16
CFAP20,4,0.3134302774368445,58113592,16
CSNK2A2,4,0.4750187303175675,58157907,16
CCDC113,4,0.5719337973330259,58231157,16
GINS3,4,0.5099561007563465,58295080,16
SETD6,4,0.41455451197085424,58515479,16
CNOT1,4,0.47459251406508496,58519951,16
SLC38A7,4,0.5661491179767677,58665109,16
GOT2,4,0.4474786735976003,58707131,16
CDH11,3,0.8680669291925369,64943753,16
CDH5,5,0.8517838629607433,66366622,16
BEAN1,4,0.8681178021789684,66427295,16
TK2,3,0.6962182327965207,66508003,16
CKLF,4,0.7436153062672188,66552563,16
CKLF-CMTM1,5,0.8105261691767036,66552587,16
CMTM1,4,0.8103809099316334,66566393,16
CMTM2,4,0.8007191857425031,66579448,16
CMTM3,2,0.8828499001229885,66603874,16
CMTM4,4,0.758754483769498,66614750,16
DYNC1LI2,4,0.6541213765444551,66720893,16
NAE1,3,0.7537265900868878,66802875,16
PDP2,4,0.6185650143003274,66878589,16
CIAO2B,4,0.6461049226204965,66932065,16
CES2,5,0.6860050148454315,66934444,16
CES3,5,0.8185475031021867,66961245,16
CES4A,1,0.8917672313131348,66988589,16
CBFB,4,0.8381345223290255,67028984,16
C16orf70,4,0.699554924295464,67109958,16
B3GNT9,3,0.7021555975116471,67148104,16
TRADD,3,0.775270713368766,67154185,16
FBXL8,4,0.7952939136356888,67159932,16
HSF4,3,0.8536401415739618,67164681,16
KIAA0895L,7,0.7743443850346525,67175599,16
EXOC3L1,2,0.8823775338859949,67184379,16
E2F4,4,0.8073730277168967,67192155,16
ELMO3,5,0.8364279322789362,67199111,16
LRRC29,4,0.6785665572554045,67207139,16
TMEM208,5,0.8271527634841686,67227103,16
FHOD1,2,0.7015045409738017,67229387,16
SLC9A5,6,0.4929470818454711,67237683,16
PLEKHG4,6,0.868494923034487,67277510,16
KCTD19,7,0.8729510063571864,67289428,16
LRRC36,6,0.620445995362617,67326798,16
TPPP3,3,0.9005384045258604,67389809,16
ZDHHC1,6,0.8256062881980002,67394152,16
HSD11B2,6,0.6795844354979175,67430652,16
ATP6V0D1,4,0.7038147520963328,67438014,16
RIPOR1,4,0.7869513603504286,67518418,16
CTCF,3,0.7880096806011696,67562467,16
CARMIL2,3,0.803752768719363,67644988,16
ACD,3,0.7396705024367844,67657512,16
PARD6A,3,0.7773448884950881,67660946,16
ENKD1,4,0.730382801463933,67662945,16
C16orf86,4,0.7958461071592553,67666814,16
GFOD2,4,0.6837252034952881,67674531,16
RANBP10,3,0.7161175085771001,67723070,16
TSNAXIP1,4,0.7985833097836008,67806765,16
CENPT,3,0.6950271250024795,67828157,16
THAP11,3,0.6868398216288798,67842082,16
NUTF2,3,0.6358447013959081,67846923,16
EDC4,3,0.6540537377175939,67873052,16
PSKH1,3,0.7575396876373302,67893254,16
PSMB10,4,0.7900858311417236,67934506,16
LCAT,3,0.6935201306868557,67939750,16
SLC12A4,7,0.7029154630501303,67943474,16
DPEP2,2,0.7404118053734761,67987394,16
DUS2,3,0.653758029354278,67987746,16
DDX28,3,0.7583721183248848,68021274,16
NFATC3,3,0.6418951740204296,68084751,16
ESRP2,3,0.7575523628751897,68229111,16
PLA2G15,3,0.8895044668806382,68245304,16
SLC7A6,3,0.837910586944131,68264516,16
SLC7A6OS,3,0.8516110277921471,68284503,16
PRMT7,3,0.561312273136215,68310974,16
SMPD3,1,0.8316799156122912,68358327,16
ZFP90,3,0.7893521281155833,68530090,16
CDH3,7,0.6955631532348372,68636189,16
CDH1,3,0.7576073667234501,68737292,16
TANGO6,3,0.6572068042097454,68843531,16
HAS3,6,0.8775639872813643,69105653,16
CHTF8,3,0.7515318105973295,69118010,16
UTP4,3,0.6248523958456568,69131291,16
SNTB2,3,0.7589705764162191,69187129,16
VPS4A,3,0.1971482241829331,69311350,16
COG8,3,0.345811718349609,69320140,16
PDF,3,0.5081481880902421,69326913,16
NIP7,3,0.25747102760939433,69337996,16
TMED6,3,0.652170444967037,69343250,16
TERF2,3,0.26988298010084,69355567,16
CYB5B,3,0.1838527357670462,69424525,16
NFAT5,3,0.4446774133693243,69565094,16
NQO1,3,0.6230686698223461,69706996,16
NOB1,3,0.29903967133141385,69741871,16
WWP2,3,0.37445875558024355,69762306,16
PDPR,3,0.6067709687331024,70113626,16
EXOSC6,3,0.2437200042350005,70246778,16
AARS,3,0.3379116743759182,70252295,16
DDX19B,3,0.39733970715804534,70289663,16
DDX19A,3,0.0,70346861,16
ST3GAL2,4,0.7689362619209861,70375977,16
COG4,3,0.33393557348569547,70480568,16
SF3B3,3,0.17063221721362654,70523791,16
IL34,1,0.8060193893247113,70579895,16
VAC14,3,0.5353685309604943,70687439,16
HYDIN,1,0.8932007850966093,70802084,16
CMTR2,3,0.4941478119145817,71281389,16
ZNF23,4,0.8678365882779805,71447597,16
ZNF19,3,0.8846797042066198,71464555,16
CHST4,3,0.5428449925594523,71525233,16
MARVELD3,4,0.8237452985824427,71626161,16
PHLPP2,3,0.6499351401434753,71637835,16
AP1G1,3,0.5046640871997259,71729000,16
ATXN1L,3,0.6169404375554782,71845976,16
IST1,3,0.5317877522235424,71845996,16
ZNF821,3,0.8741871194742289,71859680,16
DHODH,3,0.6844857576119818,72008588,16
TXNL4B,3,0.6826250697742029,72044289,16
DHX38,3,0.4141534764126885,72093613,16
PMFBP1,1,0.7894384639927013,72112157,16
ZFHX3,3,0.6208823331960256,72782885,16
PSMD7,7,0.7479378294465424,74296814,16
NPIPB15,3,0.8267826342351909,74377878,16
GLG1,3,0.4315148129725698,74447427,16
RFWD3,3,0.3474885499169764,74621399,16
MLKL,2,0.6189508726564854,74671855,16
FA2H,5,0.8819753969183375,74712955,16
WDR59,3,0.4883986122261681,74871362,16
ZNRF1,3,0.4159304006021469,74999030,16
ZFP1,3,0.4598365605482424,75148494,16
BCAR1,3,0.5013558577239707,75228181,16
CFDP1,3,0.49507391693384584,75293698,16
TMEM170A,3,0.4064966151545405,75443054,16
CHST6,2,0.7919046209306462,75472052,16
TMEM231,2,0.8090344408900647,75536741,16
GABARAPL2,3,0.6893013053924527,75566375,16
ADAT1,3,0.5309335165557802,75596981,16
KARS,3,0.5776988805418982,75627474,16
TERF2IP,3,0.6291074347018346,75647773,16
MON1B,1,0.8562945491280337,77190835,16
SYCE1L,1,0.8862692159703207,77199397,16
ADAMTS18,3,0.8793950537155583,77247813,16
WWOX,2,0.8767463671835154,78099430,16
MAF,3,0.8997810939992932,79585843,16
DYNLRB2,3,0.6946206690538819,80540734,16
CDYL2,3,0.8410506141904649,80597907,16
CMC2,3,0.37658985666378486,80966448,16
CENPN,3,0.5252199239081969,81006498,16
ATMIN,3,0.40905735105457797,81035842,16
C16orf46,3,0.49084027042894185,81053497,16
GCSH,3,0.6239108521892038,81081938,16
BCO1,4,0.7833776685716639,81238689,16
GAN,3,0.5888553607216076,81314966,16
CMIP,3,0.7596206805543024,81445170,16
PLCG2,2,0.8857007532909749,81739097,16
SDR42E1,3,0.6758107284326395,81988855,16
MPHOSPH6,2,0.8812006486679294,82147798,16
CDH13,7,0.7512928878301421,82626965,16
HSBP1,7,0.5117110239208873,83807843,16
MLYCD,3,0.4068123019710881,83899115,16
OSGIN1,5,0.7229461403272646,83948282,16
NECAB2,5,0.8609677559455826,83968632,16
MBTPS1,7,0.6085058185079821,84053761,16
HSDL1,7,0.5112422174292114,84122141,16
DNAAF1,6,0.8379378446100408,84145287,16
TAF1C,7,0.6556940864448172,84177847,16
ADAD2,7,0.9137462043342333,84191138,16
ATP2C2,3,0.6825018500406816,84368527,16
COTL1,7,0.8330476720600251,84565596,16
KLHL36,3,0.6132867304831117,84648511,16
USP10,3,0.4673701207505241,84699978,16
CRISPLD2,7,0.8067015462933457,84819985,16
ZDHHC7,7,0.52896799783121,84974181,16
KIAA0513,7,0.6622494355469812,85027751,16
GSE1,7,0.7129538626158559,85169525,16
GINS2,7,0.6495076854266278,85676198,16
C16orf74,6,0.8511436986132765,85690084,16
EMC8,7,0.49658664448957823,85771758,16
COX4I1,7,0.4749403456877669,85798633,16
IRF8,4,0.8753648028684301,85899162,16
FOXF1,2,0.7756784294986676,86510527,16
MTHFSD,7,0.5151090535209402,86530176,16
FOXC2,2,0.8060853225742365,86566829,16
FOXL1,7,0.8110739388787386,86576368,16
C16orf95,5,0.8082725605064611,87083562,16
FBXO31,7,0.5116809149715283,87326987,16
MAP1LC3B,7,0.49109408220431083,87383953,16
ZCCHC14,7,0.5504958179059756,87406246,16
JPH3,4,0.8716193380014722,87601835,16
KLHDC4,7,0.5105403255305228,87696485,16
SLC7A5,3,0.6985647455773125,87830023,16
BANP,7,0.5906916545782546,87949244,16
ZNF469,7,0.8387374826996579,88382989,16
ZFPM1,7,0.7223185266364173,88453280,16
ZC3H18,7,0.4294738452803434,88570381,16
CYBA,7,0.7771236947815591,88643289,16
MVD,3,0.7872561183268825,88651935,16
SNAI3,7,0.8562617290488512,88677688,16
RNF166,7,0.6213419516048442,88696495,16
CTU2,7,0.505841231236857,88706483,16
PIEZO1,7,0.6579063716263298,88715338,16
CDT1,7,0.6566351952241107,88803789,16
APRT,7,0.5034336758670748,88809339,16
GALNS,7,0.5750944583462927,88813734,16
TRAPPC2L,7,0.4991595213307479,88856220,16
CBFA2T3,6,0.8522418303889496,88874858,16
ACSF3,7,0.4540923592112519,89088375,16
ZNF778,7,0.8611037297584797,89217703,16
ANKRD11,7,0.5650935732398701,89267630,16
SPG7,7,0.0,89490719,16
RPL13,7,0.5924412644022692,89560657,16
CPNE7,1,0.8960455472170981,89575758,16
CHMP1A,7,0.3260939754501051,89644435,16
SPATA33,7,0.43133765911711364,89657802,16
CDK10,7,0.4681461597286869,89680737,16
SPATA2L,7,0.5814841058858637,89696357,16
VPS9D1,7,0.5717356006917598,89707134,16
ZNF276,7,0.4689245753428911,89720400,16
FANCA,7,0.6379356394503013,89737549,16
SPIRE2,7,0.7377911664671406,89818179,16
TCF25,7,0.47847166440632993,89873570,16
MC1R,7,0.6562366281131333,89912119,16
DEF8,7,0.649316893709927,89947925,16
CENPBD1,7,0.546528315412897,89969773,16
DBNDD1,7,0.6863407475122111,90004865,16
GAS8,7,0.4995314430998268,90019629,16
