# Supplementary material for: Gene Co-Expression in Breast Cancer: A Matter of Distance
Source: Front Oncol. 2021 Nov 17;11:726493. doi: 10.3389/fonc.2021.726493 (PMC8636045; doi:10.3389/fonc.2021.726493)
Supplement: Supplementary Material S13 — Piece-wise permutation p-values of the KS statistics, calculated for all bins obtained in Supplementary Material S8 , in every chromosomal region for each phenotype. [file DataSheet_13.zip › SuppMat10/SuppMat10/Clusters/Her2/Her2-chr17-clusters.tsv]

gname,clusterid,assignmentcost,gstart,chromosome
DOC2B,7,0.8803433516298192,142789,17
RPH3AL,6,0.721748481771572,212389,17
C17orf97,7,0.5125706274741768,410325,17
RFLNB,3,0.8458235358689146,439978,17
VPS53,7,0.27298155978040595,508668,17
FAM57A,7,0.7359282559315097,732412,17
GEMIN4,7,0.26427341642875857,744421,17
GLOD4,7,0.0,757097,17
MRM3,7,0.1503232812441515,782353,17
NXN,5,0.8083694106838151,799310,17
TIMM22,7,0.1802886903867984,997129,17
ABR,7,0.36122194134035646,1003518,17
YWHAE,7,0.21262755819080825,1344275,17
CRK,7,0.2710756824515388,1420689,17
MYO1C,7,0.5989557686737732,1464186,17
INPP5K,7,0.41359653847539113,1494577,17
PITPNA,7,0.492956232872389,1517718,17
SLC43A2,7,0.8201271786979211,1569267,17
SCARF1,9,0.8156708199212969,1633858,17
RILP,7,0.7646778393884035,1646145,17
PRPF8,7,0.2550986982465959,1650629,17
TLCD2,11,0.7000142473847915,1702816,17
WDR81,7,0.49571167649295966,1716523,17
SERPINF2,13,0.7897499351701056,1742836,17
SERPINF1,1,0.7465070128025572,1762029,17
SMYD4,7,0.28433870572878694,1779485,17
RPA1,7,0.19732289502101474,1829702,17
RTN4RL1,7,0.6361040913580349,1934677,17
DPH1,7,0.22913871244662665,2030110,17
HIC1,10,0.7948247867923477,2054154,17
SMG6,7,0.3839676704482131,2059839,17
SRR,7,0.5538050798293219,2303383,17
TSR1,7,0.23669508199400113,2322503,17
SGSM2,7,0.4264969559271734,2337498,17
MNT,7,0.5045977104899098,2384073,17
METTL16,7,0.3830496488555931,2405562,17
PAFAH1B1,7,0.201292528849371,2593210,17
CLUH,7,0.28244190315486695,2689386,17
RAP1GAP2,7,0.6868257446089446,2755705,17
TRPV3,12,0.5231434320941806,3510502,17
TRPV1,7,0.5789724648409492,3565444,17
SHPK,7,0.5769805087650495,3608262,17
CTNS,7,0.4863317708895989,3636468,17
TAX1BP3,7,0.4634681747314502,3662895,17
P2RX5-TAX1BP3,7,0.5768996937677102,3663063,17
EMC6,7,0.46739826436918186,3668812,17
ITGAE,7,0.44533201898761465,3714628,17
HASPIN,7,0.44703006085826713,3723903,17
NCBP3,7,0.38973592708963034,3802158,17
CAMKK1,2,0.7322195672377441,3860315,17
ATP2A3,6,0.7924869233798704,3923870,17
ZZEF1,7,0.4361108792840589,4004445,17
CYB5D2,7,0.46813124174845433,4143168,17
ANKFY1,11,0.6521272446454458,4163821,17
UBE2G1,11,0.7433393239198747,4269259,17
SPNS3,7,0.8773607122196304,4433940,17
MYBBP1A,11,0.8204842416527732,4538897,17
GGT6,10,0.7737155477178396,4556927,17
PELP1,11,0.6793014197930693,4669774,17
ARRB2,1,0.7445663545645529,4710596,17
MED11,11,0.7899720085274625,4731428,17
CXCL16,7,0.7509692066102474,4733533,17
ZMYND15,7,0.7356126380207579,4739833,17
VMO1,11,0.7591221762652668,4785285,17
GLTPD2,12,0.8804559777770835,4788964,17
PSMB6,11,0.6927258828446433,4796144,17
PLD2,11,0.7298942901130608,4807152,17
MINK1,11,0.7725206363859013,4833340,17
CHRNE,1,0.7735100194524457,4897771,17
C17orf107,8,0.7857985914312787,4899418,17
GP1BA,5,0.8236883232077205,4932277,17
SLC25A11,11,0.5917950384273256,4937130,17
RNF167,11,0.6629231999394177,4940008,17
PFN1,11,0.7170882895834345,4945652,17
SPAG7,11,0.7067161821756447,4959226,17
CAMTA2,11,0.6969690250696503,4967992,17
INCA1,11,0.8278930790534308,4988130,17
KIF1C,13,0.817566769675619,4997950,17
SLC52A1,5,0.8520085655346257,5032600,17
ZFP3,11,0.680322815581075,5078467,17
ZNF232,11,0.743496120422203,5105541,17
USP6,1,0.7909315300920698,5116438,17
ZNF594,3,0.8044951709903463,5179535,17
SCIMP,5,0.810530244816099,5208920,17
RABEP1,12,0.7345955405833422,5282265,17
NUP88,11,0.621622106182911,5360963,17
RPAIN,12,0.6781904976893965,5419641,17
C1QBP,11,0.566237721216454,5432777,17
DHX33,11,0.5607179251398156,5440917,17
DERL2,11,0.6372990123795654,5471254,17
MIS12,11,0.6081423456722704,5486285,17
NLRP1,6,0.7495103971722972,5499427,17
WSCD1,1,0.7578564370738551,6057807,17
PIMREG,11,0.582961274835257,6444441,17
PITPNM3,11,0.7587466170820611,6451263,17
KIAA0753,11,0.5241228371155565,6578147,17
TXNDC17,11,0.7109870537247802,6640758,17
MED31,11,0.574543482601549,6643311,17
C17orf100,11,0.7875394183210203,6651718,17
SLC13A5,7,0.8866645279830068,6684713,17
XAF1,12,0.7689166263220956,6755447,17
FBXO39,3,0.7242145347378413,6776215,17
ALOX12,5,0.7219003464383611,6996049,17
RNASEK,2,0.743194549147645,7012417,17
RNASEK-C17orf49,6,0.7418866488390622,7012635,17
C17orf49,9,0.8154861379881506,7014495,17
BCL6B,7,0.691683896003952,7023020,17
SLC16A13,9,0.7793002843625443,7036075,17
SLC16A11,2,0.8296304522691287,7041630,17
CLEC10A,4,0.8276221723062288,7074537,17
ASGR2,10,0.8559262387564445,7101322,17
ASGR1,11,0.8697639566478984,7173431,17
DLG4,5,0.6346981625414543,7187169,17
ACADVL,11,0.6919383946647781,7217125,17
DVL2,11,0.4753844315289475,7225342,17
PHF23,11,0.56790464603945,7235029,17
GABARAP,11,0.5743228799904123,7240008,17
CTDNEP1,11,0.45055684097171267,7243591,17
ELP5,11,0.5059265129395927,7251416,17
CLDN7,11,0.7027534469782634,7259903,17
YBX2,3,0.7750962890634757,7288263,17
EIF5A,11,0.4480305111561931,7306999,17
GPS2,11,0.6346024321763571,7311324,17
NEURL4,11,0.3911908961602939,7315628,17
ACAP1,8,0.7271752394544737,7336529,17
KCTD11,8,0.8094438506068156,7351889,17
TNK1,11,0.5875743554808674,7380534,17
PLSCR3,12,0.7913235298936965,7389727,17
TMEM256,11,0.5355301668991257,7402975,17
NLGN2,6,0.8156324931633101,7404874,17
TMEM102,11,0.5690201647348359,7435443,17
FGF11,4,0.8599958365356817,7438273,17
CHRNB1,11,0.5865891168459973,7445061,17
ZBTB4,11,0.48989681130052376,7459366,17
POLR2A,11,0.7020248490483003,7484366,17
TNFSF12,12,0.8022088399134847,7549058,17
TNFSF13,11,0.8083337247108575,7558292,17
SENP3,11,0.3484228409700375,7561919,17
EIF4A1,11,0.6393748183013159,7572706,17
CD68,13,0.8054145999468586,7579491,17
MPDU1,11,0.0,7583529,17
SOX15,11,0.7723676311501413,7588178,17
FXR2,11,0.34696667154796323,7591230,17
SHBG,13,0.7517159123310403,7613946,17
SAT2,11,0.579832916454808,7626234,17
ATP1B2,4,0.7889386682728868,7646627,17
TP53,6,0.7609911179823046,7661779,17
WRAP53,11,0.41692553349314987,7686071,17
EFNB3,9,0.74368979014539,7705202,17
DNAH2,6,0.715592688277786,7717354,17
KDM6B,11,0.5641227906093977,7839904,17
TMEM88,11,0.8272282548315769,7855065,17
NAA38,11,0.6105504865684073,7856685,17
CYB5D1,9,0.7727348584056315,7857746,17
CHD3,11,0.6283947276971966,7884806,17
RNF227,11,0.6963006643873351,7913324,17
KCNAB3,8,0.8319446292703166,7921859,17
TRAPPC1,11,0.6382477577675313,7930345,17
CNTROB,11,0.6405087645306619,7932101,17
GUCY2D,6,0.8274201337410652,8002594,17
ALOXE3,13,0.8792900693376633,8095900,17
VAMP2,10,0.8447866277781917,8159149,17
TMEM107,11,0.8031429126473724,8173237,17
BORCS6,11,0.7714688397576155,8188333,17
AURKB,11,0.5854675086682544,8204733,17
CTC1,11,0.6243729515371232,8224815,17
PFAS,11,0.5907077363673572,8247618,17
SLC25A35,2,0.8270045141601416,8287763,17
RANGRF,11,0.8235082804627296,8288654,17
ARHGEF15,6,0.804794257236032,8310241,17
KRBA2,8,0.7762949893152036,8356902,17
RPL26,10,0.7835491959102802,8377516,17
NDEL1,11,0.7934826107737176,8413131,17
MYH10,12,0.7235121415072379,8474205,17
MFSD6L,6,0.8715613199912859,8797162,17
PIK3R6,6,0.7545538402573297,8802723,17
PIK3R5,12,0.8761166583539771,8878911,17
NTN1,10,0.592742553415293,9021510,17
STX8,11,0.746907443927282,9250471,17
USP43,2,0.7915985810370001,9644698,17
MYH13,3,0.8031084843537988,10300865,17
MYH3,3,0.8509944651847755,10628526,17
SCO1,11,0.7242471878799708,10672474,17
ADPRM,11,0.7780214307169429,10697594,17
TMEM220,3,0.7051146745125443,10699015,17
SHISA6,13,0.6469152155623805,11241263,17
ZNF18,11,0.691632419634703,11977439,17
MAP2K4,11,0.7533590912830683,12020829,17
ARHGAP44,4,0.832748183927737,12789498,17
ELAC2,11,0.6516940797369786,12991612,17
COX10,11,0.6822512327814062,14069490,17
HS3ST3B1,6,0.8327805500852083,14301081,17
PMP22,12,0.7490360782413152,15229777,17
TEKT3,13,0.8056887882254082,15303811,17
CDRT4,12,0.7582918319127099,15436015,17
TVP23C-CDRT4,12,0.7024682405450646,15436021,17
TVP23C,12,0.7258778072605641,15502264,17
TRIM16,9,0.8071905729743492,15627960,17
ZNF286A,9,0.7918273513799421,15699577,17
ADORA2B,6,0.7548301922564089,15944917,17
ZSWIM7,11,0.766336642166956,15976560,17
TTC19,9,0.7414170672790092,15999784,17
NCOR1,5,0.7755913918597281,16029157,17
PIGL,7,0.8230838039033755,16217191,17
CENPV,6,0.7128580758413136,16342534,17
UBB,5,0.8487065946629261,16380798,17
TRPV2,3,0.7680680181053475,16415571,17
LRRC75A,6,0.7962247087696521,16441577,17
ZNF287,11,0.7705241933335315,16546954,17
ZNF624,7,0.7922953468865693,16620734,17
MPRIP,5,0.8606849446482507,17042545,17
PLD6,11,0.8185816801576493,17200995,17
FLCN,6,0.8055674329755853,17212212,17
COPS3,9,0.7901158554593155,17246616,17
NT5M,1,0.8084393950247293,17303335,17
MED9,11,0.7987442162140063,17476994,17
RASD1,9,0.8109656858460976,17494437,17
PEMT,11,0.7487754807450506,17505563,17
RAI1,7,0.8371001173998023,17681458,17
SREBF1,12,0.8484454425279833,17810399,17
TOM1L2,12,0.7797476496246533,17843511,17
DRC3,2,0.8847886783594969,17972813,17
ATPAF2,5,0.8489187687468054,17977409,17
GID4,9,0.8203978884858596,18039292,17
DRG2,6,0.8411938492045694,18087892,17
MYO15A,1,0.7692922806616466,18108706,17
ALKBH5,3,0.8741367857767919,18183078,17
LLGL1,8,0.8205921281695429,18225635,17
FLII,7,0.7817386850657028,18244815,17
MIEF2,8,0.8019039154778984,18260597,17
TOP3A,5,0.8850987946104101,18271428,17
SMCR8,5,0.8824291407780287,18315293,17
SHMT1,3,0.7606234618177785,18327860,17
ZNF286B,11,0.774058863819042,18658429,17
TRIM16L,7,0.8035599708098946,18697998,17
TVP23B,13,0.6895408673185921,18781111,17
PRPSAP2,13,0.7206449708014487,18840085,17
SLC5A10,2,0.8026733816086034,18950345,17
FAM83G,13,0.7384359503873591,18968789,17
GRAP,9,0.8569183250194509,19020673,17
EPN2,13,0.5980575261036676,19215615,17
B9D1,13,0.550726042498926,19334308,17
MAPK7,13,0.6022022106516822,19377721,17
MFAP4,2,0.8246899902825577,19383442,17
RNF112,8,0.8478470183640465,19411125,17
SLC47A1,13,0.513774795391127,19495385,17
ALDH3A2,13,0.526034919389593,19648136,17
SLC47A2,13,0.5367453666104491,19678288,17
ULK2,13,0.6432836579835983,19770829,17
AKAP10,13,0.6239088650082026,19904302,17
SPECC1,1,0.8113945830875939,20009344,17
USP22,6,0.7357927165352997,20999596,17
DHRS7B,13,0.6138261040433624,21123364,17
TMEM11,13,0.5167959172284751,21197280,17
NATD1,13,0.554958698036709,21238870,17
MAP2K3,13,0.7585186464998209,21284672,17
C17orf51,6,0.7042670345462408,21428263,17
WSB1,2,0.6987877257946764,27294076,17
KSR1,2,0.7235009369995198,27456470,17
LGALS9,2,0.7683970543457674,27629798,17
NOS2,13,0.7824889640012607,27756766,17
LYRM9,2,0.5622456221552573,27878314,17
NLK,2,0.31194814363792767,28041737,17
TMEM97,2,0.24168828375954832,28319200,17
IFT20,2,0.21504228373237955,28328325,17
TNFAIP1,2,0.16855598031748065,28335602,17
POLDIP2,2,0.14412399641050755,28346633,17
TMEM199,2,0.18644995203497106,28357642,17
SARM1,2,0.4878008302299447,28364356,17
VTN,2,0.6882502162716146,28367284,17
SLC46A1,2,0.22964923155480466,28394642,17
SLC13A2,7,0.8785011240469177,28473293,17
FOXN1,2,0.38461344877543224,28506243,17
UNC119,2,0.21297805270004322,28546707,17
PIGS,2,0.12513734233155693,28553383,17
ALDOC,2,0.6258155481370411,28573115,17
SPAG5,2,0.06746847930242417,28577565,17
KIAA0100,2,0.1478973942529842,28614446,17
SDF2,2,0.06909724466635225,28648356,17
SUPT6H,2,0.0,28662198,17
PROCA1,2,0.4356420880102819,28703197,17
RAB34,2,0.5091276229941779,28714281,17
RPL23A,2,0.2721989618528674,28719985,17
TLCD1,2,0.3232212236303458,28724348,17
TRAF4,2,0.31881470481195306,28744005,17
FAM222B,2,0.3158234189560467,28755978,17
ERAL1,2,0.2569187745226592,28855010,17
FLOT2,2,0.2375255152961282,28879335,17
DHRS13,2,0.36958095624672127,28897781,17
PHF12,2,0.2535430579031529,28905250,17
PIPOX,9,0.8400414162656645,28950513,17
MYO18A,2,0.37691514073581756,29071124,17
TIAF1,2,0.4454600465693088,29073521,17
NUFIP2,2,0.48349508412022757,29255839,17
TAOK1,2,0.49062577962313225,29390464,17
ABHD15,2,0.4712163433430754,29560547,17
TP53I13,2,0.4400140042282439,29566052,17
GIT1,2,0.40127703604705467,29573469,17
ANKRD13B,2,0.5099452423012554,29589769,17
SSH2,2,0.5468102240818613,29625938,17
NSRP1,1,0.6804585201789242,30115521,17
BLMH,2,0.6552475590911921,30248203,17
CPD,2,0.7804448991114942,30378927,17
GOSR1,2,0.7764567640773571,30477362,17
CRLF3,2,0.6731976762484987,30769388,17
ATAD5,2,0.6568686143605573,30831966,17
TEFM,8,0.6868512834292047,30897336,17
ADAP2,13,0.8314445442510681,30906344,17
RNF135,4,0.8127925514041735,30970984,17
NF1,9,0.7814235063226546,31094927,17
OMG,7,0.5664587261261707,31272013,17
EVI2B,3,0.7084474237681915,31303770,17
EVI2A,4,0.806835354226126,31317560,17
RAB11FIP4,8,0.5633533442529197,31391675,17
COPRS,8,0.5376700748259358,31851871,17
UTP6,8,0.5515724993473179,31860904,17
SUZ12,8,0.6241750963414103,31937007,17
LRRC37B,8,0.7625797809314296,32007872,17
RHOT1,8,0.8569172029318385,32142454,17
RHBDL3,7,0.8571348268382757,32265832,17
C17orf75,8,0.7603461165983817,32324565,17
ZNF207,8,0.7368194411196818,32350117,17
PSMD11,8,0.649875261010264,32444379,17
CDK5R1,8,0.8348398283954898,32486993,17
MYO1D,8,0.7353941166326096,32492522,17
TMEM98,13,0.7778067694833255,32927910,17
CCT6B,13,0.7486884290768618,34927859,17
ZNF830,13,0.6981480207155994,34961540,17
LIG3,13,0.6736880126507712,34980494,17
RFFL,13,0.5935983794484778,35005990,17
RAD51D,13,0.6070593957942785,35092208,17
NLE1,13,0.671038940575478,35128730,17
SLFN5,7,0.6320182108209309,35243071,17
SLFN11,13,0.8293670384910146,35350305,17
SLFN12,5,0.8508821026631537,35411060,17
SLFN13,13,0.6882503567318061,35435096,17
SLFN12L,5,0.8057898686986595,35464249,17
PEX12,9,0.5866602581548268,35574795,17
AP2B1,9,0.6316547964891465,35578046,17
TAF15,5,0.7349796909191115,35713791,17
GAS2L2,10,0.8648149199911955,35744511,17
MMP28,8,0.770534340804967,35756249,17
CCL5,1,0.7482095511964549,35871491,17
RDM1,8,0.6859248599228542,35918066,17
CCL14,12,0.8519075222334836,35983288,17
CCL3,5,0.7173687923924421,36088256,17
CCL4,5,0.7475018692256574,36103827,17
CCL4L2,7,0.8482177303839605,36210924,17
ZNHIT3,8,0.6498532150522021,36486629,17
MYO19,8,0.6941729952278892,36495633,17
PIGW,8,0.7139305547301641,36534987,17
GGNBP2,8,0.6073262554866199,36544912,17
DHRS11,8,0.801283498641687,36591879,17
MRM1,8,0.8202422768328367,36601583,17
AATF,8,0.3215107705384279,36948954,17
ACACA,8,0.2222134090550233,37084992,17
TADA2A,8,0.12652992220015014,37406886,17
DUSP14,8,0.15547997791876766,37489891,17
SYNRG,8,0.07332680630934585,37514807,17
DDX52,8,0.0,37609739,17
TBC1D3L,13,0.8214944136097665,37977972,17
MRPL45,13,0.7045036055116443,38297023,17
GPR179,4,0.8933640594791067,38325530,17
SOCS7,13,0.8625110469029237,38351844,17
ARHGAP23,13,0.7130335299069472,38419280,17
SRCIN1,13,0.7113491029899625,38530031,17
EPOP,13,0.45558404376965345,38671703,17
MLLT6,13,0.1337900160780544,38705542,17
CISD3,13,0.0,38730235,17
PCGF2,13,0.1278152332945327,38733898,17
PSMB3,13,0.052117520989904964,38752741,17
PIP4K2B,13,0.09505461893964995,38765689,17
CWC25,13,0.09329882580610671,38800441,17
RPL23,13,0.1601185435507424,38847860,17
LASP1,13,0.21882034797705063,38869859,17
LINC00672,13,0.3942541086695178,38925168,17
PLXDC1,1,0.8426279640041048,39063313,17
CACNB1,13,0.515816123598424,39173453,17
RPL19,13,0.7529357544693094,39200283,17
STAC2,7,0.9026895933944586,39210541,17
FBXL20,13,0.5441201815754091,39252663,17
MED1,13,0.5712677049115589,39404285,17
CDK12,13,0.6244809429321893,39461486,17
NEUROD2,2,0.7647739507536622,39603536,17
PPP1R1B,10,0.8333760270174173,39626740,17
STARD3,6,0.7636967650451809,39637090,17
PGAP3,6,0.7500178814784396,39671122,17
ERBB2,8,0.7956813893347203,39687914,17
MIEN1,5,0.8389174017714052,39728496,17
GRB7,8,0.8179184085417546,39737927,17
GSDMB,7,0.8396622523936783,39904595,17
ORMDL3,12,0.8914217533544537,39921041,17
PSMD3,5,0.8144973537546316,39980807,17
MED24,10,0.7643835715495958,40019097,17
THRA,13,0.7887129177861951,40058290,17
NR1D1,2,0.8120372382071491,40092793,17
MSL1,5,0.8630257018131617,40122298,17
CASC3,8,0.8335503954287243,40140318,17
RAPGEFL1,4,0.7636809211523454,40177010,17
WIPF2,8,0.828299780141061,40219304,17
RARA,3,0.7996336415101651,40309180,17
IGFBP4,11,0.7911597960745314,40443450,17
TNS4,6,0.8224495905502491,40475828,17
SMARCE1,1,0.7581118877925974,40624962,17
KRT222,1,0.7233982076718952,40654665,17
KRT10,1,0.858545211813629,40818117,17
TMEM99,1,0.7841692800486957,40819106,17
KRT23,1,0.8208737077636206,40922696,17
KRT40,10,0.7751349232132216,40977716,17
KRT32,2,0.8446743828408012,41459811,17
KRT15,10,0.8152219851830289,41513745,17
KRT19,5,0.7896078681977711,41523617,17
KRT9,6,0.7886054379936434,41565836,17
KRT14,5,0.6912728371642143,41582279,17
KRT16,2,0.8162899251997925,41609778,17
KRT17,10,0.7988369509867771,41619442,17
EIF1,5,0.5476794806345798,41688885,17
HAP1,5,0.602600954872593,41717742,17
JUP,5,0.49467332705890055,41754604,17
P3H4,5,0.4550140766741977,41801947,17
FKBP10,6,0.7954331437693662,41812680,17
NT5C3B,5,0.49547935357465944,41825181,17
KLHL11,5,0.4937149570430065,41848518,17
ACLY,5,0.5607199097406406,41866917,17
TTC25,6,0.7475050483735042,41930617,17
CNP,5,0.4852318805715018,41966763,17
DNAJC7,5,0.46627003126258115,41976435,17
NKIRAS2,5,0.5063429519188302,42011382,17
ZNF385C,3,0.6413351711505775,42025576,17
C17orf113,3,0.6347749217016199,42038232,17
DHX58,5,0.39193714304942684,42101404,17
KAT2A,5,0.522713394295359,42113111,17
HSPB9,5,0.7776870368752512,42121431,17
RAB5C,5,0.2602489236173807,42124976,17
KCNH4,7,0.8858764706309973,42156891,17
GHDC,5,0.31090892992971897,42188799,17
STAT5B,5,0.4001834101740186,42199168,17
STAT5A,5,0.6100531830441482,42287547,17
STAT3,5,0.2131299831010487,42313324,17
CAVIN1,5,0.7784787630679367,42402449,17
ATP6V0A1,5,0.39771210747505903,42458844,17
NAGLU,5,0.30352417098817386,42536241,17
HSD17B1,5,0.7147136409971916,42549214,17
COASY,5,0.2064528541191617,42561467,17
MLX,5,0.16994924627822905,42567068,17
PSMC3IP,5,0.13365421250879195,42572315,17
RETREG3,5,0.0,42579513,17
TUBG1,5,0.17473205789130786,42609683,17
TUBG2,5,0.19030793457010198,42659284,17
PLEKHH3,5,0.1228060717076237,42667914,17
CCR10,13,0.8858573287051387,42678889,17
CNTNAP1,10,0.7402064590204197,42682531,17
EZH1,5,0.17939961683071404,42700275,17
RAMP2,3,0.7219771626129283,42758447,17
VPS25,5,0.20421016384617496,42773449,17
WNK4,5,0.7116057786429482,42780610,17
COA3,5,0.19110515867665867,42795147,17
CNTD1,5,0.536237713137157,42798792,17
BECN1,5,0.26747404133110275,42810134,17
PSME3,5,0.23774190819164143,42824385,17
AOC2,5,0.6670091997137495,42844580,17
AARSD1,5,0.28972967488496304,42950526,17
RUNDC1,5,0.2467280564914145,42980565,17
RPL27,5,0.21538599243710865,42998273,17
IFI35,1,0.7503717085341363,43006725,17
VAT1,5,0.5323179016868222,43014607,17
RND2,4,0.7080905276446325,43025231,17
BRCA1,5,0.284149501745078,43044295,17
NBR1,5,0.21378300157369334,43170481,17
TMEM106A,5,0.34375516240382575,43211835,17
CCDC200,5,0.5568057480947464,43216941,17
ARL4D,13,0.798482250168819,43398993,17
DHX8,5,0.7206334593782615,43483865,17
ETV4,4,0.7998094745052202,43527844,17
MEOX1,8,0.6813298423659699,43640389,17
DUSP3,10,0.6707086283798559,43766125,17
MPP3,12,0.731263537764218,43800799,17
CD300LG,5,0.7816104027320525,43847148,17
MPP2,2,0.801676632508533,43875357,17
NAGS,2,0.7591820293927316,44004546,17
TMEM101,2,0.7438838080802304,44011188,17
LSM12,5,0.768092490105047,44034635,17
G6PC3,12,0.7462761186823956,44070735,17
HDAC5,10,0.6359350098336266,44076746,17
C17orf53,5,0.671825542697384,44141906,17
ASB16,2,0.6550678182435762,44170447,17
TMUB2,5,0.7156104085832752,44186970,17
ATXN7L3,5,0.5664706976986538,44191805,17
UBTF,5,0.761097640794638,44205033,17
RUNDC3A,3,0.7295222232569283,44308413,17
SLC25A39,5,0.722842326698403,44319625,17
GRN,5,0.36448745371659685,44345246,17
FAM171A2,10,0.5197180073158971,44353215,17
ITGA2B,10,0.0,44372180,17
GPATCH8,12,0.7819932429642629,44395281,17
FZD2,13,0.758188786196033,44557459,17
MEIOC,12,0.805342531429462,44656404,17
CCDC43,7,0.7571956740988149,44673069,17
DBF4B,6,0.7476252037500988,44708608,17
ADAM11,10,0.7742660017660407,44758988,17
GJC1,12,0.8591632599546414,44798448,17
HIGD1B,8,0.7944948995336882,44846353,17
EFTUD2,1,0.7499253327573728,44849948,17
GFAP,10,0.8988278868616023,44903159,17
KIF18B,9,0.8160530729153013,44924709,17
C1QL1,5,0.8553671745017515,44959693,17
DCAKD,1,0.7279221397705096,45023340,17
NMT1,2,0.8103560731248848,45051610,17
PLCD3,4,0.7492204989418966,45108959,17
ACBD4,1,0.785110239400375,45132600,17
HEXIM1,13,0.6925382705791758,45148502,17
HEXIM2,13,0.5885746492579436,45160700,17
FMNL1,13,0.76691561440246,45221444,17
SPATA32,13,0.742660309382478,45254393,17
MAP3K14,13,0.7220188708736335,45263119,17
ARHGAP27,6,0.7793619815959447,45393902,17
PLEKHM1,13,0.6304360985836267,45435900,17
CRHR1,12,0.6892374671553948,45784280,17
MAPT,10,0.7990695674735971,45894382,17
KANSL1,5,0.5835539177882267,46029916,17
ARL17B,10,0.8356336166152201,46274784,17
LRRC37A,5,0.7616879424519003,46292733,17
LRRC37A2,5,0.5634168774743581,46511511,17
ARL17A,10,0.6582585108159384,46516702,17
NSF,5,0.4309236634335083,46590669,17
WNT3,10,0.8136700269354273,46762506,17
WNT9B,9,0.7551470138446895,46833201,17
GOSR2,10,0.7824243049652466,46923075,17
CDC27,11,0.8269684588308489,47117703,17
ITGB3,10,0.7820111132998756,47253846,17
EFCAB13,3,0.8148858013978993,47323290,17
NPEPPS,7,0.7180916127046488,47522942,17
KPNB1,10,0.8195197495590172,47649476,17
TBKBP1,12,0.3595718899697984,47694081,17
TBX21,10,0.7927067668095208,47733236,17
MRPL10,12,0.21087942576011098,47823272,17
LRRC46,12,0.29281760427033776,47831634,17
SCRN2,12,0.28125932203241977,47837692,17
SP6,12,0.7529139696600038,47844908,17
SP2,12,0.2626725009483498,47896150,17
PNPO,12,0.0,47941506,17
PRR15L,12,0.11619784644245001,47951967,17
CDK5RAP3,12,0.2785793226538126,47967810,17
COPZ2,12,0.6184054632773787,48026167,17
NFE2L1,12,0.18670460078098094,48048329,17
CBX1,12,0.18967311791308195,48070052,17
SNX11,12,0.10432231929125202,48103357,17
SKAP1,7,0.6225557621311424,48133442,17
HOXB2,1,0.5224109366543231,48540894,17
HOXB3,1,0.702798305168557,48548870,17
HOXB4,12,0.43529926786085626,48575507,17
HOXB5,8,0.7265105361141764,48591257,17
HOXB6,12,0.6602767890190036,48595751,17
HOXB7,12,0.5356593656200417,48607227,17
HOXB9,11,0.8780802884394484,48621156,17
CALCOCO2,1,0.42172889965752736,48830988,17
ATP5MC1,1,0.41040864396996857,48892765,17
UBE2Z,1,0.36001227988988727,48908407,17
SNF8,1,0.3400968691862235,48929316,17
GNGT2,2,0.5879147278356374,49202791,17
ABI3,6,0.7578300054798077,49210411,17
PHOSPHO1,11,0.8090827564416648,49223362,17
ZNF652,1,0.564912662794965,49289206,17
PHB,1,0.4728609731666509,49404049,17
NGFR,10,0.7853891462529582,49495293,17
NXPH3,6,0.7962906792407498,49575858,17
SPOP,1,0.5489351094620383,49598884,17
SLC35B1,1,0.5097405208825518,49700934,17
FAM117A,1,0.6825955871061904,49710332,17
KAT7,1,0.3642000664714913,49788681,17
TAC4,1,0.5582669352257641,49838309,17
DLX4,6,0.7180321806923504,49968970,17
DLX3,6,0.0,49990005,17
ITGA3,1,0.5350615759230789,50055968,17
PDK2,1,0.38666447113006785,50094737,17
SAMD14,6,0.7932909772060998,50110040,17
PPP1R9B,1,0.471492498661353,50133737,17
COL1A1,3,0.7548424144921788,50183289,17
XYLT2,1,0.3569880019218964,50346092,17
MRPL27,1,0.2973751517789527,50367857,17
EME1,1,0.4574518360708575,50373220,17
LRRC59,1,0.3282657384535632,50375059,17
ACSF2,1,0.6212408785087097,50426158,17
CHAD,1,0.7196871516886342,50464496,17
RSAD1,1,0.2754698024695921,50478860,17
MYCBPAP,1,0.7420255013722568,50508384,17
EPN3,1,0.3523205372476528,50532682,17
SPATA20,1,0.2709629709833582,50543058,17
ABCC3,1,0.4754766735230884,50634777,17
ANKRD40,1,0.0,50693198,17
LUC7L3,1,0.12655358642282377,50719565,17
TOB1,1,0.2906482780575115,50862223,17
SPAG9,1,0.25417756053294505,50962174,17
NME1,1,0.3113612805986069,51153536,17
NME1-NME2,1,0.4211300614631194,51153590,17
NME2,1,0.4025894419902707,51165435,17
MBTD1,1,0.34796862861482714,51177425,17
UTP18,1,0.3430143205665781,51260546,17
TOM1L1,9,0.8278067451966946,54899387,17
COX11,13,0.8303897271653577,54951902,17
STXBP4,13,0.8224918450893963,54968727,17
HLF,8,0.7254601933149677,55264960,17
MMD,11,0.8110877510695859,55392622,17
PCTP,10,0.4766540456927135,55750979,17
NOG,8,0.8231546356897933,56593699,17
C17orf67,12,0.812991167641997,56791913,17
DGKE,12,0.7821175579381011,56834107,17
TRIM25,13,0.7933632309240353,56836387,17
COIL,9,0.7647452804777128,56938199,17
SCPEP1,12,0.8288180654238512,56978105,17
AKAP1,4,0.8063083143936509,57085092,17
MSI2,4,0.6956637006053282,57255851,17
MRPS23,5,0.780509921037627,57834781,17
CUEDC1,7,0.8298720027360496,57861243,17
VEZF1,1,0.7317000398847524,57971547,17
SRSF1,3,0.7568148379937114,58000919,17
DYNLL2,5,0.7119739176167994,58083419,17
EPX,10,0.7400657872029317,58192726,17
MKS1,10,0.7051445692849168,58205437,17
MPO,9,0.8471241170278752,58269856,17
TSPOAP1,5,0.6963478108280224,58301228,17
SUPT4H1,10,0.6309621468538805,58345175,17
RNF43,4,0.7159196949836264,58352500,17
MTMR4,4,0.7096213721459241,58489529,17
SEPT4,2,0.8223002900060687,58520250,17
TEX14,11,0.75025303068414,58556678,17
RAD51C,6,0.8249889207721164,58692573,17
PPM1E,1,0.8685976888498961,58755854,17
TRIM37,6,0.8273258331502669,58982638,17
SKA2,11,0.8667886479055278,59109857,17
PRR11,10,0.8556194536258187,59155499,17
SMG8,5,0.8026496593535213,59209400,17
GDPD1,5,0.5354880398897789,59220467,17
YPEL2,5,0.6520492035356296,59331655,17
DHX40,5,0.6897043941753859,59565558,17
CLTC,4,0.77849595799298,59619689,17
PTRH2,5,0.6867168572822524,59674636,17
VMP1,5,0.5756181707636441,59707192,17
TUBD1,5,0.713180940493755,59859479,17
RPS6KB1,5,0.8266001719826783,59893046,17
RNFT1,11,0.7735268951766933,59952240,17
HEATR6,5,0.6887735867634057,60043194,17
CA4,6,0.7807813756045574,60149942,17
USP32,5,0.7735370461114965,60177327,17
APPBP2,5,0.5546051115862705,60443158,17
PPM1D,5,0.680523408337887,60600183,17
BCAS3,11,0.8358859885954839,60677453,17
TBX2,11,0.7628737753108319,61399843,17
BRIP1,1,0.8488363810684937,61681266,17
INTS2,1,0.8326584143222518,61865367,17
MED13,1,0.8046190189262802,61942605,17
METTL2A,4,0.570609024888622,62423867,17
TLK2,4,0.5490745518663989,62458658,17
TANC2,4,0.49800227392852003,63009556,17
CYB561,4,0.5664172076007811,63432304,17
ACE,4,0.6451698265992425,63477061,17
DCAF7,4,0.11845148235221958,63550477,17
TACO1,4,0.0,63600882,17
MAP3K3,4,0.20951322400933403,63622415,17
STRADA,4,0.22407344398892703,63682336,17
LIMD2,4,0.49668671567107925,63695888,17
CCDC47,4,0.2723941678891785,63745255,17
DDX42,4,0.28516270216565753,63773603,17
FTSJ3,4,0.407324872587123,63819433,17
PSMC5,4,0.42260115428745326,63827152,17
SMARCD2,4,0.3215226447463122,63832081,17
CD79B,8,0.845462009000218,63928740,17
PRR29,2,0.856879908032471,63998351,17
ICAM2,4,0.824357109723761,64002594,17
ERN1,4,0.6872837988109411,64039142,17
TEX2,4,0.44458222005386216,64147227,17
PECAM1,10,0.886629147504311,64319415,17
MILR1,1,0.7547768262878425,64449037,17
POLG2,4,0.6304803598463444,64477785,17
DDX5,4,0.695023670208063,64499616,17
CEP95,4,0.6076917607550898,64506865,17
SMURF2,4,0.5896440179780926,64542282,17
LRRC37A3,3,0.7797689719103347,64854312,17
GNA13,7,0.7869486738597405,65009289,17
RGS9,3,0.8659885909130138,65100812,17
AXIN2,3,0.7778774301504825,65528563,17
CEP112,12,0.8284105860715112,65635537,17
PRKCA,1,0.8176861799799403,66302613,17
CACNG4,10,0.8099854889619424,66964707,17
HELZ,13,0.7798367567494222,67070444,17
PSMD12,8,0.8114138563397835,67337916,17
PITPNC1,4,0.9026070397677445,67377281,17
NOL11,4,0.8045300806673299,67717931,17
BPTF,11,0.8507349566904534,67825503,17
C17orf58,2,0.7933721625676455,67991101,17
KPNA2,10,0.8164998102508789,68035708,17
AMZ2,4,0.5935714547465931,68247930,17
ARSG,4,0.8576592416598037,68259182,17
WIPI1,4,0.6275129524269674,68420948,17
PRKAR1A,4,0.7948557110794714,68511780,17
FAM20A,3,0.7610513503547505,68535113,17
ABCA9,7,0.7392958595528649,68974488,17
ABCA6,6,0.8491432632886982,69078702,17
ABCA10,3,0.7100626105485244,69147214,17
ABCA5,3,0.7633588825864261,69244311,17
MAP2K6,3,0.7237993826180316,69414697,17
KCNJ2,6,0.8330783264225371,70168673,17
SOX9,1,0.7538535690688294,72121020,17
SLC39A11,6,0.7784293974522193,72645949,17
SSTR2,3,0.8766495727736205,73165010,17
COG1,1,0.8510944680120938,73192632,17
FAM104A,1,0.8454475979428658,73207353,17
C17orf80,1,0.8546269616176707,73232233,17
CPSF4L,7,0.9119534437220191,73248449,17
CDC42EP4,1,0.7583939304971526,73283624,17
SDK2,2,0.7994881820365524,73334384,17
RPL38,3,0.7714690825145731,74203582,17
TTYH2,9,0.7896903029874007,74213571,17
KIF19,13,0.7103454642314098,74326210,17
GPRC5C,1,0.8196619993618991,74424851,17
CD300A,9,0.7826757775567019,74466399,17
CD300C,8,0.8175958123228559,74541108,17
CD300E,5,0.7719577175040888,74609885,17
RAB37,11,0.8102107647247627,74670578,17
CD300LF,13,0.743111838874075,74694311,17
SLC9A3R1,3,0.7540884474600592,74748628,17
NAT9,1,0.8015207771505484,74770547,17
TMEM104,3,0.7956639166417859,74776483,17
GRIN2C,6,0.877587078955316,74842023,17
FDXR,3,0.7908971691170084,74862497,17
USH1G,3,0.7824198864761693,74916083,17
HID1,3,0.8037790196040427,74950742,17
CDR2L,1,0.7889762727904357,74987632,17
MRPL58,3,0.7582312777426892,75012670,17
KCTD2,3,0.6694917822410693,75032575,17
ATP5PD,3,0.6296094015441343,75038863,17
SLC16A5,3,0.696472765553508,75087727,17
ARMC7,3,0.7872540656488611,75109952,17
NT5C,3,0.5878942088689266,75130225,17
JPT1,3,0.47480805265989334,75135248,17
SUMO2,3,0.4090115781486744,75165586,17
NUP85,3,0.5520411984272238,75205659,17
GGA3,3,0.5790743108122001,75236599,17
MRPS7,3,0.5874197768478062,75261674,17
MIF4GD,3,0.433901347765589,75266228,17
SLC25A19,3,0.4640296122665346,75272981,17
GRB2,3,0.3939915957113169,75318076,17
TMEM94,3,0.4885924298755856,75441159,17
CASKIN2,3,0.38017089621354627,75500261,17
TSEN54,3,0.21352134120147637,75516060,17
LLGL2,3,0.3766173478027359,75525080,17
MYO15B,3,0.584850370988654,75588058,17
RECQL5,3,0.12142674517362684,75626845,17
SMIM5,3,0.7031873619177441,75633434,17
SAP30BP,3,0.0,75667251,17
ITGB4,3,0.5826870412108518,75721328,17
GALK1,3,0.27982076135018374,75751594,17
H3F3B,3,0.24292379348179127,75776434,17
UNK,3,0.15929451431256636,75784806,17
UNC13D,3,0.4610871288480206,75827225,17
WBP2,3,0.15334315768904405,75845699,17
TRIM65,3,0.30143217481583473,75880335,17
MRPL38,3,0.28417553293185915,75898643,17
FBF1,3,0.3442883606598939,75909574,17
ACOX1,3,0.32004923110313155,75941507,17
CDK3,3,0.4771247570879865,76000906,17
EVPL,3,0.26672275347272734,76004502,17
SRP68,3,0.20699337343094915,76038775,17
ZACN,3,0.5641825070057187,76071961,17
EXOC7,3,0.2464855488601465,76081016,17
UBALD2,3,0.3764426491606725,76265348,17
QRICH2,12,0.538705341140768,76274049,17
PRPSAP1,3,0.35960391760705723,76309486,17
SPHK1,12,0.5846396277440434,76376584,17
UBE2O,3,0.3810458433435636,76389456,17
RHBDF2,3,0.5920725715115851,76470891,17
CYGB,11,0.7846001324761752,76527356,17
PRCD,4,0.8158155052662985,76527586,17
ST6GALNAC2,9,0.6540880586344939,76565379,17
ST6GALNAC1,3,0.7820409642798831,76624761,17
MXRA7,6,0.7644111542250467,76672551,17
JMJD6,9,0.6573161973761803,76712832,17
METTL23,9,0.6478036098748696,76726830,17
SRSF2,9,0.7479631699218507,76734115,17
MFSD11,9,0.6370223970555547,76735865,17
MGAT5B,8,0.8596474683327148,76868456,17
SEC14L1,3,0.6695650279890564,77088749,17
SEPT9,4,0.7098239679582339,77280569,17
TNRC6C,9,0.7696012362504208,77959240,17
TMC6,9,0.7823126051437048,78110458,17
TMC8,4,0.7838189903128399,78130770,17
SYNGR2,9,0.6707651076669139,78168558,17
TK1,13,0.7641995676585212,78174091,17
AFMID,13,0.753945581836464,78187317,17
BIRC5,9,0.7329729576292147,78214186,17
SOCS3,10,0.8494860102107393,78356778,17
PGS1,9,0.711238750702972,78378649,17
DNAH17,9,0.6275695829746275,78423697,17
CYTH1,3,0.6789381521500641,78674048,17
TIMP2,4,0.764983197174273,78852977,17
LGALS3BP,12,0.804980587270304,78971238,17
CANT1,9,0.5942862557280276,78991716,17
C1QTNF1,1,0.8218873290053728,79022814,17
ENGASE,4,0.7904078323126043,79074939,17
CBX2,9,0.7035644382167096,79778148,17
CBX8,9,0.622665865932853,79792132,17
CBX4,3,0.6555482750959626,79833156,17
TBC1D16,9,0.47074777047305605,79932343,17
CCDC40,9,0.5390569936977939,80036632,17
GAA,9,0.5969653627541415,80101556,17
EIF4A3,9,0.40743398256243923,80134369,17
CARD14,9,0.7570669897914076,80169992,17
SGSH,9,0.5350049503432419,80206716,17
SLC26A11,9,0.48370825166807574,80219699,17
ENDOV,9,0.4689628870708785,80415165,17
RPTOR,9,0.5451211912388607,80544819,17
CHMP6,9,0.2542008287024796,80991598,17
BAIAP2,9,0.30169498774963344,81035122,17
AATK,9,0.5071886076705197,81117295,17
CEP131,9,0.25075406887257856,81189593,17
TEPSIN,9,0.21413699957081211,81228277,17
NDUFAF8,9,0.21733865395441332,81239305,17
SLC38A10,9,0.28048513112224416,81244811,17
BAHCC1,6,0.8231564116012517,81395475,17
ACTG1,9,0.6727014704314194,81509971,17
FSCN2,9,0.522989575038322,81528396,17
FAAP100,9,0.0,81539885,17
NPLOC4,9,0.17721227351112168,81556887,17
TSPAN10,9,0.49352122331900616,81637171,17
OXLD1,9,0.15417746890634643,81665036,17
CCDC137,9,0.2637953796556429,81666737,17
ARL16,9,0.309215851602613,81681174,17
HGS,9,0.2600465895134316,81683326,17
MRPL12,9,0.16436790925677025,81703367,17
SLC25A10,9,0.20590236594304923,81712236,17
MCRIP1,9,0.3180538645843882,81822361,17
P4HB,9,0.634728534495929,81843161,17
ARHGDIA,9,0.3648919188074907,81867721,17
ALYREF,9,0.35585510899314987,81887844,17
ANAPC11,9,0.2785440039813557,81890790,17
PCYT2,9,0.32733575232034695,81900965,17
SIRT7,9,0.2675112486054928,81911939,17
MAFG,9,0.359839343065134,81918270,17
PYCR1,9,0.3648705762701151,81932384,17
ASPSCR1,9,0.30067007536254187,81976807,17
CENPX,9,0.3197564987432685,82018702,17
LRRC45,9,0.33767457619700636,82023305,17
RAC3,9,0.5065163747734525,82031678,17
DCXR,9,0.3801888406719983,82035136,17
RFNG,9,0.3093877434552077,82047902,17
GPS1,9,0.3022266097199313,82050691,17
DUS1L,9,0.26411451725467816,82057506,17
CCDC57,9,0.4299089068223114,82101460,17
SLC16A3,2,0.8929701785952093,82228397,17
CSNK1D,9,0.358261391610198,82239023,17
CD7,12,0.7969041556792354,82314868,17
SECTM1,9,0.8483604779596594,82321024,17
OGFOD3,9,0.31210557430609354,82389210,17
CYBC1,9,0.32082153322253126,82442586,17
NARF,9,0.37576972688471655,82458180,17
FOXK2,9,0.23797195291567397,82519713,17
WDR45B,9,0.26992743887435355,82614562,17
RAB40B,9,0.678333705502788,82654973,17
FN3KRP,9,0.3381413954509087,82716706,17
FN3K,9,0.48593194499682835,82735615,17
TBCD,9,0.3929605204789889,82752065,17
ZNF750,3,0.7973926859328639,82829434,17
B3GNTL1,9,0.43916554546247766,82942155,17
METRNL,9,0.6915330558176094,83079609,17
