# Supplementary material for: Gene Co-Expression in Breast Cancer: A Matter of Distance
Source: Front Oncol. 2021 Nov 17;11:726493. doi: 10.3389/fonc.2021.726493 (PMC8636045; doi:10.3389/fonc.2021.726493)
Supplement: Supplementary Material S13 — Piece-wise permutation p-values of the KS statistics, calculated for all bins obtained in Supplementary Material S8 , in every chromosomal region for each phenotype. [file DataSheet_13.zip › SuppMat10/SuppMat10/Clusters/Her2/Her2-chr18-clusters.tsv]

gname,clusterid,assignmentcost,gstart,chromosome
TUBB8P12,1,0.7421210240355913,47390,18
USP14,3,0.56373063154925,158383,18
THOC1,3,0.7046056147204215,214520,18
COLEC12,1,0.9567642089715626,316737,18
CLUL1,3,0.5736284177943225,596988,18
TYMS,3,0.5561583639998986,657653,18
ENOSF1,3,0.6179010869917946,670318,18
YES1,3,0.4959372474075575,721588,18
METTL4,3,0.5279872729179196,2537525,18
NDC80,3,0.5302700550438094,2571557,18
SMCHD1,3,0.5257463511277572,2655738,18
EMILIN2,2,0.9248118521197575,2847006,18
LPIN2,3,0.7102325526798083,2916994,18
MYL12A,3,0.4789350505313952,3247481,18
MYL12B,3,0.47604633012096675,3261479,18
TGIF1,3,0.6191375201645095,3411608,18
DLGAP1,3,0.9305590927916303,3496032,18
ZBTB14,3,0.607901950716869,5289019,18
EPB41L3,3,0.8500739331943997,5392381,18
TMEM200C,2,0.8640213221655596,5882072,18
L3MBTL4,3,0.8718810388584795,5954706,18
ARHGAP28,1,0.9494147251886753,6729718,18
LAMA1,2,0.8232503618532225,6941742,18
PTPRM,2,0.8482062492310734,7566782,18
RAB12,3,0.4600457492382789,8609437,18
MTCL1,3,0.5679519434509304,8705661,18
NDUFV2,3,0.5603297872980744,9102630,18
ANKRD12,3,0.4444300857283946,9136228,18
TWSG1,3,0.6027861140627688,9334767,18
RALBP1,3,0.3386437660283885,9475009,18
PPP4R1,3,0.286035042738084,9546791,18
RAB31,2,0.9145979489519338,9708275,18
VAPA,3,0.0,9914002,18
APCDD1,1,0.8622262665631183,10454635,18
NAPG,3,0.3236252905623721,10525905,18
GNAL,1,0.6980014240669723,11689264,18
CHMP1B,3,0.44537846510466217,11851396,18
MPPE1,3,0.4736693967539948,11882622,18
IMPA2,3,0.49501599085667836,11981025,18
TUBB6,3,0.8271114407143538,12307669,18
AFG3L2,3,0.33749083278228087,12328944,18
PRELID3A,3,0.7645261972715441,12407896,18
SPIRE1,3,0.6831950227596479,12446512,18
PSMG2,3,0.41476242962295984,12658043,18
CEP76,3,0.42134853863925914,12661833,18
PTPN2,3,0.42108087935270055,12785478,18
SEH1L,3,0.44322379599757966,12947133,18
CEP192,3,0.39124614068642916,12991362,18
LDLRAD4,1,0.7124779665630626,13217498,18
FAM210A,3,0.4544835761618198,13663347,18
RNMT,3,0.4849671393535059,13726660,18
ZNF519,3,0.7224413924674733,14057457,18
ANKRD30B,3,0.9200279631986813,14728272,18
ROCK1,3,0.4584970978465064,20946906,18
ESCO1,1,0.6475795602708265,21529284,18
SNRPD1,1,0.5830940231974049,21612314,18
ABHD3,1,0.7925467810252866,21650901,18
MIB1,1,0.6274506385442377,21704957,18
GATA6,1,0.8410718723104489,22169392,18
RBBP8,2,0.7576411781013339,22798261,18
CABLES1,1,0.5793753247777371,23134564,18
TMEM241,1,0.6000069528383445,23197144,18
RIOK3,1,0.6118991196513874,23453287,18
RMC1,1,0.5964551900610948,23503470,18
NPC1,1,0.6746890148536152,23506184,18
ANKRD29,2,0.7859639517034512,23598926,18
LAMA3,3,0.8542718138127003,23689443,18
TTC39C,1,0.574247951151794,23992773,18
CABYR,3,0.7442602996195085,24138956,18
OSBPL1A,1,0.6602171197080771,24162045,18
IMPACT,1,0.5302043123233748,24426634,18
ZNF521,1,0.9654332611774445,25061924,18
TAF4B,3,0.764380452795016,26225936,18
KCTD1,1,0.8455789306926896,26454910,18
CHST9,1,0.7359219902368883,26906481,18
DSC3,1,0.8284100993210237,30989365,18
DSC2,1,0.6376549017285269,31058840,18
DSC1,1,0.7589032744764802,31129236,18
DSG1,3,0.9471365954806591,31318160,18
DSG3,3,0.903658748758472,31447741,18
DSG2,1,0.6071443037614807,31498177,18
B4GALT6,1,0.754244816599476,31622247,18
TRAPPC8,1,0.40304403644018283,31829180,18
RNF125,1,0.7755184204584593,32018825,18
RNF138,1,0.47208486458648935,32091874,18
GAREM1,1,0.8101512507284359,32124877,18
KLHL14,1,0.9595755237165334,32672671,18
CCDC178,3,0.7256043186311526,32937402,18
ASXL3,2,0.9212260899291285,33578219,18
NOL4,2,0.7851647529626902,33851100,18
MAPRE2,2,0.7688111894039695,34976928,18
ZNF397,1,0.5048513857169296,35241030,18
ZSCAN30,1,0.6939169335334144,35251058,18
ZNF24,1,0.32698425775529383,35332227,18
ZNF396,1,0.5380296136851201,35366694,18
INO80C,1,0.6799473377991682,35452230,18
GALNT1,1,0.7125789287700238,35581117,18
C18orf21,2,0.614655468550551,35972625,18
RPRD1A,1,0.28962414366049827,35984387,18
SLC39A6,1,0.6710420197663035,36108531,18
ELP2,1,0.6002826209482492,36129444,18
MOCOS,2,0.6871077821059919,36187497,18
FHOD3,3,0.8757224836532163,36297714,18
TPGS2,1,0.5079404656099891,36777647,18
KIAA1328,2,0.6400619654281448,36829106,18
CELF4,2,0.607533580351354,37243040,18
PIK3C3,1,0.43400326361255603,41955234,18
SETBP1,1,0.740245953826998,44680173,18
EPG5,1,0.39400827824416995,45847609,18
PSTPIP2,1,0.740050472072686,45983536,18
ATP5F1A,1,0.24908522047266757,46080248,18
HAUS1,1,0.43751377336977915,46104378,18
C18orf25,1,0.2314369504339262,46173553,18
RNF165,2,0.874439429962493,46326809,18
LOXHD1,3,0.8347343925024282,46476972,18
PIAS2,1,0.4155802827399234,46803218,18
KATNAL2,2,0.6806857524616612,46917492,18
HDHD2,1,0.40691000935538035,47107408,18
IER3IP1,1,0.27814922810198717,47152834,18
SMAD2,1,0.0,47808957,18
ZBTB7C,1,0.600126760928078,48026672,18
CTIF,1,0.5836321425600188,48539031,18
SMAD7,1,0.7356841248172621,48919853,18
DYM,1,0.25320088134871277,49041474,18
C18orf32,1,0.4513661504985558,49477250,18
RPL17,1,0.3382187300693086,49488453,18
LIPG,1,0.8919326918503558,49560699,18
ACAA2,2,0.8247315908078019,49782164,18
MYO5B,1,0.36341580540494867,49822789,18
CFAP53,2,0.7127096431311472,50227193,18
MBD1,1,0.39437273998870837,50266882,18
CXXC1,1,0.45606908743324737,50282343,18
SKA1,1,0.38571159822656187,50375040,18
MAPK4,1,0.8560167444486275,50560087,18
MRO,1,0.8787057002608953,50795120,18
ME2,1,0.6922661143007048,50879080,18
ELAC1,1,0.7479648884426032,50967991,18
SMAD4,1,0.3040308624971565,51028394,18
MEX3C,1,0.28911348075262455,51174550,18
DCC,3,0.8948773397184968,52340197,18
MBD2,1,0.5610095176729237,54151606,18
POLI,1,0.38139981227779596,54269404,18
C18orf54,1,0.595672536974184,54357906,18
RAB27B,1,0.5747973704682636,54717860,18
CCDC68,3,0.8821543664176663,54901509,18
TCF4,1,0.8117775228702104,55222331,18
TXNL1,1,0.29488943153077884,56597209,18
WDR7,1,0.4642094822615639,56651343,18
FECH,1,0.4555884746794716,57544389,18
NARS,1,0.34689722775615084,57600656,18
ATP8B1,1,0.4648995382746173,57646426,18
NEDD4L,1,0.6545824515802274,58044226,18
MALT1,1,0.5421616534904543,58671465,18
ZNF532,2,0.6147390961351872,58862600,18
SEC11C,1,0.4694860460757211,59139866,18
LMAN1,1,0.4058758731838955,59327823,18
CCBE1,1,0.8540208633748121,59430939,18
PMAIP1,2,0.7791240248193432,59899948,18
RNF152,2,0.7948539009595268,61808067,18
PIGN,1,0.517883812586696,61905255,18
RELCH,1,0.45780811540833966,62187255,18
TNFRSF11A,2,0.8104426309929905,62325287,18
ZCCHC2,2,0.6945143087961447,62523007,18
PHLPP1,1,0.6495220487959208,62715541,18
BCL2,3,0.8309750522336293,63123346,18
KDSR,2,0.4972044942911651,63327726,18
VPS4B,2,0.36243937567593176,63389190,18
SERPINB5,3,0.8519991788687059,63476958,18
SERPINB8,1,0.788277960098358,63969925,18
CDH19,3,0.7135524763712193,66501083,18
DSEL,1,0.9572333233383499,67506587,18
TMX3,2,0.5611298353835453,68673688,18
CCDC102B,3,0.8903803539906692,68715209,18
DOK6,3,0.9671953155548824,69400888,18
CD226,3,0.8895309552322826,69831158,18
RTTN,2,0.7089770256448509,70003031,18
SOCS6,2,0.6594268635614389,70289045,18
NETO1,1,0.8237587126496184,72742314,18
FBXO15,2,0.687200090308822,74073353,18
TIMM21,2,0.0,74148523,18
CYB5A,2,0.5413269516997702,74250846,18
CNDP2,2,0.3675421500794652,74495816,18
CNDP1,2,0.7544942777112551,74534500,18
ZNF407,2,0.4567029391391314,74597870,18
ZADH2,2,0.528413040968164,75195113,18
TSHZ1,2,0.45914961432982515,75210755,18
ZNF516,2,0.8488990762224967,76357682,18
ZNF236,1,0.3996393443328822,76822607,18
MBP,3,0.9429680684894423,76978827,18
ATP9B,2,0.5182513048189366,79069285,18
NFATC1,1,0.8437487917623494,79395856,18
CTDP1,2,0.3526077269601703,79679801,18
PQLC1,2,0.37099101230287646,79902420,18
HSBP1L1,2,0.48458854461459877,79964582,18
TXNL4A,2,0.4300629691834452,79970813,18
RBFA,2,0.49297798278683236,80034389,18
ADNP2,2,0.5180476129416911,80109262,18
PARD6G,2,0.5684003939785286,80157232,18
