# Supplementary material for: Gene Co-Expression in Breast Cancer: A Matter of Distance
Source: Front Oncol. 2021 Nov 17;11:726493. doi: 10.3389/fonc.2021.726493 (PMC8636045; doi:10.3389/fonc.2021.726493)
Supplement: Supplementary Material S13 — Piece-wise permutation p-values of the KS statistics, calculated for all bins obtained in Supplementary Material S8 , in every chromosomal region for each phenotype. [file DataSheet_13.zip › SuppMat10/SuppMat10/Clusters/Her2/Her2-chr19-clusters.tsv]

gname,clusterid,assignmentcost,gstart,chromosome
PLPP2,13,0.6940189272643136,281040,19
MIER2,2,0.5779616134809651,301444,19
THEG,4,0.8474584719530798,361747,19
C2CD4C,6,0.7797038414993201,405445,19
SHC2,4,0.8042749191747356,416583,19
MADCAM1,10,0.5698079847291209,489176,19
TPGS1,10,0.0,507497,19
CDC34,2,0.5464762955556748,531760,19
GZMM,6,0.7593456309623944,544034,19
BSG,2,0.5488278599943606,571277,19
HCN2,10,0.6990911121772287,589881,19
POLRMT,2,0.6035881813707473,617221,19
FSTL3,3,0.7864603163526188,676392,19
PALM,6,0.7393158496797647,708935,19
MISP,3,0.7921530990376601,751112,19
PTBP1,2,0.7081775264587945,797075,19
PLPPR3,9,0.7783436101146416,812488,19
PRTN3,13,0.841831318365083,840999,19
MED16,2,0.5252198066734427,867630,19
R3HDM4,2,0.6747103631500844,896503,19
ARID3A,1,0.6951280491053546,925781,19
WDR18,1,0.5616741978255202,984271,19
GRIN3B,10,0.7571236091056667,1000419,19
TMEM259,2,0.5851545601645325,1009648,19
CNN2,9,0.7041951277501615,1026586,19
ABCA7,1,0.4292297630031644,1040101,19
POLR2E,2,0.563330038750675,1086574,19
GPX4,4,0.659862104916768,1103926,19
SBNO2,2,0.6276957711099176,1107637,19
STK11,2,0.5495907693300376,1177558,19
CBARP,4,0.7919822018754364,1228287,19
ATP5F1D,2,0.5744637414231009,1241746,19
MIDN,2,0.7145862398952323,1248553,19
CIRBP,12,0.7400377933037626,1259384,19
C19orf24,2,0.6392094581356049,1275530,19
NDUFS7,2,0.3854096990003697,1383527,19
GAMT,12,0.8029389721960766,1397026,19
DAZAP1,2,0.6513234717708721,1407569,19
RPS15,2,0.4569408134052566,1438358,19
APC2,2,0.6221078041898893,1446302,19
C19orf25,2,0.5103942369876466,1461143,19
PCSK4,2,0.6615348360208151,1481428,19
REEP6,2,0.6384899405329163,1491166,19
ADAMTSL5,2,0.7603202046017733,1505022,19
MEX3D,2,0.5071218702606728,1554669,19
MBD3,2,0.47526960956415976,1573596,19
UQCR11,2,0.2506202916440107,1597169,19
TCF3,2,0.5650940183965336,1609290,19
ATP8B3,2,0.8012197215052073,1782075,19
REXO1,2,0.4678024952144074,1815248,19
KLF16,12,0.7141084374561542,1852399,19
ABHD17A,2,0.0,1876810,19
SCAMP4,2,0.5275224886552236,1905372,19
ADAT3,10,0.3789847140475503,1905399,19
CSNK1G2,2,0.2893949295753875,1941172,19
BTBD2,2,0.45336827588196427,1985438,19
MKNK2,2,0.6197740974966366,2037465,19
MOB3A,2,0.7111735042585824,2071036,19
IZUMO4,6,0.8212077675974065,2096429,19
AP3D1,2,0.42659731631017506,2100988,19
DOT1L,2,0.5340370282397435,2163933,19
PLEKHJ1,2,0.5240541843104323,2230084,19
SF3A2,2,0.43116437342082126,2236824,19
OAZ1,2,0.44245964509520985,2269509,19
PEAK3,13,0.8159381285397608,2274631,19
LINGO3,10,0.7293160569819037,2289784,19
LSM7,2,0.4598804566304845,2321520,19
SPPL2B,2,0.48752449797360875,2328615,19
TMPRSS9,9,0.8108627631233489,2360238,19
TIMM13,2,0.6316435918736351,2425625,19
LMNB2,2,0.5753888622807088,2427638,19
GADD45B,2,0.8340450935103209,2476122,19
GNG7,12,0.5939435575694347,2511219,19
DIRAS1,10,0.7621127461367633,2714567,19
SLC39A3,2,0.51218346987255,2732204,19
SGTA,2,0.5694893394041192,2754715,19
ZNF554,6,0.7856113614007365,2819874,19
ZNF555,2,0.7213169011030511,2841437,19
ZNF57,2,0.819945091989426,2900898,19
ZNF77,2,0.7274444216458271,2933218,19
TLE6,6,0.7605074985577562,2977538,19
TLE2,6,0.744777685493297,2997639,19
GNA11,2,0.4459095655198102,3094362,19
GNA15,5,0.6909124621814697,3136193,19
S1PR4,2,0.7741787046859081,3172346,19
NCLN,2,0.6293362022469688,3185563,19
CELF5,9,0.6733147795779643,3224661,19
NFIC,5,0.4052349867107399,3314403,19
DOHH,5,0.49306705540088525,3490822,19
FZR1,5,0.0,3506273,19
MFSD12,5,0.3964315233327639,3538261,19
C19orf71,5,0.753507312359673,3539154,19
HMG20B,5,0.2883755023916017,3572777,19
GIPC3,1,0.8262876603900686,3585478,19
TBXA2R,5,0.8092796437938186,3594506,19
CACTIN,5,0.24814726022088662,3610645,19
PIP5K1C,5,0.35852053754033675,3630183,19
TJP3,5,0.8370040976405743,3708362,19
MRPL54,5,0.3966386268771196,3762682,19
ZFR2,7,0.8705588401554011,3804024,19
DAPK3,5,0.43027997928726347,3958453,19
EEF2,5,0.569147095643933,3976056,19
PIAS4,5,0.4715045524916235,4007736,19
ZBTB7A,5,0.5994386957926994,4043303,19
MAP2K2,5,0.42968825925122367,4090321,19
ANKRD24,5,0.7876376838261412,4183354,19
EBI3,12,0.7557394808927651,4229523,19
YJU2,5,0.5060911929255456,4247080,19
TMIGD2,1,0.4148699716911082,4292232,19
STAP2,5,0.7506298631175503,4324043,19
MPND,5,0.30256547028237946,4343527,19
SH3GL1,5,0.4450927859943371,4360370,19
CHAF1A,5,0.3653556592908658,4402640,19
UBXN6,5,0.3308317903794723,4444999,19
HDGFL2,5,0.5306221808688412,4472297,19
LRG1,6,0.8096810940524638,4536402,19
SEMA6B,11,0.7607287630721924,4542593,19
TNFAIP8L1,6,0.7505882265406579,4639516,19
MYDGF,5,0.5964470805405658,4641374,19
DPP9,5,0.5835525565426859,4675224,19
FEM1A,10,0.6446764583635765,4791681,19
TICAM1,5,0.6610112037636704,4815932,19
PLIN3,5,0.6313178987571033,4838341,19
ARRDC5,6,0.7815868868408504,4890437,19
UHRF1,5,0.6687389651508019,4903080,19
KDM4B,5,0.7266771552471327,4969113,19
PTPRS,7,0.6318294467780861,5158495,19
TINCR,1,0.7039222651125883,5558167,19
SAFB2,11,0.7073606053642245,5586999,19
SAFB,11,0.7513560496174482,5623035,19
RPL36,5,0.7468379660709893,5674947,19
HSD11B1L,6,0.7421993558578419,5680604,19
LONP1,6,0.7196031857260066,5691834,19
PRR22,3,0.6861558835416812,5782960,19
DUS3L,4,0.7323160332400154,5784832,19
NRTN,6,0.6689035764855509,5823802,19
NDUFA11,6,0.7294172240944388,5891276,19
VMAC,1,0.481990656682468,5904858,19
CAPS,10,0.8293833125779251,5911375,19
RANBP3,6,0.6991801877392044,5916139,19
RFX2,1,0.6191944185104244,5993164,19
ACSBG2,6,0.7610599501213076,6135247,19
MLLT1,1,0.6376748392249384,6210381,19
CLPP,1,0.5481123828428061,6361531,19
ALKBH7,2,0.6563717862538858,6372794,19
PSPN,1,0.8081157480835565,6375148,19
GTF2F1,1,0.7294362343926538,6379572,19
KHSRP,6,0.6550560802678078,6413348,19
SLC25A41,11,0.8011957547354293,6426037,19
SLC25A23,6,0.5386860701614781,6436079,19
CRB3,9,0.7560887344215063,6463777,19
DENND1C,11,0.8202513709725624,6467207,19
TNFSF14,8,0.8793341645231074,6661253,19
C3,13,0.8737157796666484,6677704,19
GPR108,6,0.6371842325610562,6729914,19
TRIP10,6,0.0,6737925,19
SH2D3A,6,0.6309352310801957,6752160,19
VAV1,6,0.7467258766601844,6772708,19
ADGRE1,7,0.7363786511576783,6887566,19
ZNF557,1,0.5249646245690827,7069703,19
INSR,1,0.3613620121855441,7112255,19
ARHGEF18,2,0.771743044228733,7395113,19
PEX11G,13,0.7952183429106996,7476875,19
TEX45,13,0.8158444245004816,7492976,19
ZNF358,6,0.7705200478635689,7515292,19
MCOLN1,8,0.7396276591806586,7522624,19
PNPLA6,1,0.7417701335425795,7534004,19
CAMSAP3,8,0.7612186877280968,7595902,19
XAB2,4,0.7747433456275696,7619525,19
PET100,10,0.7939968123200174,7629737,19
PCP2,11,0.8655241090883985,7631611,19
STXBP2,10,0.8196893058820469,7636881,19
TRAPPC5,6,0.7560428710182007,7680833,19
CLEC4G,1,0.34379836585830925,7728957,19
EVI5L,2,0.7691427072837281,7830233,19
PRR36,10,0.8233986185456623,7868719,19
LRRC8E,6,0.5538500716465209,7888505,19
MAP2K7,6,0.7059505360608678,7903843,19
SNAPC2,14,0.7657303085006925,7920338,19
CTXN1,13,0.7395955492893251,7924491,19
TIMM44,9,0.7844236084825792,7926718,19
ELAVL1,2,0.7488313380233513,7958573,19
FBN3,11,0.7023824099156781,8065402,19
CERS4,2,0.83856694353869,8206736,19
CD320,6,0.8359620359232406,8302127,19
NDUFA7,2,0.7918008526114787,8308768,19
RPS28,11,0.7447296709825504,8321158,19
KANK3,3,0.7970415432275433,8322584,19
ANGPTL4,11,0.6937326260137913,8363289,19
RAB11B,6,0.7399392375168865,8389981,19
MARCH2,6,0.727022384215215,8413270,19
HNRNPM,4,0.750498023278224,8444767,19
PRAM1,1,0.7806830429463119,8490056,19
ZNF414,4,0.6147520632430854,8509678,19
MYO1F,9,0.8971609450001634,8520797,19
ADAMTS10,5,0.7424260911680407,8580240,19
ZNF558,6,0.7122002803374785,8806170,19
MUC16,12,0.6087533547362467,8848844,19
ZNF317,4,0.6393568902280772,9140397,19
ZNF699,9,0.8172805760207853,9294275,19
ZNF559,12,0.7898715708243332,9323772,19
ZNF559-ZNF177,12,0.7126324845835605,9324174,19
ZNF266,4,0.7109243575013113,9412461,19
ZNF426,4,0.664740249542676,9523223,19
ZNF121,4,0.7601145119315825,9560353,19
ZNF561,4,0.6845684276330024,9604680,19
ZNF562,4,0.7050226500326824,9641807,19
ZNF846,4,0.672510126821875,9751993,19
FBXL12,4,0.5190620684634173,9810267,19
UBL5,4,0.59620942559852,9827892,19
PIN1,4,0.6955782820258687,9835257,19
COL5A3,14,0.8548542528845644,9959561,19
C19orf66,3,0.7695590228955651,10086122,19
ANGPTL6,4,0.8178229363487016,10092338,19
PPAN,4,0.6200816586304039,10106362,19
P2RY11,6,0.7847845548003678,10111693,19
EIF3G,4,0.741370116426713,10115014,19
DNMT1,6,0.7551439832416571,10133345,19
S1PR2,1,0.6842321637277625,10221433,19
MRPL4,4,0.699192716335902,10251901,19
ICAM1,4,0.8178645176621588,10271093,19
ICAM5,1,0.6247056567007159,10289952,19
ZGLP1,4,0.7920614057709388,10304803,19
FDX2,4,0.4664211610166187,10310045,19
RAVER1,10,0.5615241084962869,10316212,19
ICAM3,4,0.877130200985514,10333776,19
TYK2,1,0.49563495759726084,10350529,19
CDC37,4,0.42152048426092836,10391133,19
PDE4A,7,0.7937180010879415,10416773,19
KEAP1,4,0.3815603353747006,10486125,19
S1PR5,9,0.7671981258081257,10512742,19
ATG4D,4,0.4975032063486545,10543895,19
KRI1,4,0.5875509147553297,10553078,19
CDKN2D,4,0.5470771389123787,10566462,19
AP1M2,4,0.6482967678363918,10572671,19
SLC44A2,4,0.6254873506031373,10602457,19
ILF3,4,0.6297235873159961,10654261,19
QTRT1,4,0.6493014777491933,10701430,19
DNM2,5,0.6920807223127257,10718079,19
TMED1,4,0.39971486535306044,10832067,19
C19orf38,5,0.8266265220895163,10836575,19
CARM1,4,0.5082092911057638,10871513,19
YIPF2,4,0.4301655921611883,10922185,19
TIMM29,4,0.0,10928811,19
SMARCA4,4,0.3415796712074659,10960825,19
LDLR,13,0.7852491561918675,11089362,19
SPC24,4,0.5553957396737891,11131520,19
KANK2,4,0.7594358894072053,11164267,19
DOCK6,5,0.6680445317020598,11199295,19
RAB3D,4,0.6614161957358338,11322068,19
TMEM205,4,0.6832217619708858,11342776,19
CCDC159,4,0.7486862733801736,11344684,19
PLPPR2,3,0.7268782397283569,11355386,19
SWSAP1,4,0.5745070431201444,11374685,19
EPOR,14,0.7708131609907571,11377207,19
RGL3,5,0.8324512473696195,11384341,19
CCDC151,1,0.8661107891102904,11420604,19
PRKCSH,4,0.5024956622921124,11435288,19
ZNF653,4,0.4201681491904544,11483427,19
ECSIT,4,0.5964874097581547,11505929,19
CNN1,4,0.7808115893432587,11538767,19
ELOF1,4,0.5596507485888064,11551147,19
ZNF627,4,0.5705445269967891,11559374,19
ACP5,11,0.6814080077877902,11574660,19
ZNF823,4,0.6505648902404029,11721265,19
ZNF441,4,0.5899362829554624,11767000,19
ZNF491,7,0.7891890141016517,11797667,19
ZNF440,4,0.6257237137042904,11814284,19
ZNF439,3,0.7754394771900454,11848726,19
ZNF69,6,0.7602843572631823,11887784,19
ZNF700,4,0.6160757793276972,11925068,19
ZNF763,6,0.6489274715151546,11965037,19
ZNF433,1,0.7719092820931261,12014732,19
ZNF878,1,0.8334745884591617,12043805,19
ZNF844,4,0.6458172192229443,12064731,19
ZNF788P,3,0.7916176810548912,12092263,19
ZNF20,4,0.7283616317130426,12092843,19
ZNF625,6,0.7768714114686289,12142090,19
ZNF136,4,0.7337051933674543,12163064,19
ZNF44,4,0.6636172138235749,12224686,19
ZNF563,4,0.8440975631188786,12317477,19
ZNF442,4,0.7445590919497502,12345944,19
ZNF799,13,0.7879710837326148,12390016,19
ZNF443,4,0.6154660412377867,12429706,19
ZNF709,5,0.6971050166894454,12461184,19
ZNF564,13,0.8004441127196475,12525373,19
ZNF490,4,0.7451489105423894,12576100,19
ZNF791,4,0.45099310934575765,12610918,19
MAN2B1,4,0.6807256413631074,12646511,19
WDR83,4,0.6532045474402357,12666802,19
WDR83OS,4,0.43528022344710104,12668073,19
DHPS,4,0.5358031166171944,12675717,19
FBXW9,4,0.6857275347803782,12688053,19
TNPO2,4,0.6067024861471648,12699194,19
TRIR,4,0.41385318174586483,12730640,19
ASNA1,4,0.5854371741592006,12737139,19
HOOK2,4,0.658449896305754,12763003,19
JUNB,9,0.7732455230448508,12791486,19
PRDX2,4,0.7466157182041138,12796820,19
RNASEH2A,4,0.5451057960734267,12806556,19
MAST1,13,0.8157507984943795,12833951,19
DNASE2,4,0.7797168241575164,12875209,19
GCDH,4,0.6925282554192879,12891160,19
SYCE2,6,0.8000878721316277,12898786,19
FARSA,4,0.4647407766124435,12922479,19
CALR,3,0.7105849653216065,12938578,19
RAD23A,4,0.6412076780632211,12945855,19
GADD45GIP1,4,0.4547780932413247,12953119,19
DAND5,13,0.9071240096478609,12965159,19
NFIX,14,0.7941441794559359,12995608,19
LYL1,12,0.7026897311628234,13099033,19
TRMT1,4,0.6506428001281572,13104902,19
NACC1,4,0.7632209019008447,13116862,19
STX10,4,0.7048661060241201,13144058,19
IER2,4,0.8122291170539131,13150411,19
CACNA1A,9,0.6345177598691221,13206442,19
CCDC130,4,0.7254356907318191,13731760,19
MRI1,2,0.7821268433443282,13764522,19
C19orf53,4,0.7024611484872882,13774456,19
ZSWIM4,11,0.8031391613229311,13795460,19
NANOS3,7,0.7333678319918908,13862063,19
C19orf57,5,0.8252566966276382,13882348,19
CC2D1A,4,0.643130128201313,13906201,19
PODNL1,10,0.7359663819653801,13931187,19
DCAF15,5,0.6547653431342737,13952492,19
RFX1,10,0.661053287755527,13961530,19
IL27RA,1,0.7094927635881343,14031762,19
PALM3,14,0.8617416861015537,14053363,19
MISP3,5,0.673365572745154,14072536,19
SAMD1,6,0.7302938188928281,14087840,19
PRKACA,6,0.7149754478243098,14091688,19
ASF1B,5,0.7404016774314428,14119512,19
ADGRL1,11,0.683075085855192,14147743,19
ADGRE5,4,0.7250775147826067,14380501,19
DDX39A,4,0.6868567688732418,14408819,19
PKN1,4,0.7422279589442566,14433053,19
GIPC1,5,0.6290271406040975,14477760,19
DNAJB1,11,0.7807811745489184,14514769,19
TECR,6,0.7655096411202302,14517085,19
NDUFB7,10,0.7696885884315507,14566078,19
ZNF333,8,0.7472452869894071,14689801,19
ADGRE2,5,0.8259940395618546,14732392,19
SYDE1,5,0.6450737085545892,15107401,19
ILVBL,4,0.7247231526200398,15114984,19
NOTCH3,4,0.6270933312728614,15159038,19
EPHX3,14,0.7453384370314653,15226919,19
BRD4,5,0.698807106556804,15235519,19
AKAP8,4,0.6107294729603924,15353385,19
AKAP8L,4,0.6479787502845504,15380050,19
WIZ,4,0.7295755891098195,15419980,19
RASAL3,6,0.839178069132035,15451624,19
CYP4F12,1,0.7680345165152951,15672757,19
CYP4F11,11,0.8277740922894969,15912367,19
TPM4,14,0.8245473375134926,16067021,19
RAB8A,9,0.7634918798233283,16111889,19
HSH2D,12,0.8180404433278583,16134028,19
FAM32A,1,0.33086204077177817,16185380,19
AP1M1,9,0.6795218711332076,16197578,19
KLF2,9,0.8495253451172496,16324817,19
EPS15L1,4,0.6237520077104326,16355239,19
C19orf44,4,0.6256624077043555,16496394,19
CHERP,8,0.7869324345798961,16517894,19
SLC35E1,11,0.6307951528371305,16549831,19
MED26,13,0.8270452376780025,16574907,19
SMIM7,4,0.6691132081953027,16630751,19
TMEM38A,1,0.7864726036759084,16661139,19
NWD1,2,0.7985302096851357,16719976,19
SIN3B,13,0.7526760388019738,16829400,19
F2RL3,2,0.7817067001150769,16888860,19
CPAMD8,5,0.7392723153484717,16892947,19
HAUS8,4,0.7527436077821249,17049729,19
MYO9B,2,0.7851398316721919,17075781,19
USE1,10,0.7490772246462809,17215346,19
OCEL1,2,0.721456242230635,17226213,19
NR2F6,4,0.6874345981384442,17231883,19
USHBP1,2,0.670636539500919,17249176,19
BABAM1,5,0.7630720890133446,17267376,19
ANKLE1,5,0.7863174719074904,17281645,19
ABHD8,11,0.714596788091779,17292131,19
MRPL34,6,0.7638614788390325,17292609,19
DDA1,11,0.7216455858154329,17309518,19
ANO8,11,0.7395807847000622,17323223,19
GTPBP3,11,0.7111576205791615,17334920,19
PLVAP,10,0.743446806826993,17351450,19
BST2,2,0.7825307944324726,17402939,19
MVB12A,11,0.665167850027951,17405722,19
TMEM221,11,0.7881425890094541,17435509,19
SLC27A1,10,0.7726083249414486,17468769,19
COLGALT1,11,0.780957685974062,17555649,19
MAP1S,10,0.6105412342637885,17719242,19
FCHO1,2,0.8011564349831312,17747718,19
B3GNT3,2,0.7046861782256486,17794828,19
INSL3,9,0.7631840846632576,17816512,19
JAK3,10,0.7728592384763416,17824780,19
RPL18A,11,0.5201117296433664,17859910,19
CCDC124,11,0.619429293545276,17933015,19
KCNN1,2,0.839466838946536,17951293,19
ARRDC2,11,0.730445626189415,18001132,19
IL12RB1,6,0.7829809097502637,18058995,19
MAST3,11,0.6159402132501355,18097793,19
PIK3R2,9,0.8171045827159351,18153163,19
IFI30,2,0.8341160245808864,18173162,19
MPV17L2,9,0.766631529752305,18193182,19
RAB3A,11,0.6171027209241184,18196784,19
IQCN,11,0.7879592303576517,18257097,19
JUND,11,0.6187118811883231,18279760,19
LSM4,11,0.3969802643437481,18306230,19
PGPEP1,11,0.589247634978409,18340598,19
GDF15,8,0.859821803925494,18374731,19
LRRC25,5,0.7545727794203947,18391137,19
SSBP4,11,0.3588460975030733,18418864,19
ISYNA1,3,0.6627039435669386,18434388,19
ELL,11,0.2949373842821619,18442663,19
FKBP8,11,0.20131107970086903,18531751,19
KXD1,11,0.18953332952717017,18557762,19
UBA52,11,0.0,18571730,19
CRLF1,5,0.7296760904030287,18572220,19
REX1BD,10,0.5665159857562522,18588685,19
KLHL26,11,0.30237852677322596,18637025,19
CRTC1,11,0.40027906917271217,18683678,19
UPF1,11,0.384280190868055,18831938,19
COPE,11,0.46347048200732965,18899514,19
DDX49,11,0.5119510653496419,18919705,19
HOMER3,4,0.626650490136565,18929201,19
SUGP2,11,0.5318404211741852,18990888,19
ARMC6,11,0.4101487652268865,19033575,19
SLC25A42,11,0.589755026573828,19063999,19
TMEM161A,11,0.3351017478811523,19119169,19
BORCS8-MEF2B,11,0.7918613052867632,19145569,19
MEF2B,11,0.8029493012290175,19145567,19
BORCS8,11,0.6242654914035483,19176903,19
RFXANK,11,0.3746601127843041,19192229,19
NR2C2AP,11,0.4051668506832201,19201416,19
TM6SF2,12,0.7686841977035284,19264364,19
MAU2,11,0.4001535636006106,19320829,19
GATAD2A,11,0.418680507959181,19385826,19
TSSK6,11,0.5183210166374776,19512418,19
NDUFA13,11,0.4545379087303426,19515736,19
YJEFN3,5,0.8211956625038587,19528861,19
CILP2,5,0.8319816292155814,19538248,19
PBX4,9,0.7299664335043232,19561707,19
LPAR2,11,0.5603156622463106,19623655,19
GMIP,11,0.4977142268172784,19629476,19
ATP13A1,11,0.5643357539750302,19645198,19
ZNF101,11,0.6810285741429147,19668796,19
ZNF14,11,0.2891960855140504,19710472,19
ZNF506,9,0.7924132098277302,19785839,19
ZNF253,11,0.42585468979151064,19865886,19
ZNF93,6,0.8538217319183626,19900913,19
ZNF682,11,0.38251587420369393,19997058,19
ZNF90,3,0.7801988603895545,20077994,19
ZNF486,7,0.853450120435534,20167214,19
ZNF626,11,0.387648988278785,20619939,19
ZNF66,11,0.5791893436167939,20776304,19
ZNF85,11,0.4567298581642486,20923222,19
ZNF430,11,0.39581479749321435,21020634,19
ZNF714,11,0.731486683190895,21082159,19
ZNF431,4,0.6245143949153481,21142024,19
ZNF708,11,0.6697859461142193,21291160,19
ZNF738,4,0.7644770611934016,21358930,19
ZNF493,4,0.7878928760102102,21397119,19
ZNF429,11,0.4371709342835959,21496682,19
ZNF100,14,0.7709080800470336,21722771,19
ZNF43,10,0.7156974527009683,21804949,19
ZNF208,8,0.8355513970421747,21932958,19
ZNF257,4,0.8500838301992297,22052430,19
ZNF676,7,0.769189192720527,22179091,19
ZNF98,14,0.8390299200275158,22391019,19
ZNF492,14,0.8611987939016792,22634324,19
ZNF99,7,0.8403145792331275,22752183,19
ZNF728,7,0.7491198787907937,22975468,19
ZNF730,1,0.24604645659782642,23075210,19
ZNF724,11,0.5584597200444075,23221599,19
ZNF91,11,0.7634050755509243,23304991,19
ZNF675,11,0.47784567073124107,23525631,19
ZNF681,11,0.4517503587079793,23739195,19
ZNF726,5,0.800152957697371,23914876,19
ZNF254,11,0.7088611230639572,24033405,19
UQCRFS1,11,0.8575524950740474,29205320,19
POP4,3,0.6965020684929966,29606283,19
PLEKHF1,3,0.8526747264204553,29665459,19
C19orf12,3,0.7786844426604326,29698886,19
CCNE1,3,0.6733115951641893,29811991,19
URI1,3,0.6993151213977127,29923644,19
TSHZ3,10,0.8393318940345816,31149979,19
ZNF507,9,0.5236904407793304,32345594,19
DPY19L3,12,0.5616191127074173,32405543,19
PDCD5,9,0.3295292206406336,32581190,19
ANKRD27,9,0.31141514552622873,32597006,19
NUDT19,9,0.408177802140152,32691961,19
SLC7A9,9,0.6473041564056946,32830509,19
CEP89,9,0.2732429177505684,32875925,19
FAAP24,9,0.4021437430585342,32972209,19
RHPN2,9,0.5138643835806769,32978592,19
GPATCH1,9,0.36232086546589637,33080880,19
WDR88,9,0.5366153291343259,33132090,19
LRP3,9,0.4461677106667089,33177603,19
CEBPA,9,0.5754631848249347,33299934,19
CEBPG,9,0.37117476863648546,33373685,19
PEPD,9,0.5992649217410193,33386950,19
KCTD15,9,0.5398228664970338,33795933,19
LSM14A,9,0.0,34172504,19
KIAA0355,9,0.5520499728282222,34254537,19
GPI,9,0.47264449237073625,34359480,19
PDCD2L,9,0.31001200365358017,34404399,19
UBA2,9,0.18259399549519384,34428352,19
WTIP,9,0.7839008337985671,34481638,19
SCGB2B2,12,0.6163404324964683,34593329,19
ZNF302,9,0.3249700124781526,34677639,19
ZNF181,9,0.2444766262002943,34734155,19
ZNF599,12,0.4017254374087782,34758073,19
ZNF30,9,0.560851633788414,34926903,19
ZNF792,9,0.5509294949491987,34956354,19
GRAMD1A,9,0.4933708380957603,34994784,19
SCN1B,9,0.8001893347547828,35030470,19
HPN,2,0.8638178935992208,35040506,19
FXYD3,1,0.7907580718974219,35115879,19
LGI4,6,0.8110310398876237,35124513,19
FXYD1,4,0.8375105981522128,35138808,19
FXYD7,2,0.8365748244481814,35143250,19
FXYD5,1,0.7597863199485441,35154730,19
LSR,9,0.5251753780384556,35248330,19
USF2,9,0.47058200182690024,35268962,19
HAMP,10,0.8592889794729148,35280716,19
DMKN,6,0.7500850274523934,35497220,19
TMEM147,7,0.4406195189805284,35545600,19
HAUS5,9,0.6439992153800569,35612735,19
RBM42,9,0.5288583525479613,35629030,19
ETV2,9,0.7760833496390033,35641745,19
COX6B1,8,0.5945376537212862,35648323,19
ZBTB32,7,0.799408999943222,35704558,19
KMT2B,8,0.5363299624826567,35718019,19
IGFLR1,1,0.7173405926946894,35738801,19
U2AF1L4,8,0.6302280462314449,35742464,19
PSENEN,8,0.657756987280478,35745600,19
LIN37,8,0.7407708648080524,35748361,19
PROSER3,8,0.4048048241912725,35758143,19
ARHGAP33,8,0.45341530374647265,35774532,19
APLP1,8,0.7530762657116381,35867899,19
NFKBID,8,0.654869625598874,35887653,19
HCST,10,0.767316355591048,35902480,19
TYROBP,7,0.8870651376701522,35904401,19
LRFN3,10,0.7277665659783128,35935358,19
SDHAF1,8,0.4119747757250425,35995199,19
SYNE4,6,0.7507570561158678,36003307,19
ALKBH6,8,0.6802102458437328,36009120,19
CLIP3,5,0.8258570521072037,36014660,19
THAP8,8,0.5646272011403458,36034985,19
WDR62,8,0.5737935891637175,36054881,19
POLR2I,8,0.5057407771519236,36113709,19
TBCB,8,0.419712883459172,36114289,19
CAPNS1,8,0.4175783035605084,36139575,19
COX7A1,4,0.7909757504924262,36150922,19
ZNF565,8,0.5178251470816018,36182060,19
ZNF146,8,0.2578261027084845,36214602,19
ZFP14,9,0.42524007518901374,36334453,19
ZFP82,12,0.754751975697558,36383120,19
ZNF566,9,0.5134671964331631,36445119,19
ZNF260,9,0.4559959346345065,36510687,19
ZNF529,9,0.5322409822933922,36534774,19
ZNF382,12,0.7799335955725532,36604817,19
ZNF461,9,0.37797435990776895,36636618,19
ZNF567,12,0.3823869103289441,36687612,19
ZNF850,12,0.0,36714383,19
ZNF790,12,0.3365698640772954,36817428,19
ZNF345,1,0.31076270785828997,36850361,19
ZNF829,7,0.45599757984961387,36888124,19
ZNF568,7,0.504865889767999,36916329,19
ZNF420,1,0.35571327021869903,37007857,19
ZNF585A,1,0.23709512537640787,37106734,19
ZNF585B,1,0.4951341916886357,37181579,19
ZNF383,1,0.1890096439344674,37217926,19
ZNF527,1,0.511058916698943,37371061,19
ZNF569,9,0.6060345463764973,37411155,19
ZNF570,9,0.7229901689861733,37467585,19
ZNF793,3,0.7997970829188844,37506939,19
ZNF540,4,0.829147674947412,37551406,19
ZNF571,1,0.34531109317674724,37554782,19
ZFP30,1,0.3125564646356319,37613749,19
ZNF781,9,0.8225580036773797,37667751,19
ZNF607,9,0.7833492565346092,37696371,19
ZNF573,1,0.3647959062447923,37735833,19
SIPA1L3,1,0.20598761040428637,37907208,19
DPF1,1,0.6624268557212185,38211006,19
SPINT2,1,0.11378796611291453,38244035,19
PPP1R14A,7,0.8054563228455782,38251237,19
C19orf33,1,0.38903629839499043,38304164,19
YIF1B,1,0.13084276666780503,38303558,19
KCNK6,1,0.4132964085566432,38319845,19
CATSPERG,1,0.2920485482939823,38335775,19
PSMD8,1,0.0,38374536,19
GGN,1,0.5034258332811539,38384265,19
SPRED3,12,0.6107555771705355,38388421,19
FAM98C,1,0.06223002664777222,38403135,19
RASGRP4,2,0.7977612297113023,38409051,19
MAP4K1,1,0.2563029799025415,38587641,19
EIF3K,1,0.07854410574555426,38619082,19
ACTN4,1,0.08754361155933621,38647649,19
CAPN12,6,0.8157488819544017,38730187,19
LGALS4,8,0.45306709782790566,38801671,19
ECH1,7,0.47223911127244755,38815422,19
HNRNPL,9,0.7493550176170369,38836388,19
RINL,7,0.7000040624472281,38867830,19
SIRT2,7,0.6652683754529396,38878555,19
NFKBIB,12,0.8155599853008128,38899700,19
CCER2,9,0.7311418203493297,38908980,19
SARS2,12,0.6544302707084877,38915266,19
MRPS12,7,0.8106759095985616,38930548,19
FBXO17,6,0.6938666515168266,38941401,19
PAK4,12,0.6435711223369172,39125770,19
NCCRP1,4,0.7798793782982936,39196964,19
LRFN1,3,0.828265720737682,39306568,19
GMFG,14,0.8262283112316124,39328353,19
SAMD4B,7,0.6448407094464286,39342396,19
PAF1,12,0.7832588383225826,39385629,19
MED29,7,0.6073083047081291,39391303,19
ZFP36,13,0.7891590603008254,39406813,19
PLEKHG2,1,0.7142310389372477,39412669,19
RPS16,7,0.3929119814283447,39433137,19
SUPT5H,12,0.7929572977479028,39436156,19
TIMM50,12,0.6590601870831363,39480412,19
EID2B,4,0.7860531602489591,39530990,19
EID2,1,0.7568178548819873,39538705,19
DYRK1B,12,0.6255518403385278,39825350,19
FBL,12,0.590339759209321,39834458,19
FCGBP,10,0.8130782184877192,39863323,19
PSMC4,7,0.3181146357132768,39971005,19
ZNF546,9,0.5001525229613398,39984134,19
ZNF780B,12,0.5097187406611894,40028260,19
ZNF780A,9,0.5197850215489793,40069152,19
MAP3K10,7,0.39012998499642126,40191426,19
AKT2,1,0.4066818143043389,40230317,19
C19orf47,1,0.4276645615428697,40319536,19
PLD3,7,0.4752590170073273,40348456,19
HIPK4,1,0.5250152299170385,40379271,19
PRX,12,0.7355119674940072,40393768,19
SERTAD1,7,0.5090490272421291,40421589,19
SERTAD3,7,0.3158847847663989,40440844,19
BLVRB,7,0.44071928317945785,40447765,19
SPTBN4,11,0.7603755688395759,40466241,19
SHKBP1,7,0.2529954244610316,40576853,19
LTBP4,12,0.7589313831788207,40592883,19
NUMBL,7,0.4969677378435413,40665905,19
COQ8B,7,0.33472744260661025,40691530,19
ITPKC,7,0.3908263000305563,40717112,19
C19orf54,12,0.493088662262535,40740856,19
SNRPA,7,0.795521396936065,40750637,19
MIA,12,0.6326668458759567,40771648,19
RAB4B,7,0.4514763490015966,40778216,19
EGLN2,9,0.737809734065583,40798996,19
CYP2S1,3,0.798761172273174,41193210,19
AXL,12,0.43213340899838304,41219223,19
HNRNPUL1,14,0.6091564098460234,41262496,19
TGFB1,10,0.7485054926973821,41301587,19
CCDC97,14,0.5865794024827944,41310172,19
TMEM91,5,0.7846012660082731,41350911,19
B9D2,14,0.6187454962051114,41354417,19
EXOSC5,7,0.5778386728629361,41386374,19
BCKDHA,14,0.7181863961225652,41397808,19
B3GNT8,12,0.7953104624454636,41425359,19
DMAC2,7,0.29597222678792934,41431318,19
CEACAM21,4,0.806385278496298,41549518,19
RPS19,7,0.39645107196831875,41859918,19
ARHGEF1,7,0.4586637387078111,41883161,19
RABAC1,7,0.5959571403837645,41956681,19
GRIK5,12,0.57817885660315,41998321,19
ZNF574,7,0.3031069396066368,42068477,19
POU2F2,7,0.8672374792672193,42086110,19
DEDD2,7,0.44406267329410476,42198598,19
ZNF526,14,0.5264628463425964,42220271,19
GSK3A,7,0.0,42230190,19
ERF,7,0.3235386883519872,42247569,19
CIC,7,0.19596586494398682,42268537,19
PAFAH1B3,7,0.20492805647902113,42297033,19
PRR19,7,0.39117043101766125,42302098,19
MEGF8,7,0.40043688400098054,42325609,19
CNFN,14,0.5301900368873138,42387019,19
CXCL17,7,0.5876348323338196,42428288,19
CEACAM1,12,0.6187086701641763,42507304,19
LYPD3,14,0.8009378809337295,43460787,19
PHLDB3,9,0.7639368252296147,43474954,19
ETHE1,14,0.7278441708791846,43506719,19
ZNF575,2,0.6616838182245206,43525497,19
XRCC1,7,0.4035525798431723,43543040,19
PINLYP,9,0.7704629328619697,43575801,19
IRGQ,14,0.6297771854739298,43584369,19
ZNF576,7,0.33087658376920714,43596392,19
SRRM5,14,0.7535414622175751,43596617,19
ZNF428,14,0.6170166098968874,43607224,19
CADM4,7,0.6503197699316288,43622368,19
PLAUR,12,0.5501076951690123,43646095,19
SMG9,7,0.6561497018575868,43727983,19
KCNN4,4,0.7287499438189502,43766533,19
LYPD5,11,0.7294161723878294,43785874,19
ZNF283,14,0.5122118369798754,43827321,19
ZNF404,9,0.7464307038017404,43872363,19
ZNF45,14,0.44185031259343277,43912624,19
ZNF221,14,0.7526622088154253,43951223,19
ZNF155,4,0.651742352181228,43967862,19
ZNF230,14,0.5492537423924051,44002957,19
ZNF222,14,0.532494724829175,44025342,19
ZNF284,7,0.5593728874099344,44072159,19
ZNF224,14,0.4752071610183485,44094339,19
ZNF225,14,0.35329777000616924,44112181,19
ZNF234,14,0.35058528971231406,44141554,19
ZNF226,14,0.48510339053610463,44165073,19
ZNF227,14,0.0,44207547,19
ZNF235,14,0.3307069051692282,44228729,19
ZNF233,14,0.5428306695474697,44259880,19
ZNF112,14,0.3105088008458764,44326555,19
ZNF285,7,0.6999130042604248,44382298,19
ZNF229,7,0.5349422288382746,44417519,19
ZNF180,14,0.40684040831442536,44474428,19
PVR,2,0.8981158814257663,44643798,19
CEACAM19,14,0.8011588572492373,44662278,19
BCL3,8,0.729096990308425,44747705,19
CBLC,8,0.7059235154248218,44777869,19
BCAM,8,0.722290305354647,44809059,19
NECTIN2,8,0.3240169042475075,44846175,19
TOMM40,8,0.0,44890569,19
APOE,8,0.8580675629819345,44905791,19
CLPTM1,8,0.22302158900424351,44954585,19
RELB,8,0.5307121395914849,45001449,19
CLASRP,8,0.2993199197512899,45039045,19
ZNF296,12,0.7752216851468134,45071500,19
GEMIN7,8,0.2938011060410146,45079195,19
MARK4,8,0.5186738540057593,45079288,19
PPP1R37,8,0.18597500276253887,45091396,19
NKPD1,3,0.8497533743424892,45149750,19
TRAPPC6A,8,0.32685819478419176,45162928,19
BLOC1S3,8,0.5310263468358385,45178745,19
KLC3,4,0.6794575988729258,45333434,19
ERCC2,8,0.41064256611003913,45349837,19
PPP1R13L,8,0.4771940168376724,45379638,19
CD3EAP,8,0.4419530329663631,45406209,19
ERCC1,8,0.48227225489860814,45407333,19
RTN2,8,0.6672274059966294,45485294,19
PPM1N,8,0.5158922485039197,45488777,19
VASP,8,0.33596722128692125,45506579,19
OPA3,8,0.2659310662444868,45527427,19
GPR4,13,0.8198757645977768,45589764,19
EML2,8,0.35828595353404813,45606994,19
GIPR,8,0.5440324193509929,45668221,19
SNRPD2,8,0.2415873081910035,45687454,19
QPCTL,8,0.307482722039469,45692666,19
FBXO46,8,0.24212390288593655,45710629,19
SIX5,8,0.6723864283966976,45764785,19
DMPK,8,0.584278966855676,45769717,19
DMWD,8,0.1848073876380968,45782947,19
SYMPK,8,0.29873738343350686,45815410,19
IRF2BP1,8,0.42301935597216733,45883608,19
MYPOP,8,0.3144301459754074,45890023,19
NOVA2,1,0.8263126871762749,45933734,19
CCDC61,14,0.7340134180317457,45995461,19
HIF3A,10,0.8229615686380637,46297046,19
PPP5C,14,0.3848839339780432,46346994,19
CCDC8,14,0.8130748062513454,46410329,19
PNMA8A,7,0.4882251131042764,46466491,19
PPP5D1,7,0.6001602234595905,46480796,19
PNMA8B,4,0.8754210293386442,46486906,19
CALM3,14,0.6049101230414797,46601074,19
PTGIR,4,0.8200493522509469,46620468,19
DACT3,10,0.8256617979081846,46647551,19
PRKD2,14,0.48474636797518633,46674275,19
STRN4,7,0.3898011244398979,46719511,19
FKRP,14,0.45399085502519,46746046,19
SLC1A5,3,0.7319532224111926,46774883,19
AP2S1,14,0.5944150860913475,46838136,19
ARHGAP35,7,0.6420739910115283,46918676,19
NPAS1,13,0.6857785928762508,47019820,19
TMEM160,10,0.6060019654078448,47045909,19
SAE1,14,0.34484285195077014,47113274,19
BBC3,13,0.7220870538628459,47220822,19
CCDC9,14,0.7501133460306255,47255980,19
INAFM1,7,0.7200153444833403,47274453,19
C5AR1,11,0.838506098785938,47290023,19
C5AR2,11,0.7609747118452821,47332147,19
DHX34,7,0.5739648139440258,47349315,19
MEIS3,12,0.438765752269901,47403124,19
KPTN,2,0.7370634450891955,47475150,19
NAPA,12,0.444140549425755,47487637,19
ZNF541,4,0.8290080806681619,47520685,19
BICRA,10,0.6201036424370265,47608196,19
EHD2,11,0.8242219775081656,47713422,19
NOP53,3,0.7945881518597169,47745546,19
SELENOW,14,0.4514263356222278,47778585,19
PLA2G4C,14,0.7402786150889804,48047843,19
LIG1,3,0.7586002869339736,48115445,19
ZSWIM9,13,0.8046971435640976,48170680,19
CARD8,12,0.7162697660420955,48180770,19
ZNF114,12,0.3949343042241533,48270081,19
CCDC114,9,0.7768016456968558,48296457,19
EMP3,12,0.6089301819585436,48321509,19
TMEM143,3,0.7403327737819282,48332356,19
KDELR1,9,0.7178904220983633,48382575,19
GRIN2D,6,0.7514539230011362,48394875,19
GRWD1,14,0.65025313425442,48445773,19
KCNJ14,10,0.8580217101936791,48455509,19
CYTH2,7,0.702908506888321,48469208,19
LMTK3,1,0.8045208383738618,48485271,19
SULT2B1,13,0.772364835417277,48552075,19
FAM83E,11,0.5817684082049033,48600810,19
SPACA4,1,0.5423307999576482,48606742,19
RPL18,11,0.6699039086924827,48615328,19
SPHK2,7,0.7273666339117695,48619291,19
DBP,14,0.7262739393056332,48630030,19
CA11,4,0.8315191860388718,48637946,19
NTN5,3,0.7718014520595811,48661407,19
FUT2,8,0.7456382653249833,48695971,19
MAMSTR,14,0.7783761814835823,48712725,19
RASIP1,9,0.7955966158172323,48720585,19
IZUMO1,5,0.7782768988519788,48740852,19
FUT1,8,0.6438313051773679,48748011,19
BCAT2,8,0.46326134824951226,48795062,19
HSD17B14,7,0.7856057471560665,48813018,19
PLEKHA4,4,0.8217556435408594,48837097,19
PPP1R15A,8,0.6124837498880855,48872421,19
NUCB1,8,0.5633344442724133,48900312,19
DHDH,7,0.7293995481122337,48933699,19
BAX,8,0.6961600691057968,48954815,19
FTL,6,0.7438309035531343,48965309,19
GYS1,8,0.3455003344568206,48968130,19
RUVBL2,8,0.32030239438498853,48993562,19
NTF4,8,0.7236117168572656,49061066,19
SNRNP70,8,0.4343765656345815,49085419,19
LIN7B,8,0.5202025769184375,49114324,19
C19orf73,8,0.5461493877227447,49118402,19
PPFIA3,8,0.5671451958636116,49119544,19
TRPM4,8,0.5424858851631938,49157741,19
SLC6A16,12,0.5928230581054907,49289638,19
CD37,14,0.8284104535145698,49335171,19
TEAD2,8,0.4875600054831225,49340595,19
DKKL1,13,0.7384476270150373,49361783,19
SLC17A7,8,0.3111145279780908,49429401,19
PIH1D1,8,0.4189986097925783,49446298,19
ALDH16A1,8,0.5883941939543691,49453225,19
FLT3LG,8,0.7048212359187096,49474207,19
RPL13A,8,0.7380995851273977,49487554,19
RPS11,12,0.6226952617808504,49496365,19
FCGRT,8,0.6590056913329828,49506816,19
RCN3,10,0.7894503960559531,49528003,19
NOSIP,8,0.5732634337050135,49555711,19
PRRG2,8,0.5309074177601641,49580646,19
PRR12,8,0.38694778803591867,49591182,19
RRAS,8,0.22646729990357706,49635292,19
SCAF1,8,0.33112736289855027,49642209,19
IRF3,8,0.33580461277302565,49659569,19
BCL2L12,8,0.4763360280587514,49665142,19
PRMT1,8,0.2715112610354802,49675786,19
ADM5,8,0.7826664386582147,49688664,19
CPT1C,2,0.8009694215763389,49690898,19
AP2A1,3,0.5567761446438985,49766968,19
FUZ,14,0.7678820079444443,49806869,19
MED25,3,0.56272447233262,49818279,19
PTOV1,3,0.6072977407453828,49850735,19
PNKP,7,0.7153334478888103,49859882,19
AKT1S1,3,0.4936953388313917,49869033,19
TBC1D17,3,0.711735727743107,49877425,19
IL4I1,8,0.7983417007200916,49889654,19
NUP62,3,0.6360846802230171,49906825,19
ATF5,3,0.7755633182255673,49928702,19
VRK3,3,0.7392381655224904,49976468,19
ZNF473,14,0.6378899230944861,50025714,19
MYH14,3,0.7044827698765992,50188186,19
KCNC3,5,0.8337312113678501,50311937,19
NR1H2,12,0.7260448230047314,50329653,19
POLD1,3,0.5634644170368842,50384204,19
EMC10,10,0.6941484782349954,50476400,19
JOSD2,10,0.6263535153172107,50505998,19
ASPDH,8,0.7320602495177186,50511600,19
LRRC4B,10,0.77268067944034,50516892,19
SYT3,6,0.8929459583535215,50621307,19
CLEC11A,10,0.705781536566713,50723364,19
C19orf48,13,0.7703838464418835,50797704,19
KLK1,2,0.8779992093208127,50819146,19
KLK5,2,0.7140250829421714,50943303,19
KLK6,5,0.8643828764142585,50958631,19
KLK7,2,0.8174539905151258,50976468,19
KLK8,2,0.9079452161604116,50996007,19
KLK10,13,0.8125411774703375,51012739,19
KLK13,11,0.8514280332534786,51055626,19
CTU1,10,0.531619973745725,51097606,19
SIGLEC9,2,0.7815564063492281,51124908,19
SIGLEC7,6,0.7783856134281911,51142299,19
CD33,2,0.7827151010705001,51225064,19
VSIG10L,6,0.8675046998574971,51331536,19
ETFB,7,0.7975648729886361,51345169,19
CLDND2,9,0.8256156783747065,51367098,19
NKG7,3,0.7709578151897599,51371606,19
SIGLEC10,12,0.6599722413211417,51410020,19
SIGLEC8,8,0.7525674370601563,51450847,19
SIGLEC6,5,0.6070317065908153,51517819,19
ZNF175,9,0.7195921341600215,51571283,19
SIGLEC5,4,0.8433596303260877,51611927,19
SIGLEC14,2,0.88168957694364,51642553,19
SPACA6,4,0.7991778614358436,51689128,19
FPR1,10,0.8526344068407833,51745172,19
FPR3,10,0.751525731200235,51795157,19
ZNF577,2,0.7778613023694014,51804816,19
ZNF649,8,0.8337983522799245,51889235,19
ZNF613,11,0.7974504569627578,51927147,19
ZNF350,11,0.7282003671216164,51964340,19
ZNF615,8,0.8496892109421385,51991332,19
ZNF614,4,0.7756723036233183,52012765,19
ZNF432,8,0.8413069653257226,52031378,19
ZNF841,12,0.8261592649914598,52064466,19
ZNF616,13,0.8276897469920463,52113091,19
ZNF836,2,0.7891880756356047,52153864,19
PPP2R1A,3,0.7579239374869765,52190048,19
ZNF766,3,0.6726574106500093,52269587,19
ZNF480,3,0.7868946110564816,52297169,19
ZNF610,12,0.7192249596685745,52336243,19
ZNF880,12,0.518269430608659,52369917,19
ZNF528,4,0.8327049905781871,52397849,19
ZNF578,12,0.7352355186692445,52453553,19
ZNF808,13,0.7334139928074999,52527652,19
ZNF701,10,0.8474686595118698,52555457,19
ZNF83,13,0.7966755870567708,52594060,19
ZNF611,13,0.838425789871057,52702813,19
ZNF600,13,0.7809203155328253,52749942,19
ZNF28,13,0.8322476435838286,52797408,19
ZNF468,8,0.7171617694713128,52838010,19
ZNF320,6,0.7349173927086119,52863790,19
ZNF888,4,0.8088817233129312,52904417,19
ZNF816,10,0.7089150418417071,52949379,19
ZNF160,13,0.6881701301183608,53066606,19
ZNF415,2,0.7162590875134816,53107879,19
ZNF347,13,0.6283588750358902,53124072,19
ZNF665,1,0.7778117604977983,53159213,19
ZNF677,8,0.8158187082812951,53235381,19
ZNF845,13,0.6483769812947935,53333746,19
ZNF525,13,0.69484583006475,53365693,19
ZNF765,13,0.586572033600606,53389793,19
ZNF761,13,0.5334636697576809,53445001,19
ZNF813,13,0.6729202334604372,53467733,19
ZNF331,3,0.6792501932386136,53519527,19
NLRP12,2,0.8641776034610344,53793603,19
MYADM,14,0.7534964987481765,53864763,19
CACNG8,12,0.5041850813341234,53963040,19
OSCAR,2,0.7700100356141432,54094668,19
NDUFA3,13,0.5677678560900247,54102728,19
TFPT,1,0.7089726458363335,54107013,19
PRPF31,13,0.530735821236821,54115410,19
CNOT3,13,0.4163844553723157,54137749,19
LENG1,13,0.5156273504495251,54155161,19
TMC4,13,0.42588516057486814,54160108,19
MBOAT7,13,0.0,54173412,19
TSEN34,13,0.47563451016098257,54189938,19
RPS9,9,0.6065787983609169,54200809,19
LILRB3,1,0.672810305051531,54216278,19
LILRA6,2,0.7986579748663688,54236592,19
LILRB2,14,0.7428320208214358,54273821,19
LILRA5,6,0.7546769899546013,54307070,19
LAIR1,11,0.8454376264677574,54351384,19
TTYH1,1,0.666709013226075,54415219,19
LENG8,13,0.7145281014690364,54448887,19
LENG9,9,0.6613324696077378,54461796,19
CDC42EP5,12,0.7112773171998104,54465026,19
LILRA2,1,0.7753171544418493,54572920,19
LILRA1,10,0.7224705417924574,54593582,19
LILRB1,10,0.8229741262100195,54617158,19
LILRB4,12,0.6868459315461711,54643889,19
NLRP2,9,0.8458567964368618,54953130,19
GP6,5,0.7586755411816916,55013705,19
RDH13,11,0.8121729317877392,55039108,19
EPS8L1,2,0.8104705504167877,55072020,19
PPP1R12C,5,0.7895810928079211,55090914,19
DNAAF3,2,0.6982277939060275,55158661,19
TMEM86B,8,0.7260036762385906,55226639,19
PPP6R1,13,0.6711635868214223,55229779,19
HSPBP1,3,0.6113710000210972,55262223,19
BRSK1,13,0.7978469268047814,55282072,19
TMEM150B,13,0.7791338696545533,55312801,19
KMT5C,13,0.7844954635546084,55339853,19
COX6B2,12,0.35492330251716553,55349306,19
TMEM238,10,0.4765200717829584,55379245,19
RPL28,3,0.7148265839733783,55385345,19
UBE2S,10,0.6415636732703183,55399745,19
ISOC2,3,0.7441902455457439,55452985,19
ZNF628,10,0.5841044063065698,55476617,19
NAT14,13,0.6933317079386407,55485188,19
SSC5D,10,0.8349107135893808,55488404,19
ZNF579,3,0.6705802362394372,55576774,19
FIZ1,13,0.5994134317572557,55591376,19
ZNF524,5,0.8224257258319424,55600022,19
ZNF865,3,0.6588758830746848,55605405,19
ZNF784,5,0.7408245061590064,55620742,19
ZNF580,10,0.7337865320882346,55635016,19
ZNF581,13,0.672974255762349,55635459,19
CCDC106,14,0.8948412570453654,55641062,19
U2AF2,13,0.7068812305412768,55654146,19
EPN1,3,0.5666958899475242,55675226,19
ZNF787,13,0.6927670138743733,56087366,19
ZNF444,13,0.7101112828193503,56132599,19
ZSCAN5A,12,0.6483069488522828,56219670,19
EDDM13,1,0.8379022270942676,56272748,19
ZNF582,7,0.6951353832834861,56375846,19
ZNF583,9,0.6080887588754805,56397966,19
ZNF667,9,0.7461353159663656,56439325,19
ZNF471,4,0.8070094046439342,56507850,19
ZFP28,4,0.7413982175874112,56538948,19
ZNF470,12,0.7106308834570628,56567468,19
ZNF71,7,0.6260765993209605,56595264,19
SMIM17,12,0.5093674782618909,56643159,19
ZNF835,6,0.7635848498326387,56661980,19
PEG3,5,0.7522664269953983,56810077,19
ZNF264,12,0.7093986298134904,57191500,19
AURKC,6,0.8727578218072578,57230802,19
ZNF805,3,0.6185233891441726,57240632,19
ZNF460,7,0.6095801065152985,57280051,19
ZNF543,3,0.6329601355157328,57320472,19
ZNF547,8,0.8326068160869137,57363477,19
TRAPPC2B,3,0.6124185457688773,57363511,19
ZNF548,3,0.6175678124145452,57389850,19
ZNF17,3,0.49049382797868357,57411163,19
ZNF749,3,0.50134488114434,57435325,19
VN1R1,7,0.7377290568777575,57454790,19
ZNF772,3,0.754992392312263,57466663,19
ZNF419,3,0.8140526435312183,57487711,19
ZNF773,3,0.8041470432979034,57499915,19
ZNF549,3,0.7517345668199614,57527325,19
ZNF550,3,0.6750230654946218,57535257,19
ZNF416,3,0.5525360669344095,57571566,19
ZIK1,2,0.8036309394580189,57578456,19
ZNF530,3,0.6903227757388395,57599885,19
ZNF134,3,0.6274919497773395,57614233,19
ZNF211,3,0.6654113079569048,57630395,19
ZNF551,3,0.6362205197692021,57681969,19
ZNF154,6,0.8421930286603512,57697367,19
ZNF671,3,0.8030724846483028,57719751,19
ZNF776,3,0.4118574728208111,57746815,19
ZNF586,3,0.5628561080112691,57769655,19
ZNF552,3,0.6743260099236987,57803841,19
ZNF587B,14,0.743492262800006,57819721,19
ZNF814,3,0.6533205885269702,57848731,19
ZNF587,3,0.6853036628215099,57849859,19
ZNF417,3,0.6313767805293053,57900296,19
ZNF418,3,0.7083328104588213,57921884,19
ZNF256,3,0.6108382201472806,57940833,19
C19orf18,9,0.8050933120791158,57958437,19
ZNF606,3,0.712661625296289,57977053,19
ZSCAN1,5,0.8270566467580762,58034032,19
ZNF135,12,0.778609105186844,58059239,19
ZSCAN18,11,0.894449953926168,58083838,19
ZNF329,3,0.7505241204304934,58126248,19
ZNF274,3,0.7010995062036017,58183029,19
ZNF544,3,0.6117626425284016,58228594,19
ZNF8,3,0.3403642501513796,58278955,19
ERVK3-1,3,0.42479203905554686,58305319,19
ZSCAN22,3,0.36561457121269747,58326994,19
A1BG,3,0.6111176278190212,58345178,19
ZNF497,3,0.46189172244125154,58354357,19
ZNF837,3,0.5767025651560096,58367618,19
RPS5,3,0.3263669600621627,58386400,19
RNF225,10,0.7347960202189587,58396090,19
ZNF584,3,0.2520000482920113,58401504,19
ZNF132,3,0.7472440915054948,58432814,19
ZNF324B,3,0.25696929484622355,58451611,19
ZNF324,3,0.19098555536179262,58467045,19
ZNF446,3,0.24020224555266256,58474017,19
SLC27A5,3,0.3379474385589555,58479512,19
ZBTB45,3,0.0,58513530,19
TRIM28,3,0.1367136164190762,58544064,19
CHMP2A,3,0.29292616502496893,58551566,19
UBE2M,3,0.40043664627045994,58555712,19
MZF1,3,0.5251300493005648,58561931,19
