# Supplementary material for: Gene Co-Expression in Breast Cancer: A Matter of Distance
Source: Front Oncol. 2021 Nov 17;11:726493. doi: 10.3389/fonc.2021.726493 (PMC8636045; doi:10.3389/fonc.2021.726493)
Supplement: Supplementary Material S13 — Piece-wise permutation p-values of the KS statistics, calculated for all bins obtained in Supplementary Material S8 , in every chromosomal region for each phenotype. [file DataSheet_13.zip › SuppMat10/SuppMat10/Clusters/Her2/Her2-chr20-clusters.tsv]

gname,clusterid,assignmentcost,gstart,chromosome
C20orf96,4,0.570551857650321,270863,20
ZCCHC3,4,0.4741853049304029,296968,20
SOX12,4,0.6141963806356002,325595,20
NRSN2,4,0.5784312682075805,346782,20
TRIB3,4,0.6210760846131742,362835,20
RBCK1,4,0.5746556022211754,407498,20
TBC1D20,4,0.33829551292809845,435480,20
CSNK2A1,4,0.36319515736601127,472498,20
TCF15,4,0.8661943311320056,603797,20
SRXN1,4,0.6631736023324284,646615,20
SLC52A3,4,0.7009670297179749,760080,20
FAM110A,4,0.6982885026241973,833715,20
ANGPT4,7,0.8321463695198426,869900,20
RSPO4,8,0.453563698747274,958452,20
PSMF1,4,0.6322257037918461,1113240,20
TMEM74B,4,0.6666587955824601,1180561,20
C20orf202,8,0.7700199197698765,1203454,20
SNPH,4,0.7635953622179776,1266280,20
SDCBP2,4,0.6486495419112885,1309909,20
FKBP1A,4,0.8396345308763117,1368978,20
NSFL1C,4,0.6190081353745643,1442162,20
SIRPB2,3,0.8909837168500926,1470741,20
SIRPA,4,0.8451693051227901,1894167,20
STK35,4,0.3474412658850605,2101611,20
SNRPB,4,0.3607391963115838,2461634,20
ZNF343,4,0.44057950585100325,2481817,20
TMC2,7,0.8352750680510723,2536607,20
NOP56,4,0.4290596179509848,2652593,20
IDH3B,4,0.4023119849198582,2658395,20
EBF4,4,0.7917021807383888,2692878,20
CPXM1,2,0.8028069095796057,2794074,20
PCED1A,4,0.4913517025879257,2835314,20
VPS16,4,0.494527526434296,2840703,20
PTPRA,4,0.34914900408440963,2864184,20
MRPS26,4,0.0,3046052,20
UBOX5,4,0.40781411449384375,3107573,20
FASTKD5,4,0.350987483521771,3146519,20
LZTS3,4,0.798394367366195,3162617,20
DDRGK1,4,0.5127379333821527,3190350,20
ITPA,4,0.42773455584300313,3208868,20
SLC4A11,4,0.7611116508742829,3227417,20
C20orf194,4,0.5704678720563134,3249305,20
ATRN,4,0.43436610022678324,3471018,20
ADAM33,8,0.6937913579780217,3667965,20
SIGLEC1,8,0.8645068874757081,3686970,20
HSPA12B,2,0.8257584985489059,3732685,20
C20orf27,4,0.5752599582072377,3753508,20
SPEF1,4,0.603542211073123,3777504,20
CENPB,4,0.36812388283144537,3783851,20
CDC25B,4,0.6302224390042404,3786772,20
AP5S1,4,0.3945569361885315,3820524,20
MAVS,4,0.5299379050544477,3846799,20
PANK2,4,0.33608839301878435,3888839,20
RNF24,8,0.4567420893668649,3927309,20
SMOX,2,0.9117851695433908,4120980,20
ADRA1D,2,0.7848599211271327,4220631,20
PRNP,4,0.7104251921411673,4686236,20
PRND,2,0.8202130989850022,4721909,20
RASSF2,7,0.8578222891646521,4780023,20
SLC23A2,7,0.7606582943955315,4852356,20
TMEM230,7,0.4078603511846256,5068232,20
PCNA,7,0.40976206070804444,5114953,20
CDS2,7,0.5098110978483126,5126879,20
GPCPD1,7,0.3568833062634361,5544404,20
SHLD1,7,0.5338642759479995,5750393,20
TRMT6,7,0.0,5937228,20
MCM8,7,0.27771312524590297,5950652,20
CRLS1,7,0.3496960591086359,6006090,20
FERMT1,6,0.859053936017624,6074845,20
BMP2,5,0.8852603069703953,6767686,20
TMX4,7,0.66233453384406,7977346,20
PLCB1,5,0.7577918709393341,8077251,20
PLCB4,7,0.7238617194425188,9068763,20
PAK5,5,0.7958255549051596,9537389,20
ANKEF1,4,0.5660664779362617,9986126,20
MKKS,7,0.47781700939093974,10401009,20
SLX4IP,7,0.4506127119341887,10435305,20
JAG1,2,0.792640482861453,10637684,20
BTBD3,7,0.5539059647669291,11890723,20
SPTLC3,7,0.5188810504591842,13008972,20
ISM1,2,0.7686598345839611,13221274,20
TASP1,4,0.734934787914962,13389392,20
ESF1,7,0.718307250461645,13714322,20
NDUFAF5,4,0.6471363863793467,13785007,20
MACROD2,3,0.7489470696642369,13995369,20
FLRT3,3,0.8143569720576497,14322985,20
KIF16B,4,0.6536819611979188,16272104,20
SNRPB2,7,0.7978677189349389,16729961,20
BFSP1,7,0.7901192960077326,17493905,20
DSTN,7,0.6054338511867994,17570075,20
RRBP1,7,0.6484398198844932,17613678,20
SNX5,7,0.783084549227904,17941597,20
OVOL2,7,0.8342303591136209,17956979,20
MGME1,4,0.7292194339155909,17969018,20
PET117,2,0.7076022273413132,18137863,20
KAT14,7,0.694264375112766,18138118,20
ZNF133,7,0.7547627269592586,18288283,20
DZANK1,4,0.7525920076948429,18383367,20
POLR3F,7,0.7099821466165747,18467389,20
RBBP9,7,0.7033385655463644,18486540,20
SEC23B,7,0.649830703099988,18507520,20
SMIM26,4,0.7600102174203077,18567347,20
DTD1,8,0.7550079750807703,18587893,20
SLC24A3,4,0.8056852123332813,19212646,20
RIN2,2,0.6693450323285712,19757606,20
NAA20,7,0.7515098340520259,20017116,20
CRNKL1,3,0.8187090286612182,20034368,20
RALGAPA2,4,0.7650435156945687,20389530,20
KIZ,2,0.6786116213095985,21125983,20
XRN2,8,0.7346990760539164,21303331,20
THBD,4,0.8857422310774452,23045633,20
CD93,1,0.819543284320378,23079360,20
NXT1,4,0.8754066051515149,23350791,20
GZF1,2,0.9158343791788077,23362182,20
NAPB,4,0.7979548119523581,23374519,20
CST3,1,0.8262167077986944,23626706,20
SYNDIG1,5,0.7814438953473016,24469629,20
CST7,8,0.7499092259007345,24949269,20
APMAP,2,0.6929757714123923,24962925,20
ACSS1,7,0.7604199735060562,25006230,20
ENTPD6,4,0.6121209237795341,25195693,20
PYGB,4,0.7375314501767504,25248085,20
ABHD12,7,0.7958134714491487,25294743,20
GINS1,2,0.7273577259661452,25407673,20
NINL,4,0.737099400862679,25452697,20
NANP,2,0.6064917304188038,25612935,20
ZNF337,4,0.7962278613574673,25673195,20
FAM182B,8,0.7163267611394615,25762384,20
REM1,2,0.6991262692901299,31475288,20
HM13,2,0.8205568601594325,31514410,20
ID1,7,0.8432976349940913,31605283,20
COX4I2,1,0.8306435681779836,31637888,20
BCL2L1,2,0.4674383087677907,31664452,20
TPX2,2,0.6660191635157027,31739271,20
FOXS1,2,0.8324798750367337,31844301,20
DUSP15,4,0.701249877134148,31847637,20
TTLL9,4,0.8770702041968486,31870702,20
PDRG1,2,0.6388381861130388,31944337,20
CCM2L,6,0.7547015005730533,32010450,20
HCK,5,0.7985223037275635,32052188,20
TM9SF4,2,0.615784136877471,32109506,20
PLAGL2,2,0.7006382955233613,32192504,20
POFUT1,2,0.4196214321179659,32207880,20
KIF3B,2,0.59808737285529,32277651,20
ASXL1,2,0.5141152487014944,32358330,20
NOL4L,7,0.8622277397876291,32443059,20
C20orf203,2,0.8806018387487491,32631652,20
COMMD7,2,0.7487605498670256,32702691,20
DNMT3B,1,0.7991194250593889,32762385,20
MAPRE1,2,0.6282837705344786,32819954,20
CDK5RAP1,2,0.4872508481109512,33358839,20
SNTA1,2,0.5517977825162831,33407955,20
CBFA2T2,2,0.36134040696790304,33490075,20
NECAB3,2,0.596733330318689,33657087,20
C20orf144,2,0.7793714904994795,33662327,20
ACTL10,3,0.78127031146325,33666943,20
E2F1,2,0.7281327786124745,33675477,20
PXMP4,6,0.7913864842089073,33702758,20
ZNF341,5,0.609188618129169,33731657,20
CHMP4B,2,0.0,33811348,20
RALY,2,0.373551250202661,33993646,20
EIF2S2,2,0.4116705857721219,34088309,20
AHCY,2,0.6417267767082175,34280268,20
ITCH,2,0.40881839897020456,34363241,20
DYNLRB1,2,0.5365413720910635,34516409,20
MAP1LC3A,2,0.5745106963600561,34546854,20
PIGU,5,0.29068022049598685,34560542,20
NCOA6,5,0.3420722378995069,34689097,20
TP53INP2,5,0.6375670928112152,34704339,20
GGT7,5,0.4715658848141647,34844720,20
ACSS2,5,0.4913729823488381,34872146,20
GSS,5,0.24197590567870386,34928432,20
TRPC4AP,5,0.28838628393228694,35002404,20
EDEM2,5,0.3690199975984291,35115364,20
PROCR,5,0.7609611831463741,35172072,20
MMP24OS,5,0.2709148679019978,35201745,20
MMP24,5,0.5264410092804147,35226690,20
EIF6,5,0.0,35278911,20
UQCC1,5,0.2921806614110004,35302566,20
GDF5,4,0.8053053433084614,35433347,20
CEP250,5,0.37603155326168425,35455164,20
ERGIC3,5,0.2995364006908334,35542021,20
SPAG4,5,0.7412093851957764,35615892,20
CPNE1,5,0.45055396763704036,35626031,20
RBM12,5,0.5475903122598772,35648925,20
NFS1,5,0.49711156000321655,35668052,20
ROMO1,5,0.4662075799453883,35699272,20
RBM39,5,0.35606615802248365,35701347,20
PHF20,5,0.49892234482962794,35771974,20
SCAND1,5,0.610275850517495,35953617,20
CNBD2,1,0.8864416501160133,35954564,20
EPB41L1,2,0.6417739971042372,36091504,20
AAR2,5,0.5074302051750923,36236459,20
DLGAP4,2,0.6847617246229432,36306336,20
MYL9,3,0.8185234316309802,36541497,20
TGIF2,7,0.8826164883885171,36573488,20
RAB5IF,5,0.7438351602339054,36605779,20
SLA2,8,0.3550455449089861,36612318,20
NDRG3,2,0.6525966648778522,36651766,20
DSN1,2,0.7904386795471485,36751791,20
SOGA1,2,0.685366960071162,36777447,20
TLDC2,7,0.6803684154176122,36876121,20
SAMHD1,2,0.8097258258764874,36889773,20
RBL1,5,0.8015789036938392,36996349,20
MROH8,3,0.8782103365625695,37101226,20
RPN2,2,0.9263834373057906,37178410,20
MANBAL,5,0.6534040927011759,37289638,20
SRC,5,0.7130596263965956,37344685,20
BLCAP,5,0.7016293874592527,37492472,20
CTNNBL1,2,0.45997523416703545,37693955,20
TTI1,5,0.5996614519475276,37983007,20
RPRD1B,2,0.5392382716593891,38033546,20
TGM2,6,0.818468267371018,38127385,20
KIAA1755,8,0.8893117073900488,38210503,20
BPI,3,0.4142250399298093,38304123,20
RALGAPB,2,0.616269133512675,38472816,20
ARHGAP40,1,0.8316189637156292,38601934,20
ACTR5,2,0.6625586345275829,38748460,20
PPP1R16B,7,0.5159545590898023,38805697,20
FAM83D,5,0.79271374237726,38926312,20
DHX35,2,0.6349353763472452,38962299,20
MAFB,2,0.684085238305068,40685848,20
TOP1,4,0.7041013042286708,41028822,20
PLCG1,7,0.742680563150143,41136960,20
ZHX3,7,0.7495118156752452,41178448,20
LPIN3,4,0.8048054303710659,41340920,20
EMILIN3,7,0.9191679463111493,41359962,20
CHD6,1,0.7242209592240517,41402083,20
PTPRT,4,0.8381448958031543,42072752,20
SRSF6,6,0.5096010952688397,43457893,20
L3MBTL1,4,0.8207938233805256,43489442,20
IFT52,6,0.6726681104401955,43590931,20
TOX2,6,0.6728069512522437,43914852,20
OSER1,6,0.4230197415268905,44195939,20
FITM2,6,0.33271745235312067,44302840,20
TTPAL,6,0.34106164265482153,44475874,20
SERINC3,6,0.2791136430453244,44496221,20
PKIG,6,0.8134803520568078,44531785,20
ADA,6,0.8108316773149541,44619522,20
KCNK15,6,0.6087058796626237,44745865,20
YWHAB,6,0.3514092575755937,44885702,20
PABPC1L,6,0.5903571674066881,44910062,20
TOMM34,6,0.319846653200071,44942130,20
STK4,6,0.41943241945493737,44966479,20
KCNS1,4,0.8522373392422182,45091214,20
SLPI,6,0.795223128229841,45252239,20
SDC4,6,0.7998693073616434,45325288,20
SYS1,6,0.46445264996599434,45361937,20
SYS1-DBNDD2,6,0.762392890372577,45363200,20
TP53TG5,6,0.691072550485758,45372557,20
DBNDD2,7,0.814122909485486,45406057,20
PIGT,6,0.4469103588659967,45416084,20
WFDC2,8,0.9205791436360851,45469753,20
WFDC3,6,0.5675096821307618,45747944,20
DNTTIP1,6,0.0,45791954,20
UBE2C,6,0.5548996730215126,45812576,20
SNX21,6,0.3313700041396177,45833799,20
ACOT8,6,0.28429229065156725,45841721,20
ZSWIM3,6,0.6750655538476211,45857614,20
ZSWIM1,6,0.3291214441885517,45881227,20
SPATA25,6,0.46286366666142287,45886489,20
NEURL2,6,0.5553551776700385,45888625,20
CTSA,6,0.445869907642787,45890144,20
PLTP,5,0.8654804344770228,45898621,20
PCIF1,6,0.2983437902368017,45934683,20
ZNF335,6,0.5350444381665873,45948660,20
SLC12A5,6,0.8199957597119956,46021690,20
NCOA5,6,0.523249213651455,46060991,20
CD40,7,0.5821255116301842,46118272,20
CDH22,7,0.5017486817100267,46173733,20
SLC35C2,6,0.5649273745678997,46345980,20
ELMO2,6,0.5239535703807123,46366050,20
ZNF334,6,0.7602128434832541,46499630,20
SLC13A3,1,0.7255724070252665,46557823,20
TP53RK,1,0.610534185569525,46684365,20
SLC2A10,1,0.6638191431463605,46709649,20
EYA2,5,0.7135377522158177,46894624,20
ZMYND8,6,0.6344536442950288,47209214,20
NCOA3,1,0.39748959991441923,47501887,20
SULF2,1,0.6042658243483929,47656348,20
PREX1,3,0.8599780754626153,48624252,20
ARFGEF2,1,0.4702950844802136,48921711,20
CSE1L,1,0.42198141680591805,49046246,20
STAU1,1,0.4532348554194201,49113339,20
DDX27,1,0.7539222255642206,49219295,20
ZNFX1,1,0.6646480186838535,49237946,20
KCNB1,6,0.7787261565820742,49293394,20
PTGIS,4,0.7928169445620085,49503874,20
B4GALT5,3,0.7286096376166102,49632945,20
SLC9A8,7,0.8080078874802203,49812713,20
SPATA2,1,0.8158843854902527,49903391,20
RNF114,2,0.8013187764216676,49936336,20
SNAI1,5,0.7133577017241945,49982980,20
UBE2V1,3,0.8468960954766789,50081124,20
TMEM189,5,0.8819025507508754,50118254,20
CEBPB,4,0.7944732997555559,50190734,20
PTPN1,8,0.8642614625173526,50510321,20
RIPOR3,7,0.7731480417550091,50586108,20
BCAS4,3,0.5628330024692069,50794894,20
ADNP,3,0.5199931141454999,50888916,20
DPM1,3,0.5488686928110522,50934867,20
MOCS3,3,0.5856620729583895,50958826,20
KCNG1,3,0.7385495084692326,51003656,20
NFATC2,3,0.7040181544805004,51386957,20
ATP9A,3,0.63452514544416,51596514,20
SALL4,1,0.8232675403754974,51782331,20
ZFP64,1,0.6440968169138932,52051663,20
TSHZ2,1,0.7433073845271367,52972358,20
ZNF217,4,0.8154059302650031,53567065,20
PFDN4,1,0.7633771106734818,54208087,20
FAM210B,1,0.6793413607494239,56358974,20
AURKA,1,0.6416165539844558,56369389,20
CSTF1,1,0.6051959149812702,56392371,20
CASS4,8,0.0,56412112,20
RTF2,1,0.6744221572134987,56468585,20
GCNT7,1,0.7973047159743847,56491492,20
FAM209B,3,0.8488811461593537,56533246,20
TFAP2C,8,0.5913993794955429,56629306,20
BMP7,3,0.5364471710281045,57168753,20
RAE1,8,0.3049387129066,57351223,20
RBM38,8,0.41247794192697607,57391396,20
ZBP1,5,0.7274115649814905,57603846,20
PMEPA1,8,0.6528638833288732,57648392,20
RAB22A,8,0.25229676841225124,58309715,20
VAPB,8,0.19593477626340916,58389122,20
STX16,1,0.5653170797019803,58651253,20
STX16-NPEPL1,7,0.8303787990441152,58651434,20
NPEPL1,6,0.5442526303902085,58689131,20
GNAS,1,0.5582527372344792,58839718,20
NELFCD,1,0.5283598110643528,58981208,20
CTSZ,7,0.801575265750807,58995185,20
ATP5F1E,1,0.6713244786999241,59025475,20
PRELID3B,6,0.5500748896861716,59033145,20
ZNF831,6,0.8128340935883603,59123381,20
EDN3,3,0.629609848830974,59300443,20
SYCP2,1,0.7772805830509966,59863564,20
FAM217B,1,0.7484814679591694,59933764,20
PPP1R3D,1,0.5846798468128889,59936663,20
CDH26,1,0.6722468480741367,59958427,20
CDH4,1,0.6109314918504338,61252261,20
TAF4,1,0.15535445004956017,61953469,20
LSM14B,1,0.08155517903450016,62122461,20
PSMA7,1,0.0,62136733,20
SS18L1,1,0.07084710753579204,62143769,20
MTG2,1,0.36083489373046596,62183029,20
OSBPL2,1,0.42059846971584325,62231922,20
ADRM1,1,0.3956632406074351,62302093,20
LAMA5,1,0.4812787219510034,62307955,20
RPS21,1,0.3587246693245001,62387103,20
CABLES2,1,0.5113651597771449,62388632,20
RBBP8NL,2,0.8052633475785782,62410237,20
SLCO4A1,3,0.8151061624287586,62642503,20
MRGBP,3,0.6056005280535207,62796473,20
OGFR,1,0.6859682647538812,62804835,20
COL9A3,8,0.7144833916496398,62816244,20
TCFL5,1,0.6733439754582928,62841115,20
DIDO1,3,0.3599048381508366,62877738,20
GID8,3,0.38663513371196356,62938147,20
SLC17A9,3,0.7966458895661593,62952707,20
YTHDF1,3,0.29865523840866304,63195429,20
ARFGAP1,3,0.4656173528523484,63272785,20
PPDPF,3,0.38545471800193865,63520765,20
PTK6,3,0.4839604092789399,63528001,20
SRMS,3,0.5392079591987539,63540810,20
FNDC11,3,0.553164870878383,63547891,20
HELZ2,3,0.5056273116939309,63558086,20
GMEB2,3,0.4326673438250236,63587602,20
STMN3,2,0.7562821365543553,63639705,20
RTEL1,3,0.5898383350405974,63657810,20
RTEL1-TNFRSF6B,3,0.6912478284473567,63659300,20
ARFRP1,3,0.4111006320772713,63698642,20
ZGPAT,3,0.49240361256366083,63707465,20
LIME1,3,0.5580952629606085,63736283,20
SLC2A4RG,3,0.4174190415203699,63739776,20
ZBTB46,3,0.5037729222337637,63743666,20
TPD52L2,3,0.263740183086837,63865228,20
DNAJC5,3,0.3480396346839397,63895126,20
UCKL1,3,0.32296373628816566,63939829,20
ZNF512B,3,0.2830359738991638,63956704,20
SAMD10,3,0.30360178165565055,63974116,20
PRPF6,3,0.0,63981132,20
C20orf204,3,0.6434048286206122,64034344,20
SOX18,3,0.6179426181741732,64047582,20
TCEA2,8,0.30618153280699956,64049836,20
RGS19,8,0.3742549331167311,64073181,20
OPRL1,3,0.6442164089133899,64080082,20
PCMTD2,8,0.16079908677579702,64255695,20
