# Supplementary material for: Gene Co-Expression in Breast Cancer: A Matter of Distance
Source: Front Oncol. 2021 Nov 17;11:726493. doi: 10.3389/fonc.2021.726493 (PMC8636045; doi:10.3389/fonc.2021.726493)
Supplement: Supplementary Material S13 — Piece-wise permutation p-values of the KS statistics, calculated for all bins obtained in Supplementary Material S8 , in every chromosomal region for each phenotype. [file DataSheet_13.zip › SuppMat10/SuppMat10/Clusters/Her2/Her2-chr21-clusters.tsv]

gname,clusterid,assignmentcost,gstart,chromosome
GATD3B,1,0.807139628880331,5079294,21
SIK1B,2,0.7997309121057183,6111134,21
U2AF1L5,2,0.8828832644984406,6484623,21
RBM11,1,0.7632251473925159,14216130,21
HSPA13,1,0.5677644689204081,14371115,21
SAMSN1,1,0.9162139379880684,14485228,21
NRIP1,1,0.6619820989609593,14961235,21
USP25,1,0.5167514245863674,15730025,21
CXADR,1,0.6765080507413427,17513043,21
BTG3,1,0.5861623759407204,17593653,21
C21orf91,1,0.5758114883340159,17788974,21
CHODL,2,0.7286465929434766,17901263,21
NCAM2,1,0.916038418059805,20998409,21
MRPL39,1,0.31011953129866576,25585656,21
JAM2,2,0.8961654688020346,25639258,21
ATP5PF,1,0.27595595650762794,25716503,21
GABPA,1,0.0,25734570,21
APP,1,0.4770587388679459,25880550,21
CYYR1,1,0.8286461687817166,26466209,21
ADAMTS1,1,0.9472290384655973,26835755,21
ADAMTS5,2,0.9507020874610326,26917922,21
N6AMT1,2,0.6645227266018447,28872191,21
LTN1,2,0.6931869974463982,28928144,21
RWDD2B,1,0.6175559152181336,29004384,21
USP16,1,0.6650030185354625,29024629,21
CCT8,2,0.620785561210039,29055805,21
MAP3K7CL,2,0.8075591190146132,29077471,21
BACH1,1,0.638947825540078,29194071,21
TIAM1,2,0.5617214095795535,31118416,21
SOD1,2,0.5137258746977753,31659622,21
SCAF4,2,0.45367252209383513,31671033,21
HUNK,1,0.6704419333849668,31873020,21
MIS18A,2,0.6196071970700046,32268228,21
URB1,2,0.5775912761480492,32311018,21
EVA1C,2,0.6672274601210727,32412006,21
TCP10L,1,0.7543212375306203,32573721,21
CFAP298,1,0.6260532217734027,32592079,21
SYNJ1,2,0.40464321594287855,32628759,21
PAXBP1,2,0.45602726680768324,32733899,21
IFNAR2,2,0.7717369390038162,33229901,21
IL10RB,2,0.5303103020335862,33266367,21
IFNAR1,2,0.38114476907420125,33324429,21
IFNGR2,2,0.4415155193455327,33402896,21
TMEM50B,2,0.5339557348286283,33432485,21
DNAJC28,2,0.5922117641062735,33485530,21
GART,2,0.5548974053391671,33503931,21
SON,2,0.6462785751915355,33543038,21
DONSON,2,0.6277899000684504,33559542,21
CRYZL1,2,0.5473948858762407,33589341,21
ITSN1,2,0.5937925526510865,33642400,21
ATP5PO,2,0.4044173295068295,33903453,21
MRPS6,2,0.5924185547662371,34073224,21
SLC5A3,1,0.7884238778976369,34073578,21
KCNE2,2,0.7662048335321514,34364024,21
KCNE1,2,0.9039121013812329,34446688,21
RCAN1,1,0.728897348422127,34513142,21
CLIC6,1,0.9035681939370073,34669389,21
RUNX1,1,0.8841952829282321,34787801,21
SETD4,2,0.29134794661571706,36034541,21
CBR1,2,0.6953962091075894,36069941,21
CBR3,2,0.5400356323970136,36135079,21
DOP1B,2,0.35669334861940016,36156782,21
MORC3,2,0.43240475062494244,36320189,21
CHAF1B,2,0.4231731699029305,36385392,21
SIM2,2,0.6376163335583738,36699133,21
HLCS,2,0.3550230311306931,36750888,21
PIGP,2,0.4490290502173365,37059170,21
TTC3,2,0.38121543542792546,37073226,21
VPS26C,2,0.30312048041982476,37223420,21
DYRK1A,2,0.26984722874296163,37365573,21
KCNJ15,2,0.8911653108406901,38155549,21
ERG,1,0.9122995154403729,38380027,21
ETS2,2,0.608785021066701,38805183,21
PSMG1,2,0.28213472195925404,39174769,21
BRWD1,2,0.0,39184176,21
HMGN1,2,0.18894397257891016,39342315,21
WRB,2,0.2593336322894806,39377698,21
LCA5L,2,0.3466004231490434,39405844,21
DSCAM,2,0.8637723323554063,40010999,21
BACE2,2,0.7775284095966783,41167801,21
MX2,1,0.8879599335426674,41361999,21
MX1,2,0.7382849036146962,41420304,21
TMPRSS2,2,0.7062082139079218,41464305,21
RIPK4,2,0.6931158941234264,41739369,21
PRDM15,2,0.3612280057459931,41798225,21
C2CD2,2,0.6254435791022984,41885112,21
ZBTB21,2,0.48344377117735404,41986831,21
ABCG1,2,0.883147286158384,42199689,21
TMPRSS3,1,0.9480781656488491,42371837,21
UBASH3A,2,0.8884276479972969,42403447,21
RSPH1,2,0.513425768637276,42472486,21
SLC37A1,2,0.3929012575425843,42496008,21
PDE9A,1,0.8191883402096929,42653621,21
WDR4,2,0.3999779702491836,42843094,21
NDUFV3,2,0.28407251521932086,42879644,21
PKNOX1,2,0.579890300853026,42974510,21
U2AF1,2,0.5084596765911924,43092956,21
HSF2BP,2,0.560544132003765,43529186,21
RRP1B,2,0.2802663502326944,43659560,21
PDXK,2,0.5170136976522341,43719094,21
CSTB,2,0.8199995314866131,43772511,21
RRP1,2,0.28469648206432074,43789513,21
AGPAT3,2,0.31898077197785935,43865223,21
TRAPPC10,2,0.3276297602160183,44012309,21
ICOSLG,2,0.6951873778542568,44217014,21
PFKL,2,0.31748354902883935,44300051,21
CFAP410,2,0.4828069128472734,44328944,21
TRPM2,2,0.6572665379429325,44350163,21
LRRC3,2,0.7365442517150127,44455510,21
TSPEAR,1,0.8895326182760205,44497893,21
UBE2G2,2,0.36328996512327005,44768580,21
SUMO3,2,0.39089677164446224,44805617,21
PTTG1IP,2,0.3385981497874234,44849585,21
ITGB2,1,0.8523387033600578,44885953,21
FAM207A,2,0.338533110201544,44940012,21
ADARB1,2,0.6339382203697751,45073853,21
POFUT2,2,0.5504461106398907,45263928,21
COL18A1,2,0.8917314530198531,45405165,21
SLC19A1,2,0.5124648788467294,45493572,21
PCBP3,1,0.8146061427815059,45643694,21
COL6A1,1,0.9576030465903004,45981737,21
COL6A2,2,0.8425486514530461,46098097,21
FTCD,1,0.8670318988043988,46136262,21
SPATC1L,2,0.5075367899606984,46161148,21
LSS,2,0.48004682758030315,46188141,21
MCM3AP,2,0.48366664352622135,46235133,21
YBEY,2,0.607350954258016,46286342,21
C21orf58,2,0.443400670268875,46300181,21
PCNT,2,0.42642310427050156,46324141,21
DIP2A,2,0.34862617363929915,46458891,21
PRMT2,2,0.2549265916806359,46635595,21
