# Supplementary material for: Gene Co-Expression in Breast Cancer: A Matter of Distance
Source: Front Oncol. 2021 Nov 17;11:726493. doi: 10.3389/fonc.2021.726493 (PMC8636045; doi:10.3389/fonc.2021.726493)
Supplement: Supplementary Material S13 — Piece-wise permutation p-values of the KS statistics, calculated for all bins obtained in Supplementary Material S8 , in every chromosomal region for each phenotype. [file DataSheet_13.zip › SuppMat10/SuppMat10/Clusters/Her2/Her2-chr22-clusters.tsv]

gname,clusterid,assignmentcost,gstart,chromosome
IL17RA,2,0.6343680554058824,17084954,22
TMEM121B,4,0.9031255676263379,17116299,22
HDHD5,2,0.6651166474067689,17137511,22
ADA2,4,0.7840426613184777,17178790,22
SLC25A18,2,0.8524414118426469,17563450,22
ATP6V1E1,2,0.6264600028507843,17592136,22
BCL2L13,2,0.5446701460813437,17628855,22
BID,2,0.758295411125222,17734138,22
MICAL3,2,0.5483096010954058,17787649,22
PEX26,2,0.3975309465585448,18077920,22
USP18,2,0.6325206458831805,18149899,22
RIMBP3,1,0.5480388642831233,18605815,22
DGCR6,2,0.745807774295856,18906028,22
PRODH,2,0.8138809860990268,18912777,22
DGCR2,2,0.5304297878447057,19036282,22
ESS2,2,0.4528782230766879,19130279,22
SLC25A1,2,0.5056705002256767,19175581,22
CLTCL1,4,0.9341125068712735,19179473,22
HIRA,2,0.5391374860228473,19330698,22
C22orf39,2,0.4664881113525241,19351368,22
MRPL40,2,0.5897524743348723,19431902,22
UFD1,2,0.5274011867531536,19449911,22
CDC45,2,0.5747557985192747,19479459,22
CLDN5,3,0.7330679856542937,19523024,22
SEPT5,6,0.8004473377527547,19714503,22
TBX1,6,0.8191044943898966,19756703,22
GNB1L,2,0.685857370241914,19783223,22
RTL10,2,0.5694201143428944,19846138,22
TXNRD2,2,0.5623198546501951,19875517,22
COMT,2,0.6447686724992991,19941607,22
ARVCF,2,0.6588641170702654,19969896,22
TANGO2,2,0.5190823625697331,20017014,22
DGCR8,2,0.5871955794282707,20080232,22
TRMT2A,2,0.3381841146575282,20111875,22
RANBP1,2,0.0,20115938,22
ZDHHC8,6,0.7353133158016958,20129456,22
CCDC188,5,0.7928664651944924,20148427,22
RTN4R,2,0.5047054046743532,20241415,22
DGCR6L,2,0.39094310489564155,20314276,22
ZNF74,2,0.43230754742793975,20394115,22
SCARF2,6,0.7536027507022498,20424815,22
KLHL22,2,0.4614694320721904,20441519,22
MED15,2,0.4529939103999212,20495913,22
PI4KA,2,0.5386346620699026,20707691,22
SNAP29,2,0.5307835603969646,20859007,22
CRKL,2,0.4535583584502011,20917407,22
AIFM3,5,0.8960694755224626,20965108,22
LZTR1,2,0.559772591977179,20982269,22
THAP7,2,0.49501078540281684,20999104,22
SLC7A4,6,0.8874935171599012,21028718,22
HIC2,2,0.5539733691491278,21417371,22
TMEM191C,2,0.651029620432009,21466423,22
UBE2L3,2,0.5795185295524901,21549447,22
YDJC,6,0.5702202054370791,21628089,22
CCDC116,1,0.5934957340542624,21632716,22
SDF2L1,6,0.7030931233201154,21642302,22
PPIL2,1,0.45090136574717943,21666009,22
YPEL1,1,0.6283651256451951,21697536,22
MAPK1,2,0.599764885961477,21754500,22
PPM1F,1,0.790130934701101,21919425,22
TOP3B,6,0.7395378453695032,21957025,22
ZNF280B,6,0.6115070092100505,22484421,22
IGLL5,4,0.9247296604887079,22887780,22
RSPH14,5,0.8039753263714711,23059415,22
GNAZ,6,0.7195512450886189,23070519,22
RAB36,3,0.747991080897803,23145326,22
BCR,6,0.42096745151161763,23179704,22
DRICH1,6,0.7760741137683164,23608452,22
RGL4,3,0.8120321923936777,23688136,22
ZNF70,6,0.46877652296244876,23738682,22
CHCHD10,6,0.585572644544321,23765834,22
MMP11,3,0.7876873473366216,23768226,22
SMARCB1,6,0.0,23786931,22
DERL3,2,0.8335553883367224,23834503,22
SLC2A11,6,0.4580212688835744,23856703,22
MIF,6,0.7579390321389532,23894383,22
DDTL,6,0.5811688284851138,23966888,22
DDT,6,0.5886847487944293,23971365,22
CABIN1,6,0.3734641774118701,24011192,22
SUSD2,6,0.7755287990220462,24181487,22
GGT5,1,0.785480359333201,24219654,22
SPECC1L,6,0.6060805497333448,24270817,22
ADORA2A,6,0.786085358450702,24417879,22
UPB1,5,0.8832094354821787,24494107,22
GUCD1,2,0.6093581083670927,24540423,22
SNRPD3,6,0.44765586941115987,24555958,22
LRRC75B,6,0.8269054756940684,24585620,22
SGSM1,6,0.8178192664405931,24806169,22
KIAA1671,3,0.6048042107853155,24952730,22
CRYBB3,4,0.905185108376812,25199858,22
CRYBB2,1,0.6560987166966199,25212564,22
LRP5L,2,0.5024785022745502,25351418,22
GRK3,2,0.8015438288673191,25564675,22
ASPHD2,5,0.8502959823556121,26429260,22
HPS4,3,0.49889999071791447,26443423,22
SRRD,3,0.47634612966187717,26483877,22
TFIP11,3,0.4267057818336323,26491225,22
TPST2,6,0.6639091682727196,26521996,22
CRYBB1,6,0.7519614723459374,26599278,22
MN1,4,0.7936090772891459,27748277,22
PITPNB,3,0.5261898239112424,27851669,22
TTC28,5,0.824124098400036,27978014,22
CHEK2,1,0.5136139328709937,28687743,22
HSCB,3,0.5127209879468945,28742039,22
CCDC117,3,0.7478917146668007,28772674,22
ZNRF3,2,0.895398543574018,28883592,22
EMID1,3,0.6711165553594862,29205896,22
RHBDD3,5,0.6099289698059209,29259872,22
EWSR1,1,0.6466992828446081,29268009,22
GAS2L1,6,0.6267253408116598,29306582,22
RASL10A,1,0.7288535002174212,29312933,22
AP1B1,3,0.6343031477533867,29327680,22
NEFH,5,0.8115669531185689,29480230,22
THOC5,3,0.551329137330506,29505879,22
NIPSNAP1,3,0.40665224866181404,29554808,22
NF2,3,0.6412267586551084,29603556,22
CABP7,4,0.7912258669809589,29720003,22
ZMAT5,1,0.5434746412877469,29730956,22
UQCR10,3,0.46672264581032885,29767369,22
ASCC2,2,0.7531241554276906,29788609,22
MTMR3,3,0.4952382118376317,29883155,22
LIF,3,0.8808950615838094,30240453,22
OSM,5,0.7078383400047582,30262829,22
CASTOR1,6,0.6424202450897325,30285117,22
TBC1D10A,3,0.4607611802556466,30291990,22
SF3A1,3,0.3935685251109169,30331988,22
CCDC157,3,0.48377907223259287,30356635,22
RNF215,3,0.4782202994283926,30368811,22
SEC14L2,2,0.8265295103282779,30396941,22
MTFP1,1,0.6289293812058727,30425623,22
SEC14L6,6,0.9241438932944167,30522799,22
GAL3ST1,6,0.8466854349012125,30554635,22
PES1,3,0.3667805565699781,30576625,22
TCN2,1,0.5337010152655455,30606838,22
SLC35E4,3,0.7996926974146614,30635781,22
DUSP18,1,0.5791865430350689,30652051,22
OSBP2,3,0.7396086343269268,30693782,22
MORC2,4,0.6525713909266172,30925130,22
SMTN,3,0.6565970142453341,31064105,22
SELENOM,3,0.6674053305236465,31104772,22
INPP5J,3,0.5665250500361727,31122731,22
RNF185,3,0.3167927625388043,31160182,22
LIMK2,3,0.3110304597621495,31212239,22
PIK3IP1,3,0.40626623451958777,31281593,22
PATZ1,3,0.329883839905758,31325804,22
DRG1,3,0.17079957459402906,31399523,22
EIF4ENIF1,3,0.0,31436977,22
SFI1,3,0.3628499635325917,31488688,22
PISD,3,0.6648360265928308,31618491,22
PRR14L,3,0.3119147812237638,31676256,22
DEPDC5,3,0.3161222377333055,31753867,22
YWHAH,3,0.44687042675795396,31944522,22
SLC5A1,1,0.8081598202034198,32043032,22
SLC5A4,5,0.8243519443825695,32218476,22
RTCB,3,0.39829688193881385,32387582,22
FBXO7,3,0.518894189505727,32474676,22
SYN3,5,0.8388195687437187,32512552,22
TIMP3,4,0.890004689523979,32801701,22
LARGE1,3,0.705232342633858,33162226,22
HMGXB4,1,0.38127755807124497,35257452,22
TOM1,1,0.5416817823968081,35299275,22
MCM5,1,0.47426588447410556,35400134,22
RASD2,1,0.5400641756163292,35540831,22
MB,6,0.6102752152514428,35606764,22
APOL6,1,0.4572481152610295,35648446,22
RBFOX2,1,0.5536857608536125,35738736,22
APOL3,1,0.618627468820534,36140330,22
APOL4,4,0.5632082967290233,36189124,22
APOL2,1,0.5813357543016194,36226209,22
APOL1,1,0.5439635065841794,36253010,22
MYH9,1,0.6962040696867067,36281277,22
TXN2,1,0.2953381601509114,36467046,22
FOXRED2,1,0.5117282658941994,36487190,22
EIF3D,1,0.3663379812331867,36510855,22
IFT27,1,0.5086319140405036,36758202,22
NCF4,5,0.8305180100499129,36860988,22
CSF2RB,5,0.8443842594058729,36913628,22
TST,1,0.36496127312590765,37010859,22
MPST,1,0.32026450985345856,37019635,22
KCTD17,1,0.7543637308720866,37051736,22
IL2RB,6,0.8966208815838399,37125843,22
C1QTNF6,6,0.8226164454579024,37180166,22
RAC2,3,0.9162474700445545,37225270,22
CYTH4,1,0.8904474317456899,37282027,22
MFNG,1,0.8949105176865021,37469063,22
CARD10,1,0.6804302502943156,37490362,22
CDC42EP1,1,0.685617578570667,37560480,22
LGALS2,6,0.7905291015192801,37570248,22
GGA1,1,0.24001190483696522,37608725,22
SH3BP1,1,0.7464148301024538,37634654,22
PDXP,4,0.8559046904510124,37658723,22
LGALS1,5,0.8277953858960139,37675636,22
NOL12,1,0.3479578291336658,37681673,22
TRIOBP,1,0.4074085487673903,37697048,22
H1F0,1,0.6344204747837277,37805093,22
GCAT,3,0.5327778273332155,37807905,22
ANKRD54,1,0.25795440739923403,37830855,22
EIF3L,1,0.46817848361853676,37848868,22
MICALL1,1,0.48845642150746904,37905657,22
C22orf23,5,0.7309503155340483,37943050,22
POLR2F,1,0.873954913811789,37952607,22
PICK1,1,0.3300562434606853,38056311,22
SLC16A8,2,0.81521558744262,38078134,22
BAIAP2L2,4,0.7934192927913936,38084900,22
PLA2G6,1,0.6646153994264997,38111495,22
MAFF,1,0.7157357787216193,38200767,22
TMEM184B,1,0.3852994882845774,38219291,22
CSNK1E,1,0.4157275726902938,38290691,22
KDELR3,6,0.9208004031784005,38468078,22
DDX17,1,0.5843661010235102,38483438,22
DMC1,1,0.5203088920994396,38518948,22
FAM227A,1,0.4380879545780789,38578120,22
CBY1,4,0.6706225486379622,38656636,22
TOMM22,4,0.6027540847843008,38681957,22
JOSD1,2,0.7068697351683351,38685543,22
GTPBP1,1,0.262216341335743,38705742,22
SUN2,1,0.4640453853172867,38734725,22
DNAL4,1,0.29776147132950925,38778508,22
NPTXR,1,0.5674948274642209,38818452,22
CBX6,1,0.5725750285041342,38861450,22
APOBEC3B,1,0.5343051349631728,38982347,22
APOBEC3C,2,0.6955501683234202,39014257,22
APOBEC3D,1,0.3814836249074812,39021113,22
APOBEC3F,1,0.5143380270788732,39040604,22
APOBEC3G,3,0.7369359422542714,39077067,22
APOBEC3H,4,0.8500478754557099,39097224,22
CBX7,1,0.2829050161602278,39120167,22
PDGFB,1,0.594549796129431,39223359,22
RPL3,4,0.7622457568354228,39312882,22
SYNGR1,1,0.57368292610393,39349925,22
TAB1,1,0.0,39399778,22
MGAT3,6,0.8898002504275486,39457012,22
MIEF1,1,0.2436191777030996,39499432,22
ATF4,1,0.5218802698987726,39519695,22
RPS19BP1,4,0.6284847734797389,39529093,22
CACNA1I,6,0.6678014040619782,39570753,22
GRAP2,5,0.9259599305650208,39901082,22
FAM83F,4,0.6264110925588037,39994954,22
TNRC6B,4,0.5356701942707536,40044817,22
ADSL,4,0.4635533192528999,40346500,22
SGSM3,4,0.48925743142316214,40370591,22
MRTFA,4,0.5402302106417938,40410281,22
SLC25A17,4,0.5334649879407183,40769630,22
ST13,4,0.4410380902932527,40824535,22
XPNPEP3,4,0.0,40857077,22
RBX1,4,0.5383629448568499,40951347,22
EP300,4,0.6277644298003455,41092592,22
L3MBTL2,4,0.41557394749441934,41205282,22
CHADL,6,0.7234933409197788,41229510,22
RANGAP1,4,0.4561241359020132,41245611,22
ZC3H7B,4,0.4188392166828939,41301525,22
TEF,6,0.7403420276979955,41367333,22
TOB2,4,0.5817688029180241,41433494,22
PHF5A,4,0.4524690960194857,41459717,22
ACO2,4,0.48554156237953805,41469117,22
POLR3H,4,0.4866266087844954,41525799,22
CSDC2,6,0.8365887204744643,41561010,22
PMM1,4,0.6264098103401549,41576900,22
DESI1,4,0.6344632390196147,41598028,22
XRCC6,4,0.5124330816284886,41621119,22
SNU13,4,0.5976737075481809,41673933,22
C22orf46,4,0.7156805489093698,41688877,22
MEI1,5,0.8686313561914568,41699503,22
CCDC134,4,0.6450092272125117,41800679,22
SREBF2,4,0.6284113478897764,41833079,22
CENPM,4,0.681854747747313,41938737,22
SEPT3,5,0.7782876663378746,41969475,22
WBP2NL,4,0.8213427869857568,41998725,22
NAGA,5,0.5183748625315403,42058354,22
PHETA2,5,0.8962996848864466,42074248,22
SMDT1,5,0.6604673361364124,42079691,22
NDUFA6,5,0.6600480421420132,42085525,22
CYP2D6,5,0.9169873654179392,42126499,22
TCF20,4,0.5705735857197352,42160013,22
NFAM1,3,0.8604305442720682,42380410,22
RRP7A,5,0.6847250798545541,42508344,22
POLDIP3,4,0.5547993145205974,42583721,22
CYB5R3,4,0.7025368006265901,42617840,22
A4GALT,4,0.8420268993072426,42692121,22
ARFGAP3,5,0.7850901172628516,42796502,22
PACSIN2,4,0.6082901748657231,42835412,22
TTLL1,4,0.5341625000248265,43039516,22
BIK,4,0.6713967628593808,43110750,22
MCAT,4,0.4605814994071279,43132206,22
TSPO,4,0.6439968572747556,43151547,22
TTLL12,4,0.7089381591517245,43166622,22
SCUBE1,5,0.8788149112027296,43197280,22
MPPED1,4,0.8993330039104049,43411196,22
EFCAB6,6,0.7214500625064032,43528744,22
SULT4A1,5,0.7074797398824133,43824509,22
SAMM50,4,0.5246350623828814,43955442,22
PARVB,1,0.7511250058740933,43999211,22
PARVG,4,0.8630340320858505,44172956,22
SHISAL1,5,0.8592323771516488,44243665,22
RTL6,4,0.6194852373131366,44492583,22
PRR5,4,0.6139537042164673,44668547,22
PRR5-ARHGAP8,4,0.8319734549366142,44702233,22
ARHGAP8,4,0.6155307925694415,44752558,22
PHF21B,4,0.9180967811884895,44881162,22
NUP50,4,0.5529949139551209,45163925,22
KIAA0930,4,0.6541286386020482,45190338,22
FAM118A,4,0.7492712339216047,45308968,22
SMC1B,3,0.8472199510247895,45344063,22
RIBC2,4,0.7435420760073017,45413691,22
FBLN1,2,0.8894978563279266,45502238,22
ATXN10,4,0.5700003428664749,45671798,22
WNT7B,4,0.8682520584230652,45920366,22
PRR34,5,0.7318758580035318,46049478,22
PPARA,4,0.9481236555150474,46150521,22
CDPF1,1,0.6891818033026698,46244011,22
PKDREJ,5,0.78113110384639,46255663,22
TTC38,5,0.763128916721348,46267961,22
GTSE1,5,0.607343390376067,46296870,22
TRMU,5,0.49711393251789593,46330875,22
CELSR1,5,0.6863430662617436,46360834,22
GRAMD4,5,0.5477153979347114,46576012,22
CERK,4,0.7874663603431505,46684410,22
TBC1D22A,5,0.4919077571719841,46762617,22
BRD1,5,0.40017126025493444,49773283,22
ZBED4,5,0.26972230380814255,49853844,22
ALG12,5,0.4611889012086139,49900229,22
CRELD2,5,0.4558088102566059,49918167,22
PIM3,5,0.5722063141551026,49960768,22
MOV10L1,2,0.8337774685514598,50089879,22
PANX2,5,0.773853802883382,50170731,22
TRABD,5,0.34305925065057674,50185915,22
SELENOO,5,0.40697375286284354,50200979,22
TUBGCP6,5,0.0,50217689,22
HDAC10,5,0.4366200696235828,50245183,22
MAPK12,6,0.7507051488400938,50245450,22
MAPK11,5,0.6635973362511913,50263713,22
PLXNB2,5,0.5102766802671037,50274979,22
DENND6B,5,0.5017048349518232,50309030,22
PPP6R2,5,0.36651015231255857,50343304,22
SBF1,5,0.3672264423036019,50445000,22
ADM2,5,0.6586928513342882,50481543,22
LMF2,5,0.38725419505445025,50502949,22
NCAPH2,5,0.2962720882611899,50508224,22
SCO2,5,0.4932416257007235,50523568,22
TYMP,5,0.8023099625167192,50525752,22
ODF3B,5,0.639384115176662,50529710,22
KLHDC7B,6,0.7929848549379128,50546203,22
SYCE3,4,0.8529977134390216,50551112,22
CPT1B,5,0.4804060427455591,50568861,22
CHKB-CPT1B,5,0.5018651260791246,50568869,22
CHKB,5,0.5507472564052749,50578949,22
MAPK8IP2,5,0.6882088176355143,50600793,22
ARSA,5,0.4999792475609922,50622754,22
SHANK3,5,0.5413113937355196,50674415,22
ACR,5,0.7659412244502889,50738196,22
RABL2B,5,0.45566947427172777,50767501,22
