# Supplementary material for: Gene Co-Expression in Breast Cancer: A Matter of Distance
Source: Front Oncol. 2021 Nov 17;11:726493. doi: 10.3389/fonc.2021.726493 (PMC8636045; doi:10.3389/fonc.2021.726493)
Supplement: Supplementary Material S13 — Piece-wise permutation p-values of the KS statistics, calculated for all bins obtained in Supplementary Material S8 , in every chromosomal region for each phenotype. [file DataSheet_13.zip › SuppMat10/SuppMat10/Clusters/Her2/Her2-chrX-clusters.tsv]

gname,clusterid,assignmentcost,gstart,chromosome
PLCXD1,6,0.7513344225304027,276322,X
GTPBP6,6,0.6914074216925596,304529,X
PPP2R3B,6,0.6901038609867509,333963,X
CSF2RA,7,0.8467466791505692,1268800,X
IL3RA,1,0.7032953347977833,1336616,X
SLC25A6,5,0.7226789621250054,1386152,X
ASMTL,6,0.806000589947461,1403139,X
P2RY8,3,0.8512815182762773,1462581,X
AKAP17A,6,0.6356175499612868,1591604,X
DHRSX,6,0.6846415844348812,2219516,X
ZBED1,6,0.67634026974252,2486414,X
CD99,8,0.6942731483461224,2691187,X
XG,5,0.6951176681883817,2752048,X
ARSD,6,0.6750159310828245,2903972,X
ARSE,4,0.81169222641621,2934632,X
ARSH,8,0.815254231483555,3006613,X
MXRA5,3,0.8223285250095195,3308565,X
PRKX,4,0.8031421322531607,3604370,X
NLGN4X,3,0.7500039603686457,5840637,X
PUDP,6,0.5860088391857794,6667865,X
STS,2,0.8381138830203378,7147237,X
PNPLA4,6,0.5627213993186075,7898247,X
ANOS1,5,0.7727422126399033,8528874,X
TBL1X,6,0.7049257024814259,9463295,X
GPR143,6,0.8454086976840249,9725346,X
SHROOM2,9,0.8044997895139474,9786429,X
WWC3,8,0.7834832493923976,10015562,X
MID1,9,0.5576020297837914,10445310,X
HCCS,3,0.6994237380410344,11111301,X
ARHGAP6,7,0.8691624152677597,11117651,X
MSL3,6,0.5139217648970729,11758159,X
PRPS2,6,0.5692182292874239,12791355,X
TLR7,2,0.8010345292501387,12867072,X
TMSB4X,6,0.4494045282151494,12975110,X
TCEANC,6,0.31291885218126436,13653189,X
RAB9A,6,0.45032943964581595,13689125,X
TRAPPC2,6,0.30156229072789764,13712244,X
OFD1,6,0.35474814067916505,13734745,X
GPM6B,6,0.7271456016512343,13770939,X
GEMIN8,6,0.30971253120458564,14008279,X
FANCB,6,0.5314966965737948,14835961,X
MOSPD2,6,0.4682259200023833,14873421,X
ASB9,6,0.5146308769969998,15235288,X
PIGA,6,0.4602476663925038,15319451,X
VEGFD,8,0.7765151164623693,15345596,X
PIR,6,0.6821041558265492,15384799,X
BMX,2,0.844536729687072,15464246,X
CLTRN,6,0.7020413582046012,15627318,X
CA5B,6,0.6323061963520794,15688830,X
ZRSR2,6,0.3143445155661012,15790472,X
AP1S2,6,0.6926044677265014,15825806,X
MAGEB17,6,0.6347194609810469,16167481,X
CTPS2,6,0.2426083600788974,16587999,X
SYAP1,6,0.23505915339951433,16719612,X
TXLNG,6,0.0,16786432,X
RBBP7,6,0.32741810398257487,16839283,X
REPS2,6,0.7632078923576396,16946658,X
NHS,6,0.8270182535609518,17375420,X
SCML1,3,0.6635022201492817,17737449,X
RAI2,7,0.8507171159712944,17800049,X
SCML2,8,0.8928143125166986,18239313,X
CDKL5,6,0.6508698035902665,18425583,X
PHKA2,6,0.5136086103566192,18892300,X
PDHA1,3,0.807282437833249,19343893,X
MAP3K15,6,0.8413523436658716,19360056,X
SH3KBP1,7,0.723651439973247,19533977,X
BCLAF3,6,0.739258206827432,19912860,X
MAP7D2,6,0.868111118613687,20006713,X
EIF1AX,6,0.47252113646547234,20124525,X
RPS6KA3,3,0.6828076460231483,20149911,X
CNKSR2,4,0.6703013177610544,21372801,X
MBTPS2,3,0.858528146529236,21839617,X
YY2,2,0.7397249935877319,21855987,X
SMS,6,0.7318057604484762,21940709,X
PHEX,5,0.7117563850760271,22032325,X
PTCHD1,7,0.7730505996715411,23334849,X
PRDX4,3,0.6386794164094199,23664262,X
ACOT9,6,0.643089993295729,23701055,X
SAT1,4,0.8558606574992543,23783173,X
APOO,6,0.6770523032161118,23833353,X
KLHL15,6,0.6515983894561472,23983720,X
EIF2S3,6,0.6536563202656847,24054946,X
ZFX,6,0.7504338442549914,24149173,X
PDK3,6,0.640040143759791,24465221,X
PCYT1B,6,0.7973892469900241,24558087,X
POLA1,6,0.42189458663655965,24693919,X
IL1RAPL1,5,0.8657847471531346,28587399,X
CXorf21,7,0.7868566380056894,30558824,X
GK,6,0.7731389469002331,30653359,X
TAB3,3,0.6169433208758175,30827442,X
DMD,9,0.14776336732458162,31097677,X
TMEM47,9,0.8160898824398513,34627075,X
CFAP47,8,0.754473428852827,35919734,X
PRRG1,3,0.6456268964234182,37349275,X
LANCL3,1,0.6612794597397904,37571569,X
DYNLT3,3,0.7787503656001317,37836757,X
SRPX,9,0.6697424669553094,38149336,X
RPGR,3,0.7753463193410611,38269170,X
TSPAN7,3,0.895598327601136,38561370,X
MID1IP1,8,0.8410717955020426,38801432,X
BCOR,2,0.7843267582036089,40049815,X
ATP6AP2,3,0.6543201333681866,40579372,X
CXorf38,3,0.7355261212499862,40626921,X
MED14,6,0.5970467055670996,40648305,X
USP9X,6,0.5994937865548873,41085445,X
DDX3X,2,0.7687684166277217,41333284,X
CASK,3,0.733041154978577,41514934,X
GPR34,6,0.875591505842384,41688973,X
GPR82,5,0.6749291994333704,41724181,X
MAOB,8,0.7564656536780698,43766610,X
NDP,2,0.7479996283415233,43948776,X
EFHC2,3,0.7915494679929156,44147872,X
FUNDC1,3,0.7313846021677421,44523639,X
KDM6A,3,0.755304244204604,44873177,X
KRBOX4,3,0.6566267584258487,46447292,X
ZNF674,3,0.6234406326038857,46497727,X
CHST7,3,0.7339588552773171,46573784,X
SLC9A7,1,0.7293971498461551,46599251,X
RP2,3,0.5630054903452866,46837043,X
JADE3,3,0.6878382539559387,46912276,X
RGN,9,0.8921374181235034,47078355,X
NDUFB11,3,0.5313783585397878,47142216,X
RBM10,3,0.632252568693502,47145221,X
UBA1,3,0.6265423786659978,47190861,X
CDK16,3,0.7079841964349178,47217860,X
USP11,3,0.7912820597195175,47232690,X
ZNF157,6,0.8119731867187125,47370583,X
ZNF41,3,0.42236236603381494,47445879,X
ARAF,3,0.3455110855447022,47561100,X
TIMP1,3,0.6664130023432986,47582408,X
ELK1,3,0.49093852180252573,47635521,X
UXT,3,0.4365695486470771,47651796,X
ZNF81,3,0.6170276226544651,47836902,X
ZNF182,3,0.44567023360583313,47974851,X
ZNF630,3,0.5893709318877762,47983356,X
SLC38A5,9,0.7639333934858755,48458537,X
FTSJ1,3,0.3777531518966041,48476021,X
PORCN,3,0.6775065645445476,48508962,X
EBP,3,0.5010499660494743,48521799,X
TBC1D25,3,0.0,48539714,X
RBM3,3,0.5090590759359157,48574449,X
WDR13,3,0.5134307560222482,48590042,X
WAS,9,0.8017108724340118,48676596,X
SUV39H1,3,0.5721790650990024,48695554,X
GLOD5,3,0.6119986808133315,48761747,X
HDAC6,3,0.40450908956079523,48801377,X
TIMM17B,3,0.4880225213008994,48893447,X
PQBP1,3,0.5398663282681204,48890197,X
SLC35A2,3,0.5805346559271103,48903180,X
PIM2,9,0.8322390776326007,48913182,X
OTUD5,3,0.46786985252446944,48922028,X
KCND1,3,0.5669057623015084,48961378,X
GRIPAP1,3,0.5786683292913732,48973720,X
TFE3,3,0.34928170767855105,49028726,X
CCDC120,3,0.4344793164955085,49053572,X
PRAF2,3,0.6399341812787976,49071161,X
WDR45,3,0.5785129462720098,49074433,X
GPKOW,3,0.4908881965841928,49113407,X
MAGIX,3,0.7223394998546773,49162564,X
PLP2,3,0.38065646865316505,49171898,X
PRICKLE3,3,0.5639975326416982,49174802,X
SYP,4,0.8797455531014872,49187804,X
CACNA1F,8,0.7598300089142218,49205063,X
CCDC22,3,0.544694876671934,49235470,X
FOXP3,3,0.7841661476187991,49250436,X
PPP1R3F,3,0.8470111734363158,49269843,X
USP27X,3,0.5735551256607867,49879948,X
CLCN5,6,0.768869610419056,49922596,X
CCNB3,4,0.5204054104093527,50202713,X
SHROOM4,9,0.8157960886373608,50591647,X
NUDT10,1,0.6525126631356337,51332231,X
NUDT11,4,0.4448118904594164,51490011,X
GSPT2,2,0.7702434005572857,51743431,X
MAGED1,3,0.7884200539383874,51803007,X
FAM156A,2,0.7807102870089487,52926402,X
GPR173,5,0.0,53049091,X
TSPYL2,5,0.768340660821759,53082367,X
KDM5C,6,0.7722377449578153,53191321,X
IQSEC2,8,0.7979453565735914,53225828,X
SMC1A,6,0.5852918138734917,53374149,X
RIBC1,3,0.8144304333446828,53422690,X
HSD17B10,3,0.7083116054675589,53431258,X
HUWE1,3,0.6414985543508827,53532096,X
PHF8,3,0.6424588673844656,53936676,X
FAM120C,3,0.7341477331079627,54068324,X
WNK3,3,0.604974492148374,54192823,X
TSR2,8,0.773033932409059,54440404,X
FGD1,2,0.7405092490790453,54445454,X
GNL3L,8,0.6511747761293825,54530211,X
ITIH6,2,0.8145406005337905,54748899,X
MAGED2,5,0.7882726811238172,54807599,X
TRO,4,0.8580198102703355,54920462,X
APEX2,9,0.6795735378713759,55000363,X
FAM104B,6,0.8110287908357832,55143102,X
MAGEH1,3,0.6977118458048387,55452105,X
USP51,3,0.7586670506012188,55484616,X
RRAGB,3,0.6155816710693505,55717739,X
KLF8,5,0.8515837331985502,56232356,X
UBQLN2,7,0.8897147364785972,56563639,X
NBDY,2,0.6803009822588462,56729241,X
SPIN3,5,0.677566190004028,56818298,X
SPIN2B,7,0.7596353400121418,57118551,X
SPIN2A,5,0.8452262376345506,57134530,X
FAAH2,8,0.7538322879551748,57286706,X
ZXDB,1,0.7191774590407559,57591652,X
ZXDA,3,0.7456348599476825,57906708,X
SPIN4,4,0.8631842979512554,63347228,X
ARHGEF9,2,0.6843836016346172,63634967,X
AMER1,2,0.7837308552477308,64185117,X
MTMR8,1,0.5651673386855884,64268081,X
ZC4H2,2,0.7586630123152298,64915802,X
ZC3H12B,1,0.3796119775075424,65366638,X
LAS1L,2,0.6208925961945932,65512582,X
MSN,3,0.8814572495494334,65588377,X
HEPH,5,0.8080833166095701,66162549,X
EDA2R,8,0.8195188978879236,66595637,X
AR,4,0.6736758141544628,67544021,X
OPHN1,2,0.7257853866412459,68042344,X
YIPF6,2,0.6870285814376974,68498562,X
STARD8,5,0.8538341663541099,68647666,X
EFNB1,2,0.84639556038966,68829021,X
PJA1,8,0.7835081735428406,69160851,X
FAM155B,8,0.6940488068047682,69505241,X
EDA,3,0.9326815580562422,69616067,X
IGBP1,4,0.7623720421662241,70133447,X
P2RY4,2,0.8432432118269662,70258170,X
ARR3,8,0.7717756100631069,70268305,X
RAB41,9,0.8048033466359911,70282093,X
PDZD11,8,0.6176165018907334,70286595,X
KIF4A,8,0.708884342393646,70290104,X
DLG3,8,0.0,70444835,X
SLC7A3,6,0.7949695583511626,70925579,X
SNX12,8,0.7114581362185952,71056332,X
FOXO4,9,0.8176873611774339,71096197,X
IL2RG,7,0.7972986497796488,71107404,X
MED12,2,0.8183018502438325,71118556,X
NLGN3,9,0.5315188452647297,71144831,X
ZMYM3,3,0.841953518160575,71239624,X
NONO,8,0.6914055121699914,71283192,X
TAF1,8,0.7664612638771555,71366239,X
OGT,7,0.8155846769750624,71533104,X
GCNA,6,0.7431892336086225,71578411,X
CXCR3,2,0.8390585165188131,71615916,X
NHSL2,4,0.8540534798309405,71910818,X
RTL5,7,0.7993885088598811,72127110,X
PIN4,8,0.8144202567075589,72181353,X
ERCC6L,7,0.7951067051423658,72204657,X
RPS4X,5,0.7418946143945381,72255679,X
HDAC8,8,0.7341400366259906,72329516,X
PHKA1,3,0.8686178327890699,72578814,X
NAP1L2,4,0.8465596301858684,73212299,X
CHIC1,4,0.7804022376191666,73563200,X
SLC16A2,1,0.892504613086845,74421493,X
RLIM,8,0.6674170309117945,74585217,X
NEXMIF,4,0.7968619955337581,74732856,X
ABCB7,8,0.7577133552829213,75051048,X
UPRT,8,0.6999117029754109,75156388,X
ZDHHC15,5,0.8818765905004649,75368427,X
PBDC1,5,0.8106961287373253,76172936,X
MAGEE1,8,0.5662557430420633,76427724,X
ATRX,2,0.8149161404893299,77504878,X
MAGT1,4,0.8105790234898623,77826364,X
COX7B,8,0.8145979457320859,77899440,X
ATP7A,8,0.7572679782444074,77910656,X
PGK1,9,0.6843491916883112,77910739,X
TAF9B,8,0.8696216810408239,78129748,X
CYSLTR1,5,0.8076285805591101,78271468,X
RTL3,5,0.7451486543487081,78656069,X
LPAR4,3,0.7732319920386401,78747709,X
ITM2A,3,0.8805230229757974,79360384,X
BRWD3,6,0.7631450964849867,80670854,X
HMGN5,8,0.8087313883553765,81113701,X
SH3BGRL,8,0.811458999492399,81202102,X
RPS6KA6,7,0.816781759488654,84058346,X
HDX,2,0.8358413232057476,84317874,X
APOOL,2,0.7197831534089476,85003877,X
ZNF711,5,0.8853317339262421,85244032,X
POF1B,3,0.7755484859067208,85277396,X
CHM,8,0.8034375938248772,85861180,X
KLHL4,5,0.8507247373479014,87517409,X
PABPC5,6,0.8265356373604964,91434595,X
PCDH11X,7,0.7598360744990478,91779261,X
NAP1L3,2,0.8533480007367547,93670930,X
FAM133A,9,0.28730884738335316,93674013,X
DIAPH2,3,0.8494263612802786,96684663,X
PCDH19,1,0.9536177454913172,100291644,X
TSPAN6,8,0.7560769090450419,100627109,X
SRPX2,3,0.6973965379136176,100644195,X
SYTL4,9,0.886342208590361,100674491,X
CSTF2,2,0.8791989969841894,100820359,X
NOX1,2,0.6775639561880249,100843324,X
ARL13A,5,0.8771873068974099,100969708,X
TRMT2B,3,0.8046073313981281,101009346,X
CENPI,5,0.7859355446377858,101098218,X
DRP2,2,0.8777788666735102,101219769,X
TIMM8A,7,0.8073358168473813,101345661,X
BTK,5,0.8767939790949625,101349447,X
RPL36A,9,0.8420557616308748,101390824,X
GLA,2,0.847179610551559,101397803,X
HNRNPH2,2,0.7346197371799654,101408222,X
ARMCX4,6,0.7829573554072631,101418287,X
ARMCX1,5,0.8594050621341369,101550531,X
ARMCX6,5,0.831738147842088,101615118,X
ARMCX3,2,0.8587065824766106,101622797,X
ARMCX2,3,0.8493445234963309,101655281,X
ZMAT1,7,0.7620768559677198,101882288,X
TCEAL2,6,0.47090787486757346,102125679,X
BEX5,6,0.8765089400375866,102153708,X
TMSB15A,6,0.8573253137513311,102513682,X
ARMCX5,3,0.8447079527846617,102599168,X
GPRASP1,3,0.8208913395294575,102651092,X
GPRASP2,7,0.8239184696109866,102712176,X
BHLHB9,3,0.8647042585202478,102720688,X
BEX4,1,0.873408482443961,103215108,X
TCEAL8,5,0.8791936317072507,103252995,X
TCEAL5,5,0.8384191051166583,103273691,X
BEX2,3,0.8776008494594706,103309346,X
TCEAL7,8,0.8053406619977075,103330229,X
TCEAL9,7,0.8526803775904023,103356489,X
BEX3,3,0.830418901087834,103376340,X
RAB40A,7,0.8355057474471406,103499130,X
TCEAL4,2,0.8701237960319059,103576231,X
TCEAL3,3,0.7895061128037048,103607451,X
TCEAL1,6,0.8305525575048993,103628704,X
MORF4L2,3,0.7433321466496448,103675496,X
GLRA4,7,0.8994185748010673,103707224,X
TMEM31,8,0.8392316575532585,103710909,X
PLP1,8,0.8076117360052129,103773718,X
RAB9B,2,0.7938685023268588,103822327,X
SLC25A53,9,0.7667750589226932,104099214,X
ZCCHC18,4,0.7965835922443604,104112131,X
FAM199X,2,0.7684565544690477,104166453,X
IL1RAPL2,3,0.8668399125113972,104566315,X
NRK,6,0.8384575583528143,105822539,X
RNF128,9,0.5995877791007473,106693794,X
TBC1D8B,4,0.8139033729525563,106802673,X
MORC4,5,0.8959417555919234,106813871,X
RBM41,6,0.7536085281252047,107064420,X
NUP62CL,3,0.7553680261791684,107123427,X
PRPS1,2,0.800762443192228,107628424,X
TSC22D3,6,0.681706091871287,107713221,X
MID2,6,0.7834057162282551,107825755,X
VSIG1,6,0.8837927674249857,108044970,X
PSMD10,2,0.7644801674585665,108084207,X
ATG4A,5,0.8556509955281764,108091668,X
COL4A5,7,0.8220393821059482,108439844,X
NXT2,9,0.8871514351642564,109535781,X
ACSL4,9,0.8094963362118922,109624244,X
TMEM164,4,0.778288726471076,110002631,X
AMMECR1,4,0.596510331802474,110194186,X
RTL9,9,0.9011077983389761,110358816,X
PAK3,4,0.7867122377915408,110944285,X
CAPN6,9,0.854141392525611,111245099,X
ALG13,3,0.7864675215915831,111665811,X
LHFPL1,5,0.8641250356257761,112630648,X
AMOT,5,0.7044710598307647,112774503,X
IL13RA2,1,0.0,115003975,X
LRCH2,3,0.8540087042916042,115110616,X
PLS3,2,0.8404988475410884,115561174,X
SLC6A14,6,0.7012890086379777,116436606,X
KLHL13,2,0.7300247979764913,117897813,X
WDR44,2,0.7783383976638732,118346073,X
DOCK11,3,0.7565161237389492,118495898,X
IL13RA1,4,0.8002538528925627,118727133,X
ZCCHC12,2,0.853246537129635,118823824,X
LONRF3,4,0.7562264029780803,118974614,X
KIAA1210,6,0.841563251008264,119078635,X
PGRMC1,4,0.5269044690246039,119236245,X
SLC25A43,5,0.7222849180646924,119399336,X
SLC25A5,4,0.33650636708963766,119468422,X
CXorf56,4,0.43336921435025666,119538149,X
UBE2A,4,0.40453130461334597,119574536,X
NKRF,4,0.445380000287794,119588337,X
SEPT6,4,0.5756323569450568,119615724,X
SOWAHD,7,0.8506212921663344,119758588,X
RPL39,4,0.44364268068744883,119786504,X
UPF3B,4,0.6265995821266437,119805311,X
RNF113A,4,0.3899166201729911,119870475,X
NDUFA1,4,0.36376458471056683,119871832,X
NKAP,4,0.3637975001097561,119920672,X
RHOXF1,9,0.21885693575017517,120109053,X
ZBTB33,4,0.4694703032732679,120250752,X
TMEM255A,4,0.7826825878323975,120258650,X
LAMP2,4,0.6517444590759753,120427827,X
CUL4B,4,0.44017243952215446,120524609,X
MCTS1,4,0.0,120594010,X
C1GALT1C1,4,0.33166645746159995,120625674,X
GLUD2,7,0.8631570502868514,121047588,X
GRIA3,6,0.7796431560911586,123184153,X
THOC2,4,0.5959476365471328,123600561,X
XIAP,4,0.38501211859137874,123859724,X
STAG2,4,0.5052384412446145,123960212,X
TENM1,4,0.5123742313904522,124375903,X
DCAF12L2,9,0.8694355023565301,126163499,X
SMARCA1,4,0.6919413956340352,129446501,X
OCRL,4,0.6341283122147447,129539849,X
APLN,7,0.0,129645259,X
SASH3,3,0.8604766368899524,129779949,X
ZDHHC9,4,0.37186391451846,129803288,X
UTP14A,4,0.5386649396719858,129906121,X
BCORL1,3,0.7256071849242423,129981107,X
ELF4,4,0.7471396043250996,130064874,X
AIFM1,4,0.5642580030289889,130129362,X
RAB33A,8,0.8488889067264733,130171962,X
ZNF280C,2,0.7530280445082671,130202707,X
SLC25A14,4,0.4390017609453427,130339888,X
RBMX2,4,0.44045594476091354,130401987,X
ENOX2,4,0.5281392409294806,130623369,X
STK26,5,0.8812673633686147,132023302,X
RAP2C,3,0.8954029632396299,132203024,X
MBNL3,4,0.9126903619290362,132369317,X
TFDP3,4,0.839916740232971,133216669,X
GPC4,4,0.8392892537673162,133300103,X
GPC3,2,0.856907358282085,133535745,X
CCDC160,4,0.6728127943655706,134237047,X
PHF6,2,0.600106866309928,134373253,X
HPRT1,2,0.6680201158791341,134460165,X
FAM122B,2,0.6822381331485105,134769566,X
FAM122C,5,0.64511271985273,134796395,X
MOSPD1,2,0.6988281816476821,134887632,X
SMIM10,7,0.7788316486163176,134990991,X
RTL8B,8,0.8154095588477235,135020504,X
RTL8C,2,0.7482566947686765,135032366,X
RTL8A,2,0.7265597429547208,135050932,X
SMIM10L2B,8,0.8706536080520708,135094985,X
ZNF75D,2,0.5925812020151934,135248920,X
ZNF449,2,0.69822561056897,135344796,X
SMIM10L2A,3,0.8857759572872189,135421944,X
INTS6L,9,0.6555590364444578,135520643,X
MMGT1,2,0.586483596702706,135962070,X
SLC9A6,2,0.8395401481328174,135973841,X
MAP7D3,3,0.8704995890453815,136213220,X
HTATSF1,8,0.5087465897188399,136497079,X
VGLL1,8,0.8315519657477557,136532215,X
ARHGEF6,5,0.8479986541486483,136665547,X
RBMX,2,0.7925686349106875,136848004,X
FGF13,2,0.7457861623110013,138614727,X
ATP11C,4,0.7367947064164457,139726346,X
LDOC1,6,0.7543861141569784,141111605,X
SLITRK4,9,0.8176154794656977,143622790,X
FMR1,2,0.6221420619880746,147911951,X
IDS,2,0.6907631595371606,149476988,X
CXorf40A,2,0.5994583840377659,149540355,X
TMEM185A,2,0.6491487341657968,149596556,X
CXorf40B,2,0.6613627937990615,149929527,X
MAMLD1,6,0.7373096511041628,150361422,X
MTM1,2,0.7548271604382307,150568619,X
MTMR1,2,0.7133091072451307,150692971,X
CD99L2,4,0.791322779184968,150766336,X
HMGB3,2,0.763601861065297,150980509,X
VMA21,2,0.5273856936045391,151396515,X
PRRG3,4,0.48102731228908624,151694658,X
GABRE,4,0.8944612413207045,151953124,X
CETN2,2,0.5726114550694795,152826973,X
NSDHL,2,0.6744785323379582,152830967,X
ZNF185,9,0.8222629964118489,152914442,X
PNMA5,9,0.0,152988824,X
PNMA3,8,0.7879776226376205,153056409,X
PNMA6A,7,0.7604228679671778,153072482,X
ZNF275,8,0.7897236887651666,153334147,X
ZFP92,5,0.8386002243167235,153418322,X
TREX2,9,0.7135239338922323,153444720,X
HAUS7,2,0.7114037634176957,153447666,X
BGN,1,0.7180940529097379,153494980,X
CCNQ,2,0.6911486088339632,153587925,X
PNCK,7,0.8140745271158232,153669730,X
SLC6A8,3,0.7893359821076432,153687926,X
BCAP31,2,0.534261920493731,153700492,X
ABCD1,8,0.6735071327243429,153724856,X
PLXNB3,4,0.7601533074601035,153764196,X
IDH3G,2,0.6750375682297816,153785766,X
SSR4,2,0.7160288798070042,153793516,X
PDZD4,3,0.8869961904657323,153802166,X
L1CAM,8,0.8025574783725465,153861514,X
AVPR2,9,0.7977196572458864,153902531,X
ARHGAP4,4,0.7032478984354406,153907367,X
NAA10,8,0.6624754984045556,153929225,X
RENBP,5,0.8299856209212144,153935269,X
HCFC1,4,0.7414419589169865,153947557,X
TMEM187,8,0.7532556291183334,153972754,X
IRAK1,8,0.650149743941496,154010506,X
MECP2,2,0.5545797511088078,154021573,X
TKTL1,9,0.8183890768861082,154295795,X
FLNA,4,0.7671842381827028,154348524,X
EMD,2,0.6052438716869922,154379197,X
RPL10,2,0.7038850479974756,154389955,X
DNASE1L1,2,0.6847527134437256,154401236,X
TAZ,2,0.7078972441914678,154411524,X
ATP6AP1,8,0.593303708771669,154428645,X
GDI1,2,0.5761956712857049,154436913,X
FAM50A,8,0.7388239399180704,154444141,X
PLXNA3,2,0.7534971780174411,154458281,X
LAGE3,2,0.7405556913609552,154477769,X
UBL4A,2,0.6956335597400807,154483717,X
SLC10A3,2,0.7559174371428738,154487306,X
FAM3A,2,0.5972261380817409,154506159,X
G6PD,2,0.8362873848465422,154531391,X
IKBKG,2,0.5633178982801708,154541199,X
GAB3,8,0.7624605842334176,154675249,X
DKC1,2,0.5230743593142964,154762742,X
MPP1,2,0.7761604220953449,154778684,X
F8,2,0.6509654172333452,154835788,X
F8A1,2,0.8065595187509318,154886349,X
FUNDC2,2,0.5062183423128772,155025980,X
MTCP1,2,0.6400489851578133,155061622,X
BRCC3,2,0.5560964061057665,155071420,X
VBP1,2,0.0,155197007,X
RAB39B,1,0.34148567032167465,155258235,X
CLIC2,9,0.7556126272341881,155276211,X
TMLHE,2,0.5010656281849222,155489011,X
SPRY3,2,0.6894796487869492,155767812,X
VAMP7,2,0.5286224881206009,155881345,X
