# Supplementary material for: Gene Co-Expression in Breast Cancer: A Matter of Distance
Source: Front Oncol. 2021 Nov 17;11:726493. doi: 10.3389/fonc.2021.726493 (PMC8636045; doi:10.3389/fonc.2021.726493)
Supplement: Supplementary Material S13 — Piece-wise permutation p-values of the KS statistics, calculated for all bins obtained in Supplementary Material S8 , in every chromosomal region for each phenotype. [file DataSheet_13.zip › SuppMat10/SuppMat10/Clusters/LumA/LumA-all-clusters.csv]

gname	clusterid	assignmentcost	gstart	chromosome
SAMD11	7	0.6468620289597815	923928	1
NOC2L	15	0.5617893050045727	944203	1
KLHL17	15	0.6712280285254146	960584	1
PLEKHN1	15	0.6733473659833262	966497	1
PERM1	15	0.671943605338688	975204	1
HES4	15	0.7551515378776827	998962	1
ISG15	20	0.8133115762746173	1001138	1
AGRN	15	0.5461794121261334	1020120	1
RNF223	15	0.7210307273503398	1070967	1
C1orf159	15	0.35914495117062506	1081818	1
TTLL10	2	0.7965543883529862	1173884	1
TNFRSF18	15	0.7423133492592778	1203508	1
TNFRSF4	34	0.8445054282171196	1211340	1
SDF4	15	0.4479051967642439	1216908	1
B3GALT6	15	0.5007946407983204	1232237	1
C1QTNF12	32	0.7837043560690513	1242446	1
UBE2J2	15	0.0	1253909	1
SCNN1D	3	0.7198806761469085	1280436	1
ACAP3	15	0.5739568259382697	1292390	1
PUSL1	15	0.4224985044816876	1308597	1
INTS11	15	0.4972328079658811	1311585	1
CPTP	15	0.4078456072924719	1324756	1
TAS1R3	11	0.7525345451116493	1331280	1
DVL1	15	0.3874402876486991	1335276	1
MXRA8	12	0.6693921289457205	1352689	1
AURKAIP1	15	0.3928099374586047	1373730	1
CCNL2	15	0.5809472690311537	1385711	1
MRPL20	15	0.39076940713153685	1401909	1
ANKRD65	16	0.7639128245075986	1418420	1
VWA1	15	0.785262197993986	1434861	1
ATAD3C	41	0.6933187627778542	1449689	1
ATAD3B	15	0.6329727091868654	1471769	1
ATAD3A	15	0.6488121019518029	1512151	1
TMEM240	31	0.6978676176577641	1534778	1
SSU72	15	0.41269096157725094	1541673	1
FNDC10	13	0.7499321690232712	1598012	1
MIB2	15	0.5159810884634295	1615415	1
CDK11B	15	0.5331714425756907	1635227	1
SLC35E2B	15	0.715940959463508	1659529	1
CDK11A	15	0.6594881807040243	1702379	1
SLC35E2A	15	0.7421311217619455	1724838	1
NADK	15	0.5321050289336255	1751232	1
GNB1	15	0.48263113299867055	1785285	1
GABRD	31	0.6759808481213949	2019329	1
PRKCZ	15	0.6797534991990879	2050411	1
FAAP20	15	0.29022002530990565	2184461	1
SKI	15	0.5804987933413983	2228319	1
MORN1	15	0.6484575557443892	2321253	1
RER1	15	0.43126213949852243	2391775	1
PEX10	15	0.5655821597587125	2403964	1
PLCH2	36	0.741706676524529	2425980	1
PANK4	15	0.45981208914099003	2508531	1
TNFRSF14	15	0.68315765531455	2555639	1
PRXL2B	15	0.606442593231415	2586491	1
MMEL1	15	0.6785712839401227	2590639	1
TTC34	41	0.8256557786850551	2635976	1
PRDM16	5	0.7675827610473076	3069168	1
ARHGEF16	15	0.7652932786107187	3454665	1
MEGF6	20	0.8287217919661467	3487951	1
TPRG1L	15	0.6307100750709762	3625015	1
WRAP73	15	0.6396656916340552	3630767	1
TP73	9	0.8555026895455486	3652516	1
SMIM1	15	0.747701519225995	3772761	1
LRRC47	15	0.5533835105942093	3778559	1
CEP104	15	0.6705895420890171	3812086	1
DFFB	15	0.7749170497570361	3857267	1
C1orf174	15	0.6806777098313099	3889125	1
AJAP1	22	0.6193078941095511	4654732	1
NPHP4	39	0.7327619664131151	5862811	1
KCNAB2	41	0.7472381125553778	5990927	1
RPL22	24	0.714429866320683	6185020	1
RNF207	24	0.8107669243416266	6205475	1
ICMT	15	0.7384225034513305	6221193	1
GPR153	26	0.8294651543636526	6247353	1
ACOT7	25	0.8346748257316291	6264269	1
ESPN	3	0.8150169538488621	6424776	1
TNFRSF25	27	0.8164474351504105	6460786	1
PLEKHG5	41	0.8144333885295982	6466092	1
NOL9	15	0.7692119660798976	6521347	1
TAS1R1	7	0.8027563524037857	6555307	1
ZBTB48	19	0.7930418424687595	6579994	1
KLHL21	10	0.805659520141991	6590724	1
PHF13	15	0.7249117136357903	6613731	1
THAP3	15	0.723935127807566	6624866	1
DNAJC11	15	0.7644078902087752	6634168	1
CAMTA1	15	0.743406982231156	6785454	1
VAMP3	38	0.69571495131389	7771296	1
PER3	25	0.7196142174252437	7784320	1
PARK7	15	0.765304615878779	7954291	1
ERRFI1	2	0.8472198281427241	8004404	1
SLC45A1	11	0.8571273718229482	8317826	1
RERE	15	0.7232790671557724	8352397	1
ENO1	14	0.8107743247853552	8861000	1
GPR157	21	0.8155982339098238	9100305	1
H6PD	39	0.801139205938054	9234775	1
SPSB1	7	0.6559775249985693	9292894	1
SLC25A33	11	0.8185785036512344	9539465	1
TMEM201	22	0.8056004634257756	9588911	1
PIK3CD	25	0.7523564502664847	9651732	1
CLSTN1	10	0.772464251673598	9729026	1
CTNNBIP1	8	0.7731355485853451	9848276	1
LZIC	15	0.7198508691435633	9922113	1
NMNAT1	34	0.789876522818437	9943428	1
RBP7	13	0.7311717894473397	9997206	1
UBE4B	21	0.7521374985106963	10032832	1
KIF1B	21	0.8478619266714407	10210805	1
PGD	21	0.7833204648784684	10398592	1
CENPS-CORT	11	0.8012820306753515	10430102	1
CENPS	37	0.8559970672501639	10430433	1
CORT	9	0.8340236762310272	10449719	1
DFFA	19	0.791996237573881	10456522	1
PEX14	40	0.80476727463488	10472288	1
CASZ1	20	0.7948217693138973	10636604	1
TARDBP	10	0.8153785929656213	11012344	1
MASP2	5	0.790578241986538	11026523	1
SRM	29	0.828401993001133	11054584	1
EXOSC10	21	0.6808172366732614	11066618	1
MTOR	21	0.7754582793892675	11106535	1
ANGPTL7	33	0.8575179207909124	11189355	1
UBIAD1	15	0.7004908516296877	11273206	1
DISP3	10	0.7431527693421035	11479155	1
FBXO2	10	0.8048151783836801	11637018	1
FBXO44	21	0.7629093883016658	11654375	1
FBXO6	21	0.8518215655954224	11664200	1
MAD2L2	15	0.7726739230802405	11674480	1
DRAXIN	44	0.8376837226068911	11691710	1
AGTRAP	14	0.8299137871245126	11736084	1
MTHFR	8	0.7737900632919404	11785723	1
CLCN6	15	0.7597642962931795	11806096	1
KIAA2013	19	0.8037919291189696	11919591	1
PLOD1	3	0.8474692522201348	11934205	1
MFN2	15	0.737046982366506	11980181	1
MIIP	21	0.7723162088442325	12019466	1
TNFRSF8	26	0.7791965939100295	12063303	1
TNFRSF1B	16	0.7930834374698421	12166991	1
VPS13D	15	0.7077120666315722	12230030	1
DHRS3	29	0.7763910577456217	12567910	1
PDPN	2	0.7584947606570258	13583465	1
PRDM2	32	0.7897731980969566	13700198	1
KAZN	10	0.7767878351626675	13892792	1
TMEM51	2	0.7623137546642104	15152532	1
FHAD1	4	0.7183592218290904	15247272	1
EFHD2	10	0.7517677158773552	15409888	1
CASP9	21	0.7686564808618547	15490832	1
DNAJC16	21	0.7205453941380229	15526813	1
AGMAT	36	0.8216605953286482	15571699	1
DDI2	15	0.8062225200654366	15617458	1
PLEKHM2	15	0.8316469065290654	15684320	1
FBLIM1	36	0.7698361330444317	15756607	1
UQCRHL	26	0.7735882172507853	15807169	1
SPEN	21	0.7386700890854263	15847707	1
ZBTB17	21	0.7631473061303601	15941869	1
SRARP	23	0.8015063456646242	16004236	1
CLCNKA	16	0.7836287173160386	16018875	1
CLCNKB	10	0.5484649981982168	16043736	1
FAM131C	26	0.8452344220121973	16057769	1
EPHA2	15	0.7966763499022871	16124337	1
ARHGEF19	35	0.7777607125877716	16197854	1
CPLANE2	5	0.7884401297949273	16231692	1
FBXO42	21	0.736649768301852	16246840	1
SZRD1	15	0.7928662290880077	16352575	1
NECAP2	21	0.7672432160753584	16440721	1
NBPF1	41	0.6171918023268603	16562319	1
CROCC	38	0.7951055677742198	16740273	1
MFAP2	11	0.6847507642858313	16974502	1
ATP13A2	25	0.8285525285059956	16985958	1
SDHB	21	0.8195235876035258	17018722	1
PADI3	4	0.8515057881166433	17249098	1
RCC2	34	0.7707548341738601	17406760	1
ARHGEF10L	29	0.8398465369348205	17539698	1
IGSF21	31	0.6712351998053057	18107798	1
ALDH4A1	1	0.785076483598052	18871430	1
IFFO2	33	0.8165895958933261	18904280	1
UBR4	21	0.7584766986905531	19074510	1
EMC1	21	0.7343103380100083	19215660	1
MRTO4	7	0.8136259790892573	19251805	1
AKR7A3	1	0.8159319617056875	19282573	1
AKR7A2	10	0.7623988238662802	19303965	1
PQLC2	19	0.784316492961103	19312326	1
CAPZB	24	0.7765375842911388	19338775	1
NBL1	14	0.7910947766995367	19596979	1
TMCO4	18	0.8383075240123465	19682213	1
RNF186	1	0.837695576546927	19814029	1
OTUD3	21	0.7829391864660176	19882395	1
PLA2G5	12	0.6732437923400811	20028179	1
UBXN10	21	0.8162197114964755	20186096	1
CAMK2N1	26	0.7519841529478475	20482391	1
MUL1	11	0.7777731165252242	20499448	1
FAM43B	17	0.8002456805486047	20552573	1
CDA	12	0.7549472699918252	20589086	1
PINK1	1	0.7740034239367412	20633458	1
DDOST	27	0.7130194564225454	20651767	1
KIF17	39	0.8416733696119181	20664014	1
SH2D5	38	0.7761309644344887	20719731	1
HP1BP3	34	0.7813580563248888	20742679	1
EIF4G3	7	0.8039779186326373	20806292	1
ECE1	6	0.727443049007608	21217247	1
NBPF3	42	0.824709236897008	21440128	1
ALPL	11	0.7932347081981241	21509397	1
RAP1GAP	21	0.8716084563097102	21596215	1
USP48	10	0.7208852729124526	21678298	1
LDLRAD2	7	0.8030905997487269	21812265	1
HSPG2	22	0.779095937896147	21822244	1
CDC42	9	0.7602193622727487	22025511	1
ZBTB40	39	0.8611651221805727	22428838	1
C1QA	28	0.8252555330350205	22636628	1
C1QC	3	0.805729677047443	22643633	1
C1QB	3	0.837142564046223	22652762	1
EPHB2	22	0.8020612245073775	22710839	1
KDM1A	21	0.699492872403651	23019443	1
LUZP1	6	0.8231196545337574	23084023	1
HNRNPR	40	0.8240682342284975	23303771	1
ZNF436	26	0.8086112007142738	23359448	1
TCEA3	26	0.7872337164237632	23381061	1
ASAP3	35	0.7445759549568569	23428563	1
E2F2	11	0.7836597236138831	23506438	1
ID3	14	0.8043515583740255	23557926	1
RPL11	42	0.7302607981109781	23691742	1
ELOA	15	0.7831940343626598	23743155	1
PITHD1	21	0.7417086236451024	23778418	1
LYPLA2	21	0.7606564543225384	23791145	1
GALE	21	0.8413027130884319	23795599	1
HMGCL	10	0.7231964728976087	23801885	1
FUCA1	10	0.7509185429038413	23845077	1
PNRC2	25	0.708132090187441	23956839	1
SRSF10	41	0.7976724551159722	23964804	1
IL22RA1	35	0.8812027567615965	24119771	1
IFNLR1	3	0.7736895893244433	24154168	1
GRHL3	27	0.8201943195717345	24319322	1
STPG1	10	0.7692188400444073	24356999	1
NIPAL3	20	0.8180738569611522	24415802	1
RCAN3	21	0.7668232824563426	24502351	1
NCMAP	10	0.6870204969429894	24556087	1
SRRM1	15	0.7350944633070295	24631716	1
CLIC4	2	0.8144553534228107	24745382	1
RUNX3	15	0.8040954453272262	24899511	1
SYF2	21	0.812241966058557	25222276	1
RSRP1	21	0.8056595423446813	25242249	1
RHD	21	0.8516442091306053	25272393	1
TMEM50A	9	0.718344426668828	25338317	1
RHCE	18	0.781293470114055	25362249	1
MACO1	39	0.7980036695451493	25430858	1
LDLRAP1	21	0.7083676272559409	25543580	1
MAN1C1	10	0.7245348031244923	25617468	1
SELENON	21	0.8244956818438767	25800176	1
MTFR1L	21	0.6805577678235399	25818640	1
AUNIP	21	0.7912426083462596	25831913	1
PAQR7	17	0.8398903932583232	25861210	1
STMN1	9	0.8033888004285906	25884181	1
PAFAH2	12	0.7200521642267932	25959767	1
PDIK1L	34	0.7134878407482703	26111165	1
FAM110D	32	0.8492343611908172	26159079	1
ZNF593	9	0.0	26169908	1
CNKSR1	21	0.6676601678070433	26177484	1
CEP85	21	0.0	26234200	1
SH3BGRL3	21	0.7686009072120321	26280086	1
UBXN11	4	0.7698926681758912	26281328	1
CRYBG2	19	0.8013015966182001	26321698	1
ZNF683	27	0.7960298743381086	26361634	1
DHDDS	9	0.7242632789472472	26432282	1
HMGN2	21	0.6770624016286062	26472440	1
RPS6KA1	21	0.6204746466648052	26529761	1
ARID1A	21	0.6250056918734037	26693236	1
PIGV	32	0.8221226057081465	26787472	1
ZDHHC18	21	0.7001764096165736	26826688	1
SFN	28	0.7984828920203588	26863149	1
GPN2	21	0.632439794396771	26876132	1
GPATCH3	21	0.7066303440554039	26890488	1
NUDC	28	0.7625209080986082	26900238	1
KDF1	38	0.5668948071373605	26949562	1
TRNP1	7	0.829274700700823	26993692	1
TENT5B	34	0.7857348549301577	27005020	1
SLC9A1	10	0.7505958280202994	27098809	1
WDTC1	21	0.7254302763177358	27234632	1
TMEM222	16	0.7507350714248103	27322145	1
SYTL1	16	0.7354250232953023	27342020	1
MAP3K6	21	0.7515812803509733	27354067	1
FCN3	29	0.7807400806438041	27369112	1
CD164L2	32	0.7476409586793864	27379176	1
GPR3	32	0.8189698363769854	27392622	1
WASF2	16	0.8019355909162472	27404230	1
AHDC1	21	0.7735463493317646	27534035	1
FGR	1	0.7651473882428808	27612064	1
FAM76A	9	0.6684143001556957	27725979	1
STX12	9	0.7516889134486764	27773219	1
PPP1R8	21	0.6824972799755328	27830782	1
THEMIS2	6	0.8289359102605842	27872543	1
RPA2	21	0.761127263777289	27891524	1
SMPDL3B	26	0.8295900807607799	27935000	1
XKR8	21	0.7007550497981065	27959462	1
EYA3	21	0.7000082405471362	27970344	1
PTAFR	16	0.7547206682696712	28147166	1
DNAJC8	21	0.8085130954922495	28199456	1
ATP5IF1	36	0.7736156559173522	28236109	1
SESN2	41	0.8565889824633942	28259518	1
MED18	34	0.7715119111617355	28329002	1
PHACTR4	21	0.7352133820379437	28369582	1
RCC1	10	0.7890123731305112	28505943	1
TRNAU1AP	18	0.793528483353137	28553085	1
TAF12	21	0.7309864675783534	28589323	1
RAB42	32	0.8482380403257344	28592200	1
GMEB1	37	0.7788194395894158	28668732	1
YTHDF2	21	0.7934477710604695	28736621	1
OPRD1	42	0.8179656196536631	28812142	1
EPB41	10	0.7764250895985032	28887091	1
TMEM200B	10	0.5749210143661766	29119429	1
SRSF4	21	0.6777489586200004	29147743	1
MECR	43	0.7947893009274994	29192873	1
PTPRU	44	0.8098216909819659	29236516	1
MATN1	34	0.7691528544650504	30711277	1
LAPTM5	23	0.8007884277541616	30732469	1
SDC3	37	0.7938550110922594	30869466	1
PUM1	14	0.7718284270335338	30931506	1
SNRNP40	20	0.786463969729506	31259568	1
ZCCHC17	37	0.7949447692821414	31296982	1
SERINC2	29	0.806308878198733	31409565	1
TINAGL1	7	0.8557461031497334	31576485	1
PEF1	32	0.8425960348844386	31629866	1
COL16A1	25	0.0	31652263	1
ADGRB2	27	0.7894844201828202	31727117	1
PTP4A2	32	0.8139532356731425	31906421	1
KHDRBS1	14	0.7943949041013628	32013868	1
TMEM39B	21	0.6849329047410164	32072031	1
KPNA6	21	0.8244480263784189	32108056	1
TXLNA	27	0.8247232526821092	32179675	1
CCDC28B	23	0.7489445867016791	32200386	1
IQCC	21	0.799340316024612	32205661	1
DCDC2B	8	0.7732820006897586	32209094	1
TMEM234	1	0.760409476691065	32214472	1
EIF3I	6	0.7614284044568566	32221928	1
FAM167B	21	0.810426730704525	32247222	1
LCK	40	0.6666689214065261	32251239	1
HDAC1	4	0.8085422009952299	32292083	1
MARCKSL1	14	0.8329204772436574	32333839	1
TSSK3	34	0.7769786272857496	32351521	1
FAM229A	32	0.7866040276535038	32361270	1
BSDC1	26	0.7977249545368486	32365103	1
ZBTB8B	29	0.6656887851098663	32465072	1
ZBTB8A	8	0.8293847087767675	32539427	1
ZBTB8OS	14	0.8297102934925404	32600172	1
RBBP4	27	0.7806166027754925	32651142	1
SYNC	39	0.8094595206665067	32680360	1
KIAA1522	24	0.8310970310176913	32741830	1
YARS	31	0.7579905879695175	32775237	1
S100PBP	24	0.755886524155153	32816767	1
HPCA	15	0.8376444714717898	32885994	1
TMEM54	1	0.7025958104588235	32894594	1
RNF19B	29	0.8463369073417553	32936445	1
AK2	29	0.8264154578310123	33007940	1
AZIN2	43	0.8162695341742215	33081104	1
TRIM62	21	0.803694835382611	33145399	1
ZNF362	14	0.8017950542833414	33256492	1
PHC2	5	0.7564622439366004	33323623	1
ZSCAN20	34	0.8252917159460245	33472645	1
CSMD2	23	0.8811896275522209	33513999	1
SMIM12	14	0.7678681625109197	34712737	1
GJB5	42	0.864761141166182	34755047	1
GJB3	33	0.7860775894831897	34781214	1
GJA4	10	0.5201233794399795	34792999	1
DLGAP3	44	0.7793438433279983	34865436	1
TMEM35B	15	0.7765772302154669	34981535	1
ZMYM6	24	0.8673058910616008	34986165	1
ZMYM1	16	0.8082782801702089	35032172	1
SFPQ	28	0.8202456846363649	35176378	1
ZMYM4	41	0.8213870846262876	35268967	1
KIAA0319L	3	0.7709986358578295	35433492	1
NCDN	10	0.8067890394294566	35557473	1
TFAP2E	23	0.8666536409068196	35573314	1
PSMB2	26	0.7677481361340788	35599541	1
C1orf216	14	0.6576402502796237	35713877	1
CLSPN	26	0.8015219869199338	35720218	1
AGO4	19	0.7919454836941391	35808016	1
AGO1	1	0.8623159955114644	35869808	1
AGO3	22	0.801570966981761	35930718	1
TEKT2	1	0.5823116745799954	36084094	1
ADPRHL2	14	0.7619409904617856	36088892	1
COL8A2	38	0.7992094704362013	36095239	1
TRAPPC3	27	0.7607777196071596	36136570	1
MAP7D1	5	0.772443793326207	36155579	1
THRAP3	14	0.7865460323463862	36224432	1
SH3D21	17	0.8144158959019232	36306387	1
EVA1B	28	0.7581747449022598	36322031	1
STK40	26	0.8328225914659797	36339624	1
LSM10	7	0.8171645741941245	36391238	1
OSCP1	1	0.8182425956616958	36415827	1
MRPS15	24	0.8260861786566817	36455718	1
CSF3R	12	0.8439848912064757	36466043	1
GRIK3	12	0.7126387889943246	36795527	1
ZC3H12A	15	0.7383015897832582	37474580	1
MEAF6	20	0.7858376517481772	37492575	1
SNIP1	32	0.7051910540395754	37534449	1
DNALI1	1	0.8081626653176961	37556919	1
GNL2	32	0.7535709228666204	37566816	1
C1orf109	32	0.6541483573265254	37681570	1
CDCA8	32	0.827403966411943	37692481	1
EPHA10	18	0.7237316178874564	37713880	1
MANEAL	39	0.7970697268207588	37793802	1
YRDC	1	0.7291768797613218	37802945	1
C1orf122	30	0.8068954746487415	37806979	1
MTF1	16	0.7958132855328344	37809574	1
INPP5B	26	0.8090801469869178	37860697	1
SF3A3	43	0.7592433150415543	37956975	1
FHL3	16	0.7704475644812943	37996770	1
UTP11	20	0.7894838090259964	38009258	1
POU3F1	31	0.8205935127446945	38044611	1
RRAGC	42	0.8111870011478626	38838198	1
MYCBP	8	0.8029559442327876	38862493	1
RHBDL2	30	0.8553937723697579	38885807	1
AKIRIN1	13	0.766387527441879	38991276	1
NDUFS5	37	0.8260152406422188	39026318	1
MACF1	44	0.7874799215879186	39081316	1
BMP8A	33	0.7253265662818394	39491636	1
PABPC4	1	0.7405593334698555	39560816	1
HEYL	13	0.8287320408957635	39623435	1
PPIE	32	0.788530837565439	39692182	1
BMP8B	8	0.794266427481642	39757182	1
TRIT1	4	0.8219724009793873	39838110	1
MYCL	28	0.8198466687888355	39895426	1
MFSD2A	33	0.792826559479699	39955112	1
CAP1	43	0.850310289023508	40040233	1
PPT1	25	0.839260622009119	40071461	1
RLF	25	0.7116412737223963	40161387	1
ZMPSTE24	25	0.793529066878872	40258236	1
COL9A2	1	0.5839542473736923	40300489	1
SMAP2	39	0.7956803367351597	40344850	1
ZFP69B	10	0.7745834634966213	40450102	1
ZFP69	19	0.7949132938151708	40477290	1
EXO5	29	0.7109836165136592	40508741	1
ZNF684	32	0.7875753065576323	40531573	1
RIMS3	12	0.7694567377317768	40620680	1
NFYC	21	0.7932662663758264	40691648	1
KCNQ4	26	0.8178462596770638	40783787	1
CITED4	36	0.8333188254404309	40861051	1
CTPS1	17	0.7437129783976317	40979688	1
SLFNL1	16	0.8356845129915134	41015597	1
SCMH1	34	0.8123974391465985	41027200	1
FOXO6	3	0.790370519636425	41361922	1
EDN2	31	0.8147161341543785	41478775	1
HIVEP3	15	0.8337782757707427	41506365	1
FOXJ3	23	0.8229490399721852	42176539	1
RIMKLA	34	0.8288895676083581	42380792	1
ZMYND12	26	0.7699971279525989	42430329	1
PPCS	8	0.7367844391342324	42456117	1
CCDC30	14	0.828075010578169	42463221	1
PPIH	16	0.8162610276897793	42658423	1
YBX1	16	0.8372322225594463	42682418	1
CLDN19	29	0.7866092204649843	42733093	1
P3H1	32	0.7811537244949555	42746335	1
C1orf50	8	0.7612272685180773	42767249	1
SVBP	1	0.8041461927371182	42807052	1
ERMAP	7	0.7366763129839315	42817122	1
ZNF691	43	0.8049437767454604	42846573	1
SLC2A1	25	0.8186208917158893	42925375	1
FAM183A	26	0.8172914635836832	43145153	1
EBNA1BP2	10	0.7710113699188437	43164175	1
CFAP57	22	0.7906729153138483	43172149	1
TMEM125	38	0.7773840505909531	43269983	1
C1orf210	38	0.7096981523262949	43281883	1
TIE1	14	0.828244176267904	43300982	1
MPL	36	0.8043900183315357	43337849	1
CDC20	22	0.7905852762169765	43358981	1
ELOVL1	43	0.7590835089292155	43363398	1
MED8	27	0.745161975291368	43383917	1
SZT2	8	0.8337244868128454	43389882	1
HYI	9	0.7557460600813424	43451003	1
PTPRF	32	0.8001327378479142	43525187	1
KDM4A	30	0.7818417688110634	43650149	1
ST3GAL3	21	0.7531987135194038	43705824	1
ARTN	41	0.6664506350329306	43933320	1
IPO13	15	0.7617614384734781	43946950	1
DPH2	32	0.6727453080446104	43970000	1
ATP6V0B	27	0.7002651889530864	43974487	1
B4GALT2	1	0.7670552617919341	43978943	1
CCDC24	35	0.8114238764755195	43991359	1
SLC6A9	1	0.48319493734315133	43991500	1
DMAP1	32	0.8042125888586925	44213455	1
ERI3	35	0.7729233232421296	44221070	1
RNF220	35	0.7832394501555393	44405194	1
TMEM53	30	0.7607721160341852	44635238	1
ARMH1	32	0.786436290057873	44674692	1
KIF2C	22	0.8516645727578402	44739818	1
RPS8	7	0.7071501451806169	44775251	1
BEST4	29	0.8437026499262862	44783585	1
PLK3	26	0.8462819372815235	44800377	1
TCTEX1D4	7	0.809367537327693	44805913	1
BTBD19	5	0.8181310595514936	44808482	1
PTCH2	4	0.7741928789869931	44819844	1
EIF2B3	43	0.7736804536019786	44850522	1
HECTD3	10	0.807379053576722	45002540	1
UROD	15	0.7379106490031759	45010950	1
ZSWIM5	15	0.834460490199896	45016399	1
HPDL	11	0.8649649821421587	45326905	1
MUTYH	15	0.8121281779400193	45329163	1
TOE1	14	0.8385933791592243	45340052	1
TESK2	3	0.8166826401319403	45343883	1
CCDC163	7	0.8148481742339965	45493866	1
MMACHC	16	0.7534944683066762	45500300	1
PRDX1	15	0.6980651220392708	45511036	1
AKR1A1	15	0.7080291281130608	45550543	1
NASP	15	0.7588730434212085	45583846	1
CCDC17	2	0.6852099703227266	45620044	1
GPBP1L1	26	0.7646014728059675	45627304	1
TMEM69	32	0.815582888849908	45688181	1
IPP	44	0.7610490286510484	45694324	1
MAST2	42	0.785342873780277	45786987	1
PIK3R3	13	0.8395769247534872	46040140	1
TSPAN1	20	0.8067815738704825	46175073	1
POMGNT1	30	0.7964557723944565	46188682	1
LURAP1	24	0.8184567542333481	46203334	1
RAD54L	10	0.7709857602685282	46246461	1
LRRC41	26	0.7800971828650497	46261196	1
UQCRH	42	0.7867779762812597	46303698	1
NSUN4	30	0.791096923469478	46340177	1
FAAH	30	0.7561872345269205	46394317	1
MKNK1	41	0.7953952624786321	46557408	1
MOB3C	34	0.7849539448887749	46607715	1
ATPAF1	8	0.8079412587429524	46632737	1
EFCAB14	8	0.7624959239430315	46675159	1
PDZK1IP1	2	0.7810031371597623	47183582	1
TAL1	35	0.8092936866594348	47216290	1
STIL	24	0.7726395587496089	47250139	1
CMPK1	24	0.8044093520419965	47333797	1
FOXD2	21	0.8069818541813798	47436017	1
TRABD2B	7	0.7927388364126383	47760528	1
SLC5A9	14	0.8051919509674179	48222685	1
SPATA6	34	0.8359217664905787	48295373	1
AGBL4	27	0.8347536678349416	48532854	1
BEND5	28	0.8043018014167371	48727519	1
FAF1	16	0.8147151775233209	50437028	1
CDKN2C	41	0.6668728542785967	50960745	1
RNF11	1	0.6637758040310318	51236273	1
TTC39A	13	0.8282511080216584	51287258	1
EPS15	1	0.7789844432584264	51354263	1
OSBPL9	38	0.8543021565884192	51577179	1
NRDC	1	0.7228378764983242	51789191	1
TXNDC12	1	0.7500843781034776	52020131	1
KTI12	10	0.7610863874955225	52032103	1
BTF3L4	10	0.796661596620464	52056199	1
ZFYVE9	16	0.8137663646015094	52142094	1
CC2D1B	1	0.679225668213325	52345723	1
ORC1	23	0.885093728764452	52372829	1
PRPF38A	8	0.7278718439043391	52404602	1
TUT4	24	0.7626170457769322	52408282	1
GPX7	18	0.8618955798372978	52602371	1
SHISAL2A	13	0.7842778970429427	52633168	1
COA7	1	0.7551061923688536	52684449	1
ZYG11B	16	0.722157892221459	52726453	1
ZYG11A	14	0.8199151445505255	52842511	1
ECHDC2	30	0.7875229710965714	52895910	1
SCP2	12	0.7909950615332673	52927276	1
PODN	10	0.7916116845988822	53062052	1
SLC1A7	39	0.8142102578107167	53087179	1
CPT2	8	0.8003580923889441	53196792	1
MAGOH	37	0.7920148673611722	53226900	1
LRP8	16	0.822339306152972	53242356	1
GLIS1	38	0.8532777696649602	53506237	1
NDC1	23	0.8272343783561247	53765478	1
YIPF1	4	0.7873253888330579	53851719	1
HSPB11	11	0.8319415676410971	53916574	1
LRRC42	1	0.8473048473945729	53946085	1
TMEM59	25	0.8276096864318624	54026681	1
TCEANC2	32	0.76610451626695	54053584	1
CYB5RL	28	0.7393307221718477	54169651	1
MRPL37	42	0.8408294523540689	54184041	1
SSBP3	12	0.7772436061885947	54225432	1
ACOT11	2	0.7406092196300551	54542257	1
MROH7	10	0.8375518128918223	54641754	1
TTC4	21	0.8046926448035652	54715861	1
PARS2	32	0.8164589460522864	54756898	1
TTC22	14	0.7974831555564574	54779712	1
DHCR24	7	0.7989377199561944	54849627	1
TMEM61	6	0.8204075498301369	54980628	1
USP24	43	0.714590313998439	55066359	1
PLPP3	29	0.706459495688766	56494761	1
FYB2	23	0.8063389024149258	56718789	1
DAB1	17	0.8348207482129757	56994778	1
OMA1	25	0.8495660353623362	58415384	1
TACSTD2	32	0.7351048822999902	58575423	1
MYSM1	12	0.8072384705246661	58643440	1
JUN	43	0.8693316488991814	58780788	1
FGGY	44	0.8278049630692298	59296638	1
HOOK1	43	0.8147234136506568	59814786	1
CYP2J2	22	0.7774540679874463	59893308	1
NFIA	28	0.7859861456038337	60865259	1
TM2D1	6	0.7925408695310643	61681046	1
PATJ	5	0.7996550930516453	61742406	1
KANK4	2	0.7591535877862743	62236165	1
USP1	36	0.7437995995050133	62436297	1
DOCK7	7	0.7024461868984995	62454298	1
ATG4C	20	0.7265976471697518	62784132	1
ALG6	43	0.7927563420732859	63367575	1
ITGB3BP	10	0.802167479550572	63440770	1
EFCAB7	35	0.8219567924813975	63523372	1
PGM1	32	0.7809618574066591	63593411	1
ROR1	7	0.852806203742708	63774017	1
CACHD1	39	0.8288322084676301	64470129	1
RAVER2	31	0.7940095026507104	64745095	1
JAK1	14	0.7531417102042866	64833229	1
AK4	18	0.7592269203304156	65147549	1
DNAJC6	37	0.8314739393984745	65248219	1
LEPROT	21	0.864164507581674	65420587	1
LEPR	38	0.761364376014787	65420652	1
PDE4B	5	0.8410878965760521	65792514	1
SGIP1	22	0.7542345622811502	66533383	1
TCTEX1D1	4	0.7678071377810595	66752459	1
WDR78	24	0.841856508489301	66812885	1
MIER1	36	0.820629751993716	66924895	1
SLC35D1	7	0.8392538132927981	66999350	1
IL12RB2	17	0.5761879538097282	67307364	1
SERBP1	8	0.8229126318949932	67407810	1
GADD45A	14	0.7495969411921176	67685201	1
GNG12	3	0.7833334004858339	67701475	1
DIRAS3	24	0.7409379766897674	68045896	1
WLS	32	0.7310868057706073	68098473	1
LRRC7	6	0.8279052453554674	69568261	1
LRRC40	6	0.7703727570541024	70144805	1
SRSF11	12	0.8108773088543635	70205682	1
ANKRD13C	36	0.7457776577245574	70258999	1
HHLA3	3	0.7928607936112189	70354805	1
CTH	15	0.8345723318944404	70411218	1
ZRANB2	27	0.8034369220030989	71063291	1
NEGR1	38	0.7949313501950894	71395943	1
LRRIQ3	39	0.7801848907881638	74026015	1
FPGT	39	0.797630558531668	74198212	1
FPGT-TNNI3K	6	0.7628804795587378	74198235	1
TNNI3K	15	0.8106195050984475	74235387	1
CRYZ	15	0.8012742611806682	74705482	1
TYW3	26	0.8225833555337253	74733152	1
SLC44A5	12	0.8449861659437405	75202131	1
ACADM	2	0.7588513087120965	75724347	1
RABGGTB	36	0.7758296892012239	75786197	1
MSH4	14	0.7917571980382881	75796882	1
ST6GALNAC3	12	0.787169561516434	76074746	1
ST6GALNAC5	7	0.6761991710077928	76867480	1
PIGK	2	0.7838305678372852	77088989	1
AK5	7	0.8034241135451334	77282019	1
USP33	36	0.7610687941827539	77695987	1
MIGA1	36	0.7780627767757382	77779624	1
NEXN	12	0.5786677383838434	77888513	1
FUBP1	22	0.8485651918370691	77944055	1
DNAJB4	39	0.8117364676967264	77979175	1
GIPC2	43	0.8667523717978627	77979542	1
PTGFR	33	0.7576391803338038	78303884	1
IFI44	12	0.8126367990847382	78649796	1
ADGRL4	14	0.844398792246859	78889764	1
ADGRL2	31	0.443562008639647	81306160	1
TTLL7	19	0.8208007770783985	83865024	1
PRKACB	40	0.8634574477049783	84078062	1
SAMD13	27	0.7971039270265414	84298366	1
RPF1	8	0.7959456944727007	84479259	1
GNG5	29	0.85914400977156	84498325	1
SPATA1	39	0.7666425181773592	84506300	1
CTBS	8	0.7641468372207496	84549611	1
SSX2IP	7	0.8189706245625306	84643707	1
MCOLN2	31	0.7515360879175509	84925583	1
WDR63	29	0.7529331171957079	84999147	1
MCOLN3	27	0.8267483997304849	85018082	1
SYDE2	38	0.8646549472377606	85156889	1
C1orf52	36	0.7562410046056814	85249953	1
BCL10	32	0.7829672257265716	85265776	1
DDAH1	12	0.8453924547408702	85318481	1
ZNHIT6	24	0.762885486556231	85649417	1
COL24A1	15	0.8062035276692258	85729233	1
ODF2L	4	0.7865598615921275	86346824	1
CLCA4	20	0.7715726013082512	86547078	1
SH3GLB1	36	0.798171410230424	86704570	1
SELENOF	8	0.8480119389279307	86862445	1
HS2ST1	32	0.8090223970179096	86914635	1
LMO4	12	0.7994064822509532	87328880	1
PKN2	36	0.8043220705084045	88684222	1
GTF2B	7	0.8626492908429777	88852633	1
KYAT3	21	0.8354694482840579	88935773	1
RBMXL1	22	0.8284283584011645	88979456	1
GBP3	22	0.7925791936321135	89006679	1
GBP1	25	0.8119286400877791	89052319	1
GBP2	13	0.8205197914982938	89106132	1
GBP4	20	0.8492781006660911	89181144	1
GBP6	9	0.7533854387302577	89364058	1
LRRC8B	7	0.7719157145759473	89524836	1
LRRC8C	5	0.7888109475463372	89633072	1
LRRC8D	13	0.8324993067408588	89821014	1
ZNF326	8	0.7881760882869764	89995110	1
ZNF644	39	0.7728903373140474	90915298	1
HFM1	33	0.6803897847368581	91260766	1
CDC7	29	0.83822410085499	91500851	1
TGFBR3	42	0.7992103721562815	91680343	1
EPHX4	41	0.7212180679489606	92029985	1
BTBD8	30	0.7713242274859128	92080305	1
GLMN	20	0.8090211805897223	92246402	1
RPAP2	31	0.7301415664578692	92299059	1
GFI1	39	0.7785152675026744	92473043	1
EVI5	31	0.764045417661074	92508696	1
RPL5	42	0.7075401094392597	92832013	1
MTF2	10	0.7909690320995209	93079235	1
TMED5	43	0.7859835780047377	93149742	1
CCDC18	8	0.7745700341698833	93179919	1
DR1	8	0.7968681097844282	93345907	1
FNBP1L	32	0.7300114595013232	93448131	1
BCAR3	18	0.7361358435035641	93561741	1
DNTTIP2	10	0.7955147071345159	93866284	1
GCLM	44	0.8040403628817876	93885199	1
ABCA4	23	0.8278155335188715	93992834	1
ARHGAP29	39	0.7750809984860856	94148988	1
ABCD3	41	0.7904631065913066	94418389	1
F3	24	0.7673637769516155	94529173	1
SLC44A3	2	0.8128026989905592	94820342	1
CNN3	24	0.7252960239868749	94896949	1
ALG14	31	0.697246492679203	94974405	1
TMEM56-RWDD3	30	0.7685968709235682	95117923	1
RWDD3	19	0.8412050287644341	95234210	1
PTBP2	27	0.83203679540391	96721665	1
DPYD	12	0.8059359769122694	97077743	1
SNX7	35	0.8100108852263964	98661701	1
PLPPR4	3	0.8003936125465055	99263953	1
PALMD	38	0.7834871658712961	99646113	1
FRRS1	39	0.7934934670541955	99708632	1
SLC35A3	15	0.791975687331909	99969351	1
MFSD14A	31	0.8072599881901897	100038095	1
SASS6	32	0.7813932188722996	100083563	1
TRMT13	32	0.7460254621299898	100133150	1
LRRC39	14	0.8091824281476963	100148449	1
DBT	22	0.763986881006903	100186919	1
RTCA	8	0.8315905177695637	100266207	1
CDC14A	3	0.8380278124243109	100345001	1
VCAM1	44	0.7071560533671772	100719742	1
EXTL2	32	0.8234362190678157	100872372	1
SLC30A7	36	0.7643482499404557	100896076	1
DPH5	36	0.7548814054981969	100989623	1
S1PR1	14	0.8524528999325087	101236865	1
COL11A1	41	0.8112602768835764	102876467	1
RNPC3	31	0.8059992156255622	103525691	1
AMY2B	38	0.8227956274129162	103553815	1
PRMT6	36	0.805476895448208	107056679	1
VAV3	16	0.7624061973001344	107571161	1
SLC25A24	10	0.7596145359589842	108134043	1
FAM102B	10	0.661407786480195	108560089	1
HENMT1	35	0.8069769274642343	108648290	1
PRPF38B	43	0.7665440469108297	108692310	1
STXBP3	32	0.7720546101193054	108746674	1
AKNAD1	44	0.7699719887346332	108815898	1
GPSM2	14	0.8086092030714735	108875350	1
CLCC1	31	0.8177007020205762	108929508	1
WDR47	12	0.805435054068147	108970214	1
TAF13	43	0.7874934243577005	109062486	1
TMEM167B	36	0.7702165060536781	109089803	1
C1orf194	39	0.793422416705907	109105951	1
KIAA1324	38	0.7304592479827126	109113679	1
SARS	32	0.755410277499765	109213918	1
CELSR2	39	0.8161800568535893	109249539	1
PSRC1	32	0.7935190991544147	109279556	1
SORT1	32	0.7657646727369855	109309568	1
PSMA5	43	0.7884857848225888	109399042	1
ATXN7L2	24	0.8366354534574152	109483479	1
CYB561D1	16	0.7974957212991396	109494052	1
AMIGO1	30	0.8105804130411408	109504178	1
GPR61	28	0.793575443106393	109539872	1
GNAI3	32	0.7512741737831984	109548615	1
AMPD2	36	0.7403830550121389	109616104	1
GSTM4	36	0.6994324789274562	109656099	1
GSTM2	31	0.7612573577410744	109668022	1
GSTM3	36	0.6895936186410552	109733932	1
CSF1	43	0.8680152555273142	109910242	1
AHCYL1	41	0.7638378562019781	109984765	1
STRIP1	43	0.8042030010505884	110031577	1
KCNC4	10	0.6996509231448038	110211343	1
RBM15	5	0.771448451184971	110338506	1
SLC16A4	38	0.8549142583708775	110362851	1
LAMTOR5	15	0.8154464282177651	110401249	1
KCNA3	31	0.0	110672465	1
CD53	8	0.7832541213018188	110871188	1
LRIF1	43	0.808288786513916	110947190	1
DRAM2	43	0.6219553615130347	111117333	1
CEPT1	43	0.6817770590534911	111139627	1
DENND2D	43	0.6342360887080047	111185969	1
CHI3L2	18	0.40656300510046883	111200771	1
PIFO	38	0.7775389326043091	111346600	1
OVGP1	27	0.8764435667851039	111414314	1
WDR77	43	0.781582858491737	111439890	1
ATP5PB	31	0.8347565226879758	111448864	1
C1orf162	26	0.8005781852811312	111473792	1
TMIGD3	23	0.779561419760819	111483348	1
RAP1A	4	0.7861175039548777	111542218	1
INKA2	31	0.8354458033407777	111680630	1
DDX20	31	0.8610347176929969	111755245	1
KCND3	43	0.8323834490384828	111770662	1
CTTNBP2NL	20	0.8431411584717473	112396214	1
WNT2B	43	0.8082756699182885	112466541	1
ST7L	10	0.7646866253927473	112523514	1
CAPZA1	43	0.7892421126703666	112619805	1
MOV10	43	0.7598237067136926	112673141	1
RHOC	22	0.7747778972232764	112701106	1
PPM1J	22	0.833511212903785	112709994	1
SLC16A1	41	0.28830611541151174	112911847	1
LRIG2	22	0.8095823499015635	113073198	1
MAGI3	40	0.8165050235462581	113390515	1
PHTF1	22	0.8188536756050218	113696831	1
RSBN1	15	0.8197162886463114	113761832	1
PTPN22	22	0.780281558688694	113813811	1
BCL2L15	39	0.8004017268900008	113876816	1
AP4B1	43	0.7380950999235699	113894194	1
DCLRE1B	36	0.7990671674056904	113905213	1
HIPK1	38	0.7940294370949692	113929324	1
OLFML3	41	0.6948028016077825	113979391	1
TRIM33	43	0.7730916126095928	114392790	1
BCAS2	43	0.7865290251220245	114567557	1
DENND2C	32	0.8311624399150608	114582848	1
NRAS	9	0.8513344670892073	114704469	1
CSDE1	20	0.7934830674670096	114716913	1
SIKE1	32	0.842195999205922	114769479	1
TSPAN2	33	0.8126443180671354	115048011	1
NGF	23	0.7848812217299841	115285918	1
VANGL1	43	0.859299266768114	115641970	1
SLC22A15	34	0.8039243539807945	115976513	1
ATP1A1	20	0.7932038696470373	116372668	1
CD58	8	0.8036662752696259	116514534	1
IGSF3	2	0.8163721886387063	116574399	1
CD2	40	0.734163382803724	116754430	1
PTGFRN	26	0.7934790174170501	116909916	1
CD101	43	0.8615724546111694	117001750	1
TTF2	34	0.8440319218981125	117060326	1
TRIM45	15	0.8234066074595854	117111060	1
VTCN1	19	0.8191970595256253	117143587	1
MAN1A2	43	0.7824851408850342	117367449	1
TENT5C	39	0.8395026568431777	117606048	1
GDAP2	3	0.8306331721343465	117863485	1
WDR3	20	0.7705080925970901	117929720	1
WARS2	3	0.852324620747124	119031216	1
ZNF697	39	0.8015033307978332	119619377	1
PHGDH	22	0.7963458560278384	119648411	1
NOTCH2	43	0.8287787935241765	119911553	1
SEC22B	43	0.8276048857899536	120150898	1
NBPF26	14	0.7946801744030525	120723949	1
FCGR1B	18	0.827609583411355	121087345	1
FAM72B	4	0.8043229865972835	121167646	1
SRGAP2C	19	0.8153404747971186	121184810	1
NBPF15	14	0.8022527357011242	144421386	1
SRGAP2B	39	0.7896278967634656	144887265	1
NBPF20	39	0.8451234363846388	145289900	1
GPR89A	42	0.7759641722150791	145607988	1
CD160	42	0.8179390354330907	145719471	1
RNF115	4	0.8655388446447604	145738868	1
POLR3C	42	0.7972509878468773	145824088	1
NUDT17	29	0.8597949414217119	145845630	1
PIAS3	43	0.7535278556682357	145848522	1
ANKRD35	36	0.8645694198701287	145866560	1
ITGA10	44	0.777591648646232	145891208	1
PEX11B	15	0.8157478659209887	145911350	1
RBM8A	22	0.7479043110037639	145917714	1
LIX1L	39	0.8195931874583978	145933423	1
ANKRD34A	19	0.8125406123821903	145959441	1
POLR3GL	5	0.7807237956075198	145964690	1
TXNIP	15	0.7605385326492645	145992435	1
NBPF10	7	0.8084321612287255	146064699	1
NOTCH2NLA	20	0.7642581013395415	146146203	1
NBPF12	38	0.8487311166796632	146938744	1
PRKAB2	24	0.8460564329981808	147155106	1
CHD1L	42	0.8297115375673584	147242654	1
BCL9	20	0.7701295241593787	147541501	1
ACP6	18	0.5627718104570966	147629652	1
GJA5	25	0.8167183265517215	147756199	1
GPR89B	44	0.8422464986282394	147928393	1
NBPF11	9	0.8305630962809263	148102046	1
NBPF14	15	0.8615425753140353	148531385	1
PDE4DIP	3	0.8137308672132063	148808181	1
NBPF9	16	0.8420301609709848	149054027	1
NBPF19	15	0.8490568968267069	149475338	1
FCGR1A	31	0.5977893239762391	149782671	1
HIST2H2BF	31	0.5343581658960411	149782689	1
HIST2H2BE	15	0.777589614468986	149884459	1
HIST2H2AC	16	0.7897941592357465	149886975	1
BOLA1	36	0.6989386198085148	149887890	1
SV2A	25	0.7411052263167464	149903318	1
SF3B4	36	0.7567804084017447	149923317	1
MTMR11	6	0.7124812073358373	149928651	1
OTUD7B	9	0.8300649302864584	149937812	1
VPS45	38	0.7578931525471218	150067279	1
PLEKHO1	31	0.7582474657562431	150149183	1
ANP32E	18	0.694593273352363	150218417	1
APH1A	36	0.7691469812297445	150265399	1
C1orf54	40	0.8553453800265617	150268200	1
CIART	25	0.7925278753778385	150282543	1
MRPS21	42	0.8140590067383082	150293720	1
PRPF3	26	0.7972464493164455	150321479	1
RPRD2	39	0.7818842195057091	150363091	1
TARS2	36	0.7611841087907292	150487364	1
ECM1	10	0.7784050964318586	150508062	1
ADAMTSL4	16	0.8280966673394123	150549369	1
MCL1	23	0.8715528023260346	150574551	1
ENSA	15	0.8260853616239887	150600851	1
GOLPH3L	37	0.7920921159987837	150646230	1
CTSS	2	0.8273115255248809	150730188	1
CTSK	2	0.7523008722821685	150796208	1
ARNT	23	0.8606486014849386	150809713	1
SETDB1	36	0.7707670797295959	150926263	1
CERS2	18	0.8130740705212607	150960583	1
ANXA9	38	0.7866657290118577	150982249	1
MINDY1	38	0.8330434948942176	150996086	1
PRUNE1	36	0.8094815665763876	151008420	1
BNIPL	6	0.8209096671238202	151036321	1
C1orf56	28	0.8185859124893295	151047740	1
CDC42SE1	36	0.733671087163088	151050971	1
MLLT11	1	0.8348046409613712	151057758	1
GABPB2	36	0.7838827698273632	151070578	1
SEMA6C	4	0.8070649723537291	151131685	1
TNFAIP8L2	36	0.7875036561637924	151156649	1
SCNM1	15	0.7946435701886478	151156664	1
LYSMD1	36	0.8190210875729964	151159748	1
VPS72	36	0.7750708142360441	151169987	1
PIP5K1A	36	0.8193661107384317	151197949	1
PSMD4	22	0.7608902942662696	151254703	1
ZNF687	38	0.7782496327178213	151281618	1
PI4KB	36	0.8191612420808368	151291797	1
RFX5	12	0.8126003973436258	151340640	1
SELENBP1	7	0.787703351677686	151364304	1
PSMB4	36	0.8094015463281938	151399560	1
POGZ	39	0.7680298165500558	151402724	1
CGN	38	0.7246050192420366	151510510	1
TUFT1	36	0.6778176983679706	151540305	1
SNX27	38	0.8127449390380616	151612006	1
MRPL9	36	0.6642763864383681	151759647	1
OAZ3	29	0.8392689662848938	151762899	1
TDRKH	36	0.6579414144753241	151770107	1
RORC	14	0.7416126624161469	151806071	1
C2CD4D	40	0.8063489818820626	151837819	1
THEM5	22	0.8366638761310184	151847101	1
THEM4	20	0.7841284996671463	151870866	1
S100A10	39	0.7988442971629315	151982915	1
S100A11	38	0.7648201154038463	152032506	1
TCHH	1	0.7721298939054191	152106317	1
HRNR	22	0.7907333276777375	152212076	1
FLG	33	0.40722662925983333	152302175	1
S100A9	13	0.8594309354056904	153357854	1
S100A8	25	0.8795099768620961	153390032	1
S100A6	42	0.7597654421170563	153534599	1
S100A5	24	0.7935026354629825	153537147	1
S100A4	33	0.7448699981791741	153543613	1
S100A3	2	0.8038641897293649	153547329	1
S100A2	6	0.8401347965936903	153561108	1
S100A16	7	0.8057186322094282	153606886	1
S100A14	38	0.7686116828039105	153614255	1
S100A13	25	0.7489146367435173	153618787	1
CHTOP	21	0.7541108911912558	153633982	1
SNAPIN	29	0.8048097142513985	153658654	1
ILF2	27	0.766731517491879	153661788	1
NPR1	38	0.8118093830391488	153678688	1
INTS3	29	0.7693285248114622	153728050	1
SLC27A3	24	0.772414014546035	153774354	1
GATAD2B	39	0.8217339958748682	153789030	1
DENND4B	24	0.7855161411809335	153929501	1
CRTC2	14	0.7390980330496822	153947669	1
SLC39A1	17	0.7885779854470245	153959099	1
CREB3L4	26	0.7521220444556989	153967534	1
JTB	27	0.7401843048855148	153974269	1
RAB13	20	0.8252632539764291	153981617	1
RPS27	42	0.667983958997443	153990762	1
TPM3	41	0.7139734304139227	154155304	1
C1orf43	28	0.8335022275170814	154206696	1
UBAP2L	21	0.7653622411149151	154220179	1
HAX1	26	0.810317528643774	154272511	1
ATP8B2	39	0.7459861627858415	154325553	1
IL6R	7	0.8362945178098643	154405193	1
SHE	6	0.8215843099544627	154469772	1
TDRD10	6	0.8230861797230244	154502219	1
UBE2Q1	38	0.7304713521748417	154548577	1
CHRNB2	1	0.8619198781619066	154567781	1
ADAR	31	0.7860688109111232	154582057	1
KCNN3	31	0.7889338686907633	154697455	1
PMVK	12	0.763554324706062	154924740	1
PBXIP1	15	0.7579877716574381	154944076	1
PYGO2	22	0.8343860977805795	154957026	1
SHC1	22	0.7536007520135531	154962298	1
CKS1B	20	0.7683845464519224	154974653	1
FLAD1	1	0.7753668798451421	154983338	1
ZBTB7B	21	0.7885743979296893	155002630	1
DCST2	14	0.796138310401013	155018520	1
DCST1	22	0.8122516200853838	155033824	1
ADAM15	22	0.7710178430910113	155050566	1
EFNA4	22	0.6628717200618215	155063737	1
EFNA3	22	0.0	155078837	1
EFNA1	22	0.727589341887729	155127876	1
SLC50A1	1	0.7488232288003882	155135344	1
DPM3	2	0.8054003359982369	155139891	1
KRTCAP2	37	0.8186259912022831	155169408	1
TRIM46	22	0.7066614156169675	155173787	1
MUC1	16	0.8124851764125813	155185824	1
THBS3	18	0.7795595023440991	155195588	1
MTX1	22	0.8122524377413152	155208699	1
GBA	16	0.8104514327713543	155234452	1
FAM189B	2	0.7542492747066255	155247205	1
SCAMP3	32	0.7665686293182493	155255979	1
CLK2	38	0.7586559374148778	155262868	1
HCN3	34	0.7492956209480433	155277463	1
FDPS	18	0.767197959826166	155308748	1
RUSC1	4	0.6607966906975903	155320894	1
ASH1L	39	0.7835140400880259	155335268	1
MSTO1	29	0.771984488134901	155610205	1
YY1AP1	21	0.7608978041433362	155659443	1
DAP3	23	0.7524096190694408	155687960	1
GON4L	41	0.8306070264764414	155749662	1
SYT11	3	0.810051090067218	155859567	1
RIT1	20	0.8326200794746905	155897808	1
KHDC4	9	0.8005693600471058	155913045	1
ARHGEF2	22	0.7390988247965844	155946851	1
SSR2	27	0.5947989070273753	156009048	1
UBQLN4	22	0.8385869539198278	156035299	1
LAMTOR2	38	0.7491557599110839	156054752	1
RAB25	38	0.0	156061160	1
MEX3A	33	0.791340790411867	156072013	1
LMNA	17	0.7916074725607922	156082573	1
SEMA4A	16	0.7491801797063555	156147366	1
SLC25A44	20	0.7992415287163664	156193932	1
PMF1-BGLAP	27	0.8346758408550252	156212982	1
PMF1	31	0.7703459695644782	156212993	1
BGLAP	28	0.8333482624638267	156242184	1
PAQR6	21	0.8279279791265585	156243320	1
SMG5	29	0.8121683691978273	156249224	1
TMEM79	22	0.7423582599197593	156282935	1
GLMP	12	0.8099145545379822	156290089	1
CCT3	22	0.7796169959963637	156308968	1
TSACC	43	0.8174422111505649	156337314	1
MEF2D	16	0.7305386085910592	156463727	1
IQGAP3	10	0.7490356564141778	156525405	1
NAXE	31	0.7984482231886688	156591762	1
GPATCH4	44	0.7953789190416518	156594487	1
HAPLN2	36	0.7759859979888799	156619331	1
BCAN	31	0.5786300540584363	156641390	1
NES	28	0.7601656931703578	156668763	1
CRABP2	28	0.8000328498662344	156699606	1
ISG20L2	29	0.7966150249747987	156721891	1
RRNAD1	38	0.7826092721843046	156728442	1
MRPL24	12	0.7905109988035166	156737303	1
HDGF	38	0.8214579302184968	156742109	1
PRCC	38	0.7673239072830935	156750610	1
SH2D2A	37	0.8350975463016844	156806243	1
INSRR	38	0.849657084002186	156840063	1
PEAR1	30	0.8385091409115337	156893698	1
LRRC71	43	0.8012512763337045	156920632	1
ARHGEF11	3	0.7915135292679581	156934840	1
ETV3	24	0.7910812533740942	157121191	1
KIRREL1	44	0.8969796983267635	157993273	1
CD1D	26	0.8157500458590652	158179947	1
CD1C	31	0.8070315472579885	158289923	1
MNDA	16	0.8175121550611149	158831351	1
PYHIN1	40	0.7524757428249821	158930796	1
IFI16	12	0.7200859591094668	158999968	1
CADM3	1	0.6838552060319094	159171609	1
ACKR1	19	0.8733326430169679	159203307	1
FCER1A	28	0.7606080674652707	159289714	1
DUSP23	8	0.8284917292674834	159780932	1
FCRL6	26	0.5206075992391268	159800511	1
SLAMF8	15	0.8162606989212332	159826811	1
VSIG8	5	0.818956339363941	159854316	1
CFAP45	2	0.7579813547935907	159872364	1
TAGLN2	5	0.817560539464222	159918107	1
IGSF9	3	0.7916818108508659	159927039	1
PIGM	28	0.6974371026276447	160024953	1
IGSF8	32	0.7963672332313021	160091340	1
ATP1A4	41	0.5973843508724188	160151570	1
PEA15	41	0.7256441081981273	160205337	1
DCAF8	28	0.7390994858548647	160215715	1
PEX19	41	0.7652058115042762	160276812	1
COPA	16	0.8174549555543041	160288594	1
NCSTN	16	0.7796362082504813	160343316	1
NHLH1	36	0.8046434693278844	160367071	1
VANGL2	7	0.8050900115351297	160400564	1
CD48	39	0.8627576917614062	160678746	1
SLAMF7	27	0.8368222095237559	160739057	1
LY9	25	0.7631347723031916	160796074	1
CD244	40	0.8191755036427386	160830160	1
F11R	16	0.7558132398141807	160995211	1
TSTD1	38	0.7782341184903816	161037631	1
USF1	7	0.7568902621451928	161039251	1
ARHGAP30	31	0.7283111191563862	161046946	1
NECTIN4	36	0.7529304657983426	161070998	1
KLHDC9	26	0.6157220135799818	161098361	1
PFDN2	10	0.8773053225646504	161100556	1
NIT1	12	0.8025052863706083	161118086	1
DEDD	1	0.7955999141514145	161120974	1
UFC1	41	0.7280580658053586	161152776	1
USP21	1	0.7877499022665568	161159450	1
PPOX	41	0.7861527379775823	161166056	1
B4GALT3	21	0.8581027907851027	161171310	1
ADAMTS4	17	0.7939961327039213	161184302	1
NDUFS2	14	0.75015489137285	161197104	1
FCER1G	24	0.7761317259111012	161215234	1
TOMM40L	7	0.788022290593751	161225939	1
NR1I3	7	0.8774280525995004	161229666	1
PCP4L1	30	0.8386461943983393	161258745	1
SDHC	15	0.7903790807331006	161314257	1
FCGR2A	41	0.8146120237789841	161505430	1
FCGR3A	12	0.8109739247837435	161541759	1
FCGR2B	10	0.6933668203262321	161663147	1
DUSP12	31	0.7519005008012359	161749758	1
ATF6	20	0.8046926489975555	161766320	1
OLFML2B	36	0.8254196267529524	161983192	1
NOS1AP	31	0.7166310452751143	162069691	1
C1orf226	8	0.8182779962715102	162378841	1
SH2D1B	43	0.8371053653252851	162395268	1
UHMK1	38	0.8053916499704697	162497251	1
UAP1	17	0.6905389932922885	162561506	1
DDR2	31	0.8304107476121724	162631373	1
HSD17B7	20	0.8183444592428872	162790702	1
RGS5	42	0.8346440601708665	163111121	1
NUF2	11	0.8576568581391417	163266576	1
PBX1	40	0.7854733108322747	164555584	1
MGST3	14	0.8683786338688204	165631213	1
ALDH9A1	22	0.8169662509573752	165662216	1
TMCO1	38	0.8106274008141212	165724293	1
UCK2	3	0.8531840232131198	165827614	1
FAM78B	26	0.8407188840316939	166057426	1
POGK	10	0.7917716018619398	166839447	1
TADA1	27	0.8098206140411445	166856510	1
ILDR2	42	0.7929121361744531	166895711	1
POU2F1	2	0.6803659460627732	167220876	1
CD247	40	0.7934453369379779	167430640	1
CREG1	2	0.6984157957402782	167529117	1
RCSD1	17	0.785015889890738	167630093	1
MPZL1	24	0.7796243964972835	167721192	1
MPC2	33	0.5335210194903756	167916675	1
DCAF6	33	0.7337391540912419	167935783	1
GPR161	12	0.7835971291433297	168079543	1
TIPRL	41	0.798100689150101	168178962	1
SFT2D2	38	0.8364858304536442	168225938	1
TBX19	38	0.7792463952048596	168280877	1
XCL2	40	0.7918455945666101	168540768	1
XCL1	4	0.8100182937186098	168576605	1
ATP1B1	2	0.7429362456904958	169105697	1
NME7	20	0.7713679641710396	169132531	1
BLZF1	18	0.8206647121008706	169367970	1
CCDC181	11	0.7804832087743213	169394870	1
SLC19A2	27	0.8022382563294479	169463909	1
SELP	8	0.8265383589752935	169588849	1
C1orf112	28	0.8393840658043666	169662007	1
METTL18	25	0.85558576457628	169792529	1
SCYL3	18	0.8390164951354323	169849631	1
KIFAP3	14	0.8332225386523486	169921326	1
GORAB	24	0.8161220323457132	170532129	1
PRRX1	8	0.8493318390434975	170662728	1
FMO3	16	0.7057511684605422	171090901	1
FMO2	28	0.8421876764780856	171185249	1
FMO1	44	0.71044371077691	171248471	1
FMO4	16	0.8315581335087626	171314183	1
PRRC2C	40	0.7670464440727118	171485551	1
VAMP4	40	0.8282321567349121	171700160	1
DNM3	25	0.8189067487999405	171841498	1
PIGC	42	0.8394809381007831	172370189	1
SUCO	18	0.8128581413756134	172532349	1
FASLG	40	0.7593191548073996	172659103	1
TNFSF4	1	0.8224411851337146	173183731	1
PRDX6	25	0.6988495287369174	173477330	1
ANKRD45	40	0.8315472626610317	173609561	1
KLHL20	22	0.7528013807864995	173714941	1
CENPL	6	0.7985422312276231	173799550	1
DARS2	14	0.754069761063684	173824653	1
ZBTB37	3	0.7399136129838013	173868082	1
RC3H1	16	0.835785286634333	173931214	1
RABGAP1L	22	0.7343146446419377	174159410	1
CACYBP	29	0.7427828523192247	174999163	1
MRPS14	29	0.7550218856221018	175010789	1
TNN	24	0.7926909028751539	175067858	1
KIAA0040	36	0.8300301262488115	175156986	1
COP1	22	0.7827908613857413	175944831	1
SEC16B	36	0.7365506317610659	177923956	1
RASAL2	41	0.7573615800942611	178094141	1
RALGPS2	29	0.7985542614553781	178725147	1
ANGPTL1	32	0.8007742653858605	178849535	1
FAM20B	15	0.8168559577006089	179025804	1
TOR3A	23	0.7739112451167192	179082070	1
ABL2	39	0.6768679826681456	179099330	1
SOAT1	29	0.7678323955743586	179293714	1
TDRD5	17	0.7049421969947334	179591613	1
TOR1AIP2	27	0.759444750001587	179839967	1
TOR1AIP1	29	0.7558740997618911	179882042	1
CEP350	44	0.8083675090566618	179954773	1
QSOX1	14	0.8322107221040487	180154869	1
LHX4	28	0.7944381975696265	180230264	1
ACBD6	15	0.7780353508655083	180269653	1
XPR1	31	0.7564277200803297	180632004	1
KIAA1614	39	0.7573915256667771	180912897	1
STX6	38	0.7826277884008647	180972712	1
MR1	2	0.8237171620021715	181033425	1
IER5	19	0.7937492570319988	181088712	1
CACNA1E	25	0.7860783025254963	181317690	1
ZNF648	39	0.7768297583001889	182054570	1
GLUL	40	0.7910528956634191	182381704	1
RNASEL	41	0.7502246820738938	182573634	1
RGS16	1	0.6993292832085469	182598623	1
NPL	34	0.7871576980068464	182789293	1
DHX9	31	0.7491635627679686	182839347	1
LAMC1	16	0.8125149324242273	183023420	1
LAMC2	1	0.48413395446417584	183186238	1
NMNAT2	35	0.8264307616824448	183248237	1
SMG7	15	0.7371364884178586	183472216	1
NCF2	11	0.8420234143630357	183555563	1
ARPC5	43	0.8265185675808512	183620846	1
RGL1	9	0.8164413705310656	183636085	1
TSEN15	20	0.8113869538485619	184051651	1
C1orf21	31	0.8190762763489161	184387029	1
EDEM3	25	0.8016391981544743	184690237	1
FAM129A	41	0.8575231296168536	184790724	1
RNF2	37	0.7768042641406736	185045526	1
TRMT1L	2	0.8242647134293812	185118101	1
SWT1	20	0.8296136820617996	185157080	1
IVNS1ABP	43	0.7906751898983015	185296388	1
HMCN1	25	0.7821156840266187	185734391	1
TPR	43	0.7358034532440727	186311652	1
ODR4	7	0.8279599964778953	186375838	1
OCLM	38	0.8495925994670244	186401046	1
PLA2G4A	12	0.8258802739072441	186828949	1
RGS18	31	0.7230588852383367	192158462	1
UCHL5	2	0.7874706959663361	193012250	1
GLRX2	26	0.8660476606896981	193090866	1
CDC73	29	0.8045728981882173	193121958	1
B3GALT2	17	0.7246066576157242	193179045	1
KCNT2	12	0.832885663984302	196225779	1
CFH	33	0.8259853693633199	196651878	1
CFHR3	21	0.784510734069865	196774795	1
ASPM	10	0.8258626463083492	197084127	1
ZBTB41	24	0.7469733423451816	197153680	1
CRB1	6	0.84384237708562	197268204	1
DENND1B	35	0.7633901019574292	197504748	1
C1orf53	31	0.5733192811176111	197902630	1
NEK7	26	0.8357911930196336	198156994	1
NR5A2	36	0.6600737959921211	200027614	1
ZNF281	39	0.7654300282602646	200404940	1
DDX59	24	0.770946144948989	200623896	1
CAMSAP2	41	0.7896624636573951	200739558	1
INAVA	41	0.7504011134209144	200891048	1
KIF21B	40	0.8429580165063185	200969390	1
TMEM9	10	0.7493813073408577	201134772	1
PKP1	38	0.7973931240401944	201283452	1
TNNT2	15	0.8094211921949768	201359008	1
LAD1	38	0.8405359925421565	201380838	1
PHLDA3	41	0.772272042947106	201464383	1
CSRP1	12	0.7738898201065731	201483530	1
NAV1	23	0.7645916168726586	201622885	1
IPO9	29	0.7643846762035287	201829149	1
SHISA4	14	0.7893027137562654	201888680	1
LMOD1	12	0.7678720180445243	201896456	1
TIMM17A	25	0.81517141056476	201955503	1
RNPEP	24	0.7847303678890485	201982372	1
ELF3	25	0.7217190132595384	202007945	1
GPR37L1	28	0.8355492239086924	202122917	1
ARL8A	38	0.7349788881221715	202133404	1
PTPN7	38	0.7667671795412969	202147013	1
LGR6	31	0.823624650247438	202193901	1
UBE2T	20	0.8035196976264682	202331657	1
PPP1R12B	32	0.7842889608387918	202348699	1
SYT2	36	0.7367523766528605	202590596	1
KDM5B	38	0.799389453083413	202724495	1
RABIF	26	0.8007586175038215	202878957	1
KLHL12	38	0.805187155579471	202891116	1
ADIPOR1	21	0.8388401994181164	202940826	1
CYB5R1	34	0.8707230616578351	202961873	1
TMEM183A	36	0.7262143939725333	203007374	1
ADORA1	32	0.7798037673091645	203090654	1
CHI3L1	4	0.8770541328347632	203178931	1
BTG2	23	0.7661634691319936	203305491	1
FMOD	25	0.8347654894165294	203340628	1
PRELP	44	0.7397622562275532	203475806	1
ATP2B4	22	0.7820591346633861	203626561	1
LAX1	31	0.6584296747404322	203765176	1
ZC3H11A	12	0.8132066472877236	203795654	1
ZBED6	20	0.6895250277166186	203795714	1
SNRPE	34	0.807027770081604	203861599	1
SOX13	29	0.7863895501897591	204073115	1
ETNK2	41	0.5898564750947538	204131062	1
GOLT1A	13	0.7772696730504669	204198163	1
PLEKHA6	41	0.8604681288045579	204218853	1
PPP1R15B	22	0.8027661146667895	204403381	1
PIK3C2B	10	0.6484843870815151	204422628	1
MDM4	36	0.7808648557461825	204516379	1
LRRN2	4	0.7343112075877307	204617170	1
NFASC	44	0.7854846399126939	204828651	1
CNTN2	20	0.8288517313632154	205042937	1
TMEM81	43	0.8411950869765843	205083129	1
RBBP5	44	0.8131618340011769	205086142	1
DSTYK	44	0.7146053981238933	205142505	1
TMCC2	29	0.7902898968182701	205227946	1
NUAK2	31	0.7516893657536019	205302059	1
KLHDC8A	15	0.8064686376100846	205336065	1
LEMD1	40	0.8266700919953991	205381378	1
CDK18	10	0.7461323235957705	205504595	1
MFSD4A	39	0.73455878739679	205568885	1
ELK4	36	0.8160949400533986	205597556	1
SLC45A3	35	0.6749764313520379	205657851	1
NUCKS1	31	0.7366641478267418	205712822	1
RAB29	31	0.8544231691208687	205767986	1
SLC41A1	10	0.8210203384705744	205789094	1
PM20D1	33	0.5818507396555461	205828025	1
RAB7B	3	0.8102733338981352	205976740	1
RHEX	35	0.4118021562481583	206053173	1
FAM72A	22	0.8632772040009671	206186179	1
SRGAP2	12	0.7424294523877217	206203345	1
IKBKE	34	0.798518360359585	206470476	1
RASSF5	41	0.6463278926204337	206507530	1
EIF2D	29	0.6416916688065999	206571292	1
DYRK3	12	0.6690177755964226	206635536	1
MAPKAPK2	28	0.8174598465824409	206684944	1
IL10	30	0.7538485736310842	206767602	1
IL24	44	0.8005168513916586	206897443	1
FCMR	44	0.7828986345101252	206903317	1
PIGR	41	0.6785048311635191	206928522	1
C1orf116	39	0.8292648453452652	207018522	1
PFKFB2	36	0.77313733236715	207034366	1
YOD1	36	0.6775021559571865	207043849	1
CD55	21	0.8160210015344028	207321376	1
CD46	12	0.8360616160671013	207752057	1
CD34	44	0.7004271730698403	207880972	1
PLXNA2	11	0.7840561749680335	208022242	1
LAMB3	17	0.7382240890159677	209614870	1
TRAF3IP3	2	0.8366479881879235	209756032	1
C1orf74	6	0.7912574987991107	209779208	1
IRF6	38	0.7049074386345109	209785617	1
UTP25	15	0.7803050670068838	209827972	1
SERTAD4	15	0.7995364719507121	210232796	1
HHAT	27	0.8328762030402654	210328252	1
KCNH1	21	0.8229973476601846	210676823	1
RCOR3	8	0.7911822486048579	211258377	1
TRAF5	28	0.8162871837157669	211326615	1
SLC30A1	26	0.8777215619282412	211571568	1
NEK2	24	0.6957666622589166	211658657	1
LPGAT1	27	0.757010490435241	211743457	1
INTS7	41	0.6617682227668337	211940399	1
DTL	41	0.7663159423146394	212035553	1
PPP2R5A	8	0.7872028427412109	212285410	1
TMEM206	12	0.7629221041183765	212363931	1
NENF	8	0.7940870981699386	212432920	1
ATF3	23	0.8237804835195026	212565334	1
BATF3	12	0.733825169520516	212686417	1
NSL1	28	0.843618239952425	212726153	1
TATDN3	34	0.7620963970919036	212791828	1
FLVCR1	20	0.7632612198067542	212858275	1
VASH2	17	0.8619366743504622	212950520	1
ANGEL2	9	0.8540810216352049	212992182	1
RPS6KC1	39	0.8391179704703023	213051233	1
PROX1	27	0.7302759772528229	213983181	1
SMYD2	13	0.7982985534960854	214281102	1
PTPN14	12	0.8191923428832159	214348700	1
CENPF	39	0.8449867532502516	214603195	1
KCNK2	12	0.6382694032421634	215005775	1
KCTD3	12	0.7454603590319993	215567304	1
USH2A	2	0.8426059753206131	215622891	1
ESRRG	2	0.6964633279588612	216503246	1
GPATCH2	33	0.0	217426992	1
SPATA17	33	0.3503933172387875	217631324	1
RRP15	23	0.8639417600226706	218285293	1
TGFB2	39	0.8457691601653043	218345336	1
LYPLAL1	31	0.8511628948743086	219173869	1
EPRS	31	0.690015558089123	219968600	1
BPNT1	15	0.850892148463593	220057482	1
IARS2	20	0.8093706256836501	220094132	1
RAB3GAP2	4	0.8337030859753503	220148293	1
MARK1	24	0.8219233714190481	220528183	1
C1orf115	23	0.7808661079385744	220690363	1
MARC2	4	0.8067834709958797	220748225	1
MARC1	23	0.8122615997836707	220786913	1
HLX	18	0.6550764548960353	220879431	1
DUSP10	2	0.8123034470310083	221701424	1
TAF1A	23	0.7748931830954173	222557902	1
MIA3	25	0.8094865542206751	222618097	1
AIDA	29	0.6734621803628211	222668013	1
BROX	32	0.8522474601581547	222712553	1
FAM177B	41	0.7965181963161504	222737207	1
DISP1	13	0.8109503496426913	222872271	1
TLR5	32	0.7835705889739912	223109404	1
SUSD4	25	0.8575745541944173	223220819	1
CAPN8	2	0.8455442249301164	223538007	1
CAPN2	12	0.818371907562001	223701593	1
TP53BP2	27	0.8107475467905682	223779893	1
FBXO28	28	0.843250588610013	224114111	1
DEGS1	38	0.7841439452591992	224175756	1
NVL	28	0.7959616765804411	224227334	1
CNIH4	8	0.7656542833525878	224356858	1
WDR26	3	0.835432075595115	224385143	1
CNIH3	18	0.48877037117149813	224434660	1
DNAH14	22	0.7949390055965042	224896262	1
LBR	42	0.7593442295419708	225401502	1
ENAH	3	0.818588435801759	225486835	1
SRP9	1	0.7605002629131139	225777813	1
EPHX1	39	0.8570305946726129	225810092	1
TMEM63A	36	0.7982903071045921	225845536	1
LEFTY1	3	0.8468259465558907	225886282	1
PYCR2	1	0.7840868220032398	225919877	1
SDE2	12	0.8667982073520343	225982702	1
H3F3A	17	0.8548969479335289	226061851	1
ACBD3	11	0.8089295260695709	226144679	1
LIN9	22	0.8218945149043708	226231149	1
PARP1	21	0.8129357146727663	226360691	1
STUM	8	0.8470780616936316	226548764	1
ITPKB	44	0.7929361027952453	226631690	1
PSEN2	24	0.7726727019162688	226870184	1
COQ8A	19	0.8338246777430626	226897536	1
CDC42BPA	35	0.8382603408270118	226989865	1
ZNF678	1	0.7991730016078986	227563543	1
SNAP47	44	0.7787865493684446	227728539	1
JMJD4	11	0.7858905897416176	227730425	1
WNT9A	12	0.69362565641229	227918656	1
ARF1	1	0.7959127687915566	228082660	1
C1orf35	29	0.7837779373104596	228100726	1
MRPL55	13	0.8333569785136753	228106679	1
GUK1	20	0.8219349494857543	228139962	1
GJC2	9	0.8215049254507886	228149930	1
IBA57	16	0.7581810236902056	228165804	1
OBSCN	1	0.8060795122924382	228208063	1
TRIM11	34	0.794116028840628	228393673	1
TRIM17	22	0.7814446010637656	228407935	1
HIST3H2A	31	0.681460040388846	228456979	1
HIST3H2BB	31	0.8283256443562856	228458107	1
RNF187	16	0.7933196335021658	228487382	1
RHOU	7	0.6083938456566312	228735479	1
RAB4A	29	0.6801463449103159	229271062	1
CCSAP	13	0.7746588208167061	229321011	1
NUP133	29	0.7839954842512326	229440259	1
ABCB10	24	0.7671989981704653	229516582	1
TAF5L	44	0.788549607750187	229593111	1
URB2	13	0.702630351523601	229626247	1
GALNT2	12	0.6877789265672334	230057990	1
PGBD5	6	0.7008562107044041	230314490	1
COG2	29	0.8067086157109118	230642481	1
CAPN9	32	0.7803043315485922	230747384	1
C1orf198	13	0.8389303728373046	230837119	1
TTC13	27	0.8219417694173092	230906243	1
ARV1	10	0.763439749929161	230978981	1
C1orf131	17	0.7726215856446335	231223763	1
GNPAT	18	0.7840782548037586	231241207	1
EXOC8	28	0.7723533651653846	231332753	1
SPRTN	13	0.7965363159353793	231337104	1
EGLN1	35	0.7576817558587723	231363751	1
TSNAX	43	0.7968528921269018	231528541	1
DISC1	7	0.5146796267683579	231626815	1
SIPA1L2	12	0.435434866471351	232397965	1
MAP10	12	0.44170370250855095	232804892	1
NTPCR	12	0.701895480896068	232950605	1
PCNX2	12	0.5083425876144481	232983435	1
MAP3K21	12	0.5448172289463746	233327724	1
KCNK1	8	0.8603225363795872	233614004	1
SLC35F3	35	0.8430634114052644	233904676	1
COA6	24	0.8262531400582704	234373456	1
TARBP1	39	0.6894888176674618	234391313	1
IRF2BP2	27	0.7868414393086878	234604269	1
TOMM20	39	0.8229315957265393	235109341	1
RBM34	28	0.8458989699894872	235131183	1
ARID4B	7	0.8392603630873158	235131634	1
GGPS1	22	0.8053111576730086	235327350	1
B3GALNT2	29	0.8068644084284522	235447190	1
LYST	4	0.7582156797394896	235661041	1
NID1	20	0.8488570889792844	235975830	1
GPR137B	10	0.7789264509274477	236142505	1
ERO1B	10	0.8342837336320591	236215555	1
EDARADD	10	0.8295170513657569	236348257	1
LGALS8	26	0.8153311519391899	236518000	1
HEATR1	24	0.7874558461964185	236549005	1
MTR	34	0.8124930930295204	236795292	1
FMN2	11	0.8448217429012819	240014348	1
FH	14	0.7831058045316519	241497603	1
OPN3	30	0.7977125784237398	241590102	1
CHML	25	0.787547097413248	241628853	1
MAP1LC3C	24	0.8537177536491872	241995490	1
PLD5	27	0.7557346817135474	242082986	1
CEP170	32	0.7877229893475481	243124428	1
SDCCAG8	29	0.8235078593321395	243256034	1
AKT3	39	0.7534585091742763	243488233	1
ZBTB18	16	0.773980806386931	244048939	1
ADSS	1	0.7463704907079716	244408494	1
CATSPERE	29	0.7266047119774316	244454377	1
DESI2	39	0.7140613537846923	244653103	1
COX20	38	0.7695320721274639	244835616	1
HNRNPU	28	0.7545503016120156	244840638	1
EFCAB2	12	0.8314546252402579	244969705	1
KIF26B	28	0.7643072086983804	245154985	1
SMYD3	18	0.6918865069072792	245749342	1
TFB2M	29	0.8109889444523627	246540561	1
CNST	28	0.8008566307334465	246566444	1
SCCPDH	1	0.7831498005396582	246724409	1
AHCTF1	29	0.8178714790960575	246839098	1
ZNF695	36	0.8231854191936623	246945547	1
ZNF670	23	0.8109516554759306	247034637	1
ZNF669	37	0.7827384604439569	247099962	1
ZNF124	8	0.8426931251381641	247121975	1
ZNF496	12	0.7229661246547773	247297412	1
NLRP3	40	0.8568317771281639	247416156	1
GCSAML	35	0.48230576915177537	247507058	1
TRIM58	23	0.8173468241987549	247857187	1
OR2W3	31	0.8377087060661034	247895587	1
SH3BP5L	12	0.7876157195792242	248810446	1
ZNF672	29	0.7850834965535725	248838210	1
ZNF692	25	0.8370472793096213	248850006	1
PGBD2	26	0.7936434030759452	248906196	1
FAM110C	29	0.8260034973465791	38814	2
SH3YL1	10	0.6938522722879465	217730	2
ACP1	19	0.7389689868351368	264140	2
ALKAL2	22	0.8176555386434291	279558	2
TMEM18	7	0.7330679400802884	663877	2
SNTG2	38	0.798559659515319	950849	2
TPO	18	0.8479849558205517	1374066	2
PXDN	32	0.7351727917548387	1631887	2
EIPR1	25	0.8108006599044786	3188925	2
TRAPPC12	7	0.7532998507060586	3379675	2
ADI1	5	0.7935771291957039	3497366	2
RNASEH1	13	0.7969011297480083	3541430	2
RPS7	42	0.642118555909158	3575260	2
CMPK2	20	0.8110815099166493	6840570	2
RSAD2	20	0.8191184900518779	6865806	2
RNF144A	11	0.8280723188667993	6917412	2
ID2	17	0.5811836448008839	8678845	2
KIDINS220	19	0.7357362091825081	8721081	2
MBOAT2	12	0.5082459335410914	8852690	2
ASAP2	21	0.818691493127332	9206765	2
ITGB1BP1	15	0.8392001851773234	9403475	2
CPSF3	19	0.7694760082090286	9423651	2
IAH1	28	0.8377278998744808	9473658	2
ADAM17	7	0.7774132813379634	9488486	2
YWHAQ	32	0.8597015448509726	9583967	2
TAF1B	29	0.7725447299605801	9843443	2
GRHL1	35	0.8286800874233629	9951693	2
KLF11	4	0.8184661435573012	10042849	2
CYS1	44	0.6644904024118359	10056780	2
RRM2	10	0.767510296792722	10120698	2
HPCAL1	11	0.7680956795239144	10302889	2
ODC1	5	0.6792958802076834	10439968	2
NOL10	19	0.6534040790945376	10570754	2
ATP6V1C2	19	0.8526953627537609	10721100	2
PDIA6	27	0.574002918510212	10783391	2
PQLC3	43	0.8011612272395991	11155198	2
ROCK2	17	0.8164057862653324	11179759	2
E2F6	19	0.6890562343795751	11444375	2
GREB1	32	0.8883777322509833	11482341	2
LPIN1	20	0.7748328368575481	11677595	2
TRIB2	34	0.8135581462426756	12716889	2
NBAS	19	0.751949096361579	15166914	2
DDX1	19	0.7960169352929228	15591178	2
MYCN	29	0.7630876339924215	15940550	2
FAM49A	13	0.8107258979973717	16549459	2
VSNL1	11	0.7886675023091674	17539126	2
SMC6	19	0.8103331118726858	17663812	2
GEN1	19	0.8125161199438707	17753858	2
KCNS3	27	0.8442901147372627	17877847	2
RDH14	19	0.7574784666364247	18554723	2
NT5C1B	20	0.7173907873227279	18562872	2
OSR1	42	0.7409366545696083	19351485	2
TTC32	19	0.7282390106894043	19896631	2
WDR35	9	0.7481053678261191	19910260	2
MATN3	44	0.8040302167806664	19992052	2
LAPTM4A	12	0.7143451987875207	20032650	2
SDC1	25	0.7274195543567851	20200797	2
PUM2	19	0.7723991776835228	20248691	2
RHOB	6	0.8167107464187147	20447074	2
HS1BP3	16	0.7943554189436657	20560448	2
LDAH	35	0.8319123767370216	20684014	2
KLHL29	30	0.9001907991907205	23385179	2
ATAD2B	34	0.7848511220292889	23748664	2
UBXN2A	34	0.7558320617257315	23927285	2
MFSD2B	9	0.795744196890743	24010081	2
WDCP	19	0.7048762273472762	24029347	2
FKBP1B	6	0.6691978451591064	24049701	2
SF3B6	19	0.6457107255317309	24067586	2
FAM228B	17	0.7256561549752878	24076526	2
TP53I3	20	0.8195323146533582	24077433	2
PFN4	18	0.5745916142060181	24115371	2
ITSN2	19	0.7403466394402147	24202864	2
NCOA1	34	0.7906275887566576	24491914	2
PTRHD1	22	0.7971852105994794	24789734	2
CENPO	38	0.7435498533222318	24793136	2
ADCY3	19	0.7804496008501118	24819169	2
DNAJC27	19	0.7795984756100252	24943636	2
EFR3B	39	0.8046224124007109	25042076	2
POMC	35	0.8050369706158571	25160853	2
DNMT3A	10	0.8430827567258197	25227855	2
DTNB	34	0.844104941292323	25377198	2
ASXL2	19	0.7549219307645818	25733753	2
KIF3C	39	0.7657116931026543	25926598	2
RAB10	19	0.7998514068968049	26034084	2
GAREM2	39	0.8121953813347895	26173088	2
HADHA	18	0.7599931939270148	26190635	2
HADHB	19	0.8173132223558403	26243170	2
ADGRF3	23	0.8376646840355874	26308173	2
SELENOI	17	0.8349986524205999	26308547	2
DRC1	24	0.7169142119306535	26401920	2
C2orf70	41	0.7578547097488418	26562585	2
KCNK3	22	0.6967868726087246	26692690	2
SLC35F6	17	0.7833869337374361	26764284	2
CENPA	10	0.7818942224025704	26764289	2
MAPRE3	34	0.777747501800163	26970612	2
TMEM214	7	0.7839870100285995	27032910	2
AGBL5	39	0.763875888445628	27042364	2
OST4	10	0.7893102418515675	27070472	2
EMILIN1	43	0.807829850340639	27078567	2
KHK	34	0.0	27086747	2
CGREF1	13	0.7249960503654177	27098889	2
ABHD1	39	0.7756535386983108	27123789	2
PREB	27	0.8048071696656387	27130756	2
TCF23	12	0.8028668553171101	27149004	2
SLC5A6	43	0.8136491662867146	27199587	2
ATRAID	16	0.7219050489394145	27212027	2
CAD	39	0.7505555452025136	27217369	2
UCN	5	0.8505846673834988	27307400	2
MPV17	30	0.7909592777638049	27309492	2
GTF3C2	19	0.760389203464183	27325849	2
EIF2B4	39	0.763028653314453	27364352	2
SNX17	19	0.7752109619214165	27370496	2
ZNF513	35	0.7720474111413387	27377235	2
PPM1G	34	0.7178141138846386	27381195	2
NRBP1	5	0.8365902456858227	27427790	2
KRTCAP3	34	0.8199684400535151	27442366	2
IFT172	19	0.7520673312852377	27444377	2
FNDC4	22	0.7626483059616531	27491883	2
C2orf16	22	0.7176016930164391	27537386	2
ZNF512	36	0.83080700301263	27582969	2
CCDC121	32	0.8527241143641509	27625639	2
GPN1	19	0.7590707211875858	27628247	2
SUPT7L	19	0.7059680016572104	27650809	2
SLC4A1AP	19	0.7500323347353712	27663471	2
MRPL33	41	0.7490027242493587	27771717	2
RBKS	41	0.6427876945081685	27781379	2
BABAM2	41	0.8103305420614615	27889941	2
FOSL2	11	0.837858203717867	28392448	2
PLB1	5	0.8435390873461922	28457145	2
PPP1CB	34	0.767730428352206	28751640	2
SPDYA	17	0.8532452934530113	28782517	2
TRMT61B	43	0.7493601752320831	28849821	2
WDR43	19	0.6916836579651793	28894667	2
TOGARAM2	2	0.703949397992522	28956611	2
PCARE	26	0.6402085948102614	29060976	2
CLIP4	11	0.8168599049423604	29097705	2
ALK	25	0.8342719076412544	29192774	2
YPEL5	43	0.7708131231250466	30146941	2
LBH	44	0.7604687166678405	30231534	2
LCLAT1	39	0.8197863603193477	30447226	2
CAPN13	30	0.7888989699412053	30722771	2
GALNT14	20	0.8441333287099465	30910467	2
CAPN14	1	0.876996266874247	31173056	2
EHD3	31	0.811938710751441	31234152	2
MEMO1	21	0.7622763301103717	31865060	2
DPY30	19	0.7855040939792516	31867809	2
SPAST	39	0.7851318791760264	32063547	2
SLC30A6	19	0.750988469109806	32165841	2
NLRC4	23	0.8091536020259247	32224453	2
YIPF4	19	0.765558035753257	32277904	2
BIRC6	19	0.7671545751418182	32357028	2
TTC27	19	0.7027534633304853	32628032	2
LTBP1	7	0.686884962303228	32946953	2
RASGRP3	10	0.5168446271869107	33436324	2
FAM98A	8	0.8126372492792243	33583660	2
CRIM1	4	0.8218633055167183	36355778	2
FEZ2	30	0.8317649687482156	36531805	2
VIT	14	0.8338715598782955	36696690	2
STRN	13	0.7906816558937378	36837698	2
HEATR5B	19	0.7836696345938394	36968383	2
GPATCH11	10	0.7760842427718069	37084451	2
EIF2AK2	20	0.8048138607060384	37099210	2
CEBPZOS	9	0.8282798097830602	37196488	2
CEBPZ	10	0.8070684397320435	37201612	2
NDUFAF7	17	0.785142209086761	37231631	2
PRKD3	25	0.6507229852696522	37250502	2
QPCT	25	0.7616526946154826	37342827	2
CDC42EP3	7	0.7647089409096577	37641882	2
RMDN2	38	0.8277917371861354	37923187	2
CYP1B1	32	0.7676580684757084	38066973	2
ATL2	4	0.7511538195194996	38293954	2
HNRNPLL	4	0.7837608978888015	38561969	2
GALM	20	0.8356543417558915	38666081	2
SRSF7	32	0.7224725812112922	38743599	2
GEMIN6	34	0.6861095836061823	38751534	2
DHX57	19	0.755044018240433	38797729	2
MORN2	4	0.7096331538968275	38875962	2
ARHGEF33	9	0.8176526269826506	38889841	2
SOS1	19	0.7498378696396768	38981396	2
MAP4K3	41	0.6817864950159966	39249266	2
THUMPD2	32	0.8064435161159496	39736060	2
SLC8A1	16	0.8083017620931359	40097270	2
PKDCC	22	0.7765824906589456	42048021	2
EML4	17	0.7778725361216858	42169353	2
COX7A2L	7	0.7694976935476984	42333546	2
MTA3	36	0.8374973499982974	42494569	2
OXER1	28	0.794712617258458	42762481	2
HAAO	25	0.8272414212092005	42767089	2
ZFP36L2	17	0.8315799627337549	43222402	2
THADA	19	0.7853128639766382	43230836	2
PLEKHH2	35	0.8764404102391943	43637260	2
C1GALT1C1L	7	0.7659169714597085	43675151	2
DYNC2LI1	29	0.8131317247323471	43774039	2
ABCG5	21	0.8168406543564228	43812560	2
LRPPRC	22	0.804963386379649	43886224	2
PPM1B	19	0.841285030854997	44167969	2
SLC3A1	7	0.655713218419411	44275458	2
PREPL	20	0.7364871701859399	44316281	2
CAMKMT	43	0.8476174707440778	44361947	2
SRBD1	1	0.8527633787350929	45388680	2
PRKCE	41	0.800496850322533	45651345	2
EPAS1	13	0.8141573650833596	46293667	2
ATP6V1E2	34	0.8185469637896949	46490750	2
RHOQ	1	0.7908660575687836	46541806	2
PIGF	29	0.7226262645739809	46580937	2
CRIPT	20	0.7678816454501383	46616416	2
SOCS5	19	0.7267248190204896	46698952	2
MCFD2	19	0.688691806657847	46901870	2
TTC7A	10	0.7604688019283393	46916157	2
CALM2	11	0.7440575108484608	47160083	2
EPCAM	38	0.7929884652156172	47345158	2
MSH2	19	0.7877364034218136	47402969	2
KCNK12	7	0.8487643500666169	47516581	2
MSH6	14	0.6953030068693771	47695530	2
FBXO11	15	0.8163981550720507	47789316	2
FOXN2	38	0.8374153318723913	48314637	2
PPP1R21	44	0.808284252180655	48440598	2
STON1	27	0.8050025583829844	48529383	2
NRXN1	3	0.8602041777667374	49918503	2
ASB3	40	0.7451819899776204	53532672	2
CHAC2	10	0.8648335466849185	53767804	2
ERLEC1	7	0.7697996336325847	53787044	2
GPR75	34	0.8433567368294305	53852913	2
PSME4	19	0.8065664171877628	53864069	2
ACYP2	29	0.7144185599631792	53970838	2
C2orf73	17	0.7820924223151604	54330034	2
SPTBN1	10	0.8331161849564576	54456317	2
EML6	4	0.7636007304550427	54723499	2
RTN4	17	0.77160254905546	54972187	2
CLHC1	23	0.8312743282154399	55172547	2
RPS27A	42	0.7877077411106042	55231903	2
MTIF2	19	0.7886154393105048	55236595	2
CCDC88A	21	0.8143812747343154	55287842	2
CFAP36	27	0.7920093245798092	55519604	2
PPP4R3B	19	0.7237319845861939	55547292	2
PNPT1	19	0.738673262966002	55634061	2
EFEMP1	42	0.8729582564464813	55865967	2
CCDC85A	33	0.7672182928622027	56183990	2
VRK2	23	0.8300397075677443	57907629	2
FANCL	23	0.8021925813821998	58159243	2
BCL11A	32	0.8179868377061801	60450520	2
PAPOLG	19	0.8285063619627282	60756253	2
REL	44	0.7971889252182842	60881521	2
PUS10	29	0.7275382413088551	60940222	2
PEX13	19	0.8134731834065343	61017225	2
KIAA1841	7	0.814553469550159	61065871	2
C2orf74	5	0.8460133617967045	61145068	2
USP34	19	0.8612500003768007	61187463	2
XPO1	38	0.7635479264805158	61477849	2
FAM161A	1	0.8005060523109411	61824848	2
CCT4	19	0.7258684132761587	61868085	2
COMMD1	19	0.7445392133458673	61888724	2
B3GNT2	19	0.7997094110375478	62196115	2
TMEM17	38	0.7661370996348147	62500218	2
EHBP1	29	0.7547845273195353	62673851	2
WDPCP	28	0.7419553291478858	63119559	2
MDH1	19	0.7978819602503453	63588609	2
UGP2	29	0.7392521568087695	63840940	2
VPS54	19	0.721044931666382	63892146	2
PELI1	19	0.7886392459316317	64092652	2
LGALSL	19	0.6018000132941432	64453969	2
AFTPH	19	0.0	64524305	2
SERTAD2	19	0.5853986899320062	64631621	2
SLC1A4	42	0.7830227908618296	64988477	2
CEP68	19	0.7029703132730996	65056366	2
RAB1A	19	0.7429910774438178	65070696	2
ACTR2	19	0.7417204657493041	65227753	2
SPRED2	5	0.7895965434183696	65310851	2
MEIS1	32	0.7713600941791314	66433452	2
ETAA1	19	0.6906409768157271	67397319	2
C1D	19	0.7503987468869617	68041130	2
WDR92	18	0.7032663642483368	68122936	2
PNO1	19	0.6868268645331203	68157888	2
PPP3R1	19	0.7911792872903779	68178857	2
CNRIP1	23	0.8096353661495732	68284171	2
PLEK	12	0.795664456149859	68365282	2
FBXO48	34	0.7905597310567283	68459422	2
APLF	14	0.8087049604167429	68467572	2
ARHGAP25	32	0.786586763426997	68679601	2
ANTXR1	7	0.7226926769027959	69013178	2
GFPT1	27	0.6602234230841583	69319769	2
NFU1	19	0.757154724708477	69395750	2
AAK1	19	0.7694644315009296	69457997	2
ANXA4	35	0.7835328125417949	69644425	2
GMCL1	7	0.7834189647936773	69829660	2
SNRNP27	19	0.74033174835601	69893956	2
MXD1	1	0.7210881996645907	69897688	2
ASPRV1	33	0.7534329704156233	69960089	2
PCBP1	23	0.7694382304210503	70087454	2
C2orf42	19	0.7310498738243583	70149880	2
TIA1	27	0.7764776171302487	70209444	2
PCYOX1	34	0.7130417310085606	70257386	2
SNRPG	35	0.8000599854219679	70281362	2
FAM136A	19	0.6909937809118859	70295975	2
ADD2	34	0.8548696346932403	70607618	2
CLEC4F	23	0.8966052671821955	70808643	2
CD207	44	0.859269824320394	70830211	2
VAX2	26	0.8892030614256475	70900576	2
ATP6V1B1	24	0.8058931134084291	70935900	2
ANKRD53	13	0.6898880764993809	70978380	2
TEX261	19	0.6345936954926196	70985942	2
NAGK	28	0.8214144859464765	71064344	2
MCEE	16	0.8091206691456632	71109684	2
MPHOSPH10	20	0.7659034040417765	71130632	2
PAIP2B	34	0.7301687502738738	71182738	2
ZNF638	17	0.7627694786695844	71276561	2
DYSF	10	0.8333268596537678	71453722	2
CYP26B1	20	0.8273851759103212	72129238	2
EXOC6B	19	0.7932231216649388	72175984	2
SPR	26	0.8474443471269456	72887382	2
SFXN5	24	0.7992253022792588	72942036	2
RAB11FIP5	19	0.6622148305184724	73073382	2
SMYD5	19	0.6345053274747723	73214222	2
PRADC1	16	0.7696344785652947	73228010	2
CCT7	19	0.7192087898975381	73233420	2
FBXO41	14	0.8301576615640952	73254682	2
ALMS1	19	0.7925499706529011	73385758	2
NAT8	40	0.8293132398732342	73640832	2
TPRKB	19	0.7670813672957222	73729104	2
DUSP11	19	0.7559791980919136	73762184	2
STAMBP	28	0.7662089431608796	73828916	2
ACTG2	12	0.7831676505775749	73892314	2
DGUOK	19	0.7639343553445769	73926826	2
TET3	19	0.736056284585543	73986404	2
BOLA3	5	0.7583821471136379	74135400	2
MOB1A	19	0.6644965095562354	74152528	2
MTHFD2	7	0.7078241901945574	74198610	2
SLC4A5	2	0.8067733151395249	74216242	2
DCTN1	17	0.7480012037401222	74361154	2
WDR54	12	0.7939728024582673	74421678	2
RTKN	41	0.8028289234500667	74425836	2
INO80B	19	0.7414799338317575	74455087	2
WBP1	9	0.7702567714784696	74458400	2
MOGS	19	0.8109839699497831	74461057	2
MRPL53	29	0.8031003311648073	74471982	2
CCDC142	19	0.6778118492004738	74471986	2
TTC31	32	0.8001360115159329	74483073	2
LBX2	3	0.6982042404691079	74497517	2
PCGF1	9	0.8114538318473922	74505043	2
AUP1	19	0.7786777424482301	74526645	2
HTRA2	20	0.7933849535957649	74529377	2
LOXL3	23	0.8161021544055754	74532258	2
DOK1	3	0.7810086586450744	74549026	2
M1AP	6	0.8309897141998329	74557883	2
SEMA4F	10	0.8551415139756618	74654228	2
HK2	10	0.7322669024918194	74833981	2
POLE4	11	0.7865031356709387	74958492	2
TACR1	7	0.764083312213405	75046463	2
EVA1A	21	0.8179201635417979	75469302	2
MRPL19	19	0.6645409033463575	75646783	2
GCFC2	16	0.7920244537801192	75652000	2
SUCLG1	6	0.8461994099344241	84423528	2
DNAH6	17	0.835050543379545	84516455	2
TRABD2A	1	0.7505739876334419	84821650	2
TMSB10	15	0.7511521898562362	84905656	2
KCMF1	19	0.7632925064936429	84971093	2
TCF7L1	39	0.8263079148712156	85133392	2
TGOLN2	32	0.7772022342484164	85318020	2
RETSAT	15	0.8273569312080231	85341955	2
ELMOD3	22	0.8160002046722761	85354394	2
CAPG	20	0.7929854671775984	85394753	2
SH2D6	30	0.8357300905038634	85418931	2
MAT2A	11	0.833623404882623	85539168	2
GGCX	18	0.8015295630304663	85544720	2
VAMP8	5	0.7622131731764066	85561562	2
VAMP5	12	0.7608283591139624	85584431	2
RNF181	14	0.8054918416454252	85595725	2
TMEM150A	15	0.8351534109766006	85598547	2
USP39	1	0.7942829071710106	85602856	2
C2orf68	28	0.7248538766823032	85605254	2
GNLY	25	0.7202240381606404	85685175	2
ATOH8	12	0.848337151003774	85751344	2
ST3GAL5	24	0.8381842655222956	85837120	2
POLR1A	23	0.8264656434223019	86020216	2
PTCD3	26	0.7495466413184755	86106223	2
IMMT	14	0.7750931783605433	86143932	2
MRPL35	19	0.733343788945815	86199355	2
REEP1	27	0.7882864604524764	86213993	2
KDM3A	8	0.8333981511422359	86440647	2
CHMP3	28	0.8117981238871292	86503430	2
RNF103	19	0.8198814568797781	86603398	2
RMND5A	19	0.8551441104078406	86720291	2
CD8A	40	0.6420662402672909	86784610	2
CD8B	25	0.8347433914243864	86815339	2
PLGLB1	33	0.8686324307674351	87002559	2
KRCC1	30	0.8104090604003653	88027205	2
THNSL2	3	0.809860115576992	88170295	2
EIF2AK3	4	0.8005466625726229	88556740	2
RPIA	19	0.7880905376704057	88691673	2
TEKT4	21	0.8278267311782361	94871430	2
MAL	2	0.8306041879088459	95025677	2
MRPS5	19	0.750427711751079	95085369	2
ZNF514	29	0.8143226732608926	95145000	2
ZNF2	19	0.812761136886746	95165432	2
PROM2	34	0.8157654695939268	95274449	2
KCNIP3	10	0.7994457996947889	95297327	2
FAHD2A	30	0.8232807289380545	95402708	2
ANKRD36C	39	0.8213035522642607	95836919	2
GPAT2	21	0.883285165876074	96021946	2
ADRA2B	26	0.7514750594684672	96112876	2
DUSP2	29	0.7929376269298667	96143169	2
STARD7	38	0.7920955192630709	96184859	2
TMEM127	36	0.8254984775531212	96248516	2
CIAO1	19	0.7214171025076578	96266132	2
SNRNP200	19	0.7921909844533147	96274338	2
ITPRIPL1	43	0.8799690569381899	96325331	2
NCAPH	19	0.7908704196887397	96335766	2
NEURL3	4	0.7955268178237953	96497646	2
ARID5A	39	0.8655373808664092	96536743	2
KANSL3	19	0.7873425593800231	96593170	2
FER1L5	41	0.8098915168926908	96642737	2
LMAN2L	19	0.7990287608671294	96705929	2
CNNM4	44	0.7596279785279052	96760902	2
CNNM3	17	0.8473695610090554	96816245	2
ANKRD23	5	0.6272863481140618	96824526	2
ANKRD39	6	0.5807258373535151	96836611	2
SEMA4C	6	0.6123958135917315	96859718	2
FAM178B	34	0.7189535343351754	96875882	2
FAHD2B	13	0.8296777008538545	97083583	2
ANKRD36	14	0.8152578861541262	97113218	2
ANKRD36B	28	0.8425187058754786	97492663	2
COX5B	28	0.6942436555000234	97646040	2
ACTR1B	19	0.7633266656559976	97655963	2
C2orf92	29	0.7267610273969013	97664217	2
ZAP70	32	0.7818652738237218	97713560	2
TMEM131	19	0.7577551748025396	97756333	2
VWA3B	2	0.5644627002622316	98087116	2
INPP4A	19	0.8201114030708306	98444854	2
COA5	28	0.7975662637660048	98599314	2
UNC50	27	0.8026749019522307	98608579	2
MGAT4A	7	0.808742358220301	98619106	2
KIAA1211L	23	0.7003377995406613	98793846	2
TSGA10	36	0.7823932370095477	98997261	2
C2orf15	19	0.7610025983772231	99141485	2
LIPT1	17	0.7846069512817745	99154955	2
MITD1	7	0.7868567066527405	99161427	2
MRPL30	25	0.7966678466068021	99181152	2
LYG1	33	0.7832161632332817	99284238	2
TXNDC9	19	0.8391658942545769	99318982	2
EIF5B	40	0.8364888146010011	99337371	2
REV1	26	0.7066188044702713	99400475	2
AFF3	1	0.7952595025865111	99545419	2
LONRF2	4	0.8203607883537176	100273291	2
CHST10	7	0.5445627144618838	100391860	2
PDCL3	34	0.7899611420250732	100562993	2
NPAS2	41	0.568017207617904	100820139	2
RPL31	42	0.685343359919545	101002229	2
TBC1D8	10	0.7772421967206969	101007617	2
CNOT11	1	0.804490739023247	101252886	2
RNF149	19	0.7513015382363744	101271219	2
RFX8	42	0.8502988227735762	101397359	2
MAP4K4	7	0.8117089353474747	101696850	2
IL1R2	11	0.7975863305597869	101991960	2
IL1R1	34	0.7707475337984834	102064544	2
IL1RL2	34	0.7174662098022326	102187006	2
IL1RL1	35	0.3980647114920226	102311502	2
IL18R1	35	0.7377711321803473	102311529	2
IL18RAP	12	0.7947939963249542	102418689	2
MFSD9	30	0.8101483419154386	102714630	2
TMEM182	38	0.7584542503599733	102736905	2
MRPS9	19	0.805930070815013	105038069	2
TGFBRAP1	19	0.722788256173206	105264391	2
C2orf49	40	0.7739801886366424	105337532	2
FHL2	9	0.758900762114827	105357712	2
NCK2	3	0.7661369723254463	105744912	2
C2orf40	26	0.7845783453287405	106063246	2
UXS1	28	0.8059027184675844	106093303	2
CD8B2	25	0.8021695278641046	106487364	2
ST6GAL2	40	0.8247944754046341	106801600	2
SULT1C4	34	0.7536307582906705	108377911	2
GCC2	1	0.7366902325398155	108448561	2
LIMS1	17	0.8464235475105102	108534355	2
RANBP2	11	0.8481064654587703	108719482	2
CCDC138	12	0.821110456141479	108786757	2
EDAR	39	0.7975541794948369	108894471	2
SH3RF3	16	0.8465902038737046	109129348	2
SEPT10	7	0.6301548313919603	109542799	2
SOWAHC	7	0.7937526682174388	109614364	2
MALL	35	0.8036804932701374	110083870	2
NPHP1	6	0.768875500526826	110122311	2
ACOXL	29	0.7773474989361138	110732573	2
BCL2L11	24	0.8202858664231937	111119378	2
ANAPC1	34	0.7363288267880421	111611639	2
MERTK	43	0.8158983220230307	111898479	2
TMEM87B	37	0.7362187674050138	112055269	2
FBLN7	35	0.810340167527925	112138385	2
ZC3H8	29	0.747484483147375	112211529	2
ZC3H6	15	0.8019715288676039	112275597	2
RGPD8	38	0.8111670458042428	112370092	2
TTL	38	0.7437151146868676	112482156	2
POLR1B	30	0.7979769301804549	112541915	2
CHCHD5	13	0.8092056546748143	112584240	2
SLC20A1	17	0.7870992594948322	112645939	2
CKAP2L	38	0.8063308548017769	112736349	2
PSD4	39	0.7631081011828007	113157325	2
PAX8	26	0.8197473335824857	113215997	2
CBWD2	27	0.8174596960140083	113437691	2
RABL2A	23	0.7977710265710335	113627229	2
SLC35F5	1	0.7617706227960062	113705011	2
ACTR3	32	0.8041020669160801	113889960	2
DDX18	41	0.7845176332041319	117814691	2
CCDC93	8	0.7964035048222811	117915478	2
INSIG2	34	0.7901188619448271	118088452	2
EN1	1	0.7201333811695311	118842171	2
C1QL2	26	0.8030034666221829	119156243	2
STEAP3	44	0.8682416256266806	119223831	2
C2orf76	41	0.750748747452886	119302225	2
DBI	35	0.8459610687184795	119366921	2
TMEM37	2	0.8332293650442766	119429901	2
CFAP221	28	0.8287995470259402	119544432	2
[truncated: 12,294 more rows]
