# Supplementary material for: Gene Co-Expression in Breast Cancer: A Matter of Distance
Source: Front Oncol. 2021 Nov 17;11:726493. doi: 10.3389/fonc.2021.726493 (PMC8636045; doi:10.3389/fonc.2021.726493)
Supplement: Supplementary Material S13 — Piece-wise permutation p-values of the KS statistics, calculated for all bins obtained in Supplementary Material S8 , in every chromosomal region for each phenotype. [file DataSheet_13.zip › SuppMat10/SuppMat10/Clusters/LumA/LumA-chr1-clusters.tsv]

gname,clusterid,assignmentcost,gstart,chromosome
SAMD11,14,0.7166739388507839,923928,1
NOC2L,22,0.45212674560625443,944203,1
KLHL17,22,0.6321480464013467,960584,1
PLEKHN1,22,0.7154298686918461,966497,1
PERM1,22,0.715516151064358,975204,1
HES4,22,0.7357063520445388,998962,1
ISG15,22,0.7678821886119647,1001138,1
AGRN,22,0.5877306927809149,1020120,1
RNF223,22,0.7754230774746078,1070967,1
C1orf159,22,0.507573933060828,1081818,1
TTLL10,13,0.8117859061549226,1173884,1
TNFRSF18,22,0.7876959984841057,1203508,1
TNFRSF4,24,0.8468641391945482,1211340,1
SDF4,22,0.37581008210988087,1216908,1
B3GALT6,22,0.5138065344122398,1232237,1
C1QTNF12,12,0.7394824329468159,1242446,1
UBE2J2,22,0.39076940713153685,1253909,1
SCNN1D,6,0.7367748635121503,1280436,1
ACAP3,22,0.5577478704147737,1292390,1
PUSL1,22,0.4774211397021052,1308597,1
INTS11,22,0.3335212981258373,1311585,1
CPTP,22,0.4523216116439459,1324756,1
TAS1R3,16,0.8468819227257393,1331280,1
DVL1,22,0.5238473502571934,1335276,1
MXRA8,26,0.3907068629274145,1352689,1
AURKAIP1,22,0.2699889693333086,1373730,1
CCNL2,22,0.40050344335918686,1385711,1
MRPL20,22,0.0,1401909,1
ANKRD65,11,0.7746241295453926,1418420,1
VWA1,22,0.6540499892795365,1434861,1
ATAD3C,27,0.723092534061871,1449689,1
ATAD3B,22,0.5254497934866351,1471769,1
ATAD3A,22,0.4674759252913584,1512151,1
TMEM240,22,0.8205961231722041,1534778,1
SSU72,22,0.3696946881649539,1541673,1
FNDC10,13,0.8399089647210112,1598012,1
MIB2,22,0.6276781389297839,1615415,1
CDK11B,22,0.4288056284142947,1635227,1
SLC35E2B,22,0.7318667094401068,1659529,1
CDK11A,22,0.7149831081990295,1702379,1
SLC35E2A,22,0.7692223369222698,1724838,1
NADK,22,0.5090052538569931,1751232,1
GNB1,22,0.45234446730922295,1785285,1
GABRD,7,0.7955150719664625,2019329,1
PRKCZ,22,0.6847911272631863,2050411,1
FAAP20,22,0.4401172735611235,2184461,1
SKI,22,0.645221931275112,2228319,1
MORN1,22,0.5719421069470638,2321253,1
RER1,22,0.38117198281137554,2391775,1
PEX10,22,0.5200765981813009,2403964,1
PLCH2,22,0.7613780235599239,2425980,1
PANK4,22,0.47426137187542616,2508531,1
TNFRSF14,22,0.6950497089819367,2555639,1
PRXL2B,22,0.5520663782425566,2586491,1
MMEL1,22,0.5438911596304303,2590639,1
TTC34,22,0.7135854220942444,2635976,1
PRDM16,7,0.8706463270928035,3069168,1
ARHGEF16,18,0.7253101241007955,3454665,1
MEGF6,17,0.8017532713424094,3487951,1
TPRG1L,22,0.7843145782689924,3625015,1
WRAP73,22,0.7301383399754653,3630767,1
TP73,10,0.8514462911815296,3652516,1
SMIM1,22,0.7873459767131585,3772761,1
LRRC47,22,0.6420526377250408,3778559,1
CEP104,6,0.6390661323832463,3812086,1
DFFB,6,0.6650224757059651,3857267,1
C1orf174,22,0.7234739492448929,3889125,1
AJAP1,18,0.8586009175689856,4654732,1
NPHP4,23,0.7280376801945725,5862811,1
KCNAB2,4,0.7003458411519943,5990927,1
RPL22,22,0.6852552890821639,6185020,1
RNF207,21,0.8595446766840388,6205475,1
ICMT,6,0.6395599977061739,6221193,1
GPR153,18,0.8191075896962154,6247353,1
ACOT7,13,0.7940761599521111,6264269,1
ESPN,10,0.610263303902513,6424776,1
TNFRSF25,10,0.0,6460786,1
PLEKHG5,10,0.35515807315148606,6466092,1
NOL9,6,0.7010916177063884,6521347,1
TAS1R1,20,0.9021683888533264,6555307,1
ZBTB48,6,0.7009627049439521,6579994,1
KLHL21,1,0.7964890451358729,6590724,1
PHF13,22,0.673832687561521,6613731,1
THAP3,6,0.694014794497092,6624866,1
DNAJC11,22,0.7121946420704842,6634168,1
CAMTA1,18,0.693676646028728,6785454,1
VAMP3,6,0.7342716995078633,7771296,1
PER3,26,0.7021877145479027,7784320,1
PARK7,22,0.5954862802943625,7954291,1
ERRFI1,18,0.7803806561557434,8004404,1
SLC45A1,13,0.8606726801863678,8317826,1
RERE,22,0.7258232106855134,8352397,1
ENO1,18,0.7740011191517495,8861000,1
GPR157,6,0.6212355647427623,9100305,1
H6PD,6,0.69084458087929,9234775,1
SPSB1,9,0.7477760757617828,9292894,1
SLC25A33,6,0.7754094945977228,9539465,1
TMEM201,18,0.7615519829387444,9588911,1
PIK3CD,4,0.7270196184071118,9651732,1
CLSTN1,23,0.7217249134976329,9729026,1
CTNNBIP1,23,0.7351118830250949,9848276,1
LZIC,6,0.557554172843897,9922113,1
NMNAT1,6,0.4659660383526083,9943428,1
RBP7,26,0.7503093167653601,9997206,1
UBE4B,6,0.7169320517357856,10032832,1
KIF1B,18,0.749605324765272,10210805,1
PGD,23,0.817335675051107,10398592,1
CENPS-CORT,6,0.8325351579960552,10430102,1
CENPS,6,0.6250076461164504,10430433,1
CORT,2,0.8362120774000085,10449719,1
DFFA,6,0.0,10456522,1
PEX14,12,0.7743505866810578,10472288,1
CASZ1,2,0.757733389684291,10636604,1
TARDBP,18,0.8097648192646929,11012344,1
MASP2,22,0.8339203239126508,11026523,1
SRM,22,0.805057525494548,11054584,1
EXOSC10,23,0.6394174971111193,11066618,1
MTOR,18,0.6254086015229152,11106535,1
ANGPTL7,13,0.7913865761698563,11189355,1
UBIAD1,17,0.6955690513017387,11273206,1
DISP3,3,0.8430535660227387,11479155,1
FBXO2,18,0.46008257280988596,11637018,1
FBXO44,18,0.0,11654375,1
FBXO6,18,0.6293780616552305,11664200,1
MAD2L2,18,0.672211648803855,11674480,1
DRAXIN,15,0.8378931804226287,11691710,1
AGTRAP,18,0.6917426291617199,11736084,1
MTHFR,17,0.7754752974789867,11785723,1
CLCN6,18,0.697973840868536,11806096,1
KIAA2013,6,0.6584393579622372,11919591,1
PLOD1,23,0.773824896172553,11934205,1
MFN2,18,0.6820158610588178,11980181,1
MIIP,18,0.6373985560695132,12019466,1
TNFRSF8,4,0.7305132801364886,12063303,1
TNFRSF1B,4,0.7297504272790376,12166991,1
VPS13D,17,0.721502363746767,12230030,1
DHRS3,15,0.8248614329280489,12567910,1
PDPN,25,0.8569671207852828,13583465,1
PRDM2,6,0.7009504976008482,13700198,1
KAZN,13,0.7841592281048759,13892792,1
TMEM51,4,0.8401131443248228,15152532,1
FHAD1,1,0.7850730519720754,15247272,1
EFHD2,18,0.7930492621387882,15409888,1
CASP9,23,0.7108123246096887,15490832,1
DNAJC16,23,0.6226269489278142,15526813,1
AGMAT,6,0.8578141166628869,15571699,1
DDI2,23,0.690341465184703,15617458,1
PLEKHM2,23,0.620818362545584,15684320,1
FBLIM1,22,0.7624777638711795,15756607,1
UQCRHL,25,0.8131836066926181,15807169,1
SPEN,23,0.6443514709317608,15847707,1
ZBTB17,23,0.6440196953786883,15941869,1
SRARP,7,0.8286380629967031,16004236,1
CLCNKA,14,0.8043569915805331,16018875,1
CLCNKB,3,0.8235802376032375,16043736,1
FAM131C,3,0.8368179412254296,16057769,1
EPHA2,19,0.7976507564572055,16124337,1
ARHGEF19,23,0.8098469717416525,16197854,1
CPLANE2,23,0.6673162017315456,16231692,1
FBXO42,23,0.5679296473355941,16246840,1
SZRD1,23,0.5485632934837776,16352575,1
NECAP2,23,0.641007636548464,16440721,1
NBPF1,27,0.7894458752018347,16562319,1
CROCC,12,0.847675306405072,16740273,1
MFAP2,15,0.0,16974502,1
ATP13A2,15,0.778928562128658,16985958,1
SDHB,23,0.7194179312780686,17018722,1
PADI3,8,0.8509244943834932,17249098,1
RCC2,23,0.5971038173944583,17406760,1
ARHGEF10L,6,0.7683384905341009,17539698,1
IGSF21,24,0.8392077985162426,18107798,1
ALDH4A1,23,0.8169428541827353,18871430,1
IFFO2,16,0.8378722067306759,18904280,1
UBR4,23,0.6785925438654987,19074510,1
EMC1,23,0.6377012873467638,19215660,1
MRTO4,23,0.6363246356350418,19251805,1
AKR7A3,11,0.8643564508812912,19282573,1
AKR7A2,23,0.5995267885370354,19303965,1
PQLC2,23,0.6806554597198815,19312326,1
CAPZB,23,0.6668192484491892,19338775,1
NBL1,11,0.8253473752140006,19596979,1
TMCO4,23,0.7270592528742594,19682213,1
RNF186,24,0.819038749285804,19814029,1
OTUD3,23,0.6371503896725677,19882395,1
PLA2G5,26,0.5331226594460499,20028179,1
UBXN10,26,0.7592562906390747,20186096,1
CAMK2N1,8,0.783933849283694,20482391,1
MUL1,23,0.5685255954935091,20499448,1
FAM43B,26,0.8277741294706501,20552573,1
CDA,26,0.7718524797792158,20589086,1
PINK1,23,0.5603130451182011,20633458,1
DDOST,23,0.5735588726781327,20651767,1
KIF17,13,0.8291306394112252,20664014,1
SH2D5,3,0.828442538325476,20719731,1
HP1BP3,23,0.6731476689584273,20742679,1
EIF4G3,23,0.6690405620515923,20806292,1
ECE1,6,0.7465250456264692,21217247,1
NBPF3,25,0.8362501565352685,21440128,1
ALPL,11,0.835900738013521,21509397,1
RAP1GAP,23,0.7237642836563983,21596215,1
USP48,23,0.548676582102311,21678298,1
LDLRAD2,14,0.7990371833007672,21812265,1
HSPG2,13,0.7459759020525982,21822244,1
CDC42,23,0.5173416905202886,22025511,1
ZBTB40,23,0.8033546965030494,22428838,1
C1QA,14,0.8357100066804748,22636628,1
C1QC,21,0.8017523048582935,22643633,1
C1QB,16,0.8485709423422206,22652762,1
EPHB2,10,0.8527292895113407,22710839,1
KDM1A,23,0.0,23019443,1
LUZP1,23,0.6936234436534126,23084023,1
HNRNPR,23,0.6419448981246672,23303771,1
ZNF436,23,0.6757813562001742,23359448,1
TCEA3,18,0.7552978512561049,23381061,1
ASAP3,8,0.7918393662157607,23428563,1
E2F2,23,0.6935494217268845,23506438,1
ID3,20,0.7954975942523861,23557926,1
RPL11,23,0.6777014658187854,23691742,1
ELOA,23,0.7119155053507601,23743155,1
PITHD1,23,0.5573159094453597,23778418,1
LYPLA2,23,0.6114244043744049,23791145,1
GALE,23,0.7648500433489364,23795599,1
HMGCL,23,0.5655850774863009,23801885,1
FUCA1,23,0.6237351249403511,23845077,1
PNRC2,23,0.67206134160944,23956839,1
SRSF10,23,0.6931510264307184,23964804,1
IL22RA1,20,0.8626980047656706,24119771,1
IFNLR1,14,0.8089927712950157,24154168,1
GRHL3,13,0.833082995638139,24319322,1
STPG1,23,0.696176441131338,24356999,1
NIPAL3,18,0.7398181348625478,24415802,1
RCAN3,9,0.680010379613702,24502351,1
NCMAP,9,0.5521274771839636,24556087,1
SRRM1,23,0.71194057524708,24631716,1
CLIC4,11,0.7635279089375797,24745382,1
RUNX3,22,0.8635260091421482,24899511,1
SYF2,23,0.75807065658514,25222276,1
RSRP1,18,0.8018870906777018,25242249,1
RHD,24,0.8725707261028708,25272393,1
TMEM50A,23,0.7104820291427506,25338317,1
RHCE,12,0.8289928353575287,25362249,1
MACO1,23,0.7099688002673448,25430858,1
LDLRAP1,23,0.7845134795472393,25543580,1
MAN1C1,8,0.8160581378029546,25617468,1
SELENON,23,0.698074803283494,25800176,1
MTFR1L,23,0.5594057640331913,25818640,1
AUNIP,23,0.720798584851673,25831913,1
PAQR7,15,0.7940081399228092,25861210,1
STMN1,24,0.7660936927469169,25884181,1
PAFAH2,23,0.7746556390784178,25959767,1
PDIK1L,23,0.6927567414696766,26111165,1
FAM110D,16,0.8297006146321344,26159079,1
ZNF593,9,0.7802529073832343,26169908,1
CNKSR1,23,0.781302640807009,26177484,1
CEP85,23,0.699492872403651,26234200,1
SH3BGRL3,26,0.8548393350311485,26280086,1
UBXN11,3,0.7920018978442374,26281328,1
CRYBG2,9,0.7208535900700912,26321698,1
ZNF683,18,0.7624493086814874,26361634,1
DHDDS,23,0.7349007551783207,26432282,1
HMGN2,23,0.7374607494624663,26472440,1
RPS6KA1,23,0.7488968642595649,26529761,1
ARID1A,23,0.7213126695276625,26693236,1
PIGV,23,0.7481004081422686,26787472,1
ZDHHC18,23,0.6956008130840821,26826688,1
SFN,2,0.8563198898714934,26863149,1
GPN2,23,0.6468214655795362,26876132,1
GPATCH3,23,0.6047163485121698,26890488,1
NUDC,23,0.6989985394112537,26900238,1
KDF1,12,0.7437759298231089,26949562,1
TRNP1,15,0.8463063674896523,26993692,1
TENT5B,2,0.8255168814878908,27005020,1
SLC9A1,14,0.7582274894670098,27098809,1
WDTC1,23,0.651401395160419,27234632,1
TMEM222,23,0.6624463241762961,27322145,1
SYTL1,12,0.7292490610842022,27342020,1
MAP3K6,17,0.7330639852073872,27354067,1
FCN3,26,0.7964506160271594,27369112,1
CD164L2,6,0.8640443442971637,27379176,1
GPR3,3,0.7978433072352071,27392622,1
WASF2,23,0.7572075588564569,27404230,1
AHDC1,19,0.7381298410009188,27534035,1
FGR,4,0.8017841306705031,27612064,1
FAM76A,23,0.7316532023415434,27725979,1
STX12,23,0.6989616838676778,27773219,1
PPP1R8,23,0.6001708916727871,27830782,1
THEMIS2,4,0.8125369808650909,27872543,1
RPA2,23,0.6820175381463872,27891524,1
SMPDL3B,2,0.0,27935000,1
XKR8,2,0.6716803565533305,27959462,1
EYA3,23,0.8410119514777933,27970344,1
PTAFR,27,0.8018448415301325,28147166,1
DNAJC8,23,0.6745683242627925,28199456,1
ATP5IF1,25,0.7936585752806529,28236109,1
SESN2,27,0.8144187410173612,28259518,1
MED18,6,0.6555281771504,28329002,1
PHACTR4,6,0.8253580308901246,28369582,1
RCC1,2,0.7712601582880327,28505943,1
TRNAU1AP,1,0.7547524843961536,28553085,1
TAF12,2,0.7672629234855537,28589323,1
RAB42,24,0.8636607493538999,28592200,1
GMEB1,23,0.7387021744150124,28668732,1
YTHDF2,23,0.705345130535401,28736621,1
OPRD1,3,0.8645423576170486,28812142,1
EPB41,12,0.787684484501429,28887091,1
TMEM200B,19,0.8785974825735017,29119429,1
SRSF4,7,0.8060978546697366,29147743,1
MECR,23,0.7710934368195126,29192873,1
PTPRU,16,0.8499307283122925,29236516,1
MATN1,6,0.829023493636077,30711277,1
LAPTM5,6,0.8227559056089995,30732469,1
SDC3,24,0.7998916182890843,30869466,1
PUM1,19,0.7727839551616786,30931506,1
SNRNP40,23,0.7724089034565302,31259568,1
ZCCHC17,7,0.7465106170487283,31296982,1
SERINC2,15,0.7068784026201442,31409565,1
TINAGL1,24,0.8758224534379955,31576485,1
PEF1,23,0.7545888288680979,31629866,1
COL16A1,26,0.5821710357285544,31652263,1
ADGRB2,26,0.8094656709439474,31727117,1
PTP4A2,7,0.7270014033563634,31906421,1
KHDRBS1,24,0.7084815458273808,32013868,1
TMEM39B,9,0.7936493476383379,32072031,1
KPNA6,7,0.6390246149311511,32108056,1
TXLNA,7,0.7187993019299075,32179675,1
CCDC28B,8,0.7627401784685658,32200386,1
IQCC,7,0.7521495821447199,32205661,1
DCDC2B,2,0.8061070022376275,32209094,1
TMEM234,7,0.6779094132811004,32214472,1
EIF3I,7,0.5688517408799041,32221928,1
FAM167B,7,0.7537372932838236,32247222,1
LCK,3,0.7635367494912054,32251239,1
HDAC1,7,0.0,32292083,1
MARCKSL1,24,0.0,32333839,1
TSSK3,8,0.7868367217672404,32351521,1
FAM229A,7,0.8098933957703839,32361270,1
BSDC1,7,0.6589206045741536,32365103,1
ZBTB8B,6,0.799129155778969,32465072,1
ZBTB8A,6,0.8391149581702828,32539427,1
ZBTB8OS,24,0.7167381229897039,32600172,1
RBBP4,7,0.6442499851218961,32651142,1
SYNC,24,0.8519798285578213,32680360,1
KIAA1522,8,0.7835030079946934,32741830,1
YARS,24,0.7204382632887283,32775237,1
S100PBP,7,0.6650523151765166,32816767,1
HPCA,20,0.7761748212121149,32885994,1
TMEM54,7,0.7345585250278643,32894594,1
RNF19B,25,0.7822935932586853,32936445,1
AK2,7,0.691328436094933,33007940,1
AZIN2,24,0.7959596919159804,33081104,1
TRIM62,7,0.742209645753096,33145399,1
ZNF362,24,0.814191725517203,33256492,1
PHC2,24,0.7760466484087969,33323623,1
ZSCAN20,18,0.7663692118151595,33472645,1
CSMD2,10,0.8047659353853835,33513999,1
SMIM12,24,0.7292072256961517,34712737,1
GJB5,14,0.8350443529365794,34755047,1
GJB3,9,0.7254990214469758,34781214,1
GJA4,12,0.8273852121775934,34792999,1
DLGAP3,18,0.8562391201473478,34865436,1
TMEM35B,7,0.7872658598050165,34981535,1
ZMYM6,2,0.8455145551866262,34986165,1
ZMYM1,3,0.7150500150032152,35032172,1
SFPQ,20,0.8434993108372082,35176378,1
ZMYM4,15,0.785568678292547,35268967,1
KIAA0319L,3,0.7430724519583833,35433492,1
NCDN,19,0.8087280704855958,35557473,1
TFAP2E,6,0.851556555265168,35573314,1
PSMB2,7,0.6947106899625537,35599541,1
C1orf216,14,0.7853161738604217,35713877,1
CLSPN,5,0.8131007716211498,35720218,1
AGO4,7,0.6679739945304731,35808016,1
AGO1,23,0.8202774474613059,35869808,1
AGO3,7,0.6881191980861372,35930718,1
TEKT2,9,0.7904842133311178,36084094,1
ADPRHL2,12,0.7465233319010613,36088892,1
COL8A2,17,0.898854033876184,36095239,1
TRAPPC3,7,0.709121757308641,36136570,1
MAP7D1,3,0.7973527359773559,36155579,1
THRAP3,24,0.7880062604845115,36224432,1
SH3D21,25,0.8685709808383227,36306387,1
EVA1B,6,0.8307836162543015,36322031,1
STK40,9,0.82013616640077,36339624,1
LSM10,9,0.784794349112223,36391238,1
OSCP1,7,0.7242198330019181,36415827,1
MRPS15,7,0.7305986882359304,36455718,1
CSF3R,14,0.8512683827117019,36466043,1
GRIK3,10,0.738560659632792,36795527,1
ZC3H12A,19,0.6747013870234537,37474580,1
MEAF6,3,0.626151079634548,37492575,1
SNIP1,3,0.5885676700052653,37534449,1
DNALI1,8,0.0,37556919,1
GNL2,3,0.60907168615292,37566816,1
C1orf109,3,0.5088839520165258,37681570,1
CDCA8,3,0.7094914784376665,37692481,1
EPHA10,22,0.8136934920441812,37713880,1
MANEAL,21,0.7885646754132032,37793802,1
YRDC,3,0.7336174015452359,37802945,1
C1orf122,3,0.7017230988707774,37806979,1
MTF1,3,0.7361323734182538,37809574,1
INPP5B,7,0.702472076040662,37860697,1
SF3A3,3,0.677165366153945,37956975,1
FHL3,26,0.7642548679231738,37996770,1
UTP11,3,0.5761518291885885,38009258,1
POU3F1,21,0.8013869356506595,38044611,1
RRAGC,3,0.6808898565384884,38838198,1
MYCBP,3,0.6927203572499159,38862493,1
RHBDL2,3,0.8027605550432363,38885807,1
AKIRIN1,3,0.5951555808665483,38991276,1
NDUFS5,3,0.7148415156828396,39026318,1
MACF1,16,0.8277953647418425,39081316,1
BMP8A,17,0.8104903257792494,39491636,1
PABPC4,3,0.6938776569201094,39560816,1
HEYL,5,0.8764626381155691,39623435,1
PPIE,12,0.7796585832433363,39692182,1
BMP8B,24,0.7717267335694801,39757182,1
TRIT1,3,0.7506506090526045,39838110,1
MYCL,18,0.8606194160221701,39895426,1
MFSD2A,12,0.848090259023111,39955112,1
CAP1,7,0.732587651283416,40040233,1
PPT1,1,0.8673669699952385,40071461,1
RLF,3,0.7823881465653959,40161387,1
ZMPSTE24,17,0.6726468743555283,40258236,1
COL9A2,26,0.4562803810599836,40300489,1
SMAP2,13,0.776498690674204,40344850,1
ZFP69B,12,0.7414831379134147,40450102,1
ZFP69,15,0.7711290588038117,40477290,1
EXO5,3,0.6831646355861097,40508741,1
ZNF684,17,0.7079734867108511,40531573,1
RIMS3,26,0.6870511161723218,40620680,1
NFYC,1,0.7439776095877898,40691648,1
KCNQ4,15,0.850881402454946,40783787,1
CITED4,13,0.8056960753720939,40861051,1
CTPS1,4,0.7849482294132919,40979688,1
SLFNL1,11,0.8801434109140827,41015597,1
SCMH1,1,0.7453627560287608,41027200,1
FOXO6,4,0.8308697308296903,41361922,1
EDN2,17,0.8332162310653475,41478775,1
HIVEP3,14,0.8409671340960918,41506365,1
FOXJ3,3,0.7606262168126255,42176539,1
RIMKLA,27,0.8661609753073114,42380792,1
ZMYND12,23,0.8217934540499608,42430329,1
PPCS,3,0.6658604568039741,42456117,1
CCDC30,8,0.7616447414037304,42463221,1
PPIH,3,0.7672841694958874,42658423,1
YBX1,7,0.7044028932212496,42682418,1
CLDN19,9,0.8408198413520472,42733093,1
P3H1,11,0.8453915808626051,42746335,1
C1orf50,3,0.7126250147062728,42767249,1
SVBP,7,0.7497779245446932,42807052,1
ERMAP,17,0.7760303672405143,42817122,1
ZNF691,17,0.5331678492982326,42846573,1
SLC2A1,7,0.8037282274768938,42925375,1
FAM183A,12,0.8359835877091982,43145153,1
EBNA1BP2,3,0.7305473883246805,43164175,1
CFAP57,1,0.7736496523763923,43172149,1
TMEM125,3,0.7439685180749347,43269983,1
C1orf210,9,0.7267601097322043,43281883,1
TIE1,13,0.5916930623002287,43300982,1
MPL,21,0.8570679119594836,43337849,1
CDC20,3,0.7997782618523425,43358981,1
ELOVL1,3,0.6539879724099997,43363398,1
MED8,3,0.5975875970112714,43383917,1
SZT2,7,0.7690483240387793,43389882,1
HYI,7,0.7545596671722172,43451003,1
PTPRF,3,0.7646501011919221,43525187,1
KDM4A,3,0.6250293417360817,43650149,1
ST3GAL3,25,0.810566677324275,43705824,1
ARTN,27,0.7931581671783081,43933320,1
IPO13,3,0.5204440262415612,43946950,1
DPH2,3,0.5585305199425934,43970000,1
ATP6V0B,3,0.6709200374199431,43974487,1
B4GALT2,3,0.7352998955564091,43978943,1
CCDC24,3,0.7170138880640617,43991359,1
SLC6A9,19,0.839082817837381,43991500,1
DMAP1,3,0.6632759461082803,44213455,1
ERI3,3,0.5472896380810541,44221070,1
RNF220,3,0.745097427144463,44405194,1
TMEM53,3,0.7652427976748513,44635238,1
ARMH1,22,0.84430670829254,44674692,1
KIF2C,3,0.7096000967144936,44739818,1
RPS8,14,0.7229364544543548,44775251,1
BEST4,15,0.8102531515782914,44783585,1
PLK3,3,0.8291718322992315,44800377,1
TCTEX1D4,3,0.719848768385691,44805913,1
BTBD19,3,0.7642339700702281,44808482,1
PTCH2,22,0.8642199852861004,44819844,1
EIF2B3,3,0.6146289590518738,44850522,1
HECTD3,3,0.7581770929795393,45002540,1
UROD,3,0.6546337333816915,45010950,1
ZSWIM5,2,0.8123596428998086,45016399,1
HPDL,14,0.8664148039740677,45326905,1
MUTYH,22,0.7555186561667662,45329163,1
TOE1,3,0.7356362913529912,45340052,1
TESK2,3,0.7689433982400745,45343883,1
CCDC163,25,0.7470916578103408,45493866,1
MMACHC,3,0.6274793925577677,45500300,1
PRDX1,3,0.6965202340663317,45511036,1
AKR1A1,3,0.6034122672791076,45550543,1
NASP,12,0.6132895483100009,45583846,1
CCDC17,2,0.7554532091514411,45620044,1
GPBP1L1,3,0.49857103809701,45627304,1
TMEM69,3,0.6042725322504008,45688181,1
IPP,3,0.560410765463246,45694324,1
MAST2,17,0.6580701302536229,45786987,1
PIK3R3,3,0.7016342216237701,46040140,1
TSPAN1,24,0.824804068641847,46175073,1
POMGNT1,3,0.6427223018877379,46188682,1
LURAP1,16,0.8409255548271182,46203334,1
RAD54L,8,0.7797059699386768,46246461,1
LRRC41,3,0.6513916455530044,46261196,1
UQCRH,3,0.6616249717815506,46303698,1
NSUN4,3,0.6181822393173237,46340177,1
FAAH,7,0.7717057288682894,46394317,1
MKNK1,3,0.6303708771777261,46557408,1
MOB3C,3,0.7763416028570538,46607715,1
ATPAF1,3,0.6929404354267377,46632737,1
EFCAB14,3,0.7257126316253457,46675159,1
PDZK1IP1,25,0.8623622497748376,47183582,1
TAL1,26,0.6175027072467156,47216290,1
STIL,3,0.6946209849114697,47250139,1
CMPK1,3,0.5848181749052892,47333797,1
FOXD2,22,0.8712974224968228,47436017,1
TRABD2B,22,0.8364056413603629,47760528,1
SLC5A9,3,0.7985382168043025,48222685,1
SPATA6,3,0.6442634744812281,48295373,1
AGBL4,12,0.7529556120752046,48532854,1
BEND5,9,0.8028009336395299,48727519,1
FAF1,3,0.5871895284358373,50437028,1
CDKN2C,27,0.7248758397548546,50960745,1
RNF11,3,0.6418483580985069,51236273,1
TTC39A,8,0.7577056326727136,51287258,1
EPS15,8,0.659815386772364,51354263,1
OSBPL9,17,0.8528430228158925,51577179,1
NRDC,3,0.6371434062263689,51789191,1
TXNDC12,3,0.5736898467424671,52020131,1
KTI12,3,0.6833303676679134,52032103,1
BTF3L4,3,0.5586366244060004,52056199,1
ZFYVE9,9,0.7536858727536714,52142094,1
CC2D1B,3,0.7104177613343854,52345723,1
ORC1,3,0.7856689387324177,52372829,1
PRPF38A,3,0.6317358128955901,52404602,1
TUT4,3,0.7776151528671984,52408282,1
GPX7,11,0.8762538372278199,52602371,1
SHISAL2A,26,0.7355889029945792,52633168,1
COA7,3,0.6029787701222847,52684449,1
ZYG11B,3,0.6045759087347196,52726453,1
ZYG11A,3,0.8156729209366601,52842511,1
ECHDC2,3,0.8156117453165792,52895910,1
SCP2,3,0.7082990732572296,52927276,1
PODN,13,0.8384284734484865,53062052,1
SLC1A7,13,0.8507448681504419,53087179,1
CPT2,3,0.612818871453359,53196792,1
MAGOH,3,0.5887804167588209,53226900,1
LRP8,8,0.8203178011571048,53242356,1
GLIS1,7,0.826407184100016,53506237,1
NDC1,3,0.565813307191583,53765478,1
YIPF1,3,0.5486312534042567,53851719,1
HSPB11,3,0.6357631677333107,53916574,1
LRRC42,3,0.5128027663902823,53946085,1
TMEM59,3,0.6744179448169507,54026681,1
TCEANC2,3,0.0,54053584,1
CYB5RL,3,0.5875990804960347,54169651,1
MRPL37,3,0.5499685345291141,54184041,1
SSBP3,3,0.6618767796605807,54225432,1
ACOT11,24,0.856109280669497,54542257,1
MROH7,27,0.8708790518928803,54641754,1
TTC4,3,0.5494920184441203,54715861,1
PARS2,3,0.4633348897977434,54756898,1
TTC22,10,0.8557705517295714,54779712,1
DHCR24,3,0.7684870719089072,54849627,1
TMEM61,3,0.838851278850101,54980628,1
USP24,3,0.514777889420267,55066359,1
PLPP3,15,0.823678335339511,56494761,1
FYB2,3,0.8176249200646344,56718789,1
DAB1,7,0.8647820675775031,56994778,1
OMA1,3,0.5667572457584786,58415384,1
TACSTD2,3,0.5836865084838676,58575423,1
MYSM1,3,0.5811225027332206,58643440,1
JUN,13,0.8802212390801717,58780788,1
FGGY,20,0.7344117741867431,59296638,1
HOOK1,3,0.694922473434651,59814786,1
CYP2J2,3,0.820770155579259,59893308,1
NFIA,11,0.8697975390012003,60865259,1
TM2D1,3,0.7423953226982083,61681046,1
PATJ,3,0.808074457839118,61742406,1
KANK4,22,0.8456739641391054,62236165,1
USP1,12,0.5561523192052324,62436297,1
DOCK7,17,0.644175654753014,62454298,1
ATG4C,17,0.0,62784132,1
ALG6,17,0.6304614911081567,63367575,1
ITGB3BP,3,0.6714891891257919,63440770,1
EFCAB7,17,0.5705227573532817,63523372,1
PGM1,12,0.7046495891767182,63593411,1
ROR1,9,0.8569930035307822,63774017,1
CACHD1,20,0.7995089242433554,64470129,1
RAVER2,16,0.8053866786042516,64745095,1
JAK1,20,0.6904219217708847,64833229,1
AK4,2,0.875698881758579,65147549,1
DNAJC6,14,0.8125159055982036,65248219,1
LEPROT,9,0.7428776054962303,65420587,1
LEPR,23,0.862782532954443,65420652,1
PDE4B,2,0.8364611106856276,65792514,1
SGIP1,2,0.8807064906210637,66533383,1
TCTEX1D1,13,0.8603385656481912,66752459,1
WDR78,12,0.6861313328615294,66812885,1
MIER1,12,0.748936980171887,66924895,1
SLC35D1,3,0.8145054009995198,66999350,1
IL12RB2,20,0.838312797355565,67307364,1
SERBP1,3,0.5307635105454227,67407810,1
GADD45A,12,0.7901719722153921,67685201,1
GNG12,20,0.6540320717606588,67701475,1
DIRAS3,11,0.0,68045896,1
WLS,17,0.7807409125820267,68098473,1
LRRC7,8,0.7739822049550801,69568261,1
LRRC40,17,0.7021171057411331,70144805,1
SRSF11,12,0.6479150545460608,70205682,1
ANKRD13C,12,0.5616768213420276,70258999,1
HHLA3,12,0.6666239651225057,70354805,1
CTH,18,0.8179185310566172,70411218,1
ZRANB2,12,0.7284206467592553,71063291,1
NEGR1,3,0.8441036559591432,71395943,1
LRRIQ3,23,0.7760734699028371,74026015,1
FPGT,17,0.6877261449783731,74198212,1
FPGT-TNNI3K,23,0.7400444983524834,74198235,1
TNNI3K,17,0.8191379972021648,74235387,1
CRYZ,12,0.806749891943354,74705482,1
TYW3,12,0.5587613504945819,74733152,1
SLC44A5,21,0.8011315497484021,75202131,1
ACADM,3,0.7160623117888818,75724347,1
RABGGTB,12,0.5562463779819804,75786197,1
MSH4,17,0.7378615626961211,75796882,1
ST6GALNAC3,26,0.5853953821723159,76074746,1
ST6GALNAC5,17,0.749571067451761,76867480,1
PIGK,17,0.8243903197846788,77088989,1
AK5,2,0.8111813030111792,77282019,1
USP33,12,0.6773170414295094,77695987,1
MIGA1,12,0.7277661289693425,77779624,1
NEXN,26,0.32709018313328,77888513,1
FUBP1,25,0.7807443511098198,77944055,1
DNAJB4,3,0.7678058539641134,77979175,1
GIPC2,22,0.7468175802047711,77979542,1
PTGFR,10,0.8552782932778005,78303884,1
IFI44,26,0.7014018132394926,78649796,1
ADGRL4,13,0.0,78889764,1
ADGRL2,16,0.6125386692821684,81306160,1
TTLL7,9,0.6947474368757334,83865024,1
PRKACB,20,0.8429240046788224,84078062,1
SAMD13,2,0.8535806470817908,84298366,1
RPF1,12,0.47473123610154633,84479259,1
GNG5,12,0.6887650884032885,84498325,1
SPATA1,12,0.8226837686995531,84506300,1
CTBS,12,0.597148551845222,84549611,1
SSX2IP,12,0.5824227170185989,84643707,1
MCOLN2,12,0.8862038263669458,84925583,1
WDR63,23,0.8032902004070915,84999147,1
MCOLN3,15,0.8496718639479284,85018082,1
SYDE2,12,0.7830739449995491,85156889,1
C1orf52,12,0.48794821898197993,85249953,1
BCL10,12,0.5877315804914433,85265776,1
DDAH1,12,0.7150061787185678,85318481,1
ZNHIT6,12,0.6743549763994965,85649417,1
COL24A1,22,0.7876605887007111,85729233,1
ODF2L,12,0.769041279647705,86346824,1
CLCA4,21,0.7692629371562546,86547078,1
SH3GLB1,12,0.5115455038328922,86704570,1
SELENOF,12,0.526815278307332,86862445,1
HS2ST1,12,0.6950205332636924,86914635,1
LMO4,26,0.6496374769897642,87328880,1
PKN2,12,0.4848501239451901,88684222,1
GTF2B,12,0.49475667413789803,88852633,1
KYAT3,12,0.6298244751864519,88935773,1
RBMXL1,12,0.5680217969394471,88979456,1
GBP3,7,0.8529160030378314,89006679,1
GBP1,20,0.8630921281175332,89052319,1
GBP2,12,0.801689534272593,89106132,1
GBP4,20,0.871889160395736,89181144,1
GBP6,8,0.8247934450541143,89364058,1
LRRC8B,12,0.603968919974899,89524836,1
LRRC8C,22,0.787387680404572,89633072,1
LRRC8D,12,0.5940155892121504,89821014,1
ZNF326,12,0.5784579259633856,89995110,1
ZNF644,12,0.45774077404306723,90915298,1
HFM1,26,0.8079028742407859,91260766,1
CDC7,1,0.7165922049760314,91500851,1
TGFBR3,2,0.8481379677205959,91680343,1
EPHX4,24,0.7977520923219847,92029985,1
BTBD8,12,0.6003545825166516,92080305,1
GLMN,12,0.5639387605821635,92246402,1
RPAP2,12,0.4296905710693175,92299059,1
GFI1,17,0.7655110995614394,92473043,1
EVI5,12,0.698973527444326,92508696,1
RPL5,12,0.6334304825074575,92832013,1
MTF2,12,0.5495027057479045,93079235,1
TMED5,12,0.6341926826582971,93149742,1
CCDC18,12,0.5414075716623183,93179919,1
DR1,12,0.5966328277081157,93345907,1
FNBP1L,12,0.4632110637679938,93448131,1
BCAR3,9,0.7841802774313151,93561741,1
DNTTIP2,12,0.0,93866284,1
GCLM,12,0.7671362253124616,93885199,1
ABCA4,3,0.779354977012194,93992834,1
ARHGAP29,12,0.7985199905885305,94148988,1
ABCD3,12,0.5828757767599722,94418389,1
F3,11,0.6902978843171692,94529173,1
SLC44A3,12,0.6885037350484655,94820342,1
CNN3,20,0.8392038874946588,94896949,1
ALG14,3,0.6594217790352228,94974405,1
TMEM56-RWDD3,12,0.8393374868446349,95117923,1
RWDD3,12,0.6714630441054895,95234210,1
PTBP2,12,0.743489435152481,96721665,1
DPYD,11,0.8501507829715957,97077743,1
SNX7,3,0.7701579033820769,98661701,1
PLPPR4,16,0.0,99263953,1
PALMD,18,0.8546629512573208,99646113,1
FRRS1,3,0.8427522430250443,99708632,1
SLC35A3,12,0.6836983719388567,99969351,1
MFSD14A,12,0.7028490855852152,100038095,1
SASS6,12,0.5695271101419628,100083563,1
TRMT13,3,0.5952695460049345,100133150,1
LRRC39,21,0.8660213818131182,100148449,1
DBT,12,0.5895464349343229,100186919,1
RTCA,12,0.6370407828715452,100266207,1
CDC14A,18,0.898526406552687,100345001,1
VCAM1,16,0.7478869072028823,100719742,1
EXTL2,17,0.6637798912653738,100872372,1
SLC30A7,12,0.6821452302996097,100896076,1
DPH5,12,0.533287707262785,100989623,1
S1PR1,13,0.7686424448249699,101236865,1
COL11A1,27,0.8008840317651083,102876467,1
RNPC3,3,0.793550304784226,103525691,1
AMY2B,12,0.713301434688011,103553815,1
PRMT6,1,0.8232171324630034,107056679,1
VAV3,26,0.7376358950757715,107571161,1
SLC25A24,7,0.8020411721651077,108134043,1
FAM102B,7,0.8600780709266482,108560089,1
HENMT1,16,0.8678480027977167,108648290,1
PRPF38B,12,0.604549012553,108692310,1
STXBP3,12,0.7111124724306762,108746674,1
AKNAD1,16,0.8762890296212176,108815898,1
GPSM2,17,0.8407422594153273,108875350,1
CLCC1,12,0.8093123097869379,108929508,1
WDR47,12,0.6845700425072125,108970214,1
TAF13,12,0.624018401402942,109062486,1
TMEM167B,12,0.7121114502576296,109089803,1
C1orf194,12,0.7701284229518588,109105951,1
KIAA1324,12,0.8316035877345045,109113679,1
SARS,12,0.595275773938411,109213918,1
CELSR2,3,0.8129708195856,109249539,1
PSRC1,12,0.839634392317737,109279556,1
SORT1,3,0.7203534532697173,109309568,1
PSMA5,12,0.6985232947058955,109399042,1
ATXN7L2,12,0.7692003594772843,109483479,1
CYB561D1,18,0.8317382903121029,109494052,1
AMIGO1,12,0.8187764919323712,109504178,1
GPR61,11,0.8876320067425036,109539872,1
GNAI3,12,0.7599738698660223,109548615,1
AMPD2,12,0.7474409379159845,109616104,1
GSTM4,12,0.7313199412135565,109656099,1
GSTM2,18,0.7988374325217018,109668022,1
GSTM3,22,0.6340630942687504,109733932,1
CSF1,1,0.8212776632368828,109910242,1
AHCYL1,12,0.7736836615685736,109984765,1
STRIP1,12,0.7747020770431128,110031577,1
KCNC4,7,0.833875323784026,110211343,1
RBM15,1,0.8167563675673485,110338506,1
SLC16A4,10,0.8543131634639851,110362851,1
LAMTOR5,22,0.7650351055615794,110401249,1
KCNA3,1,0.8733274471805159,110672465,1
CD53,11,0.8198076592127391,110871188,1
LRIF1,22,0.7810966227229985,110947190,1
DRAM2,24,0.8218590439648084,111117333,1
CEPT1,4,0.8431235446018266,111139627,1
DENND2D,12,0.8293265642314862,111185969,1
CHI3L2,3,0.8703483876723153,111200771,1
PIFO,11,0.8205541611909453,111346600,1
OVGP1,4,0.8716622354322429,111414314,1
WDR77,7,0.8449354996345801,111439890,1
ATP5PB,12,0.7551660377401506,111448864,1
C1orf162,17,0.8528396172655273,111473792,1
TMIGD3,4,0.7932644497617531,111483348,1
RAP1A,13,0.8272219895614605,111542218,1
INKA2,23,0.8296939040170828,111680630,1
DDX20,12,0.8004679735555091,111755245,1
KCND3,15,0.8496034074924559,111770662,1
CTTNBP2NL,12,0.8079649417793495,112396214,1
WNT2B,27,0.767230032185659,112466541,1
ST7L,13,0.8643281180288636,112523514,1
CAPZA1,12,0.8483507701259471,112619805,1
MOV10,1,0.7874951502272681,112673141,1
RHOC,20,0.769152415343068,112701106,1
PPM1J,20,0.854615080877878,112709994,1
SLC16A1,27,0.0,112911847,1
LRIG2,22,0.7668115413648124,113073198,1
MAGI3,19,0.8190342965492156,113390515,1
PHTF1,16,0.7713366633701284,113696831,1
RSBN1,22,0.8067149551325463,113761832,1
PTPN22,4,0.6891583935484182,113813811,1
BCL2L15,3,0.8487753555631241,113876816,1
AP4B1,12,0.8602283933245868,113894194,1
DCLRE1B,12,0.752152582763298,113905213,1
HIPK1,19,0.8386250505588652,113929324,1
OLFML3,26,0.6688707332322661,113979391,1
TRIM33,19,0.8145041389875389,114392790,1
BCAS2,3,0.8281737848117137,114567557,1
DENND2C,3,0.8024944680558257,114582848,1
NRAS,7,0.8593470596325204,114704469,1
CSDE1,12,0.7577189992441726,114716913,1
SIKE1,3,0.7707837353988055,114769479,1
TSPAN2,22,0.764301850587447,115048011,1
NGF,12,0.781939740151678,115285918,1
VANGL1,6,0.8564767636833395,115641970,1
SLC22A15,17,0.7559672852579387,115976513,1
ATP1A1,22,0.7489801354191039,116372668,1
CD58,6,0.7839308476761435,116514534,1
IGSF3,20,0.8260083413313872,116574399,1
CD2,17,0.8545946207946792,116754430,1
PTGFRN,10,0.8600761500068999,116909916,1
CD101,8,0.8259126240406882,117001750,1
TTF2,14,0.8419872341250696,117060326,1
TRIM45,6,0.8296494856408424,117111060,1
VTCN1,15,0.7398565358159657,117143587,1
MAN1A2,24,0.8586123120327681,117367449,1
TENT5C,19,0.7989170497312165,117606048,1
GDAP2,20,0.82744156556973,117863485,1
WDR3,26,0.79807489798506,117929720,1
WARS2,13,0.8950394237777829,119031216,1
ZNF697,6,0.8527770817010764,119619377,1
PHGDH,1,0.8583700898803229,119648411,1
NOTCH2,2,0.8872540804600134,119911553,1
SEC22B,19,0.8395604981584621,120150898,1
NBPF26,23,0.8266277154741014,120723949,1
FCGR1B,20,0.7634543107988712,121087345,1
FAM72B,3,0.8419917875878867,121167646,1
SRGAP2C,10,0.857106595921842,121184810,1
NBPF15,20,0.8307134411369126,144421386,1
SRGAP2B,20,0.8251260386503776,144887265,1
NBPF20,4,0.8088389596033667,145289900,1
GPR89A,3,0.8281767030759217,145607988,1
CD160,1,0.8589773676620431,145719471,1
RNF115,12,0.7067632633814735,145738868,1
POLR3C,25,0.6720795092947812,145824088,1
NUDT17,14,0.8161561058713618,145845630,1
PIAS3,1,0.8687994804575215,145848522,1
ANKRD35,7,0.8945955095476432,145866560,1
ITGA10,13,0.7461687735794715,145891208,1
PEX11B,25,0.6526774030963705,145911350,1
RBM8A,25,0.7103429229130109,145917714,1
LIX1L,24,0.811368129327692,145933423,1
ANKRD34A,10,0.807904613881843,145959441,1
POLR3GL,8,0.8571322409398945,145964690,1
TXNIP,22,0.8364596397865097,145992435,1
NBPF10,6,0.8575000659257295,146064699,1
NOTCH2NLA,19,0.7708950802315924,146146203,1
NBPF12,25,0.7742285218867705,146938744,1
PRKAB2,25,0.7219636979993029,147155106,1
CHD1L,25,0.7407801075101621,147242654,1
BCL9,19,0.7537223241619015,147541501,1
ACP6,18,0.8613780327140236,147629652,1
GJA5,7,0.8706556101317156,147756199,1
GPR89B,25,0.7066261387150801,147928393,1
NBPF11,19,0.6709674162345338,148102046,1
NBPF14,22,0.8530072812999646,148531385,1
PDE4DIP,1,0.8060082876092337,148808181,1
NBPF9,25,0.8300161864984479,149054027,1
NBPF19,19,0.8537621798801124,149475338,1
FCGR1A,4,0.8034233429332098,149782671,1
HIST2H2BF,16,0.8229896965594697,149782689,1
HIST2H2BE,17,0.7117974558497354,149884459,1
HIST2H2AC,4,0.7953730102040052,149886975,1
BOLA1,25,0.5330359860251102,149887890,1
SV2A,11,0.8198433897189561,149903318,1
SF3B4,25,0.343531071226291,149923317,1
MTMR11,3,0.8046141418092762,149928651,1
OTUD7B,25,0.48285201566365465,149937812,1
VPS45,25,0.3671908897269842,150067279,1
PLEKHO1,17,0.7782993170850581,150149183,1
ANP32E,25,0.6920803784011762,150218417,1
APH1A,25,0.3139209482911165,150265399,1
C1orf54,25,0.8393131424122704,150268200,1
CIART,2,0.8516209106373799,150282543,1
MRPS21,4,0.8101469767947117,150293720,1
PRPF3,25,0.49638184504658833,150321479,1
RPRD2,25,0.5422519162346033,150363091,1
TARS2,25,0.36189200986875625,150487364,1
ECM1,18,0.8345309326343675,150508062,1
ADAMTSL4,12,0.787041465068187,150549369,1
MCL1,25,0.7887574902217066,150574551,1
ENSA,25,0.3967937047633554,150600851,1
GOLPH3L,25,0.5951740938611696,150646230,1
CTSS,4,0.8384121393562095,150730188,1
CTSK,3,0.8310088476649954,150796208,1
ARNT,25,0.4235821593351614,150809713,1
SETDB1,25,0.0,150926263,1
CERS2,25,0.614940601876421,150960583,1
ANXA9,25,0.779557167142562,150982249,1
MINDY1,25,0.6718130043217299,150996086,1
PRUNE1,25,0.4675764849517914,151008420,1
BNIPL,19,0.8487345203480828,151036321,1
C1orf56,25,0.6291811028510341,151047740,1
CDC42SE1,25,0.40472563635196335,151050971,1
MLLT11,25,0.8070706759976904,151057758,1
GABPB2,25,0.5838457924245357,151070578,1
SEMA6C,16,0.8118805126465395,151131685,1
TNFAIP8L2,1,0.8397133285833519,151156649,1
SCNM1,25,0.3124182447959012,151156664,1
LYSMD1,25,0.5201745061790594,151159748,1
VPS72,25,0.3163663100992291,151169987,1
PIP5K1A,25,0.435060621539056,151197949,1
PSMD4,25,0.37885755748283045,151254703,1
ZNF687,25,0.3677184948680903,151281618,1
PI4KB,25,0.3012082403811417,151291797,1
RFX5,25,0.6495242248895431,151340640,1
SELENBP1,25,0.6905026256895965,151364304,1
PSMB4,25,0.41870604445597903,151399560,1
POGZ,25,0.357667731376898,151402724,1
CGN,25,0.672712979089836,151510510,1
TUFT1,25,0.5624761321755802,151540305,1
SNX27,25,0.6214533739654722,151612006,1
MRPL9,25,0.3543334340753923,151759647,1
OAZ3,25,0.8046759054127587,151762899,1
TDRKH,25,0.3634453446540368,151770107,1
RORC,22,0.8181245594322467,151806071,1
C2CD4D,19,0.7914975387839264,151837819,1
THEM5,16,0.7903535993547258,151847101,1
THEM4,19,0.7763660154734552,151870866,1
S100A10,27,0.8418623614757493,151982915,1
S100A11,21,0.7938320379006717,152032506,1
TCHH,21,0.8707843856231952,152106317,1
HRNR,4,0.8495184648637976,152212076,1
FLG,21,0.3876843399357859,152302175,1
S100A9,11,0.8241118092602358,153357854,1
S100A8,23,0.8001671044991482,153390032,1
S100A6,26,0.8133378474800319,153534599,1
S100A5,26,0.797045977354844,153537147,1
S100A4,16,0.6711186769737603,153543613,1
S100A3,16,0.8117909517605345,153547329,1
S100A2,8,0.8747729053087547,153561108,1
S100A16,11,0.81603624713437,153606886,1
S100A14,11,0.8098831240775164,153614255,1
S100A13,19,0.7947068786468459,153618787,1
CHTOP,19,0.7069620961868623,153633982,1
SNAPIN,19,0.6548343934646255,153658654,1
ILF2,25,0.673770417575526,153661788,1
NPR1,4,0.7839777418551747,153678688,1
INTS3,25,0.8438188205095883,153728050,1
SLC27A3,22,0.7816975217804234,153774354,1
GATAD2B,19,0.6224386638405378,153789030,1
DENND4B,25,0.765069642515929,153929501,1
CRTC2,19,0.5766288092114289,153947669,1
SLC39A1,25,0.7097177937556943,153959099,1
CREB3L4,25,0.7680804090897815,153967534,1
JTB,25,0.6819493786938645,153974269,1
RAB13,9,0.7653153095072698,153981617,1
RPS27,19,0.6810324812594422,153990762,1
TPM3,27,0.7805960480218248,154155304,1
C1orf43,19,0.7097482739337404,154206696,1
UBAP2L,19,0.6918724030462841,154220179,1
HAX1,19,0.6821633925939776,154272511,1
ATP8B2,3,0.7782042149392869,154325553,1
IL6R,3,0.8142163210511777,154405193,1
SHE,13,0.7502044740292563,154469772,1
TDRD10,23,0.8814590089980503,154502219,1
UBE2Q1,19,0.5965231166650503,154548577,1
CHRNB2,6,0.8741405598011522,154567781,1
ADAR,19,0.6296120581992577,154582057,1
KCNN3,13,0.7512310660075944,154697455,1
PMVK,19,0.5510311887660213,154924740,1
PBXIP1,22,0.7583468059187118,154944076,1
PYGO2,19,0.5444887584710761,154957026,1
SHC1,22,0.8219777429886905,154962298,1
CKS1B,19,0.6857163136864812,154974653,1
FLAD1,19,0.6223797991458473,154983338,1
ZBTB7B,19,0.8137942572869808,155002630,1
DCST2,26,0.7489635307868678,155018520,1
DCST1,19,0.8480728937573956,155033824,1
ADAM15,26,0.8071492925529675,155050566,1
EFNA4,25,0.8295788645163146,155063737,1
EFNA3,25,0.8219799459061453,155078837,1
EFNA1,25,0.6892442612363086,155127876,1
SLC50A1,19,0.6747020680981894,155135344,1
DPM3,19,0.7225389278152009,155139891,1
KRTCAP2,19,0.7949638222347305,155169408,1
TRIM46,18,0.8966907440774803,155173787,1
MUC1,7,0.8387866675683743,155185824,1
THBS3,23,0.8372203944558592,155195588,1
MTX1,25,0.6632709780375097,155208699,1
GBA,19,0.7738646399127669,155234452,1
FAM189B,19,0.6337649321223999,155247205,1
SCAMP3,19,0.49283552981957013,155255979,1
CLK2,25,0.6037324475960677,155262868,1
HCN3,18,0.7312210868132237,155277463,1
FDPS,19,0.7789880026162191,155308748,1
RUSC1,25,0.7157194475127225,155320894,1
ASH1L,19,0.0,155335268,1
MSTO1,19,0.5858303353620158,155610205,1
YY1AP1,19,0.583647402742731,155659443,1
DAP3,19,0.6360495846615475,155687960,1
GON4L,19,0.6348836646275478,155749662,1
SYT11,22,0.8185601126877539,155859567,1
RIT1,19,0.7751391443540464,155897808,1
KHDC4,19,0.7188713668286324,155913045,1
ARHGEF2,2,0.8082558324442407,155946851,1
SSR2,19,0.7935924496477819,156009048,1
UBQLN4,19,0.6952472342363403,156035299,1
LAMTOR2,25,0.7369615036480182,156054752,1
RAB25,19,0.8579765530553574,156061160,1
MEX3A,24,0.7568703501911204,156072013,1
LMNA,18,0.8200207628616614,156082573,1
SEMA4A,19,0.7289876126167505,156147366,1
SLC25A44,19,0.5625111356170336,156193932,1
PMF1-BGLAP,7,0.7828923848894658,156212982,1
PMF1,19,0.6769876559895585,156212993,1
BGLAP,23,0.825010801874332,156242184,1
PAQR6,4,0.8184003519223266,156243320,1
SMG5,19,0.7412811238253101,156249224,1
TMEM79,11,0.8421934910352937,156282935,1
GLMP,17,0.8145336450103438,156290089,1
CCT3,19,0.6774355281304276,156308968,1
TSACC,11,0.8200853033412128,156337314,1
MEF2D,2,0.7472451099742687,156463727,1
IQGAP3,23,0.7977294622501181,156525405,1
NAXE,19,0.7011577042668831,156591762,1
GPATCH4,12,0.6424566253098101,156594487,1
HAPLN2,22,0.7869577825295018,156619331,1
BCAN,19,0.8149691606451397,156641390,1
NES,21,0.844839900847651,156668763,1
CRABP2,20,0.8322016691772017,156699606,1
ISG20L2,19,0.5738964306900358,156721891,1
RRNAD1,19,0.6829870099327587,156728442,1
MRPL24,19,0.5711575083941349,156737303,1
HDGF,19,0.7868009149482379,156742109,1
PRCC,19,0.5846914153545923,156750610,1
SH2D2A,19,0.896152958416643,156806243,1
INSRR,8,0.8583677218852637,156840063,1
PEAR1,6,0.846605407203153,156893698,1
LRRC71,23,0.8704122346383028,156920632,1
ARHGEF11,19,0.765481509909166,156934840,1
ETV3,4,0.8047240025156109,157121191,1
KIRREL1,22,0.8489795560876148,157993273,1
CD1D,18,0.7825722502552546,158179947,1
CD1C,1,0.8465247930546226,158289923,1
MNDA,24,0.8740630934375371,158831351,1
PYHIN1,10,0.886686046807908,158930796,1
IFI16,26,0.5940074711916765,158999968,1
CADM3,24,0.8295995938540088,159171609,1
ACKR1,15,0.882427333404131,159203307,1
FCER1A,9,0.7820288767558834,159289714,1
DUSP23,16,0.8066687732278127,159780932,1
FCRL6,11,0.826260863796592,159800511,1
SLAMF8,17,0.8146464893823104,159826811,1
VSIG8,18,0.8003617824401634,159854316,1
CFAP45,12,0.6969511428555142,159872364,1
TAGLN2,12,0.8061316631675881,159918107,1
IGSF9,12,0.8219575590546176,159927039,1
PIGM,19,0.7064017286374211,160024953,1
IGSF8,19,0.744626228405159,160091340,1
ATP1A4,27,0.7309375301550607,160151570,1
PEA15,27,0.8151454723158224,160205337,1
DCAF8,19,0.745475065877176,160215715,1
PEX19,19,0.6466249566946004,160276812,1
COPA,25,0.7297711942748928,160288594,1
NCSTN,1,0.795807060049742,160343316,1
NHLH1,1,0.8383945417024967,160367071,1
VANGL2,11,0.7776247085815897,160400564,1
CD48,6,0.7122571792134619,160678746,1
SLAMF7,13,0.8206600394889682,160739057,1
LY9,13,0.8527479354552392,160796074,1
CD244,8,0.8383380206412929,160830160,1
F11R,25,0.7310804139965142,160995211,1
TSTD1,19,0.6837030818537646,161037631,1
USF1,25,0.6872033685699219,161039251,1
ARHGAP30,16,0.8114175285820809,161046946,1
NECTIN4,17,0.8638223304788099,161070998,1
KLHDC9,2,0.7325810241377868,161098361,1
PFDN2,19,0.7683782932314502,161100556,1
NIT1,19,0.7649961941667586,161118086,1
DEDD,19,0.6459288512292904,161120974,1
UFC1,19,0.7068566499420236,161152776,1
USP21,19,0.6433602420013997,161159450,1
PPOX,25,0.7177878048697055,161166056,1
B4GALT3,19,0.6629283556382743,161171310,1
ADAMTS4,16,0.7714110557032328,161184302,1
NDUFS2,19,0.7750115021027802,161197104,1
FCER1G,19,0.85716524574924,161215234,1
TOMM40L,22,0.7487295137189703,161225939,1
NR1I3,25,0.8199595294090056,161229666,1
PCP4L1,8,0.828047468135741,161258745,1
SDHC,19,0.6396348388423169,161314257,1
FCGR2A,27,0.7695179924228769,161505430,1
FCGR3A,22,0.785280671958585,161541759,1
FCGR2B,14,0.8370357227781756,161663147,1
DUSP12,19,0.7032546217499326,161749758,1
ATF6,19,0.6124203279523104,161766320,1
OLFML2B,24,0.8170355560671324,161983192,1
NOS1AP,25,0.8192368986824408,162069691,1
C1orf226,25,0.8337465504709209,162378841,1
SH2D1B,18,0.7847609211821884,162395268,1
UHMK1,19,0.6325515282001695,162497251,1
UAP1,18,0.8724779263711658,162561506,1
DDR2,20,0.8424839810297988,162631373,1
HSD17B7,17,0.8303893053193513,162790702,1
RGS5,4,0.8372250493665611,163111121,1
NUF2,15,0.8896551799595502,163266576,1
PBX1,19,0.756134241278764,164555584,1
MGST3,22,0.8034962626039578,165631213,1
ALDH9A1,1,0.7714028647729291,165662216,1
TMCO1,15,0.7592598989419842,165724293,1
UCK2,13,0.8816692164472839,165827614,1
FAM78B,16,0.8345979063686187,166057426,1
POGK,19,0.8168236509497913,166839447,1
TADA1,25,0.7865232155306278,166856510,1
ILDR2,10,0.8476201026565957,166895711,1
POU2F1,8,0.7656536195808331,167220876,1
CD247,3,0.8249194279643266,167430640,1
CREG1,27,0.8171635312819149,167529117,1
RCSD1,13,0.8040011884017962,167630093,1
MPZL1,23,0.8076578980747896,167721192,1
MPC2,21,0.6759660074989373,167916675,1
DCAF6,21,0.8237109884171636,167935783,1
GPR161,26,0.7198341015123317,168079543,1
TIPRL,25,0.8240165864207887,168178962,1
SFT2D2,16,0.8312293542190734,168225938,1
TBX19,17,0.8477925555594836,168280877,1
XCL2,2,0.8638455250100461,168540768,1
XCL1,6,0.7719940477179471,168576605,1
ATP1B1,17,0.7708613126093804,169105697,1
NME7,25,0.7465251870629492,169132531,1
BLZF1,25,0.8003818727443475,169367970,1
CCDC181,1,0.8491813850253778,169394870,1
SLC19A2,21,0.8659208174929386,169463909,1
SELP,6,0.8344882141703261,169588849,1
C1orf112,2,0.8118016773034976,169662007,1
METTL18,1,0.8544257146961166,169792529,1
SCYL3,16,0.7558885932263979,169849631,1
KIFAP3,12,0.8509630772651141,169921326,1
GORAB,18,0.8407495770385235,170532129,1
PRRX1,20,0.7665502947505535,170662728,1
FMO3,26,0.5405343360190735,171090901,1
FMO2,13,0.8750389668341018,171185249,1
FMO1,19,0.8625489194077876,171248471,1
FMO4,3,0.8008671717182794,171314183,1
PRRC2C,19,0.6999365664040209,171485551,1
VAMP4,20,0.8443344209784385,171700160,1
DNM3,25,0.8146788044466761,171841498,1
PIGC,1,0.8260450937284896,172370189,1
SUCO,25,0.793398327369711,172532349,1
FASLG,18,0.8403195706065758,172659103,1
TNFSF4,17,0.8571102642116186,173183731,1
PRDX6,2,0.7768353584871851,173477330,1
ANKRD45,16,0.7411822435465227,173609561,1
KLHL20,1,0.8522125466338095,173714941,1
CENPL,12,0.8333100513839949,173799550,1
DARS2,1,0.7134554150394825,173824653,1
ZBTB37,1,0.7970392152317463,173868082,1
RC3H1,23,0.8609197248424231,173931214,1
RABGAP1L,4,0.8078051508852971,174159410,1
CACYBP,1,0.7155075156052382,174999163,1
MRPS14,1,0.7571309023898717,175010789,1
TNN,4,0.8168451219341606,175067858,1
KIAA0040,20,0.0,175156986,1
COP1,20,0.8078527224036578,175944831,1
SEC16B,18,0.8047445453606965,177923956,1
RASAL2,1,0.7818675622263926,178094141,1
RALGPS2,1,0.8101994072480088,178725147,1
ANGPTL1,21,0.7164158438095378,178849535,1
FAM20B,1,0.6792528024619509,179025804,1
TOR3A,2,0.7777298343441973,179082070,1
ABL2,13,0.8147990562890225,179099330,1
SOAT1,15,0.8287041909640476,179293714,1
TDRD5,22,0.7596372519470275,179591613,1
TOR1AIP2,20,0.7913252658153749,179839967,1
TOR1AIP1,1,0.6686509765853592,179882042,1
CEP350,19,0.7137673821737224,179954773,1
QSOX1,15,0.8170911967080827,180154869,1
LHX4,22,0.8652489822405495,180230264,1
ACBD6,1,0.6731900006620803,180269653,1
XPR1,4,0.7410795399258592,180632004,1
KIAA1614,20,0.7000059371355734,180912897,1
STX6,1,0.7289849765795957,180972712,1
MR1,16,0.8323519499509058,181033425,1
IER5,11,0.821173232416635,181088712,1
CACNA1E,26,0.698632993621683,181317690,1
ZNF648,19,0.7755016862282234,182054570,1
GLUL,3,0.8784396551910701,182381704,1
RNASEL,27,0.7994710738467574,182573634,1
RGS16,13,0.8584142256737317,182598623,1
NPL,4,0.8260431984766883,182789293,1
DHX9,1,0.762951117609534,182839347,1
LAMC1,1,0.7481106184182647,183023420,1
LAMC2,19,0.805056900555337,183186238,1
NMNAT2,1,0.878044258515847,183248237,1
SMG7,1,0.6571459754361344,183472216,1
NCF2,4,0.7448217588342466,183555563,1
ARPC5,1,0.8219780912274567,183620846,1
RGL1,23,0.8075900975046825,183636085,1
TSEN15,10,0.8097027808894588,184051651,1
C1orf21,24,0.8488756613191659,184387029,1
EDEM3,26,0.7686764994817654,184690237,1
FAM129A,27,0.833785375401704,184790724,1
RNF2,9,0.8059821259035301,185045526,1
TRMT1L,19,0.7869985308669087,185118101,1
SWT1,17,0.7658345309772769,185157080,1
IVNS1ABP,25,0.8449279056403852,185296388,1
HMCN1,1,0.8052897187362534,185734391,1
TPR,12,0.6778538476787671,186311652,1
ODR4,4,0.8306550659070719,186375838,1
OCLM,10,0.8114731226489491,186401046,1
PLA2G4A,10,0.8114789685294758,186828949,1
RGS18,7,0.8136095333273837,192158462,1
UCHL5,1,0.7245421230403022,193012250,1
GLRX2,25,0.8060730783394192,193090866,1
CDC73,1,0.6335418812601048,193121958,1
B3GALT2,9,0.812218018370947,193179045,1
KCNT2,26,0.792346392058783,196225779,1
CFH,6,0.8172105760271143,196651878,1
CFHR3,12,0.8416693050730751,196774795,1
ASPM,20,0.8378411490276219,197084127,1
ZBTB41,1,0.8140264780791024,197153680,1
CRB1,20,0.8166531415714244,197268204,1
DENND1B,18,0.8406099595848773,197504748,1
C1orf53,1,0.8028407178482619,197902630,1
NEK7,1,0.7150746362718716,198156994,1
NR5A2,22,0.6143484426709989,200027614,1
ZNF281,5,0.8366246099657055,200404940,1
DDX59,1,0.6573197260382914,200623896,1
CAMSAP2,19,0.7951546818629324,200739558,1
INAVA,27,0.7877904696933514,200891048,1
KIF21B,26,0.8017589185064928,200969390,1
TMEM9,14,0.8115639238313741,201134772,1
PKP1,17,0.819505166852678,201283452,1
TNNT2,5,0.7948549513178131,201359008,1
LAD1,3,0.8425796465174662,201380838,1
PHLDA3,20,0.785444464720488,201464383,1
CSRP1,15,0.8268441427522892,201483530,1
NAV1,20,0.8338302509804482,201622885,1
IPO9,1,0.0,201829149,1
SHISA4,24,0.8223683176759777,201888680,1
LMOD1,26,0.6988858417077514,201896456,1
TIMM17A,1,0.6479091677621984,201955503,1
RNPEP,1,0.6828713161332068,201982372,1
ELF3,19,0.8099627794322868,202007945,1
GPR37L1,23,0.8176214371260353,202122917,1
ARL8A,1,0.6915094014402929,202133404,1
PTPN7,14,0.777519196807941,202147013,1
LGR6,23,0.7887983129507039,202193901,1
UBE2T,23,0.8707700989414042,202331657,1
PPP1R12B,26,0.7910366106171454,202348699,1
SYT2,20,0.7902219000950171,202590596,1
KDM5B,14,0.7621987875815022,202724495,1
RABIF,1,0.7069128279654812,202878957,1
KLHL12,1,0.7156316405711293,202891116,1
ADIPOR1,1,0.7061594216341814,202940826,1
CYB5R1,9,0.7809400367707497,202961873,1
TMEM183A,1,0.6556565605280851,203007374,1
ADORA1,21,0.7394451800389403,203090654,1
CHI3L1,11,0.8002600534577843,203178931,1
BTG2,16,0.877149078343559,203305491,1
FMOD,27,0.7047856614706858,203340628,1
PRELP,24,0.7940671533739234,203475806,1
ATP2B4,8,0.8511609588820616,203626561,1
LAX1,11,0.8688687203549659,203765176,1
ZC3H11A,1,0.6673469252434499,203795654,1
ZBED6,19,0.7139045326197189,203795714,1
SNRPE,22,0.7103259895377094,203861599,1
SOX13,2,0.7954054498670513,204073115,1
ETNK2,27,0.6989784052823524,204131062,1
GOLT1A,23,0.8061265393741418,204198163,1
PLEKHA6,1,0.7927846935080467,204218853,1
PPP1R15B,1,0.7547958570357641,204403381,1
PIK3C2B,13,0.8411168251925135,204422628,1
MDM4,10,0.7963205773244074,204516379,1
LRRN2,21,0.7898045357551495,204617170,1
NFASC,19,0.8059766049797266,204828651,1
CNTN2,15,0.6899684058877049,205042937,1
TMEM81,17,0.8728660754634302,205083129,1
RBBP5,1,0.6423788506778829,205086142,1
DSTYK,1,0.7018161233681273,205142505,1
TMCC2,15,0.7423081316541594,205227946,1
NUAK2,10,0.7868921943133522,205302059,1
KLHDC8A,26,0.6715243907914586,205336065,1
LEMD1,5,0.7895329426964852,205381378,1
CDK18,14,0.8641878949839447,205504595,1
MFSD4A,20,0.7217360482912563,205568885,1
ELK4,20,0.8244382376610575,205597556,1
SLC45A3,17,0.8482665274598066,205657851,1
NUCKS1,1,0.7122223193985422,205712822,1
RAB29,11,0.8187976490078359,205767986,1
SLC41A1,11,0.8635419932218251,205789094,1
PM20D1,21,0.0,205828025,1
RAB7B,4,0.0,205976740,1
RHEX,10,0.8384854651704241,206053173,1
FAM72A,18,0.8621924796583733,206186179,1
SRGAP2,26,0.7844397575385378,206203345,1
IKBKE,9,0.7905919539238785,206470476,1
RASSF5,27,0.6894618790671959,206507530,1
EIF2D,15,0.6541899977258403,206571292,1
DYRK3,26,0.4120563818891696,206635536,1
MAPKAPK2,26,0.8130390673958742,206684944,1
IL10,12,0.863635217248831,206767602,1
IL24,15,0.7580230146338794,206897443,1
FCMR,15,0.7776767446494381,206903317,1
PIGR,15,0.7248934166502414,206928522,1
C1orf116,9,0.5569409655612827,207018522,1
PFKFB2,9,0.0,207034366,1
YOD1,9,0.3927876079310627,207043849,1
CD55,12,0.8012468598708128,207321376,1
CD46,1,0.8234814842581535,207752057,1
CD34,13,0.8050830263734349,207880972,1
PLXNA2,15,0.8009228604099595,208022242,1
LAMB3,15,0.8577007390243997,209614870,1
TRAF3IP3,13,0.8192498706764211,209756032,1
C1orf74,19,0.843421153931982,209779208,1
IRF6,20,0.8627323060064866,209785617,1
UTP25,1,0.701327540911018,209827972,1
SERTAD4,11,0.6543166410384109,210232796,1
HHAT,20,0.7947845165760059,210328252,1
KCNH1,3,0.8740433811314322,210676823,1
RCOR3,1,0.7328341303175663,211258377,1
TRAF5,5,0.8261246443873664,211326615,1
SLC30A1,7,0.8391643734521824,211571568,1
NEK2,5,0.8657967583518769,211658657,1
LPGAT1,14,0.7006200934621547,211743457,1
INTS7,1,0.6341950764337964,211940399,1
DTL,27,0.8127517975941707,212035553,1
PPP2R5A,8,0.7810671249248803,212285410,1
TMEM206,26,0.7058746513606038,212363931,1
NENF,1,0.7373005177456711,212432920,1
ATF3,23,0.8931286652081564,212565334,1
BATF3,26,0.6910648001607349,212686417,1
NSL1,1,0.6439392198227324,212726153,1
TATDN3,14,0.7502531862242003,212791828,1
FLVCR1,26,0.734437201817019,212858275,1
VASH2,24,0.783066479844351,212950520,1
ANGEL2,12,0.7442143705195088,212992182,1
RPS6KC1,1,0.7528905645036508,213051233,1
PROX1,13,0.8550783096005224,213983181,1
SMYD2,16,0.8289776032453942,214281102,1
PTPN14,6,0.8075544393224039,214348700,1
CENPF,6,0.7919801795230522,214603195,1
KCNK2,26,0.3316937475790319,215005775,1
KCTD3,26,0.5824344294156694,215567304,1
USH2A,7,0.8146631151257057,215622891,1
ESRRG,8,0.8167851000162512,216503246,1
GPATCH2,21,0.5818507396555461,217426992,1
SPATA17,9,0.8618622189252676,217631324,1
RRP15,14,0.763032985708461,218285293,1
TGFB2,9,0.7672659132426687,218345336,1
LYPLAL1,14,0.7739725974840683,219173869,1
EPRS,14,0.6659076655490903,219968600,1
BPNT1,6,0.7415745189483733,220057482,1
IARS2,5,0.6756590848910589,220094132,1
RAB3GAP2,5,0.7016765391569909,220148293,1
MARK1,12,0.8816648334177156,220528183,1
C1orf115,10,0.7819161531569478,220690363,1
MARC2,5,0.7971305042145147,220748225,1
MARC1,6,0.813869647325271,220786913,1
HLX,5,0.8493445628199238,220879431,1
DUSP10,3,0.8222980880724821,221701424,1
TAF1A,5,0.6923224884391946,222557902,1
MIA3,14,0.7742569284588461,222618097,1
AIDA,5,0.6676288183192971,222668013,1
BROX,14,0.5970063993818575,222712553,1
FAM177B,23,0.860317258988736,222737207,1
DISP1,9,0.840205583810318,222872271,1
TLR5,9,0.8575280427063887,223109404,1
SUSD4,19,0.8672181754774352,223220819,1
CAPN8,4,0.8617466789820692,223538007,1
CAPN2,12,0.7644245405271513,223701593,1
TP53BP2,10,0.7537637470226899,223779893,1
FBXO28,4,0.7586912024937127,224114111,1
DEGS1,3,0.8486800491558727,224175756,1
NVL,4,0.8421398010162787,224227334,1
CNIH4,12,0.7739604300922351,224356858,1
WDR26,5,0.7001718471191907,224385143,1
CNIH3,13,0.8467659318599441,224434660,1
DNAH14,26,0.824613631822371,224896262,1
LBR,26,0.8269771387960887,225401502,1
ENAH,5,0.8655901407061042,225486835,1
SRP9,5,0.7246609414990013,225777813,1
EPHX1,4,0.8425777083457243,225810092,1
TMEM63A,14,0.8107023681672267,225845536,1
LEFTY1,17,0.7352945509050679,225886282,1
PYCR2,14,0.7409758428565345,225919877,1
SDE2,14,0.7465783390177032,225982702,1
H3F3A,12,0.7424220470448974,226061851,1
ACBD3,14,0.6004315458915019,226144679,1
LIN9,9,0.8612011666010884,226231149,1
PARP1,14,0.6748468180847348,226360691,1
STUM,10,0.8433772174899,226548764,1
ITPKB,27,0.8097022871929552,226631690,1
PSEN2,14,0.6429843771683875,226870184,1
COQ8A,20,0.8486855038694046,226897536,1
CDC42BPA,14,0.8305333103265745,226989865,1
ZNF678,19,0.74670821300499,227563543,1
SNAP47,14,0.6018337589336362,227728539,1
JMJD4,14,0.6321123221969261,227730425,1
WNT9A,26,0.6821329116522313,227918656,1
ARF1,14,0.6578448793193539,228082660,1
C1orf35,14,0.6777527986870011,228100726,1
MRPL55,14,0.6957179189342286,228106679,1
GUK1,14,0.72598678039337,228139962,1
GJC2,24,0.8298002271406414,228149930,1
IBA57,14,0.7227661501585754,228165804,1
OBSCN,21,0.849753587025929,228208063,1
TRIM11,14,0.5772572410929948,228393673,1
TRIM17,25,0.7959750667253649,228407935,1
HIST3H2A,16,0.7624954731768789,228456979,1
HIST3H2BB,3,0.8357474842198491,228458107,1
RNF187,14,0.0,228487382,1
RHOU,14,0.722390635548184,228735479,1
RAB4A,1,0.7473817857694165,229271062,1
CCSAP,26,0.6799729788577652,229321011,1
NUP133,14,0.6571138290414091,229440259,1
ABCB10,5,0.5643996396904336,229516582,1
TAF5L,14,0.6996837983458764,229593111,1
URB2,5,0.6970501424731925,229626247,1
GALNT2,26,0.4626933847050865,230057990,1
PGBD5,10,0.7996954267365105,230314490,1
COG2,14,0.726028145983405,230642481,1
CAPN9,4,0.8746616021749366,230747384,1
C1orf198,14,0.6662562518553954,230837119,1
TTC13,5,0.7830676998485561,230906243,1
ARV1,12,0.7087208303015364,230978981,1
C1orf131,12,0.7258828156454952,231223763,1
GNPAT,14,0.5753640572948259,231241207,1
EXOC8,14,0.7000944353319652,231332753,1
SPRTN,5,0.656760707881193,231337104,1
EGLN1,14,0.7975443074234931,231363751,1
TSNAX,14,0.6748523258671488,231528541,1
DISC1,14,0.6442517975025734,231626815,1
SIPA1L2,26,0.0,232397965,1
MAP10,26,0.01742882969127224,232804892,1
NTPCR,26,0.5301944407273298,232950605,1
PCNX2,26,0.3581486616668672,232983435,1
MAP3K21,26,0.3376392819418874,233327724,1
KCNK1,4,0.8326965601184875,233614004,1
SLC35F3,5,0.8630217761056569,233904676,1
COA6,5,0.6904183432542044,234373456,1
TARBP1,14,0.6924965736252704,234391313,1
IRF2BP2,22,0.7913705249941035,234604269,1
TOMM20,5,0.6936944259424198,235109341,1
RBM34,5,0.7877723607728397,235131183,1
ARID4B,14,0.6989343397637091,235131634,1
GGPS1,5,0.6695431609745017,235327350,1
B3GALNT2,5,0.0,235447190,1
LYST,5,0.7723570944412128,235661041,1
NID1,26,0.5723232718461227,235975830,1
GPR137B,14,0.7000148682548577,236142505,1
ERO1B,22,0.8330115535413631,236215555,1
EDARADD,22,0.8825053485826072,236348257,1
LGALS8,14,0.879051380136277,236518000,1
HEATR1,5,0.6786814274044304,236549005,1
MTR,5,0.7234568376368307,236795292,1
FMN2,17,0.7762652287905284,240014348,1
FH,14,0.5925081553094895,241497603,1
OPN3,13,0.8461473755694099,241590102,1
CHML,14,0.7964771096771439,241628853,1
MAP1LC3C,14,0.8373065244000857,241995490,1
PLD5,19,0.8550483458208549,242082986,1
CEP170,1,0.8187015673615659,243124428,1
SDCCAG8,5,0.6844662564140491,243256034,1
AKT3,20,0.7769177289264932,243488233,1
ZBTB18,9,0.736478959167866,244048939,1
ADSS,26,0.7342927601291256,244408494,1
CATSPERE,14,0.7215213645353109,244454377,1
DESI2,14,0.7290694273440779,244653103,1
COX20,5,0.7479610600331366,244835616,1
HNRNPU,15,0.8099678215030977,244840638,1
EFCAB2,20,0.8226605847813704,244969705,1
KIF26B,6,0.8475532583292567,245154985,1
SMYD3,12,0.8374348792696792,245749342,1
TFB2M,14,0.6639889951456461,246540561,1
CNST,5,0.7767294545735909,246566444,1
SCCPDH,14,0.7894158287519427,246724409,1
AHCTF1,14,0.699548784207455,246839098,1
ZNF695,19,0.8880852953812659,246945547,1
ZNF670,4,0.7711714514166284,247034637,1
ZNF669,5,0.7872270653229394,247099962,1
ZNF124,12,0.7357780225838032,247121975,1
ZNF496,26,0.7599214243879051,247297412,1
NLRP3,6,0.9030545221414971,247416156,1
GCSAML,7,0.8037644197253189,247507058,1
TRIM58,5,0.8300140134132203,247857187,1
OR2W3,25,0.8803447963066754,247895587,1
SH3BP5L,14,0.6974099363389963,248810446,1
ZNF672,14,0.630988263067128,248838210,1
ZNF692,14,0.7738957260717498,248850006,1
PGBD2,17,0.8324562037519484,248906196,1
