# Supplementary material for: Gene Co-Expression in Breast Cancer: A Matter of Distance
Source: Front Oncol. 2021 Nov 17;11:726493. doi: 10.3389/fonc.2021.726493 (PMC8636045; doi:10.3389/fonc.2021.726493)
Supplement: Supplementary Material S13 — Piece-wise permutation p-values of the KS statistics, calculated for all bins obtained in Supplementary Material S8 , in every chromosomal region for each phenotype. [file DataSheet_13.zip › SuppMat10/SuppMat10/Clusters/LumA/LumA-chr2-clusters.tsv]

gname,clusterid,assignmentcost,gstart,chromosome
FAM110C,22,0.8521856567233665,38814,2
SH3YL1,7,0.8163112906774728,217730,2
ACP1,14,0.49837624515666623,264140,2
ALKAL2,12,0.8368889757097702,279558,2
TMEM18,7,0.7095168320082458,663877,2
SNTG2,2,0.7440945782310393,950849,2
TPO,21,0.6315983478173444,1374066,2
PXDN,21,0.0,1631887,2
EIPR1,7,0.7161763333302964,3188925,2
TRAPPC12,7,0.7221313819266766,3379675,2
ADI1,22,0.7542503194399954,3497366,2
RNASEH1,14,0.6642006142629244,3541430,2
RPS7,14,0.7504270814904367,3575260,2
CMPK2,20,0.8448404370960079,6840570,2
RSAD2,22,0.8570917844322444,6865806,2
RNF144A,1,0.7470699915155292,6917412,2
ID2,22,0.7604876509782544,8678845,2
KIDINS220,14,0.7676812843949368,8721081,2
MBOAT2,14,0.726443809946513,8852690,2
ASAP2,7,0.7560967148665825,9206765,2
ITGB1BP1,8,0.7513069201510139,9403475,2
CPSF3,7,0.0,9423651,2
IAH1,7,0.6576620742127357,9473658,2
ADAM17,8,0.6235799938691845,9488486,2
YWHAQ,8,0.0,9583967,2
TAF1B,7,0.7615207031376062,9843443,2
GRHL1,9,0.851230629651385,9951693,2
KLF11,8,0.7492413745976213,10042849,2
CYS1,21,0.8111626325066273,10056780,2
RRM2,22,0.8546458983938094,10120698,2
HPCAL1,19,0.7341055523454336,10302889,2
ODC1,12,0.8415153432981937,10439968,2
NOL10,7,0.47023475859367647,10570754,2
ATP6V1C2,15,0.8236857728899396,10721100,2
PDIA6,4,0.6441940516196081,10783391,2
PQLC3,7,0.7868015510131015,11155198,2
ROCK2,14,0.7214413709765131,11179759,2
E2F6,14,0.0,11444375,2
GREB1,14,0.7329028155005146,11482341,2
LPIN1,22,0.8063610288823851,11677595,2
TRIB2,4,0.832483697294874,12716889,2
NBAS,7,0.6123461646183996,15166914,2
DDX1,7,0.539935661929017,15591178,2
MYCN,19,0.0,15940550,2
FAM49A,17,0.8580015378143083,16549459,2
VSNL1,7,0.8806926959734419,17539126,2
SMC6,14,0.6152836073925674,17663812,2
GEN1,14,0.7171479125951776,17753858,2
KCNS3,19,0.5855605322064998,17877847,2
RDH14,14,0.725386420769223,18554723,2
NT5C1B,14,0.8546066455119867,18562872,2
OSR1,19,0.753760005475425,19351485,2
TTC32,14,0.6934381371764381,19896631,2
WDR35,16,0.7781634691557515,19910260,2
MATN3,21,0.8321466315670755,19992052,2
LAPTM4A,1,0.6321056976989159,20032650,2
SDC1,14,0.7886198680152499,20200797,2
PUM2,14,0.7075919975854095,20248691,2
RHOB,9,0.8393349454754566,20447074,2
HS1BP3,14,0.7215150399195317,20560448,2
LDAH,14,0.8819647073489267,20684014,2
KLHL29,12,0.7741510193748697,23385179,2
ATAD2B,7,0.7116816897124647,23748664,2
UBXN2A,14,0.6656534332542471,23927285,2
MFSD2B,18,0.8904763168934883,24010081,2
WDCP,7,0.7614226606956042,24029347,2
FKBP1B,22,0.7042732630773908,24049701,2
SF3B6,7,0.5177666137470899,24067586,2
FAM228B,7,0.7853907322666887,24076526,2
TP53I3,16,0.802354479406812,24077433,2
PFN4,4,0.781550016840971,24115371,2
ITSN2,14,0.7105033304921669,24202864,2
NCOA1,7,0.7455632520109903,24491914,2
PTRHD1,7,0.7362433136294639,24789734,2
CENPO,14,0.652172447751939,24793136,2
ADCY3,14,0.8982475611961978,24819169,2
DNAJC27,14,0.6954082677765443,24943636,2
EFR3B,11,0.7976991885320641,25042076,2
POMC,21,0.8987131397967049,25160853,2
DNMT3A,8,0.7634532860798442,25227855,2
DTNB,16,0.8601622051806811,25377198,2
ASXL2,14,0.6268716918951808,25733753,2
KIF3C,1,0.8901548932195406,25926598,2
RAB10,1,0.6825410458271267,26034084,2
GAREM2,11,0.7913657931062255,26173088,2
HADHA,7,0.6616603886041788,26190635,2
HADHB,7,0.7025631496524556,26243170,2
ADGRF3,18,0.7404616769546852,26308173,2
SELENOI,18,0.7709369170473734,26308547,2
DRC1,3,0.7679308982301005,26401920,2
C2orf70,3,0.8480010579045864,26562585,2
KCNK3,11,0.6070348747418571,26692690,2
SLC35F6,11,0.7404527163646828,26764284,2
CENPA,7,0.8451904359510624,26764289,2
MAPRE3,8,0.8213772409304789,26970612,2
TMEM214,22,0.6708089422710659,27032910,2
AGBL5,18,0.803173846767539,27042364,2
OST4,7,0.6982109674457364,27070472,2
EMILIN1,9,0.8554230879878556,27078567,2
KHK,7,0.7950630384794612,27086747,2
CGREF1,4,0.7915103266023154,27098889,2
ABHD1,18,0.7805148156821364,27123789,2
PREB,14,0.6386504546612193,27130756,2
TCF23,17,0.8370976249324756,27149004,2
SLC5A6,7,0.7889352177871971,27199587,2
ATRAID,7,0.6188217377595098,27212027,2
CAD,7,0.7084997023081689,27217369,2
UCN,1,0.8225861044841888,27307400,2
MPV17,15,0.8393243402972514,27309492,2
GTF3C2,7,0.6691238880815515,27325849,2
EIF2B4,7,0.6391059562771791,27364352,2
SNX17,8,0.7225886862835191,27370496,2
ZNF513,15,0.8168800686627996,27377235,2
PPM1G,7,0.6919937666393049,27381195,2
NRBP1,12,0.7415343787563178,27427790,2
KRTCAP3,8,0.8533282283987106,27442366,2
IFT172,2,0.7173187639482923,27444377,2
FNDC4,11,0.793084526360593,27491883,2
C2orf16,4,0.7723026297444382,27537386,2
ZNF512,7,0.740742818260639,27582969,2
CCDC121,7,0.7251674278816935,27625639,2
GPN1,14,0.6615275743181761,27628247,2
SUPT7L,7,0.5874711840003142,27650809,2
SLC4A1AP,7,0.5805576878002893,27663471,2
MRPL33,13,0.6859522519071535,27771717,2
RBKS,20,0.7765259246983643,27781379,2
BABAM2,4,0.7727406598612496,27889941,2
FOSL2,8,0.8465070253622536,28392448,2
PLB1,21,0.8633877380020021,28457145,2
PPP1CB,8,0.7597871450071283,28751640,2
SPDYA,18,0.812493473127069,28782517,2
TRMT61B,4,0.7543248839302478,28849821,2
WDR43,14,0.6339770313914621,28894667,2
TOGARAM2,3,0.6080275772949255,28956611,2
PCARE,17,0.8126158427211927,29060976,2
CLIP4,4,0.8123048370077931,29097705,2
ALK,19,0.8213184699703672,29192774,2
YPEL5,8,0.7852616484907853,30146941,2
LBH,6,0.7233484567560845,30231534,2
LCLAT1,22,0.7385253871045536,30447226,2
CAPN13,5,0.795093561255285,30722771,2
GALNT14,13,0.8628558735024794,30910467,2
CAPN14,8,0.8142154474390548,31173056,2
EHD3,16,0.7991148235334725,31234152,2
MEMO1,16,0.7562712662694873,31865060,2
DPY30,14,0.6982398340032578,31867809,2
SPAST,12,0.7185472699099104,32063547,2
SLC30A6,7,0.6636884764936533,32165841,2
NLRC4,2,0.8409213364893882,32224453,2
YIPF4,7,0.7145688292769781,32277904,2
BIRC6,16,0.6922624084633802,32357028,2
TTC27,20,0.6943133051172178,32628032,2
LTBP1,22,0.571604208836603,32946953,2
RASGRP3,9,0.8451988226471812,33436324,2
FAM98A,22,0.7475660650303495,33583660,2
CRIM1,18,0.7778803489477385,36355778,2
FEZ2,13,0.7476100524736944,36531805,2
VIT,5,0.8840653901729912,36696690,2
STRN,7,0.6918826414356984,36837698,2
HEATR5B,18,0.7591712619811509,36968383,2
GPATCH11,7,0.7672806317540822,37084451,2
EIF2AK2,20,0.7744980750983003,37099210,2
CEBPZOS,4,0.7821592336826929,37196488,2
CEBPZ,7,0.74529886896249,37201612,2
NDUFAF7,14,0.7467148007199548,37231631,2
PRKD3,14,0.8297017399495736,37250502,2
QPCT,10,0.8130128463426376,37342827,2
CDC42EP3,3,0.6528021172314012,37641882,2
RMDN2,4,0.7798817635109085,37923187,2
CYP1B1,10,0.6828147048862738,38066973,2
ATL2,22,0.6550971451763156,38293954,2
HNRNPLL,8,0.721449534698713,38561969,2
GALM,12,0.8399995130413028,38666081,2
SRSF7,4,0.7830832806643828,38743599,2
GEMIN6,7,0.6668667404230314,38751534,2
DHX57,7,0.7508342533710275,38797729,2
MORN2,13,0.8583623341371283,38875962,2
ARHGEF33,8,0.8537509284924834,38889841,2
SOS1,7,0.7845507765752866,38981396,2
MAP4K3,18,0.8552532656873508,39249266,2
THUMPD2,17,0.7436383987859545,39736060,2
SLC8A1,1,0.8678194005850376,40097270,2
PKDCC,2,0.8359886728133752,42048021,2
EML4,1,0.806283713926996,42169353,2
COX7A2L,4,0.6974772485492273,42333546,2
MTA3,7,0.6977478956202612,42494569,2
OXER1,21,0.729972397914812,42762481,2
HAAO,22,0.8207915163060657,42767089,2
ZFP36L2,15,0.8003532720863534,43222402,2
THADA,13,0.6892619701091802,43230836,2
PLEKHH2,11,0.8006017584012636,43637260,2
C1GALT1C1L,11,0.6959841934478952,43675151,2
DYNC2LI1,4,0.7503977043377658,43774039,2
ABCG5,13,0.7832935842715748,43812560,2
LRPPRC,2,0.7329997985746324,43886224,2
PPM1B,7,0.7443676933008527,44167969,2
SLC3A1,22,0.4679810068484802,44275458,2
PREPL,15,0.7589581324400085,44316281,2
CAMKMT,21,0.842178528339538,44361947,2
SRBD1,7,0.7384479517107879,45388680,2
PRKCE,20,0.8481737759113359,45651345,2
EPAS1,12,0.8426359697739902,46293667,2
ATP6V1E2,19,0.8721727154627976,46490750,2
RHOQ,22,0.8322792898237542,46541806,2
PIGF,13,0.8250932348287413,46580937,2
CRIPT,21,0.7841534280205461,46616416,2
SOCS5,4,0.8529909711930581,46698952,2
MCFD2,7,0.7457468751526606,46901870,2
TTC7A,1,0.7283262458917467,46916157,2
CALM2,1,0.0,47160083,2
EPCAM,15,0.8617530726083451,47345158,2
MSH2,7,0.7011415166378918,47402969,2
KCNK12,17,0.834270390470007,47516581,2
MSH6,14,0.7510569570773703,47695530,2
FBXO11,4,0.766434789749878,47789316,2
FOXN2,14,0.7645161331741532,48314637,2
PPP1R21,9,0.7294474306312531,48440598,2
STON1,22,0.7427702720394445,48529383,2
NRXN1,16,0.6819096342131945,49918503,2
ASB3,12,0.8399799124653307,53532672,2
CHAC2,4,0.8354874592008157,53767804,2
ERLEC1,22,0.5681263570623349,53787044,2
GPR75,16,0.8065466585180859,53852913,2
PSME4,4,0.7594245755022898,53864069,2
ACYP2,13,0.6898187222983718,53970838,2
C2orf73,13,0.7988421510672294,54330034,2
SPTBN1,9,0.8525619316431178,54456317,2
EML6,8,0.8742983809460112,54723499,2
RTN4,2,0.8096825139246406,54972187,2
CLHC1,13,0.8886185794281646,55172547,2
RPS27A,18,0.7212904770430822,55231903,2
MTIF2,7,0.7530099914341097,55236595,2
CCDC88A,10,0.8635934650053646,55287842,2
CFAP36,16,0.8573002297780586,55519604,2
PPP4R3B,7,0.7578415845037841,55547292,2
PNPT1,17,0.7666570716128006,55634061,2
EFEMP1,11,0.6129925571351895,55865967,2
CCDC85A,1,0.8658631881589431,56183990,2
VRK2,8,0.867021015854216,57907629,2
FANCL,8,0.7927805045362663,58159243,2
BCL11A,5,0.8582096419572917,60450520,2
PAPOLG,2,0.7624315613519157,60756253,2
REL,14,0.7554340570583257,60881521,2
PUS10,4,0.8172479462674022,60940222,2
PEX13,18,0.7502777814406767,61017225,2
KIAA1841,6,0.834371788672654,61065871,2
C2orf74,4,0.8842844310377485,61145068,2
USP34,13,0.7085945965726651,61187463,2
XPO1,13,0.7446444971754248,61477849,2
FAM161A,3,0.8669308796472239,61824848,2
CCT4,13,0.6600094655761712,61868085,2
COMMD1,7,0.7254050987298022,61888724,2
B3GNT2,4,0.7930518254761472,62196115,2
TMEM17,13,0.7739241435418451,62500218,2
EHBP1,13,0.5924954217689538,62673851,2
WDPCP,13,0.6446650281536177,63119559,2
MDH1,13,0.6274734746534806,63588609,2
UGP2,13,0.0,63840940,2
VPS54,13,0.5200713677360655,63892146,2
PELI1,13,0.8584344890831295,64092652,2
LGALSL,13,0.8229526190816486,64453969,2
AFTPH,14,0.6890562343795751,64524305,2
SERTAD2,8,0.7749393610388924,64631621,2
SLC1A4,14,0.827447290347651,64988477,2
CEP68,5,0.7767089779669878,65056366,2
RAB1A,13,0.6280795473091599,65070696,2
ACTR2,13,0.6127325769927021,65227753,2
SPRED2,13,0.7752500377006959,65310851,2
MEIS1,16,0.8391682218802075,66433452,2
ETAA1,16,0.7929329861474266,67397319,2
C1D,4,0.7275823784758546,68041130,2
WDR92,7,0.8086684093628378,68122936,2
PNO1,4,0.6706829385465756,68157888,2
PPP3R1,14,0.7429576670461933,68178857,2
CNRIP1,10,0.8161455226851793,68284171,2
PLEK,8,0.838665106747409,68365282,2
FBXO48,22,0.7700838772220335,68459422,2
APLF,22,0.8322368242058288,68467572,2
ARHGAP25,21,0.6405918244698932,68679601,2
ANTXR1,22,0.649834210537561,69013178,2
GFPT1,22,0.7572293791725615,69319769,2
NFU1,4,0.7267840867453574,69395750,2
AAK1,13,0.7526742554388831,69457997,2
ANXA4,4,0.7201516008203506,69644425,2
GMCL1,4,0.7598202718610257,69829660,2
SNRNP27,13,0.7271995438314134,69893956,2
MXD1,13,0.8064694519491903,69897688,2
ASPRV1,12,0.8458553535443816,69960089,2
PCBP1,4,0.6958516136065759,70087454,2
C2orf42,4,0.7519621771156874,70149880,2
TIA1,13,0.8178022657010056,70209444,2
PCYOX1,13,0.6702331095184013,70257386,2
SNRPG,13,0.7070484529525141,70281362,2
FAM136A,13,0.6879073125994655,70295975,2
ADD2,19,0.47404657199347644,70607618,2
CLEC4F,20,0.9097668428675956,70808643,2
CD207,16,0.877984159510995,70830211,2
VAX2,20,0.8294404881232231,70900576,2
ATP6V1B1,3,0.793096724062958,70935900,2
ANKRD53,8,0.8484781250036405,70978380,2
TEX261,4,0.7097825768390814,70985942,2
NAGK,13,0.794935839714328,71064344,2
MCEE,21,0.6863051088382273,71109684,2
MPHOSPH10,21,0.4936812769718588,71130632,2
PAIP2B,16,0.8536863760439166,71182738,2
ZNF638,18,0.8175296417176666,71276561,2
DYSF,18,0.7376938629211419,71453722,2
CYP26B1,21,0.858358473270895,72129238,2
EXOC6B,13,0.7617380033267895,72175984,2
SPR,12,0.7755349117111394,72887382,2
SFXN5,11,0.6729689543626916,72942036,2
RAB11FIP5,13,0.6652024863747674,73073382,2
SMYD5,13,0.7501688938701275,73214222,2
PRADC1,18,0.7585466391361717,73228010,2
CCT7,7,0.6577056055156307,73233420,2
FBXO41,14,0.82181384276544,73254682,2
ALMS1,16,0.8358434011065508,73385758,2
NAT8,18,0.7599737571515722,73640832,2
TPRKB,9,0.7672004530274863,73729104,2
DUSP11,14,0.76794975895722,73762184,2
STAMBP,22,0.7759880422409559,73828916,2
ACTG2,14,0.8485974774748178,73892314,2
DGUOK,7,0.738969742459733,73926826,2
TET3,4,0.8306237918503943,73986404,2
BOLA3,7,0.6825256274516244,74135400,2
MOB1A,7,0.7581858311411535,74152528,2
MTHFD2,22,0.6743892607546929,74198610,2
SLC4A5,14,0.8425175468058137,74216242,2
DCTN1,9,0.7948114292497556,74361154,2
WDR54,2,0.8315691912073381,74421678,2
RTKN,10,0.8317577239189224,74425836,2
INO80B,7,0.7746788947463551,74455087,2
WBP1,4,0.7070627699081289,74458400,2
MOGS,21,0.7555757023647507,74461057,2
MRPL53,7,0.7966351837080125,74471982,2
CCDC142,13,0.7895607903656283,74471986,2
TTC31,13,0.6898446325721952,74483073,2
LBX2,6,0.8117644803587083,74497517,2
PCGF1,13,0.7399403272925454,74505043,2
AUP1,14,0.8020190426174278,74526645,2
HTRA2,13,0.8171417685497064,74529377,2
LOXL3,1,0.7912272121007718,74532258,2
DOK1,1,0.8998253711166998,74549026,2
M1AP,2,0.7945217747349911,74557883,2
SEMA4F,2,0.8005939325152484,74654228,2
HK2,18,0.7576916947122113,74833981,2
POLE4,13,0.721424741592673,74958492,2
TACR1,10,0.6799545461814056,75046463,2
EVA1A,6,0.873403970989123,75469302,2
MRPL19,9,0.7410568115197481,75646783,2
GCFC2,16,0.787908693358258,75652000,2
SUCLG1,13,0.7191797461213755,84423528,2
DNAH6,10,0.8532491428074851,84516455,2
TRABD2A,17,0.7839892951247227,84821650,2
TMSB10,16,0.8169859437909597,84905656,2
KCMF1,14,0.7160349502917356,84971093,2
TCF7L1,4,0.8059891857009981,85133392,2
TGOLN2,4,0.6831274204829141,85318020,2
RETSAT,7,0.8068518386652275,85341955,2
ELMOD3,12,0.8382645748341263,85354394,2
CAPG,7,0.814978306471667,85394753,2
SH2D6,4,0.791148379541774,85418931,2
MAT2A,4,0.0,85539168,2
GGCX,4,0.7185951174628118,85544720,2
VAMP8,1,0.809364446192685,85561562,2
VAMP5,17,0.8240301771088028,85584431,2
RNF181,7,0.7467194258141039,85595725,2
TMEM150A,4,0.7382650699989435,85598547,2
USP39,13,0.6797482224490605,85602856,2
C2orf68,14,0.6902064271722775,85605254,2
GNLY,3,0.8321888200403926,85685175,2
ATOH8,21,0.8930196942072839,85751344,2
ST3GAL5,3,0.7200141070124035,85837120,2
POLR1A,3,0.7923472055145919,86020216,2
PTCD3,5,0.7447147702060055,86106223,2
IMMT,13,0.672558855311525,86143932,2
MRPL35,7,0.7220332655121717,86199355,2
REEP1,2,0.7735382827145347,86213993,2
KDM3A,13,0.7528816666765838,86440647,2
CHMP3,13,0.7117515631768562,86503430,2
RNF103,4,0.8117137905930589,86603398,2
RMND5A,7,0.7032019766655702,86720291,2
CD8A,17,0.7896368474464267,86784610,2
CD8B,9,0.8426602542068234,86815339,2
PLGLB1,21,0.8556757817401026,87002559,2
KRCC1,15,0.8300011701146867,88027205,2
THNSL2,5,0.8480954818303802,88170295,2
EIF2AK3,22,0.6828125563452804,88556740,2
RPIA,4,0.6987189465123318,88691673,2
TEKT4,19,0.6907102235371902,94871430,2
MAL,21,0.7964324292669647,95025677,2
MRPS5,13,0.8346293869204024,95085369,2
ZNF514,1,0.8076087725873955,95145000,2
ZNF2,2,0.7908499861960743,95165432,2
PROM2,4,0.7858696651682419,95274449,2
KCNIP3,11,0.7756664036658698,95297327,2
FAHD2A,8,0.8575100752561989,95402708,2
ANKRD36C,10,0.8775949476999965,95836919,2
GPAT2,11,0.7434096236331691,96021946,2
ADRA2B,11,0.39527325041420525,96112876,2
DUSP2,3,0.8651325571981144,96143169,2
STARD7,5,0.7896798225957904,96184859,2
TMEM127,2,0.8041816988935172,96248516,2
CIAO1,7,0.670782786978803,96266132,2
SNRNP200,12,0.8199765392015357,96274338,2
ITPRIPL1,2,0.8439095007757028,96325331,2
NCAPH,9,0.8001266406994776,96335766,2
NEURL3,17,0.877261931196708,96497646,2
ARID5A,6,0.8585305729547874,96536743,2
KANSL3,13,0.8002451069615363,96593170,2
FER1L5,8,0.8129161898429265,96642737,2
LMAN2L,9,0.8092134003177768,96705929,2
CNNM4,1,0.8043591250983524,96760902,2
CNNM3,2,0.8092793722409662,96816245,2
ANKRD23,7,0.725373426730541,96824526,2
ANKRD39,7,0.8731514349916037,96836611,2
SEMA4C,7,0.8061002311923088,96859718,2
FAM178B,18,0.7392842501749215,96875882,2
FAHD2B,4,0.8123459077655755,97083583,2
ANKRD36,10,0.8934996105093465,97113218,2
ANKRD36B,13,0.8694814936061885,97492663,2
COX5B,7,0.7416546764871804,97646040,2
ACTR1B,15,0.7288566788478752,97655963,2
C2orf92,14,0.8147436274357358,97664217,2
ZAP70,17,0.0,97713560,2
TMEM131,3,0.7636580779834244,97756333,2
VWA3B,3,0.0,98087116,2
INPP4A,16,0.784577411869328,98444854,2
COA5,4,0.7711307668486721,98599314,2
UNC50,4,0.7293245374685835,98608579,2
MGAT4A,8,0.8372097931232545,98619106,2
KIAA1211L,13,0.8223138763858755,98793846,2
TSGA10,5,0.8845783673140366,98997261,2
C2orf15,2,0.7984725246736555,99141485,2
LIPT1,5,0.7342354484913097,99154955,2
MITD1,7,0.6995898213330709,99161427,2
MRPL30,2,0.7642587429659988,99181152,2
LYG1,7,0.8225888792905311,99284238,2
TXNDC9,4,0.7916855796757236,99318982,2
EIF5B,7,0.7883341681208278,99337371,2
REV1,4,0.7084260601232497,99400475,2
AFF3,22,0.8350762721140446,99545419,2
LONRF2,4,0.854357050411157,100273291,2
CHST10,22,0.4621116777326363,100391860,2
PDCL3,7,0.7887930943632746,100562993,2
NPAS2,20,0.0,100820139,2
RPL31,1,0.7816551954595657,101002229,2
TBC1D8,21,0.785105873801191,101007617,2
CNOT11,7,0.7462774470668412,101252886,2
RNF149,5,0.7101552999238698,101271219,2
RFX8,13,0.8912278583797306,101397359,2
MAP4K4,12,0.8725488130877208,101696850,2
IL1R2,6,0.7043022759574078,101991960,2
IL1R1,14,0.8394468070073352,102064544,2
IL1RL2,3,0.8480127163461444,102187006,2
IL1RL1,6,0.7952539020280964,102311502,2
IL18R1,21,0.7589009958693298,102311529,2
IL18RAP,17,0.8094426841586506,102418689,2
MFSD9,19,0.7991110820520052,102714630,2
TMEM182,6,0.8485488685955151,102736905,2
MRPS9,5,0.7349081422895375,105038069,2
TGFBRAP1,7,0.7503421302769114,105264391,2
C2orf49,21,0.7092969071659933,105337532,2
FHL2,21,0.7886030298757069,105357712,2
NCK2,16,0.7823156686158156,105744912,2
C2orf40,12,0.77612891817049,106063246,2
UXS1,7,0.864566477567206,106093303,2
CD8B2,10,0.800710405020581,106487364,2
ST6GAL2,22,0.8020744916173471,106801600,2
SULT1C4,12,0.8671829896132158,108377911,2
GCC2,3,0.8140205153539062,108448561,2
LIMS1,9,0.7839034148087541,108534355,2
RANBP2,7,0.7462825169707223,108719482,2
CCDC138,1,0.7938982545693631,108786757,2
EDAR,10,0.8637384097829109,108894471,2
SH3RF3,14,0.8311880684013082,109129348,2
SEPT10,11,0.7463183512884974,109542799,2
SOWAHC,11,0.7007478510359942,109614364,2
MALL,10,0.8466139806059861,110083870,2
NPHP1,9,0.8238462689891407,110122311,2
ACOXL,5,0.8336734948727041,110732573,2
BCL2L11,16,0.7705469722719238,111119378,2
ANAPC1,16,0.6349381953140109,111611639,2
MERTK,22,0.8577998984915295,111898479,2
TMEM87B,2,0.7720359159961269,112055269,2
FBLN7,21,0.7395253208651889,112138385,2
ZC3H8,16,0.7805872833505461,112211529,2
ZC3H6,16,0.7802678805030195,112275597,2
RGPD8,5,0.8048358448321884,112370092,2
TTL,22,0.784742465696818,112482156,2
POLR1B,5,0.690617745541124,112541915,2
CHCHD5,16,0.7212548514180726,112584240,2
SLC20A1,2,0.8466492061061734,112645939,2
CKAP2L,5,0.7799907582131576,112736349,2
PSD4,16,0.7484530185135303,113157325,2
PAX8,4,0.8244728475887816,113215997,2
CBWD2,5,0.7146445473839695,113437691,2
RABL2A,13,0.7576756055230599,113627229,2
SLC35F5,5,0.8122218355281153,113705011,2
ACTR3,5,0.7769595946501346,113889960,2
DDX18,5,0.6660592538232806,117814691,2
CCDC93,2,0.798439533508726,117915478,2
INSIG2,19,0.40352709260895414,118088452,2
EN1,4,0.7619699613267521,118842171,2
C1QL2,15,0.8959043264944421,119156243,2
STEAP3,10,0.8118152209107792,119223831,2
C2orf76,5,0.8427176009991407,119302225,2
DBI,5,0.8114809824802189,119366921,2
TMEM37,16,0.8646954335908803,119429901,2
CFAP221,3,0.8167136843471182,119544432,2
TMEM177,5,0.6761617658893413,119679167,2
PTPN4,16,0.0,119759922,2
EPB41L5,16,0.7740123699920609,120013077,2
TMEM185B,16,0.7601630370795367,120217479,2
RALB,8,0.7091878261355229,120240064,2
INHBB,21,0.8419506787571164,120346136,2
GLI2,7,0.7893251602788263,120735623,2
TFCP2L1,3,0.815410929176065,121216587,2
CLASP1,16,0.6388500081880635,121337776,2
NIFK,5,0.637085457678405,121726945,2
TSN,5,0.6161844122219525,121737103,2
GYPC,16,0.8147344575876649,126656133,2
BIN1,19,0.7532110286827538,127048027,2
CYP27C1,11,0.8117690418272147,127184120,2
ERCC3,16,0.7610730026362923,127257290,2
MAP3K2,16,0.6726218710975265,127298730,2
PROC,15,0.8356971701262563,127418427,2
IWS1,5,0.6948708836765167,127436207,2
MYO7B,9,0.8285352231466646,127535802,2
LIMS2,4,0.8516347357435377,127638381,2
GPR17,5,0.8785966252437873,127645864,2
WDR33,16,0.6513980485104638,127701027,2
POLR2D,5,0.6910172989696659,127843553,2
AMMECR1L,5,0.6706754868301973,127861630,2
SAP130,16,0.8334689617517108,127941217,2
UGGT1,21,0.8249123377972309,128091200,2
HS6ST1,6,0.7868782663819524,128236716,2
RAB6C,20,0.6327710933845977,129979664,2
CCDC74B,20,0.9077732589644102,130139287,2
SMPD4,5,0.6801241389897658,130151392,2
MZT2B,5,0.7401045887378038,130181737,2
CCDC115,5,0.7436909944861942,130337933,2
IMP4,5,0.5760140810430665,130342225,2
PTPN18,5,0.7192313575133251,130356045,2
ARHGEF4,16,0.8429787585389301,130836916,2
FAM168B,15,0.8084892682902509,131047876,2
PLEKHB2,2,0.8264050736643757,131104847,2
MZT2A,5,0.7986713207300677,131464900,2
CCDC74A,14,0.8995245313797061,131527675,2
GPR39,19,0.7488242993092498,132416805,2
LYPD1,16,0.8368112388534216,132644853,2
NCKAP5,19,0.7365462608046252,132671788,2
MGAT5,6,0.0,134119983,2
TMEM163,3,0.6349589122112156,134455759,2
ACMSD,18,0.7964610193202545,134838616,2
CCNT2,6,0.7733042066470107,134918235,2
RAB3GAP1,2,0.7765928715193475,135052265,2
ZRANB3,2,0.7463925785462073,135136916,2
R3HDM1,16,0.8429032542078487,135531455,2
UBXN4,5,0.7750769155639775,135741734,2
MCM6,5,0.7595544737108056,135839626,2
DARS,7,0.8185305005050025,135905881,2
CXCR4,19,0.5882257834932139,136114349,2
THSD7B,12,0.7820925068083094,136765545,2
HNMT,5,0.7744272742932026,137964020,2
SPOPL,3,0.8029991218152728,138501801,2
ARHGAP15,3,0.8081851439420328,143091362,2
GTDC1,3,0.7915472355576532,143938068,2
ZEB2,21,0.8815582717090044,144364364,2
ACVR2A,16,0.8530038497872299,147844517,2
ORC4,16,0.6543754472246013,147930397,2
MBD5,6,0.819425519461265,148021011,2
EPC2,16,0.6327183396973848,148644440,2
KIF5C,3,0.7902970408727954,148875227,2
LYPD6B,13,0.8772357850106053,149038107,2
LYPD6,18,0.8547894425013369,149329985,2
MMADHC,16,0.8316072642167736,149569637,2
RND3,9,0.8598903160755206,150468195,2
RBM43,2,0.7791033853383361,151247940,2
NMI,11,0.8002577882674182,151270465,2
TNFAIP6,9,0.8146654285140598,151357592,2
RIF1,5,0.6657183354612904,151409883,2
ARL5A,12,0.8069694401944632,151788984,2
CACNB4,14,0.7995206336488032,151832768,2
STAM2,16,0.7275469129774244,152116801,2
FMNL2,8,0.8425061690189168,152335174,2
PRPF40A,5,0.6261289865598594,152651593,2
ARL6IP6,19,0.8049460953510403,152717893,2
RPRM,10,0.6777493765375593,153477338,2
NR4A2,18,0.8686110126205945,156324437,2
GPD2,8,0.8377084700200507,156435290,2
GALNT5,22,0.4293092239033435,157257705,2
ERMN,10,0.0,157318625,2
ACVR1,22,0.6880366332900819,157736444,2
UPP2,2,0.8206753563409968,157876702,2
CCDC148,5,0.8009933235042721,158171081,2
PKP4,15,0.7927362297412675,158456964,2
TANC1,14,0.8225397337199394,158968640,2
WDSUB1,15,0.8228411776545803,159235793,2
BAZ2B,16,0.7066772138853579,159318979,2
MARCH7,16,0.7484690336222333,159712457,2
CD302,5,0.757813154296259,159768628,2
LY75,16,0.8170167657147447,159803355,2
PLA2R1,7,0.826397334861934,159932006,2
ITGB6,11,0.6729250763864669,160099667,2
RBMS1,16,0.7984073939255141,160272151,2
TANK,15,0.8194733344267755,161136908,2
PSMD14,5,0.6877777975296309,161308425,2
SLC4A10,10,0.9033826947547556,161424332,2
DPP4,10,0.7401941573949828,161992245,2
FAP,20,0.8493590792347445,162170684,2
IFIH1,5,0.7175188260408962,162267074,2
GCA,7,0.7419633159531288,162318840,2
FIGN,15,0.8258333135039015,163593396,2
COBLL1,18,0.5598597137393913,164653624,2
SLC38A11,14,0.8752451942313616,164896186,2
SCN3A,18,0.7721449838786837,165087522,2
SCN2A,18,0.219508605853464,165194993,2
CSRNP3,11,0.7741001008345706,165469647,2
GALNT3,3,0.8207202090782315,165747591,2
TTC21B,14,0.7975136297986624,165857475,2
SCN9A,19,0.661799232105319,166195185,2
SCN7A,17,0.8692170301873536,166403573,2
STK39,20,0.865153327806911,167954020,2
CERS6,18,0.8034686022936297,168455862,2
NOSTRIN,5,0.7658507716698053,168786539,2
SPC25,5,0.7868442616264599,168834132,2
LRP2,2,0.87117420950955,169127109,2
BBS5,5,0.7263357589231831,169479480,2
FASTKD1,22,0.8095754507684405,169528508,2
PPIG,5,0.726711513904503,169584344,2
CCDC173,7,0.8787630642473092,169645425,2
PHOSPHO2,5,0.8384926703717136,169694454,2
KLHL23,5,0.8640686056719428,169694488,2
SSB,5,0.6803222577827397,169791933,2
METTL5,1,0.826780460509557,169810081,2
UBR3,16,0.7174466188205996,169827458,2
MYO3B,18,0.5991273074106137,170178145,2
SP5,20,0.8893010689071463,170715351,2
ERICH2,18,0.8666364088433834,170783786,2
GORASP2,22,0.8256785332705072,170928464,2
TLK1,2,0.757368590473158,170990823,2
METTL8,16,0.7940104043558784,171317405,2
DCAF17,5,0.7098548234757788,171434217,2
CYBRD1,16,0.8784267508516918,171522247,2
DYNC1I2,12,0.7801269656432496,171687409,2
SLC25A12,14,0.8480995379756822,171783405,2
HAT1,5,0.7981328811317231,171922448,2
METAP1D,5,0.7925498707758611,171999943,2
ITGA6,11,0.736563801592095,172427354,2
PDK1,17,0.7986119088065884,172555373,2
RAPGEF4,12,0.7757143439028569,172735274,2
MAP3K20,3,0.8570612555401589,173075435,2
CDCA7,17,0.8267640695328355,173354820,2
SP3,16,0.783748538389748,173880850,2
OLA1,5,0.8068055879839691,174072447,2
CIR1,5,0.7643175565397315,174348022,2
SCRN3,15,0.8366592973626471,174395730,2
GPR155,19,0.6736031529425719,174431571,2
WIPF1,8,0.8319385057800066,174559572,2
CHN1,6,0.8219941125099361,174799313,2
ATF2,15,0.7507845392866694,175072250,2
ATP5MC3,5,0.6863460062819797,175176258,2
LNPK,6,0.655264920717668,175923882,2
HOXD10,9,0.8266479857887485,176108790,2
HOXD9,4,0.8589692381933046,176122719,2
HOXD8,11,0.8118569965745381,176129694,2
HOXD3,11,0.5549666772127164,176136612,2
HOXD4,11,0.7344112629577975,176151550,2
HOXD1,11,0.0,176188668,2
MTX2,5,0.717902727656037,176269395,2
HNRNPA3,18,0.7918351292508907,177212563,2
NFE2L2,22,0.7306250432184347,177227595,2
AGPS,22,0.0,177392768,2
TTC30B,5,0.8153389291521074,177548998,2
TTC30A,22,0.7424252054584334,177612999,2
RBM45,15,0.8209903953170904,178112424,2
PRKRA,5,0.736266401240249,178431414,2
PJVK,5,0.7571061236071338,178451346,2
FKBP7,12,0.7984432193431702,178463664,2
PLEKHA3,12,0.812637741182446,178480457,2
SESTD1,9,0.8541147634300489,179101678,2
ZNF385B,9,0.8420543122083495,179441982,2
CWC22,5,0.6956683834830533,179944876,2
UBE2E3,16,0.8603242948732271,180967248,2
ITGA4,14,0.8517908752764054,181457202,2
CERKL,14,0.8662793730433119,181536672,2
ITPRID2,3,0.8451683427109582,181891730,2
PDE1A,4,0.8492767274534564,182140036,2
DNAJC10,21,0.8406230751828239,182716041,2
FRZB,3,0.8607475356725854,182833275,2
NCKAP1,5,0.7718154608762852,182909115,2
DUSP19,6,0.799178619594556,183078559,2
NUP35,5,0.6990458962104849,183117513,2
ZNF804A,16,0.7683926132613685,184598529,2
FSIP2,11,0.8429726900119352,185738804,2
ZC3H15,5,0.6467147667621853,186486253,2
ITGAV,12,0.0,186590056,2
FAM171B,12,0.6229479643079274,186694060,2
CALCRL,9,0.0,187341964,2
TFPI,13,0.7993644252852047,187464230,2
GULP1,12,0.8338241812742726,188291669,2
COL3A1,19,0.760118313540785,188974320,2
COL5A2,14,0.8395340737481998,189031898,2
WDR75,5,0.748685706927245,189441446,2
SLC40A1,3,0.8766358393481553,189560579,2
ASNSD1,5,0.5975247540422122,189661385,2
ANKAR,16,0.8280180135905659,189674290,2
OSGEPL1,5,0.7780543735955722,189746660,2
ORMDL1,5,0.7741036102276487,189770267,2
PMS1,5,0.7256030960565771,189784085,2
C2orf88,6,0.8390614853287948,189879609,2
HIBCH,5,0.7838783266398214,190189735,2
INPP1,18,0.805376185470743,190343570,2
MFSD6,21,0.833647097899749,190408355,2
NEMP2,21,0.7535500506702859,190504338,2
NAB1,11,0.8016664198439684,190646746,2
GLS,3,0.7946295751255639,190880827,2
STAT1,5,0.7495339211064884,190964358,2
STAT4,9,0.8343236171819138,191029576,2
MYO1B,12,0.8273012718918085,191245185,2
NABP1,11,0.7629238818112316,191678068,2
CAVIN2,2,0.8640778111983403,191834310,2
SLC39A10,10,0.7869552641366805,195575977,2
DNAH7,7,0.6238341670099028,195737703,2
STK17B,2,0.7574150809257015,196133583,2
HECW2,9,0.6187472103740342,196189099,2
CCDC150,5,0.7858656980971881,196639554,2
GTF3C3,5,0.6732228916725138,196763035,2
PGAP1,5,0.865904250162881,196833004,2
ANKRD44,16,0.8266478752006508,196967017,2
SF3B1,5,0.7255251820063804,197388515,2
COQ10B,1,0.8296052896261189,197453423,2
HSPD1,18,0.7907293454811936,197486584,2
HSPE1,13,0.8234912635981614,197500140,2
MOB4,5,0.7111018578846072,197515571,2
RFTN2,10,0.784533359285689,197568224,2
MARS2,5,0.6630109612852622,197705369,2
PLCL1,7,0.8205925333289494,197804593,2
SATB2,14,0.8459438186978127,199269500,2
FTCDNL1,19,0.8180330020316863,199760544,2
C2orf69,11,0.7586468114020465,199911293,2
TYW5,5,0.7101155816159579,199928913,2
MAIP1,5,0.6299239237565,199955317,2
SPATS2L,6,0.9079810896864571,200305881,2
KCTD18,2,0.7885326673588888,200488958,2
SGO2,3,0.8162139357433631,200510008,2
AOX1,20,0.889467848146691,200586014,2
BZW1,1,0.7706598637999297,200810594,2
CLK1,17,0.8627565476468345,200853009,2
PPIL3,5,0.7922221858214626,200870907,2
NIF3L1,5,0.7281934415883178,200889327,2
ORC2,5,0.6424640512062137,200908977,2
FAM126B,12,0.7979153994115942,200973718,2
NDUFB3,5,0.7134356827560129,201071433,2
CFLAR,5,0.8079092721997814,201116154,2
CASP10,10,0.8633688527315351,201182881,2
CASP8,5,0.8069802066358169,201233443,2
TRAK2,17,0.8553356924257959,201377207,2
STRADB,2,0.8143641624685095,201387858,2
C2CD6,8,0.8437577106432077,201487421,2
TMEM237,5,0.7487626699053003,201620184,2
ALS2,5,0.6450075534911667,201700267,2
CDK15,13,0.7710248730329414,201790461,2
FZD7,20,0.8592549924784323,202034587,2
SUMO1,2,0.6155831560020628,202206180,2
NOP58,5,0.6888057946445159,202265736,2
BMPR2,16,0.7088805226343265,202376180,2
FAM117B,5,0.7070135792801312,202634969,2
ICA1L,5,0.7828991228813106,202773150,2
WDR12,5,0.5966052055352026,202874782,2
CARF,16,0.8604024512871307,202912214,2
NBEAL1,16,0.7737078990059291,203014879,2
CYP20A1,16,0.7364905704018041,203238940,2
ABI2,5,0.7578746891025478,203328239,2
RAPH1,16,0.7311315128860123,203394345,2
CD28,4,0.866986360245352,203706475,2
PARD3B,8,0.8014388558838643,204545475,2
NRP2,5,0.8148625571761547,205681990,2
INO80D,5,0.7461554506460203,205993721,2
NDUFS1,5,0.6550665216521008,206114817,2
EEF1B2,3,0.7400704731800181,206159585,2
ZDBF2,7,0.8625011467507625,206274663,2
ADAM23,7,0.8011164973871392,206443532,2
MDH1B,5,0.7132623261549648,206737763,2
FASTKD2,5,0.0,206765357,2
CPO,9,0.856308087835373,206939554,2
KLF7,10,0.8219567012672001,207074137,2
CREB1,16,0.6575187297237117,207529737,2
METTL21A,5,0.7286941809028364,207580631,2
CCNYL1,17,0.8302835861344326,207711540,2
FZD5,11,0.8011342573030763,207762598,2
PLEKHM3,21,0.8755981703452489,207821288,2
IDH1,18,0.4688563222841007,208236227,2
PIKFYVE,5,0.7818561819042685,208266255,2
PTH2R,5,0.8681546403538154,208359714,2
MAP2,6,0.8430246421267465,209424058,2
RPE,2,0.7012989073595024,210002565,2
KANSL1L,4,0.8534053535339546,210021421,2
LANCL1,5,0.8686432348140238,210431249,2
CPS1,6,0.7549226838356732,210477682,2
ERBB4,2,0.8511389953108023,211375717,2
IKZF2,13,0.8474003763764135,212999691,2
SPAG16,19,0.7726398560913125,213284379,2
BARD1,5,0.7870404789770109,214725646,2
ATIC,5,0.7600619069412996,215311956,2
FN1,19,0.6961161291566318,215360440,2
MREG,2,0.8432796591964673,215942584,2
PECR,2,0.7374458497053822,215996329,2
TMEM169,7,0.8246250683802235,216081866,2
XRCC5,5,0.6617038529971184,216107464,2
SMARCAL1,17,0.8228817382790182,216412414,2
RPL37A,18,0.7757805161090205,216498189,2
IGFBP2,18,0.0,216632828,2
IGFBP5,22,0.6874058896723079,216672105,2
DIRC3,18,0.6376743511820759,217284019,2
TNS1,17,0.8098923858490303,217799588,2
ARPC2,15,0.7612650327424201,218217141,2
GPBAR1,6,0.7741648697260146,218259496,2
AAMP,5,0.7065780036880984,218264123,2
PNKD,2,0.7515175565455559,218270392,2
TMBIM1,13,0.7903338261551149,218274197,2
CATIP,2,0.7757126090001916,218356857,2
SLC11A1,13,0.8657693741319625,218382029,2
CTDSP1,17,0.844402940613878,218398256,2
USP37,16,0.7930279716852519,218450251,2
CNOT9,5,0.7391617307489133,218568580,2
PLCD4,7,0.8351621568870335,218607855,2
ZNF142,5,0.7144021801660503,218637916,2
BCS1L,5,0.729939377715331,218658764,2
RNF25,2,0.722593191397316,218663892,2
STK36,5,0.7670635670040927,218672069,2
TTLL4,19,0.7677837929941558,218710835,2
CYP27A1,12,0.7853830954390861,218781749,2
WNT6,3,0.809087057961721,218859805,2
WNT10A,4,0.8407890874582367,218880852,2
CFAP65,20,0.8580495789638758,219002846,2
NHEJ1,3,0.8454270204487175,219075317,2
SLC23A3,15,0.8016553377783382,219161465,2
CNPPD1,4,0.8170861524892337,219171897,2
RETREG2,2,0.7487929133564002,219176225,2
ZFAND2B,17,0.8007573303605493,219195237,2
ABCB6,1,0.7839696949348304,219209772,2
ATG9A,12,0.8477637573108938,219219380,2
ANKZF1,15,0.688229070328783,219229757,2
GLB1L,2,0.7698806721115954,219236598,2
STK16,2,0.7837291501162836,219245455,2
DNAJB2,2,0.7867988752398541,219279267,2
DNPEP,2,0.7570739516604081,219373527,2
GMPPA,2,0.8392786083063974,219498867,2
CHPF,21,0.736968652882459,219538948,2
TMEM198,20,0.8282144045869295,219543663,2
OBSL1,21,0.8504751315021328,219550728,2
INHA,5,0.8252024202280046,219569162,2
STK11IP,15,0.7469700032474256,219597857,2
SLC4A3,18,0.7845727384566548,219627394,2
EPHA4,14,0.8547808559836679,221418027,2
FARSB,5,0.6592478683193133,222566899,2
ACSL3,20,0.8566680264951835,222860942,2
AP1S3,2,0.7533594867533284,223751686,2
WDFY1,5,0.7442035206982855,223855716,2
MRPL44,5,0.6315719408871019,223957463,2
SERPINE2,12,0.7535199451822244,223975045,2
FAM124B,6,0.8342229097662948,224378698,2
CUL3,2,0.6616338837312377,224470150,2
DOCK10,22,0.8979502268688273,224765090,2
IRS1,16,0.8020930395767231,226731317,2
RHBDD1,16,0.7784706964450964,226835581,2
COL4A4,22,0.674020818697314,227002711,2
MFF,15,0.7107510044509836,227325151,2
AGFG1,2,0.7565316746201727,227472152,2
PID1,20,0.7181024748756974,228850526,2
DNER,10,0.8193228489925455,229357629,2
TRIP12,15,0.6445890685604185,229763838,2
FBXO36,15,0.7111602283731966,229922302,2
SLC16A14,15,0.7872632809520199,230034982,2
SP110,5,0.8088728883633475,230167293,2
SP140L,2,0.7586133706868251,230327184,2
SP100,2,0.8183111593920831,230415942,2
CAB39,2,0.0,230712842,2
ITM2C,3,0.8608572538056398,230864639,2
GPR55,9,0.8236105180531264,230907318,2
C2orf72,17,0.8620439850655892,231037523,2
PSMD1,5,0.7541960239274152,231056864,2
HTR2B,10,0.8033763637094415,231108230,2
ARMC9,2,0.8511365020384879,231198546,2
B3GNT7,20,0.8101451183459591,231395710,2
NCL,2,0.7337216961363902,231453531,2
PTMA,15,0.7462073908065225,231706895,2
PDE6D,15,0.7308833767205649,231732433,2
COPS7B,15,0.6442376828331289,231781671,2
DIS3L2,15,0.7869126950022313,231961245,2
TIGD1,20,0.7891610699160775,232547970,2
EIF4E2,15,0.8039818496740366,232550674,2
EFHD1,3,0.8314931988254154,232606057,2
GIGYF2,15,0.6576162647998045,232697299,2
NGEF,2,0.6324353980666824,232878701,2
INPP5D,3,0.7797877376939317,233059967,2
ATG16L1,15,0.7687070272395977,233210051,2
DGKD,2,0.8021918589978306,233354507,2
USP40,15,0.6573196806151482,233475520,2
HJURP,5,0.8037067475028126,233833416,2
ARL4C,16,0.8744396675378996,234493041,2
SH3BP4,2,0.7933645897300297,234952017,2
AGAP1,14,0.8209541867133169,235494043,2
IQCA1,20,0.8122316863931751,236324147,2
ACKR3,21,0.8765579985254981,236567787,2
COPS8,15,0.6359292698613661,237085882,2
COL6A3,8,0.8710322007940308,237324003,2
MLPH,2,0.7947615128551764,237485428,2
RAB17,12,0.8297572700865751,237574322,2
LRRFIP1,2,0.7539325111384424,237627587,2
RBM44,13,0.8028469423002021,237798389,2
UBE2F,15,0.8201405800601907,237966827,2
SCLY,15,0.784964330436704,238060889,2
ESPNL,16,0.8251886826243524,238100340,2
ILKAP,15,0.7019678295693228,238170402,2
HES6,2,0.8036377957970074,238238267,2
PER2,15,0.7903971255117863,238244044,2
TRAF3IP1,15,0.6326131613620667,238320441,2
ASB1,15,0.7268058737891947,238426742,2
TWIST2,10,0.7824774486453091,238848032,2
HDAC4,6,0.7518832400362276,239048168,2
NDUFA10,15,0.7102861317371865,239892450,2
COPS9,15,0.6681300845962042,240126563,2
GPC1,15,0.6679022691220134,240435663,2
ANKMY1,15,0.6541881982999829,240479422,2
DUSP28,15,0.6519910843566028,240560054,2
RNPEPL1,15,0.6794687637786965,240565804,2
CAPN10,15,0.548464617059989,240586734,2
GPR35,1,0.852662029896609,240605430,2
SNED1,3,0.8131763414182072,240998618,2
MTERF4,15,0.5487060076978423,241072169,2
PASK,15,0.692528305045698,241106099,2
PPP1R7,15,0.4561233771845915,241149576,2
ANO7,20,0.6973025987029007,241188509,2
HDLBP,15,0.568111822999658,241227264,2
SEPT2,15,0.6220546374018109,241315100,2
FARP2,15,0.5509419575771228,241356285,2
STK25,15,0.0,241492670,2
BOK,15,0.8337410901037327,241551424,2
THAP4,15,0.6336694858749505,241584405,2
ATG4B,15,0.4962978147547863,241637213,2
DTYMK,15,0.5498516235643092,241675747,2
ING5,15,0.49977549597501336,241687085,2
D2HGDH,15,0.7462158191185504,241734602,2
