# Supplementary material for: Gene Co-Expression in Breast Cancer: A Matter of Distance
Source: Front Oncol. 2021 Nov 17;11:726493. doi: 10.3389/fonc.2021.726493 (PMC8636045; doi:10.3389/fonc.2021.726493)
Supplement: Supplementary Material S13 — Piece-wise permutation p-values of the KS statistics, calculated for all bins obtained in Supplementary Material S8 , in every chromosomal region for each phenotype. [file DataSheet_13.zip › SuppMat10/SuppMat10/Clusters/LumA/LumA-chr3-clusters.tsv]

gname,clusterid,assignmentcost,gstart,chromosome
CHL1,14,0.813217691961262,196763,3
CNTN6,13,0.8735394729505505,1092658,3
CNTN4,14,0.9066353949877998,2098813,3
IL5RA,14,0.8560700543547745,3066326,3
TRNT1,14,0.5968447632217693,3126933,3
CRBN,14,0.4634745328007531,3144628,3
SUMF1,14,0.5486495860640297,3700814,3
LRRN1,14,0.7793893743523165,3799437,3
SETMAR,14,0.729799244134375,4303304,3
ITPR1,3,0.9203294045416083,4493345,3
BHLHE40,14,0.7793956395899233,4979116,3
ARL8B,6,0.449092188150937,5122245,3
EDEM1,14,0.7074645044981089,5187646,3
GRM7,13,0.7886224641485586,6770001,3
LMCD1,14,0.8594962791452658,8501807,3
SSUH2,9,0.8346133477831407,8619400,3
OXTR,13,0.8492165867752696,8750408,3
RAD18,14,0.6113376663270158,8775402,3
SRGAP3,4,0.840431442108696,8980591,3
THUMPD3,14,0.5477963389078542,9362971,3
SETD5,14,0.47538035141544355,9397615,3
MTMR14,6,0.04981018704975715,9649433,3
BRPF1,6,0.05379411279360513,9731729,3
OGG1,6,0.09516953842348153,9749944,3
CAMK1,6,0.5057422102376086,9757347,3
TADA3,6,0.0,9779860,3
ARPC4,6,0.056612042982766786,9792495,3
ARPC4-TTLL3,6,0.5178267100801184,9793082,3
TTLL3,6,0.23153494112935025,9808086,3
RPUSD3,6,0.0864043634861581,9837849,3
JAGN1,6,0.11198191502181698,9890574,3
IL17RE,6,0.5192080490939572,9902612,3
IL17RC,6,0.09281594384755376,9917074,3
CRELD1,6,0.15820008945108144,9933822,3
PRRT3,6,0.23020639865997305,9945542,3
EMC3,6,0.060989453157911044,9962537,3
FANCD2,6,0.06357532278999856,10026414,3
BRK1,6,0.060461477953881904,10115675,3
VHL,6,0.107256203007557,10141008,3
IRAK2,6,0.13857208958780465,10164919,3
TATDN2,6,0.10961871758344843,10248023,3
GHRL,6,0.5625920729402714,10285675,3
SEC13,6,0.06947860486976454,10293131,3
SLC6A1,2,0.8500413035036747,10992186,3
HRH1,12,0.8905564001065083,11137093,3
ATG7,14,0.5629619281526563,11272309,3
VGLL4,14,0.6006521047059252,11556069,3
TAMM41,14,0.7375832923813324,11790442,3
SYN2,4,0.8561246692254834,12004388,3
TSEN2,14,0.62912120858719,12484432,3
MKRN2OS,14,0.6924868149549035,12514934,3
MKRN2,14,0.4095896443319841,12557087,3
RAF1,14,0.0,12583601,3
TMEM40,10,0.8936438185930915,12733528,3
RPL32,13,0.549215265578685,12834485,3
IQSEC1,3,0.0,12897043,3
NUP210,14,0.6422712231287973,13316235,3
HDAC11,9,0.835118986684888,13479724,3
FBLN2,13,0.7950333484327985,13549125,3
CHCHD4,14,0.5523886441934569,14112077,3
TMEM43,14,0.6801597211469059,14124940,3
XPC,14,0.6262296103643143,14145147,3
LSM3,14,0.42832016750035107,14178817,3
SLC6A6,3,0.8413252112676243,14402576,3
GRIP2,12,0.9133905170976897,14489107,3
CCDC174,14,0.43474711190957804,14651746,3
C3orf20,14,0.8672320202801844,14675099,3
FGD5,6,0.83556503901497,14810853,3
NR2C2,14,0.5674317985008488,14947584,3
MRPS25,14,0.6080702282091162,15042460,3
RBSN,14,0.4121631317205139,15070073,3
CAPN7,14,0.49839495018577795,15206152,3
SH3BP5,14,0.7254266555510163,15254353,3
METTL6,14,0.35458964912299507,15381275,3
EAF1,14,0.5243606832941252,15427598,3
COLQ,14,0.6445684236631728,15450133,3
HACL1,14,0.6271092115176031,15560704,3
BTD,14,0.7319282349234751,15601341,3
ANKRD28,14,0.7299045546701538,15667236,3
GALNT15,2,0.8314007351636035,16174680,3
DPH3,14,0.544753950253402,16257061,3
OXNAD1,14,0.5823004940447981,16265160,3
RFTN1,2,0.8377810678892504,16313574,3
PLCL2,2,0.8226218068732926,16802651,3
TBC1D5,14,0.5167230124503708,17157162,3
SATB1,12,0.8199231746339926,18345377,3
KCNH8,10,0.8587707305212877,19148510,3
EFHB,4,0.812389582807974,19879472,3
RAB5A,14,0.6621946472287459,19947097,3
PP2D1,14,0.7786309832577091,19979961,3
KAT2B,14,0.7402091092920178,20040446,3
SGO1,14,0.7966756965632282,20160593,3
ZNF385D,2,0.870100725332474,21412218,3
UBE2E2,14,0.8354549350113581,23203020,3
UBE2E1,14,0.5795127066044896,23805903,3
NKIRAS1,14,0.7552556489374074,23891660,3
RPL15,14,0.6730195407978395,23916545,3
NR1D2,10,0.8619976683693855,23945286,3
THRB,13,0.7448601900859335,24117153,3
RARB,12,0.8089422107810074,25174332,3
TOP2B,14,0.7048798570417067,25597905,3
NGLY1,14,0.5809568682210386,25718944,3
OXSM,14,0.6643171988376255,25782917,3
LRRC3B,7,0.9273473923825833,26622806,3
NEK10,10,0.9180605124018507,27110085,3
SLC4A7,1,0.8626124905424607,27372721,3
EOMES,13,0.8422202232722578,27715949,3
CMC1,14,0.7129187660810157,28241584,3
AZI2,14,0.6714231631966951,28315003,3
ZCWPW2,9,0.8336448701842356,28348721,3
RBMS3,11,0.8989215689759086,28574791,3
TGFBR2,12,0.8300215459750285,30606502,3
STT3B,14,0.7757796314741426,31532638,3
OSBPL10,14,0.817684868572339,31657890,3
ZNF860,14,0.7928550069667863,31981771,3
GPD1L,14,0.7614167829128722,32105689,3
CMTM8,3,0.8720449707107332,32238679,3
CMTM7,11,0.8091023702318877,32391671,3
CMTM6,9,0.5242518179864729,32481312,3
DYNC1LI1,9,0.548822653095631,32525974,3
CNOT10,14,0.6932824377725553,32685145,3
GLB1,14,0.6825761473764378,32996609,3
TMPPE,11,0.7336639027739913,33090421,3
CRTAP,13,0.7383308781018182,33113979,3
FBXL2,14,0.63901941680732,33277025,3
UBP1,2,0.7851659962712874,33388336,3
CLASP2,14,0.7435452960015627,33496245,3
PDCD6IP,14,0.6080323948801036,33798571,3
STAC,3,0.7660746751328571,36380344,3
DCLK3,14,0.8030117114727465,36712422,3
TRANK1,4,0.8374821096147291,36826820,3
EPM2AIP1,7,0.8542513258727971,36985043,3
MLH1,2,0.6985769719375017,36993332,3
LRRFIP2,12,0.798357191421605,37052626,3
GOLGA4,2,0.6931379947725849,37243177,3
ITGA9,12,0.8424600790475285,37452115,3
CTDSPL,2,0.6717237929027173,37861880,3
VILL,13,0.8214746908238233,37988059,3
PLCD1,5,0.7342235671895465,38007496,3
DLEC1,3,0.7976791824727738,38039205,3
ACAA1,13,0.6654924077368664,38103129,3
MYD88,13,0.7430509736271522,38138478,3
OXSR1,13,0.6205193411354541,38165089,3
XYLB,13,0.6897216345369459,38346760,3
ACVR2B,13,0.8024032711464528,38453890,3
EXOG,5,0.8926637036180161,38496127,3
SCN5A,9,0.8587898553077072,38548057,3
SCN11A,8,0.879456282118452,38845767,3
WDR48,2,0.5886634359286467,39052013,3
GORASP1,2,0.6511620276530063,39096659,3
TTC21A,2,0.6260877733461931,39107704,3
CSRNP1,10,0.8083927516148545,39141855,3
CX3CR1,13,0.9035032109064107,39263494,3
SLC25A38,13,0.6366131109749906,39383370,3
RPSA,13,0.42288306408293885,39406716,3
MYRIP,13,0.8049670495493406,39808914,3
EIF1B,13,0.7788091512592643,40309707,3
ENTPD3,13,0.8648471339641828,40387156,3
RPL14,13,0.0,40457292,3
ZNF619,13,0.5962766334330831,40477113,3
ZNF620,13,0.7313389266173171,40477131,3
ZNF621,2,0.643035611318099,40524878,3
CTNNB1,2,0.6007865628140927,41194741,3
ULK4,11,0.7547256089745114,41246599,3
TRAK1,11,0.712980053782935,42013802,3
VIPR1,2,0.7355884122613503,42489299,3
SEC22C,2,0.4748864608372183,42547969,3
SS18L2,2,0.5145179779928744,42581840,3
NKTR,2,0.5660248085248807,42600655,3
ZBTB47,11,0.7357252885120089,42653697,3
CCDC13,7,0.8158804569176148,42708269,3
HIGD1A,8,0.8666695143128571,42784298,3
ACKR2,8,0.8977023188987943,42804752,3
KRBOX1,8,0.9109743485868511,42809483,3
CYP8B1,3,0.8434550979405938,42856005,3
ZNF662,3,0.841930960161275,42905731,3
POMGNT2,2,0.6031066552535447,43079232,3
SNRK,2,0.6652146209626713,43286512,3
ANO10,2,0.5766602311741923,43354859,3
ABHD5,2,0.593848416692083,43690108,3
TCAIM,13,0.5883549131214549,44338119,3
ZNF445,2,0.5035950721996868,44431705,3
ZNF852,2,0.6525257736862902,44494847,3
ZKSCAN7,9,0.7946796002778791,44555193,3
ZNF660,5,0.8336022182776833,44578223,3
ZNF197,2,0.553813097401527,44584888,3
ZNF35,2,0.6389351682196264,44648732,3
ZNF502,4,0.8474674402084051,44712643,3
ZNF501,9,0.8656823798358355,44729596,3
KIAA1143,13,0.5680153375497461,44737661,3
KIF15,2,0.6586995868060284,44761721,3
TMEM42,2,0.7493136933807583,44861904,3
ZDHHC3,11,0.5457806879503492,44915257,3
EXOSC7,2,0.45893006542063863,44975241,3
CLEC3B,11,0.8655927844617055,45001548,3
CDCP1,5,0.7462992098104377,45082277,3
TMEM158,9,0.8626190413842653,45224466,3
LARS2,11,0.5789211829781418,45388561,3
LIMD1,2,0.5788429670430428,45555394,3
SACM1L,2,0.38060747010149887,45689056,3
SLC6A20,3,0.8838208573244631,45755449,3
LZTFL1,2,0.5120756717288673,45823316,3
FYCO1,11,0.6163770612930586,45917899,3
CXCR6,13,0.79854048576581,45940933,3
CCR1,8,0.8264526269636028,46201711,3
CCR2,8,0.8356750346374655,46353734,3
CCR5,9,0.8352421623748285,46370854,3
CCRL2,7,0.8855345270603153,46407166,3
LTF,14,0.8436053336310184,46435645,3
TDGF1,4,0.8060088418994888,46574534,3
ALS2CL,11,0.8445459699736622,46668995,3
TMIE,11,0.7441045170108087,46694528,3
PRSS50,9,0.883555520354762,46712117,3
PTH1R,6,0.8104073376743139,46877721,3
CCDC12,2,0.4201075288367302,46921726,3
NBEAL2,2,0.5336229868201321,46979683,3
SETD2,2,0.38073977019995786,47016429,3
KIF9,2,0.5626831661993688,47228026,3
KLHL18,2,0.47387423775278226,47282917,3
PTPN23,2,0.35070248165508644,47381011,3
SCAP,2,0.4962191022833312,47413681,3
ELP6,2,0.41786496459420297,47495640,3
CSPG5,2,0.7887009970074915,47562238,3
SMARCC1,2,0.5821639266458412,47585269,3
DHX30,2,0.0,47802909,3
MAP4,2,0.5845608767193742,47850690,3
CDC25A,2,0.6448768785347732,48157146,3
ZNF589,2,0.6703085296878355,48241100,3
NME6,2,0.507925837578941,48290722,3
PLXNB1,2,0.5732101801308138,48403854,3
CCDC51,2,0.460489359704887,48432164,3
TMA7,2,0.474702201207578,48440257,3
ATRIP,13,0.7694817437697581,48446710,3
SHISA5,2,0.5392681053466164,48467798,3
PFKFB4,2,0.7351444016591904,48517684,3
UCN2,7,0.8638852511584892,48561718,3
COL7A1,7,0.840841241978131,48564073,3
UQCRC1,2,0.3972204054516394,48599002,3
SLC26A6,2,0.6344032537147467,48625723,3
CELSR3,2,0.8946121206467271,48636463,3
NCKIPSD,2,0.5581227676232621,48673844,3
IP6K2,2,0.3746934047366173,48688003,3
PRKAR2A,2,0.5615803498929897,48744597,3
SLC25A20,2,0.7069871682466871,48856926,3
ARIH2OS,13,0.7597577346580586,48917782,3
ARIH2,11,0.4993620102012263,48918821,3
P4HTM,2,0.506865849608447,48989889,3
WDR6,2,0.6254362841388654,49007062,3
DALRD3,2,0.6377275200597363,49015488,3
NDUFAF3,11,0.5955780355112736,49020459,3
IMPDH2,13,0.48683757805790273,49024325,3
QRICH1,2,0.40438774906906594,49029707,3
QARS,11,0.578888252953661,49095932,3
USP19,2,0.3283934331706211,49108046,3
LAMB2,2,0.5117635717607714,49121114,3
CCDC71,2,0.4503130325657204,49162535,3
KLHDC8B,11,0.7328992210258627,49171598,3
CCDC36,4,0.8860535873712134,49198428,3
C3orf62,2,0.5689176546802026,49268596,3
USP4,11,0.5138209793962412,49277831,3
RHOA,2,0.5180513826258802,49359145,3
TCTA,2,0.800146261986735,49412206,3
AMT,4,0.88399398710624,49416775,3
NICN1,2,0.6051133386521594,49422946,3
DAG1,2,0.4788948953509271,49468703,3
BSN,3,0.8292736367295598,49554477,3
APEH,2,0.4832147938735164,49674014,3
MST1,2,0.6262997519998463,49683947,3
RNF123,2,0.5222146114396737,49689538,3
GMPPB,2,0.7117121688840593,49716844,3
IP6K1,2,0.47453290415943683,49724294,3
INKA1,3,0.8634068589555902,49803254,3
UBA7,2,0.7474490862545795,49805209,3
TRAIP,11,0.5963178496956583,49828601,3
MST1R,2,0.7459466906216594,49887002,3
MON1A,2,0.6646174572338509,49907160,3
RBM6,11,0.6339931567330546,49940007,3
RBM5,2,0.5081900440476594,50088908,3
SEMA3F,2,0.6423797093813562,50155045,3
SLC38A3,8,0.8048902751256162,50205246,3
GNAI2,11,0.5472021217893487,50226292,3
SEMA3B,5,0.4649591094090805,50267558,3
IFRD2,11,0.6912622298906652,50287732,3
HYAL3,11,0.6272173375280786,50292831,3
NAA80,2,0.6256330355917639,50296402,3
HYAL1,14,0.7855723328884716,50299890,3
HYAL2,11,0.5306403304356495,50317790,3
TUSC2,11,0.0,50320027,3
RASSF1,11,0.6146548176478392,50329782,3
ZMYND10,11,0.5365053682431955,50341110,3
NPRL2,11,0.48639025727367624,50347330,3
CYB561D2,2,0.5690863545372573,50350695,3
TMEM115,2,0.4179034854160669,50354750,3
CACNA2D2,6,0.8308643009790435,50362799,3
C3orf18,7,0.7562732024012946,50558025,3
HEMK1,2,0.5750195431579169,50569152,3
CISH,2,0.7361319440477709,50606490,3
MAPKAPK3,11,0.5729095738612531,50611520,3
DOCK3,10,0.7690017249622751,50674927,3
MANF,2,0.6424775602595907,51385047,3
RBM15B,11,0.5523967107344656,51391285,3
DCAF1,2,0.5083581551319546,51395867,3
RAD54L2,2,0.4926917175299932,51541144,3
TEX264,2,0.5186238351045468,51662693,3
GRM2,2,0.7922527979607039,51707068,3
RRP9,2,0.556813704373228,51933429,3
PARP3,13,0.6729864178098617,51942345,3
PCBP4,11,0.5410169143799615,51957454,3
ABHD14B,13,0.6853691239039401,51968510,3
ABHD14A,11,0.6595738102274713,51971426,3
ABHD14A-ACY1,2,0.706779541799861,51974706,3
ACY1,13,0.6742545124389607,51983340,3
RPL29,13,0.4343625767946553,51993522,3
DUSP7,11,0.7752742514646251,52048919,3
POC1A,11,0.5808531477790095,52075253,3
ALAS1,11,0.6067153062382737,52198086,3
TWF2,11,0.6402054116700162,52228612,3
PPM1M,11,0.7591782318496065,52245759,3
WDR82,11,0.4385420904970956,52254434,3
GLYCTK,3,0.9228233417965538,52287089,3
DNAH1,11,0.7960589429546858,52316319,3
BAP1,2,0.5140913613374793,52401008,3
PHF7,2,0.675343050302643,52410660,3
SEMA3G,3,0.8441607910972772,52433053,3
NISCH,2,0.430637260553302,52455118,3
STAB1,3,0.8151738074398093,52495338,3
NT5DC2,5,0.5440642082404434,52524385,3
SMIM4,13,0.6995468970152244,52534013,3
PBRM1,2,0.4640663707542807,52545352,3
GNL3,11,0.5540652123637815,52681156,3
GLT8D1,2,0.5452965082936809,52694488,3
SPCS1,11,0.4849831239523923,52704955,3
NEK4,11,0.48402504536503044,52708444,3
ITIH4,11,0.797723462462074,52812975,3
STIMATE,11,0.8288514504378002,52836219,3
SFMBT1,11,0.6724650797135321,52903572,3
RFT1,2,0.4902916186745505,53088483,3
PRKCD,11,0.645272780715664,53156009,3
TKT,2,0.6493229266699124,53224712,3
DCP1A,2,0.4391574001889639,53283429,3
CACNA1D,6,0.9095274517798956,53328963,3
CHDH,9,0.7817252676286861,53812335,3
IL17RB,3,0.8480369101084904,53846568,3
ACTR8,2,0.5307567461115941,53867066,3
SELENOK,11,0.5143858402194685,53884417,3
WNT5A,4,0.8827651300935855,55465715,3
ERC2,13,0.7168697195240419,55508311,3
CCDC66,11,0.6377250679070088,56557161,3
ARHGEF3,11,0.7718782446673879,56727418,3
SPATA12,3,0.9106251599777105,57060664,3
IL17RD,6,0.8508287210010268,57089982,3
HESX1,11,0.7998390233831935,57197838,3
APPL1,11,0.5978385267438436,57227726,3
DNAH12,7,0.8654500647913526,57293699,3
PDE12,2,0.5811974343864041,57556274,3
ARF4,5,0.7235887613871348,57571363,3
DENND6A,2,0.597348960132912,57625454,3
SLMAP,11,0.5748159529794559,57755450,3
FLNB,2,0.6919840821791426,58008400,3
DNASE1L3,3,0.8744965864799756,58192257,3
ABHD6,2,0.7666035255622332,58237506,3
RPP14,11,0.5149786809927259,58306247,3
PXK,11,0.71149413889081,58332880,3
PDHB,11,0.7083616127001013,58427630,3
KCTD6,11,0.8378008640013054,58492096,3
ACOX2,5,0.8547776401604872,58505136,3
FAM107A,7,0.838542877580964,58564117,3
FAM3D,5,0.7968129759634989,58633946,3
C3orf67,3,0.8597221456483762,58717365,3
FHIT,11,0.8685147482730187,59747277,3
PTPRG,2,0.8151783338622659,61561569,3
C3orf14,4,0.8180009643228987,62318973,3
C3orf49,5,0.8810320514835444,63819362,3
THOC7,13,0.6857031695122051,63833870,3
ATXN7,7,0.64626642482375,63898399,3
PSMD6,7,0.6190037735075156,64010549,3
PRICKLE2,2,0.7778001305893599,64092236,3
ADAMTS9,8,0.7473398215406841,64515654,3
MAGI1,10,0.8030146996441285,65353525,3
SLC25A26,11,0.6942395537585936,66133610,3
LRIG1,5,0.7914335639392724,66378797,3
KBTBD8,8,0.8692678899355059,66998307,3
SUCLG2,11,0.7503185061846717,67360460,3
EOGT,11,0.8486955508528206,68975217,3
TMF1,11,0.536361586539062,69019827,3
UBA3,11,0.6102731947506324,69054730,3
ARL6IP5,11,0.650948822479475,69084937,3
FRMD4B,2,0.8184081427579315,69168782,3
MITF,7,0.8623422719954813,69739435,3
FOXP1,9,0.6955209689080394,70952817,3
EIF4E3,5,0.7448930814464898,71675414,3
GPR27,10,0.7111430246452799,71754050,3
RYBP,2,0.6791823486823507,72371825,3
SHQ1,11,0.6668056951583972,72749277,3
GXYLT2,10,0.8243659273674615,72888073,3
PPP4R2,11,0.47852667062990706,72996785,3
EBLN2,11,0.7715388174854223,73061659,3
PDZRN3,1,0.89926084243939,73382431,3
CNTN3,14,0.8660965269693508,74262568,3
ZNF717,11,0.7627500708816001,75678660,3
ROBO2,2,0.83874884571878,75906695,3
ROBO1,2,0.8664810530047773,78597239,3
GBE1,14,0.8353322673024846,81489703,3
VGLL3,8,0.8411327009060371,86876388,3
CHMP2B,14,0.6693517530359692,87227271,3
HTR1F,11,0.9136474437281542,87990696,3
CGGBP1,14,0.5854697097894968,88051944,3
ZNF654,14,0.5936582300758002,88059255,3
C3orf38,14,0.7093829708681774,88149959,3
EPHA3,8,0.8686329530817359,89107621,3
PROS1,8,0.8460615606462217,93873033,3
ARL13B,7,0.7549589138483302,93980139,3
STX19,11,0.7839093000962944,94014365,3
DHFR2,4,0.7476830849839036,94047836,3
NSUN3,4,0.8045311652926596,94062980,3
EPHA6,3,0.8966905074268292,96814581,3
ARL6,8,0.7769470626475152,97764521,3
CRYBG3,12,0.9134245911072089,97822011,3
RIOX2,8,0.8959034838132783,97941818,3
CLDND1,7,0.7324285507911621,98497912,3
CPOX,8,0.6814797182646746,98579446,3
ST3GAL6,3,0.861446466740742,98732236,3
DCBLD2,7,0.798237537919975,98795941,3
CMSS1,14,0.8648546423846617,99817837,3
FILIP1L,8,0.8594415448545836,99830141,3
TBC1D23,6,0.7519475831639595,100260992,3
NIT2,8,0.6373069462904769,100334739,3
TOMM70,8,0.6485423079904418,100363431,3
LNP1,5,0.5175751958275762,100401532,3
TMEM45A,5,0.7792372753222157,100492619,3
TFG,7,0.7293729175951011,100709331,3
IMPG2,14,0.8380219257379862,101222546,3
SENP7,14,0.7859948416294392,101324205,3
TRMT10C,8,0.7393247938022622,101561868,3
PCNP,14,0.7222428686985003,101574095,3
ZBTB11,8,0.7078815713634861,101648889,3
RPL24,13,0.7306751886852256,101681091,3
CEP97,8,0.7904530567486174,101724593,3
NXPE3,3,0.7485858560510411,101779202,3
NFKBIZ,11,0.8211263732402105,101827991,3
ALCAM,14,0.9093535790420918,105366909,3
CBLB,8,0.6295542654746205,105655461,3
BBX,9,0.7799259709668952,107522936,3
CD47,10,0.7540395938808612,108043091,3
IFT57,8,0.6959516758539211,108160812,3
CIP2A,3,0.8598315986635975,108549864,3
DZIP3,8,0.7567324668513995,108589705,3
NECTIN3,4,0.8187556945243084,111070071,3
CD96,13,0.7577888084701754,111292719,3
PHLDB2,9,0.0,111732497,3
ABHD10,4,0.5778041272464722,111979010,3
C3orf52,4,0.7647384372655801,112086335,3
GCSAM,4,0.7967783715860944,112120839,3
SLC9C1,10,0.8122716887516491,112140898,3
CD200,2,0.9288328330436055,112332347,3
ATG3,8,0.7006769445008911,112532509,3
SLC35A5,8,0.7648290324695795,112561709,3
CCDC80,13,0.81261851333041,112596794,3
CD200R1,5,0.8941360902379236,112921205,3
GTPBP8,8,0.7711022111319737,112990918,3
NEPRO,8,0.6397383841982263,113002444,3
BOC,11,0.8782911786552468,113211003,3
CFAP44,14,0.8185201165051897,113286930,3
SPICE1,9,0.789481893865676,113442718,3
SIDT1,9,0.7498327186797501,113532296,3
USF3,8,0.7146446551235048,113648385,3
NAA50,8,0.522086593326528,113716458,3
ATP6V1A,8,0.7051943989040259,113747033,3
GRAMD1C,13,0.8582626329803988,113828182,3
ZDHHC23,8,0.6752955892351185,113947901,3
CCDC191,8,0.6515119963903842,113964137,3
QTRT2,8,0.557995957178429,114005833,3
ZBTB20,8,0.7909780400489407,114314501,3
LSAMP,8,0.876855180747719,115802363,3
B4GALT4,8,0.7161553408970189,119211732,3
ARHGAP31,14,0.8869663913969904,119294373,3
TMEM39A,8,0.7561954466811047,119428949,3
POGLUT1,8,0.6779742545550711,119468963,3
TIMMDC1,8,0.5706823707640638,119498532,3
CD80,9,0.8591835248323483,119524293,3
ADPRH,10,0.9042869132492506,119579268,3
PLA1A,3,0.8351978176901699,119597875,3
POPDC2,7,0.8322478178075675,119636457,3
COX17,8,0.5958464967570616,119654513,3
MAATS1,12,0.0,119703022,3
NR1I2,12,0.5458021728190483,119780484,3
GSK3B,8,0.5680340496751737,119821323,3
GPR156,5,0.7055530746805236,120164645,3
LRRC58,8,0.6473255692243971,120324509,3
FSTL1,14,0.8479774411583937,120392293,3
NDUFB4,8,0.6287341904665534,120596328,3
RABL3,8,0.7459933586716487,120686681,3
GTF2E1,5,0.36329957162196824,120742637,3
POLQ,8,0.7033732261354328,121431427,3
HCLS1,3,0.7651021567983999,121631399,3
GOLGB1,8,0.6224085370895595,121663199,3
IQCB1,8,0.8357473967000759,121769761,3
EAF2,12,0.8041083773240552,121835183,3
SLC15A2,3,0.8407969187627037,121894401,3
ILDR1,8,0.7538370695592308,121987323,3
CD86,13,0.8073989596351533,122055362,3
CSTA,8,0.8584921195052424,122325248,3
CCDC58,8,0.5097605264936379,122359591,3
FAM162A,8,0.595130168904519,122384176,3
WDR5B,8,0.5780221594960027,122412332,3
KPNA1,8,0.0,122421902,3
PARP9,8,0.6357071388461346,122527924,3
DTX3L,8,0.5710312120029934,122564338,3
PARP14,8,0.7415839558610797,122680839,3
HSPBAP1,8,0.7062982131295958,122739999,3
SEMA5B,11,0.865525149236084,122909082,3
PDIA5,8,0.8152469781720522,123067025,3
SEC22A,8,0.5207844855090267,123201927,3
ADCY5,2,0.8309720262900557,123282296,3
HACD2,14,0.7695738100302874,123490820,3
MYLK,3,0.8928231139836648,123610049,3
CCDC14,8,0.6720070255595361,123897305,3
ROPN1,5,0.0,123968521,3
KALRN,11,0.8771124025037624,124080023,3
UMPS,8,0.5159364041733701,124730433,3
ITGB5,5,0.29160104557868494,124761948,3
HEG1,5,0.6824387348652592,124965710,3
SLC12A8,10,0.8275589455736869,125082636,3
ZNF148,8,0.7202406413574334,125225561,3
SNX4,8,0.7119091840095335,125446650,3
OSBPL11,8,0.5774883715234675,125528858,3
ALG1L,12,0.8007697573524138,125929275,3
ROPN1B,5,0.7425845782885716,125969160,3
SLC41A3,14,0.8312831595051964,126006355,3
KLF15,10,0.8588673616511777,126342635,3
ZXDC,8,0.5803542426262103,126437601,3
TXNRD3,8,0.8627494412039636,126571779,3
CHCHD6,8,0.830629114473151,126704220,3
PLXNA1,3,0.8633684999687923,126988594,3
TPRA1,2,0.695034761237866,127571266,3
MCM2,8,0.6334549426875247,127598410,3
PODXL2,11,0.8823366434163902,127629185,3
ABTB1,8,0.6923240921514692,127672935,3
MGLL,9,0.8019772401664187,127689062,3
SEC61A1,10,0.6743042665387574,128051641,3
RUVBL1,8,0.7280116201086273,128064778,3
EEFSEC,8,0.7459939583274172,128153481,3
GATA2,10,0.9306373748515946,128479427,3
RPN1,8,0.6863254763779965,128619969,3
RAB7A,8,0.5974595126563769,128726122,3
ACAD9,8,0.6489383187829991,128879596,3
KIAA1257,11,0.907868211131323,128909866,3
EFCC1,11,0.8697013753870453,129001629,3
RAB43,8,0.8630743549608151,129087569,3
ISY1,8,0.7033685138678494,129127415,3
CNBP,8,0.6214545063605076,129169484,3
COPG1,10,0.7228260239644086,129249606,3
HMCES,8,0.5808201146645664,129278828,3
H1FX,5,0.6979773473542992,129314771,3
EFCAB12,8,0.8035418516642848,129401321,3
MBD4,14,0.7085222317384691,129430944,3
IFT122,8,0.8241928827877552,129440036,3
PLXND1,3,0.8352974695839228,129555175,3
TMCC1,8,0.6879612042407406,129647792,3
ALG1L2,10,0.8790301645551071,130081831,3
COL6A6,2,0.8266166554925447,130560334,3
PIK3R4,8,0.6409426712021861,130678934,3
ATP2C1,8,0.6843545384186932,130850595,3
ASTE1,8,0.5521675763663643,131013875,3
NEK11,8,0.6553016639963625,131026850,3
NUDT16,4,0.7345896414125528,131381671,3
MRPL3,8,0.6502951046208875,131462212,3
ACPP,7,0.8272868368088093,132317369,3
DNAJC13,8,0.648855280189097,132417502,3
ACAD11,8,0.8392823480405628,132558138,3
ACKR4,11,0.8996096029609364,132597237,3
UBA5,8,0.596252986104149,132654446,3
NPHP3,4,0.8668257534288959,132680609,3
CDV3,5,0.6151257332524612,133573730,3
TOPBP1,8,0.7094277895602037,133598175,3
SRPRB,10,0.73130542650648,133784033,3
RAB6B,8,0.845015223736651,133824235,3
SLCO2A1,8,0.9009893021935871,133928145,3
RYK,8,0.7511841902445308,134065303,3
AMOTL2,10,0.0,134355874,3
ANAPC13,10,0.680867496301587,134477706,3
CEP63,4,0.6608110199910098,134485721,3
EPHB1,4,0.8453846142750929,134597801,3
KY,14,0.8992130829781193,134599923,3
PPP2R3A,4,0.6635022487284492,135965728,3
MSL2,4,0.613005843607947,136148917,3
PCCB,4,0.6819886619428683,136250340,3
STAG1,14,0.7348474189936525,136336236,3
SLC35G2,8,0.8690312755389303,136818647,3
NCK1,4,0.6264185085846661,136862208,3
IL20RB,14,0.9153470169092219,136946230,3
CLDN18,1,0.8952658262533406,137998735,3
DZIP1L,7,0.8821053927960915,138061990,3
DBR1,4,0.6396780808473286,138161012,3
ARMC8,4,0.5114630885538063,138187248,3
NME9,14,0.81723991395967,138261437,3
MRAS,9,0.8520328199498017,138347648,3
ESYT3,9,0.9004001293128612,138434586,3
CEP70,4,0.5638837502056411,138494344,3
FAIM,4,0.5711970994279424,138608606,3
PIK3CB,4,0.0,138652699,3
MRPS22,4,0.5263572223774169,139005806,3
COPB2,4,0.5368170829485124,139355600,3
RBP1,1,0.7885724636387909,139517434,3
NMNAT3,4,0.6576963316626181,139560180,3
SLC25A36,7,0.8005536980506303,140941830,3
PXYLP1,7,0.7239528940654354,141228726,3
ZBTB38,4,0.7154273382101164,141324213,3
RASA2,8,0.7009310959838491,141487047,3
RNF7,8,0.7816793038789597,141738249,3
ATP1B3,8,0.7577229246556689,141876124,3
TFDP2,4,0.8162710219533929,141944428,3
GK5,4,0.7736086128558808,142157527,3
XRN1,4,0.6652965285717181,142306607,3
ATR,4,0.6482086861052151,142449007,3
PLS1,1,0.8408753061086061,142596393,3
TRPC1,5,0.8865816680043183,142724034,3
U2SURP,8,0.7908294788471516,142964497,3
CHST2,5,0.8198739275960124,143119771,3
SLC9A9,4,0.8755829262781495,143265222,3
PLSCR4,10,0.860603665959198,146192335,3
PLSCR1,8,0.8117418183783278,146515180,3
AGTR1,4,0.8332798548209188,148697784,3
CPA3,2,0.7849550897214896,148865296,3
GYG1,4,0.7019131126731641,148991341,3
HLTF,4,0.7593106814331049,149030127,3
HPS3,4,0.7171623335264563,149129584,3
TM4SF18,4,0.7884286002890549,149318498,3
TM4SF1,9,0.7095611750116522,149369022,3
WWTR1,9,0.8449845526372739,149517235,3
COMMD2,4,0.6590720744393515,149738472,3
RNF13,4,0.7406454982866453,149812708,3
PFN2,7,0.79800372287651,149964904,3
TSC22D2,8,0.7897677180535781,150408335,3
SERP1,4,0.7639169436651158,150541998,3
EIF2A,4,0.6339716132342057,150546678,3
SELENOT,4,0.7539371421041192,150602875,3
SIAH2,7,0.8415930458159899,150741125,3
MED12L,5,0.8588347710820639,151085697,3
GPR171,13,0.78862134836235,151197832,3
P2RY14,2,0.9039223576883891,151212117,3
GPR87,11,0.8730230691071553,151294086,3
P2RY13,10,0.8418623446047048,151326312,3
P2RY12,11,0.8720939181268429,151337380,3
IGSF10,3,0.867332851634255,151425384,3
MBNL1,3,0.7643968581097011,152243828,3
RAP2B,7,0.746476893244305,153162270,3
ARHGEF26,3,0.7341338745953285,154121003,3
DHX36,7,0.7135488165800494,154272546,3
MME,8,0.8237526042077542,155024124,3
PLCH1,4,0.8171097638864512,155375580,3
C3orf33,4,0.6409523500452936,155762617,3
SLC33A1,4,0.6998095306674414,155821024,3
GMPS,4,0.571109109201176,155870650,3
KCNAB1,12,0.8650400248572915,156037701,3
SSR3,4,0.7975629502596453,156540140,3
TIPARP,7,0.8605533845556372,156673235,3
LEKR1,4,0.8051828018661061,156825481,3
CCNL1,14,0.7518880560201286,157146508,3
VEPH1,10,0.8335848549745747,157259742,3
SHOX2,7,0.8934304160634198,158095954,3
RSRC1,4,0.6967686018187198,158105855,3
MLF1,12,0.850823700511049,158571163,3
GFM1,7,0.849286279975715,158644278,3
LXN,9,0.897610356723042,158645822,3
RARRES1,2,0.8619652913311451,158696892,3
MFSD1,4,0.7219808268462751,158732198,3
IL12A,13,0.8389315658196861,159988835,3
C3orf80,10,0.809272619572679,160225496,3
IFT80,14,0.8025563448776682,160256986,3
SMC4,5,0.7955337682696129,160399274,3
TRIM59,2,0.8499213380347233,160432445,3
KPNA4,7,0.6230372296132886,160495007,3
PPM1L,11,0.8032884063065198,160755602,3
B3GALNT1,4,0.8523239070112422,161083883,3
NMD3,3,0.8400739646276214,161104696,3
BCHE,3,0.8645377077479548,165772904,3
WDR49,7,0.8526675912086625,167478684,3
PDCD10,7,0.679178433782903,167683298,3
SERPINI1,2,0.8176685542713222,167735243,3
GOLIM4,5,0.5105695403405547,168008677,3
MECOM,11,0.8046772662784335,169083499,3
ACTRT3,13,0.8230167182679488,169766921,3
MYNN,13,0.7971975761865543,169772831,3
LRRC34,10,0.8333389320086166,169793428,3
SEC62,7,0.7608078397915343,169966635,3
GPR160,13,0.6362393851541475,170037995,3
PHC3,4,0.5756778034605344,170086732,3
PRKCI,4,0.6589922210150642,170222424,3
SKIL,1,0.821880380421288,170357678,3
CLDN11,14,0.7034875549568604,170418865,3
RPL22L1,7,0.7864655721718923,170864875,3
EIF5A2,12,0.8819930195783021,170888418,3
TNIK,7,0.826626033461039,171058414,3
PLD1,2,0.8245698014908573,171600404,3
FNDC3B,8,0.8082808349009398,172039578,3
TNFSF10,10,0.8037684162253409,172505508,3
NCEH1,2,0.8591733237828784,172630249,3
ECT2,7,0.67975995111272,172750682,3
NLGN1,4,0.8782302529187211,173396284,3
NAALADL2,5,0.8507325516498799,174438573,3
TBL1XR1,7,0.7632241056866064,177019340,3
KCNMB2,13,0.7765157003930578,178272932,3
ZMAT3,3,0.9155183696748109,178960121,3
PIK3CA,7,0.83048590217136,179148114,3
KCNMB3,9,0.8000601685030209,179236691,3
ZNF639,8,0.8300724856865083,179323031,3
MFN1,4,0.7587706498620976,179347709,3
GNB4,4,0.8407070450823664,179396088,3
ACTL6A,4,0.6905520017909157,179562886,3
MRPL47,4,0.6991353056162085,179588285,3
NDUFB5,4,0.7073476884789944,179604690,3
USP13,4,0.7540811018997066,179653040,3
PEX5L,1,0.0,179794958,3
TTC14,4,0.676790674671525,180602163,3
CCDC39,14,0.7760212294776194,180614008,3
FXR1,7,0.673960740186313,180868141,3
DNAJC19,7,0.8502958370281952,180983709,3
ATP11B,4,0.8912947191933439,182793503,3
DCUN1D1,7,0.6432748698707986,182938074,3
MCCC1,7,0.7318809600061758,183015218,3
KLHL6,10,0.8729726315568532,183487551,3
KLHL24,7,0.750153118904437,183635610,3
YEATS2,7,0.645007550734245,183697797,3
MAP6D1,2,0.8029920451880197,183815876,3
PARL,4,0.6966713895894813,183829271,3
ABCC5,7,0.7499639337098072,183919934,3
EIF2B5,7,0.43751857862612564,184135038,3
DVL3,7,0.0,184155377,3
AP2M1,7,0.5864221626547663,184174689,3
ABCF3,7,0.39297455892474775,184186023,3
ALG3,7,0.44457019441467827,184242301,3
CAMK2N2,8,0.8419949663685881,184259213,3
ECE2,7,0.6307052450457742,184276011,3
PSMD2,7,0.5187887211229297,184299198,3
EIF4G1,7,0.4780442282881161,184314495,3
FAM131A,7,0.5187321538241254,184335926,3
CLCN2,7,0.7218044150623345,184346185,3
POLR2H,7,0.4875391331696579,184361718,3
THPO,14,0.911417551165995,184371935,3
CHRD,14,0.8545795856991024,184380073,3
EPHB3,5,0.8089808877817086,184561785,3
MAGEF1,7,0.6200436680813677,184710367,3
VPS8,7,0.6389951974094028,184812143,3
C3orf70,11,0.8508121381328674,185076838,3
EHHADH,4,0.7748533860334595,185190624,3
MAP3K13,7,0.6127217322396352,185282941,3
TMEM41A,7,0.5734479521338136,185476496,3
LIPH,10,0.8526570828405249,185506262,3
SENP2,7,0.60915391346105,185582496,3
IGF2BP2,9,0.8814960414126242,185643739,3
TRA2B,7,0.5601964027788641,185914558,3
ETV5,12,0.8528435349846503,186046314,3
DGKG,3,0.863855682503935,186105668,3
CRYGS,13,0.7832806088504102,186538441,3
TBCCD1,7,0.6336939974312148,186546067,3
DNAJB11,7,0.544567862801806,186567403,3
EIF4A2,14,0.8033284108481583,186783205,3
RFC4,7,0.5997487144330937,186789880,3
ST6GAL1,7,0.8982634565548393,186930502,3
RPL39L,10,0.7955114018602498,187120948,3
RTP4,7,0.7801848421764226,187368385,3
BCL6,3,0.8915470345078997,187721377,3
LPP,6,0.6145896906507677,188153284,3
TPRG1,6,0.8051320431238013,188947214,3
TP63,3,0.7736476495841316,189631389,3
P3H2,14,0.9052346017963977,189956728,3
CLDN16,11,0.8573303217182472,190322541,3
IL1RAP,7,0.8632550655033013,190514051,3
CCDC50,7,0.6204425613989049,191329085,3
FGF12,5,0.8739553910748769,192139395,3
MB21D2,14,0.7980997539358234,192796815,3
OPA1,7,0.6095056998657699,193593144,3
HES1,10,0.845022349689879,194136148,3
LRRC15,4,0.8899241462948917,194355247,3
ATP13A3,7,0.8091784084888354,194402672,3
TMEM44,7,0.665918319701269,194587673,3
LSG1,7,0.6246938146643524,194640791,3
FAM43A,7,0.702568857963774,194686544,3
XXYLT1,7,0.7604259019728773,195068284,3
ACAP2,7,0.6409292241225281,195274745,3
PPP1R2,7,0.705889171686106,195514428,3
APOD,7,0.7802199126083642,195568705,3
MUC20,12,0.8501811908349075,195720884,3
TNK2,7,0.6168804373829615,195863365,3
TFRC,4,0.818105505307252,196027183,3
SLC51A,11,0.8399936779509902,196211487,3
PCYT1A,7,0.47481328982887316,196214222,3
TCTEX1D2,7,0.8070115780653605,196291219,3
UBXN7,7,0.4734059892927265,196347662,3
RNF168,7,0.5934249434906229,196468783,3
WDR53,7,0.530944642242243,196554177,3
FBXO45,7,0.6649279712679856,196568611,3
NRROS,14,0.9013780413705627,196639694,3
PIGX,7,0.6289659862137054,196639775,3
CEP19,7,0.6886178052254516,196706277,3
PAK2,7,0.6535458157200184,196739857,3
SENP5,7,0.6095262269504842,196867856,3
NCBP2,7,0.6083176245096082,196935402,3
PIGZ,5,0.8822885940630769,196946356,3
MELTF,9,0.8509620828621802,196988621,3
DLG1,7,0.5744662320671818,197042560,3
BDH1,7,0.6954735131985273,197509783,3
RUBCN,7,0.4668149369948076,197668867,3
FYTTD1,7,0.55825084882536,197737179,3
LRCH3,7,0.5606961333187777,197791226,3
IQCG,4,0.7309270614785952,197889077,3
RPL35A,13,0.5176386284440864,197950190,3
LMLN,7,0.5945728498124904,197960200,3
