# Supplementary material for: Gene Co-Expression in Breast Cancer: A Matter of Distance
Source: Front Oncol. 2021 Nov 17;11:726493. doi: 10.3389/fonc.2021.726493 (PMC8636045; doi:10.3389/fonc.2021.726493)
Supplement: Supplementary Material S13 — Piece-wise permutation p-values of the KS statistics, calculated for all bins obtained in Supplementary Material S8 , in every chromosomal region for each phenotype. [file DataSheet_13.zip › SuppMat10/SuppMat10/Clusters/LumA/LumA-chr4-clusters.tsv]

gname,clusterid,assignmentcost,gstart,chromosome
ZNF595,2,0.7057328888770591,53286,4
ZNF718,2,0.7602085973772361,124501,4
ZNF732,6,0.8529441799316675,270675,4
ZNF141,2,0.699164018082838,337814,4
ZNF721,2,0.501206629218864,425815,4
PIGG,2,0.46005366346073895,499210,4
PDE6B,10,0.7904562984945778,625584,4
ATP5ME,2,0.655219593907701,672436,4
MYL5,2,0.6649236688287766,673580,4
SLC49A3,6,0.8776819829684401,681829,4
PCGF3,2,0.5958138476276935,705748,4
CPLX1,5,0.7933426406118942,784957,4
GAK,2,0.3824379328122578,849276,4
TMEM175,2,0.7123314690965531,932387,4
DGKQ,2,0.6621724558480457,958887,4
SLC26A1,2,0.6943263956092413,979073,4
IDUA,7,0.7801489094691927,986997,4
FGFRL1,2,0.7262582780271625,1009936,4
RNF212,1,0.6699799673516339,1056250,4
SPON2,5,0.8709543291157527,1166932,4
CTBP1,2,0.4910361729932319,1211448,4
MAEA,2,0.49452537524267315,1289887,4
UVSSA,2,0.7459769623440062,1347266,4
FAM53A,2,0.7500618115135985,1617915,4
SLBP,2,0.6262691346223469,1692731,4
TMEM129,2,0.6389909462847312,1715952,4
TACC3,2,0.5509835865862236,1712891,4
FGFR3,2,0.865876518185521,1793293,4
LETM1,2,0.6821427576777952,1811479,4
NSD2,2,0.46072796970819296,1871393,4
NELFA,2,0.3981639789896997,1982714,4
C4orf48,14,0.8021938620351267,2041993,4
POLN,2,0.7431799438249497,2071918,4
HAUS3,2,0.48848181044092653,2227464,4
MXD4,2,0.8196127330802195,2247432,4
ZFYVE28,2,0.7845072865005347,2269582,4
RNF4,2,0.37334250258561974,2462220,4
FAM193A,2,0.0,2536631,4
TNIP2,2,0.6502400341926035,2741648,4
SH3BP2,2,0.676261550683666,2793071,4
ADD1,2,0.43230338963063686,2843857,4
MFSD10,2,0.6472868129167675,2930561,4
NOP14,2,0.5348766934200098,2937933,4
GRK4,2,0.6989913951625025,2963571,4
HTT,2,0.7249431818811833,3041422,4
MSANTD1,2,0.8497719741801074,3244369,4
RGS12,2,0.6733477891266688,3293028,4
LRPAP1,2,0.6290313783193888,3503612,4
ADRA2C,12,0.8694701820760959,3766348,4
TMEM128,2,0.5543635005876798,4235542,4
LYAR,2,0.5900515243362321,4267701,4
ZBTB49,2,0.5056739134668478,4290251,4
NSG1,12,0.8678942195277916,4348140,4
STX18,2,0.6373428392086229,4415742,4
MSX1,6,0.9208454632528688,4859665,4
CYTL1,10,0.8511133051305515,5014586,4
STK32B,14,0.7519428767030678,5051480,4
EVC2,2,0.8534337596336661,5542772,4
EVC,2,0.7747588810038737,5711201,4
CRMP1,4,0.8813076189727207,5748084,4
WFS1,2,0.7082182772036032,6269849,4
MAN2B2,2,0.8316973335268496,6575175,4
MRFAP1,2,0.5830304994994114,6640091,4
MRFAP1L1,2,0.5654862427608514,6707701,4
BLOC1S4,2,0.6791916704597745,6716055,4
KIAA0232,2,0.5893589753195375,6781375,4
TBC1D14,2,0.8203409903963715,6909242,4
CCDC96,2,0.6891162345845392,7040849,4
TADA2B,2,0.5038579308658347,7041899,4
GRPEL1,2,0.5349910123210373,7058895,4
SORCS2,4,0.8179441632376977,7192538,4
AFAP1,2,0.8637373602388835,7758714,4
ABLIM2,7,0.8452884968384948,7965310,4
SH3TC1,1,0.8805941835811214,8182072,4
HTRA3,3,0.8345030504103959,8269754,4
ACOX3,2,0.7165365446600034,8366282,4
TRMT44,2,0.5529122270072019,8436140,4
GPR78,13,0.8587056535242432,8558725,4
CPZ,5,0.8658018724770291,8592660,4
SLC2A9,10,0.8681209968386429,9771153,4
WDR1,2,0.7091937000961475,10074339,4
ZNF518B,13,0.8612009690238173,10439880,4
HS3ST1,2,0.8684517204442272,11393150,4
RAB28,2,0.6706134889483957,13361354,4
BOD1L1,2,0.588750124623775,13568738,4
CPEB2,5,0.8597603414336756,15002674,4
CC2D2A,6,0.9064048957616376,15469865,4
FBXL5,2,0.6915060913296813,15604539,4
FAM200B,7,0.736168598589193,15681662,4
BST1,13,0.8448596580887695,15703065,4
FGFBP1,7,0.9101492227378267,15935569,4
PROM1,13,0.9103308501616995,15963076,4
TAPT1,7,0.7901347394948806,16160505,4
LDB2,1,0.7342147530469516,16501541,4
QDPR,11,0.8611469095008966,17460261,4
LAP3,2,0.7961027683708678,17577192,4
MED28,2,0.5899020046870762,17614641,4
FAM184B,7,0.7935364068582167,17629306,4
DCAF16,7,0.7504984150240902,17800655,4
NCAPG,7,0.0,17810979,4
LCORL,7,0.6843067810416628,17841199,4
SLIT2,11,0.8694281866747311,20251905,4
PACRGL,13,0.8583549244984328,20696282,4
KCNIP4,2,0.7538905859731875,20728606,4
ADGRA3,11,0.8008541215836099,22345071,4
DHX15,2,0.6261740738167143,24517441,4
SOD3,4,0.9211224301451052,24789912,4
CCDC149,2,0.6857519244517607,24806117,4
SEPSECS,2,0.6588005496338547,25120014,4
PI4K2B,7,0.7958705517154829,25160663,4
ZCCHC4,2,0.6496793617225527,25312774,4
ANAPC4,2,0.6250146448573703,25377213,4
SLC34A2,11,0.8736323173800697,25648011,4
SEL1L3,9,0.9080936633378477,25747433,4
SMIM20,2,0.8073128022233503,25861830,4
RBPJ,2,0.5789136791774547,26163455,4
TBC1D19,2,0.6776916806373231,26576437,4
STIM2,6,0.7402717770343421,26857601,4
PCDH7,5,0.8691447993717593,30720415,4
ARAP2,2,0.7787274983197616,35948221,4
DTHD1,1,0.8504520900298249,36281622,4
C4orf19,5,0.8505774311365184,37453925,4
RELL1,4,0.8590959813956777,37590800,4
PGM2,4,0.8576717209174116,37826660,4
TBC1D1,12,0.8990351204230511,37891084,4
KLF3,7,0.8102894522368469,38664197,4
TLR1,6,0.45569787270958406,38790677,4
TLR6,6,0.45588216036547113,38823715,4
FAM114A1,14,0.7745873239520422,38867677,4
TMEM156,11,0.3868206273236926,38966744,4
KLHL5,11,0.0,39045039,4
WDR19,11,0.6709753043706637,39182504,4
RFC1,8,0.0,39287456,4
RPL9,8,0.6375921348993931,39452521,4
LIAS,8,0.44719065017939175,39458587,4
UGDH,14,0.8718565803473766,39498755,4
SMIM14,8,0.5561459000156128,39546336,4
UBE2K,8,0.35812647683514987,39698109,4
PDS5A,8,0.40508337092403435,39822863,4
N4BP2,3,0.0,40056850,4
RHOH,5,0.8679327104854422,40191053,4
RBM47,3,0.6326397102937946,40423267,4
NSUN7,10,0.6295283582285328,40749925,4
APBB2,8,0.592236424612834,40810027,4
LIMCH1,2,0.7481925378224881,41359607,4
TMEM33,8,0.3908405548432017,41935129,4
DCAF4L1,12,0.9384079648692393,41981756,4
SLC30A9,8,0.33219576323714883,41990502,4
SHISA3,13,0.82361996749166,42397488,4
GUF1,8,0.6643400476712045,44678420,4
GNPDA2,3,0.7375739020927796,44682200,4
GABRA2,11,0.879281219121732,46248427,4
COMMD8,5,0.8485779051414155,47450787,4
ATP10D,14,0.8620016329709979,47485288,4
NFXL1,8,0.4635987649797213,47847233,4
NIPAL1,12,0.8067087165439196,47914142,4
CNGA1,7,0.831481068012206,47935977,4
TXK,4,0.8144839144791725,48066393,4
TEC,12,0.877009300668828,48135783,4
SLAIN2,8,0.6325229179292137,48341529,4
FRYL,8,0.623028966767804,48497361,4
OCIAD1,8,0.4176489578265512,48805212,4
OCIAD2,8,0.648620028759753,48885019,4
DCUN1D4,5,0.789944962476957,51843000,4
LRRC66,12,0.7572451308180288,51993702,4
SGCB,11,0.8554434022398743,52020706,4
SPATA18,5,0.8822531653092313,52051304,4
USP46,13,0.6630287082050906,52590960,4
ERVMER34-1,13,0.7502611770277801,52722618,4
RASL11B,13,0.7842609034258838,52862317,4
SCFD2,5,0.7252842315343346,52872982,4
FIP1L1,13,0.5840824358210963,53377641,4
LNX1,13,0.7963160501756674,53459301,4
CHIC2,13,0.7826314620889663,54009789,4
PDGFRA,7,0.8378897433766547,54229280,4
KIT,11,0.7895700805091854,54657918,4
KDR,10,0.836234146017779,55078481,4
SRD5A3,2,0.8154127605860751,55346242,4
TMEM165,13,0.663208258106079,55395957,4
CLOCK,13,0.7575163102195417,55427903,4
EXOC1,13,0.7228568086749405,55853648,4
CEP135,2,0.672398450463433,55948871,4
AASDH,13,0.6842940759100486,56338287,4
PPAT,13,0.725837605361072,56393362,4
PAICS,13,0.7507685042773733,56435741,4
SRP72,13,0.674589125952266,56467617,4
ARL9,14,0.8067139703907501,56505209,4
SPINK2,10,0.4377089832541824,56809860,4
REST,3,0.8459085418390144,56907876,4
NOA1,13,0.6796324549513179,56963350,4
POLR2B,13,0.6636198234337226,56977722,4
IGFBP7,13,0.915500562022096,57030773,4
ADGRL3,12,0.0,61201258,4
CENPC,8,0.7661182360281658,67468762,4
UBA6,5,0.797065366743382,67612652,4
GNRHR,12,0.9045036658039888,67739328,4
YTHDC1,13,0.660009914528841,68310387,4
SULT1B1,1,0.8646309284936672,69721167,4
UTP3,13,0.7214721114699789,70688532,4
RUFY3,7,0.7830184940639121,70704204,4
GRSF1,13,0.6624933380603797,70815783,4
MOB1B,7,0.8337768737265479,70902326,4
DCK,7,0.8067597591969566,70992538,4
ADAMTS3,10,0.820599288029388,72280969,4
COX18,13,0.7266915069391531,73052362,4
ANKRD17,13,0.5932697988286146,73073376,4
RASSF6,6,0.6788075208143702,73571550,4
CXCL1,1,0.8465755302028272,73869393,4
CXCL3,2,0.8778096874544865,74036589,4
CXCL2,9,0.831180154175913,74097040,4
MTHFD2L,13,0.7850556576797721,74114174,4
BTC,3,0.8317129008762375,74744759,4
PARM1,9,0.8477632784061064,74933095,4
RCHY1,13,0.5409887569019753,75479037,4
THAP6,13,0.6443437280607066,75513946,4
CDKL2,8,0.7119040380971182,75576496,4
G3BP2,13,0.5679371892218956,75642782,4
USO1,13,0.594638188155461,75724593,4
NAAA,13,0.8264466545161455,75913660,4
SDAD1,13,0.5075155523533132,75940950,4
NUP54,13,0.0,76114659,4
SCARB2,13,0.642260738857367,76158737,4
FAM47E,13,0.7177021187596948,76214040,4
STBD1,13,0.7374223126154961,76306026,4
CCDC158,2,0.8299264112341977,76312997,4
SHROOM3,13,0.7492600406459163,76435229,4
SOWAHB,13,0.7216660930477798,76894928,4
SEPT11,13,0.7042975156265273,76949703,4
CCNI,13,0.6507893923713365,77047155,4
CCNG2,13,0.8563129188779868,77157207,4
CNOT6L,13,0.7013027219885759,77713387,4
MRPL1,13,0.5867391540490154,77862830,4
FRAS1,11,0.6896665317743791,78057323,4
ANXA3,13,0.8111393881723495,78551747,4
BMP2K,6,0.7587979496978162,78776342,4
PAQR3,13,0.8522599900108261,78887127,4
ANTXR2,6,0.802618826853821,79901146,4
PRDM8,11,0.8848532052899963,80183879,4
PRKG2,8,0.9101602958393546,81087370,4
RASGEF1B,14,0.8277136221072164,81426393,4
HNRNPD,13,0.6945826747930379,82352498,4
HNRNPDL,13,0.7607886598154519,82422564,4
ENOPH1,13,0.6996439997460996,82430590,4
TMEM150C,11,0.823331781438015,82483170,4
SCD5,11,0.8936894715113772,82629539,4
SEC31A,13,0.7565136946823481,82818509,4
THAP9,13,0.6733080823270596,82900684,4
LIN54,13,0.6822257475881566,82909973,4
COPS4,13,0.4870187253728172,83034447,4
PLAC8,2,0.8824701897890581,83090048,4
COQ2,2,0.8070245261491554,83261536,4
HPSE,4,0.8535234110196237,83292461,4
HELQ,13,0.6817305739575257,83407343,4
MRPS18C,13,0.6465387126601466,83455932,4
ABRAXAS1,13,0.7357808847468666,83459517,4
NKX6-1,13,0.7407119720644251,84491987,4
CDS1,13,0.7472662680231938,84583127,4
WDFY3,13,0.5766463774491741,84669610,4
ARHGAP24,9,0.8865501224968124,85475150,4
PTPN13,5,0.8144772640946313,86594315,4
SLC10A6,12,0.8723664402184819,86823468,4
C4orf36,13,0.7700576321516617,86876205,4
AFF1,2,0.7276303222721541,86935002,4
KLHL8,13,0.8169145402142043,87160103,4
HSD17B11,13,0.7318436190023789,87336515,4
NUDT9,13,0.5913101176404555,87422573,4
SPARCL1,1,0.8745261565515066,87473335,4
PKD2,2,0.8474272510526527,88007635,4
ABCG2,9,0.8775168377453126,88090150,4
PPM1K,7,0.8526245491390833,88257620,4
HERC6,7,0.8000488833580248,88378739,4
HERC5,1,0.8210951920016243,88457119,4
PYURF,9,0.8725062091274858,88520998,4
HERC3,13,0.6856840613958126,88592434,4
NAP1L5,6,0.8445983629335193,88695915,4
FAM13A,3,0.8630876701577336,88725955,4
TIGD2,13,0.8988100779593842,89111500,4
GPRIN3,2,0.8311778401482177,89236383,4
SNCA,7,0.853031782367282,89724099,4
MMRN1,6,0.9085927286336037,89879532,4
CCSER1,1,0.8573402672298027,90127535,4
SMARCAD1,4,0.7742298385583709,94207611,4
HPGDS,12,0.8736014500448637,94298535,4
PDLIM5,9,0.9074243193265343,94451857,4
UNC5C,13,0.835029750704811,95162504,4
STPG2,5,0.8336196856967439,97184093,4
RAP1GDS1,4,0.7150099518503903,98261384,4
TSPAN5,7,0.8655173217787044,98470367,4
EIF4E,5,0.6102068792690747,98871684,4
METAP1,13,0.7870321358566599,98995659,4
ADH5,14,0.7617122456673973,99070978,4
ADH6,5,0.8576749106926437,99202638,4
ADH1C,13,0.8202398209461708,99336497,4
TRMT10A,5,0.7022586214108499,99546709,4
DAPP1,6,0.8071898762344356,99816827,4
LAMTOR3,13,0.5458346297114631,99878336,4
DNAJB14,13,0.6435487511860227,99896248,4
H2AFZ,13,0.6670205611122316,99948086,4
EMCN,9,0.8938413988293176,100395341,4
PPP3CA,11,0.8868858488893745,101023409,4
SLC39A8,11,0.9294565754708118,102251041,4
NFKB1,13,0.790303321232541,102501331,4
MANBA,4,0.7764182214571484,102630770,4
UBE2D3,5,0.6935602537286933,102794383,4
CISD2,13,0.8206899302091617,102868974,4
SLC9B1,5,0.8604739975774038,102885048,4
SLC9B2,2,0.8568482002992798,103019868,4
BDH2,6,0.7005288987591485,103077592,4
CENPE,7,0.622357912221312,103105806,4
CXXC4,12,0.7628745581222771,104468308,4
TET2,5,0.645188503507535,105145875,4
PPA2,5,0.6888107891708863,105369077,4
ARHGEF38,9,0.6774652489004256,105552620,4
INTS12,9,0.5332252412114423,105682627,4
GSTCD,9,0.0,105708778,4
NPNT,5,0.824259929838411,105894775,4
TBCK,5,0.7906715450122268,106041599,4
AIMP1,13,0.7286652014174109,106315544,4
DKK2,12,0.4959660757174661,106921802,4
PAPSS1,10,0.8068316508703501,107590276,4
SGMS2,11,0.780653003663355,107824563,4
CYP2U1,11,0.875603748445783,107931549,4
HADH,5,0.8356496002610372,107989714,4
LEF1,6,0.6060481043689352,108047545,4
RPL34,5,0.779766026432836,108620566,4
OSTC,14,0.7208829477120682,108650585,4
COL25A1,1,0.883951984512628,108808725,4
SEC24B,5,0.4982437301598531,109433772,4
MCUB,5,0.741013299363263,109560209,4
CASP6,5,0.6267634192430301,109688622,4
PLA2G12A,5,0.7768821330417575,109709989,4
CFI,4,0.8160580504146366,109740694,4
GAR1,5,0.6597898652736861,109815510,4
RRH,5,0.7599396571587896,109827994,4
LRIT3,5,0.6431728732654054,109848202,4
ELOVL6,5,0.8322387654726479,110045846,4
ENPEP,2,0.8402718228558467,110365733,4
FAM241A,13,0.8055954821220899,112145454,4
AP1AR,9,0.7669339135815562,112231737,4
TIFA,5,0.8419048271247194,112274537,4
ALPK1,11,0.8490997578827486,112285509,4
NEUROG2,7,0.847108946666055,112513516,4
ZGRF1,5,0.7578554902392225,112539333,4
LARP7,5,0.6999222707788674,112637107,4
CAMK2D,1,0.7473850751422972,113451032,4
ARSJ,5,0.8709293053532496,113900284,4
UGT8,14,0.7730543344866998,114598770,4
TRAM1L1,4,0.0,117083554,4
NDST3,5,0.8681920882508865,118033618,4
PRSS12,4,0.8876238845086609,118280038,4
METTL14,5,0.630242094315743,118685392,4
SEC24D,14,0.6314621084530607,118722823,4
USP53,4,0.8329597625161413,119212587,4
C4orf3,4,0.7227811314716238,119296419,4
PDE5A,8,0.8563103373444044,119494397,4
MAD2L1,7,0.6863926148104492,120055623,4
PRDM5,3,0.777119985810375,120684919,4
NDNF,6,0.8358078321790838,121035613,4
TNIP3,11,0.8592163448449956,121131408,4
ANXA5,14,0.8296350598080826,121667946,4
EXOSC9,5,0.6649651483343291,121801317,4
CCNA2,7,0.4935289077160592,121816444,4
BBS7,14,0.7951343849518494,121824440,4
TRPC3,10,0.8135078626239262,121874481,4
KIAA1109,14,0.7261117241980335,122152333,4
BBS12,5,0.6271905718286073,122732702,4
FGF2,6,0.0,122826708,4
NUDT6,5,0.6928426082856411,122888697,4
SPATA5,5,0.6820717778207561,122923078,4
SPRY1,10,0.839708907348208,123396795,4
ANKRD50,1,0.18944570749774747,124664048,4
FAT4,12,0.8310514034044088,125316399,4
INTU,5,0.7004676396663914,127623271,4
HSPA4L,1,0.8209772621606217,127781821,4
PLK4,14,0.768814408045104,127880893,4
MFSD8,14,0.6702960966147731,127917732,4
ABHD18,14,0.6965687143344637,127965306,4
LARP1B,5,0.6371782227956657,128061286,4
PGRMC2,5,0.7113113732713006,128269237,4
JADE1,4,0.884328917047568,128809700,4
SCLT1,5,0.721077602747136,128864921,4
C4orf33,5,0.7757337729365864,129093317,4
PABPC4L,14,0.8715323429022642,134196333,4
PCDH18,13,0.7737618380601027,137518918,4
SLC7A11,14,0.7745296073683665,138164097,4
NOCT,6,0.7966400122164393,139015781,4
ELF2,5,0.5517360890654794,139028112,4
MGARP,2,0.8654331802274936,139266165,4
NDUFC1,14,0.5917607814387145,139266880,4
NAA15,5,0.0,139301505,4
RAB33B,14,0.754083865475869,139453232,4
SETD7,14,0.6260633173403747,139495941,4
MGST2,5,0.7592533321901768,139665768,4
MAML3,5,0.7607750242356566,139716753,4
SCOC,5,0.7153986165637074,140257286,4
CLGN,6,0.7925510849465309,140388453,4
ELMOD2,14,0.6128453172468665,140524168,4
TBC1D9,14,0.7703248178878388,140620782,4
RNF150,2,0.9105976740908752,140859807,4
ZNF330,14,0.7063052013443665,141220887,4
IL15,1,0.7378733532329731,141636583,4
INPP4B,10,0.833952044620073,142023160,4
USP38,14,0.6495446585813125,143184917,4
GAB1,1,0.8291088019037355,143336762,4
SMARCA5,5,0.5539134499067988,143513702,4
GYPE,1,0.0,143870864,4
ANAPC10,5,0.5808721958371947,144831908,4
ABCE1,5,0.42181114551280874,145098288,4
OTUD4,5,0.6829031300231808,145110838,4
SMAD1,5,0.7882454562268615,145481194,4
MMAA,5,0.6478114835225709,145599042,4
ZNF827,2,0.7299558842723053,145757627,4
LSM6,5,0.6783293764696017,146175703,4
SLC10A7,5,0.7370698509100233,146253975,4
TTC29,14,0.8547076590724546,146706638,4
EDNRA,5,0.8831258975198153,147480917,4
TMEM184C,14,0.5667631563912798,147617383,4
PRMT9,5,0.7197244195783703,147637785,4
ARHGAP10,12,0.8289106555468476,147732063,4
NR3C2,6,0.7133352977952148,148078762,4
DCLK2,9,0.8979632389300165,150078445,4
LRBA,5,0.7184323117176702,150264435,4
RPS3A,4,0.8054866822662327,151099624,4
SH3D19,5,0.8103220490139496,151102751,4
GATB,5,0.6882191406346188,151670504,4
FBXW7,14,0.6924888547760184,152320544,4
TMEM154,14,0.8522112622314378,152618628,4
TIGD4,2,0.9157865668217687,152769354,4
ARFIP1,14,0.6196051018321833,152779937,4
FHDC1,5,0.7660642154506163,152936352,4
TRIM2,14,0.7599264316054455,153152342,4
MND1,14,0.759458886986821,153344649,4
TMEM131L,14,0.772233380297781,153466346,4
TLR2,6,0.908438380339877,153684070,4
RNF175,14,0.9084170612304353,153710125,4
SFRP2,9,0.837456433345752,153780591,4
DCHS2,10,0.0,154231742,4
PLRG1,14,0.688647430414814,154535005,4
LRAT,10,0.7203158143592425,154626945,4
MAP9,1,0.8394254279151415,155342658,4
GUCY1A1,14,0.8508067187205338,155666711,4
GUCY1B1,7,0.8962516913686301,155758992,4
CTSO,12,0.8156584652110873,155924118,4
PDGFC,12,0.7727820016931622,156760454,4
GLRB,11,0.8093368910101804,157076125,4
GRIA2,7,0.8483645776470612,157204182,4
TMEM144,1,0.7836543391524555,158201604,4
C4orf46,14,0.763107124971174,158666675,4
ETFDH,5,0.7759800097855372,158672125,4
PPID,14,0.5872254940900786,158709127,4
FNIP2,11,0.8145538641481134,158769026,4
RAPGEF2,14,0.7267213505344143,159103013,4
NAF1,11,0.7987390144506364,163110073,4
TMA16,6,0.8279167800544491,163494442,4
MARCH1,6,0.859250344606247,163524298,4
FAM218A,14,0.8291167002973083,164956948,4
TMEM192,14,0.6029386125972612,165070608,4
KLHL2,14,0.750586072240494,165207561,4
CPE,14,0.8417574459967979,165361194,4
TLL1,2,0.7645629198049404,165873237,4
DDX60,14,0.8161526331207414,168216294,4
DDX60L,7,0.8421849848564743,168356735,4
PALLD,14,0.8105002049576893,168497052,4
CBR4,14,0.6155850266272911,168863770,4
SH3RF1,14,0.6302818267379482,169094259,4
NEK1,5,0.584293486137391,169392857,4
CLCN3,14,0.6557840492910365,169612633,4
HPF1,14,0.669782290447873,169729470,4
MFAP3L,6,0.9130304586036847,169986597,4
AADAT,11,0.8682926300277297,170060222,4
GALNT7,14,0.7931466267092842,173168811,4
HMGB2,7,0.7080689067042987,173331695,4
SAP30,5,0.8800234312306888,173369969,4
HAND2,5,0.8724901319331372,173524969,4
FBXO8,14,0.5857317340057278,174236658,4
CEP44,14,0.5943048089746754,174283730,4
GPM6A,11,0.865507410877974,175632934,4
WDR17,11,0.87717125318985,176065834,4
SPATA4,14,0.8788999384952612,176184638,4
SPCS3,6,0.7382075941330449,176319966,4
VEGFC,11,0.8156325057079696,176683538,4
NEIL3,7,0.5384475560475472,177309874,4
AGA,14,0.7961936912543015,177430774,4
DCTD,14,0.6122172487503867,182890060,4
WWC2,14,0.7005144368028944,183099257,4
CDKN2AIP,14,0.49780690432937524,183444635,4
ING2,5,0.6601116097923254,183505058,4
RWDD4,14,0.6040260181643811,183639635,4
TRAPPC11,14,0.5356697933863643,183659267,4
STOX2,14,0.668497069398529,183797692,4
ENPP6,6,0.8510130332111795,184088706,4
IRF2,14,0.6653403654452213,184387729,4
CASP3,14,0.0,184627696,4
PRIMPOL,14,0.47316760769353383,184649667,4
CENPU,5,0.8074071795248015,184694085,4
SLC25A4,5,0.8082848246448557,185143266,4
CFAP97,14,0.6975107990075107,185159665,4
SNX25,9,0.8091787797753383,185204237,4
LRP2BP,14,0.8498230124962354,185363879,4
ANKRD37,1,0.8809401208690739,185396021,4
UFSP2,14,0.5779530689829568,185399537,4
C4orf47,14,0.8285178006860063,185426249,4
CCDC110,14,0.8332267011493424,185445182,4
SORBS2,9,0.8821314382426404,185585444,4
TLR3,2,0.8169987229263268,186069152,4
FAM149A,9,0.8783166132265895,186104419,4
CYP4V2,14,0.7933793344663469,186191567,4
KLKB1,14,0.9350586625564467,186208979,4
FAT1,10,0.8020859921459425,186587794,4
FRG1,12,0.7793315896898594,189940870,4
