# Supplementary material for: Gene Co-Expression in Breast Cancer: A Matter of Distance
Source: Front Oncol. 2021 Nov 17;11:726493. doi: 10.3389/fonc.2021.726493 (PMC8636045; doi:10.3389/fonc.2021.726493)
Supplement: Supplementary Material S13 — Piece-wise permutation p-values of the KS statistics, calculated for all bins obtained in Supplementary Material S8 , in every chromosomal region for each phenotype. [file DataSheet_13.zip › SuppMat10/SuppMat10/Clusters/LumA/LumA-chr5-clusters.tsv]

gname,clusterid,assignmentcost,gstart,chromosome
PLEKHG4B,8,0.8488538727782483,92151,5
CCDC127,11,0.47781435720517496,196871,5
SDHA,11,0.5562608306226476,218241,5
PDCD6,11,0.0,271621,5
AHRR,8,0.873236383991847,321759,5
EXOC3,11,0.38246339710605215,443175,5
SLC9A3,11,0.6710417032207521,470458,5
CEP72,11,0.6097904701449296,612340,5
TPPP,8,0.8202204396364541,659862,5
ZDHHC11B,6,0.8812658980693183,710355,5
ZDHHC11,11,0.8266802607046497,795606,5
BRD9,11,0.5360644184611093,850291,5
TRIP13,11,0.6812049847372568,892884,5
NKD2,4,0.7839590690715326,1008829,5
SLC12A7,7,0.6718766779838018,1050384,5
CLPTM1L,11,0.49459801267770176,1317752,5
LPCAT1,11,0.7081704921555434,1456480,5
MRPL36,11,0.6356100850892028,1798385,5
NDUFS6,11,0.5132501002418536,1801400,5
IRX4,9,0.8683866807504368,1877413,5
IRX2,16,0.8981307052050285,2745845,5
C5orf38,16,0.8004193626196929,2752131,5
IRX1,17,0.7910528289895687,3595832,5
ICE1,11,0.4549742087706711,5420664,5
MED10,11,0.6242598554292531,6371874,5
NSUN2,11,0.5275491713754549,6599239,5
TENT4A,7,0.6039490235948649,6713432,5
C5orf49,7,0.839331828675584,7830378,5
MTRR,7,0.7539440558980839,7851186,5
FASTKD3,7,0.5071865811697989,7859159,5
SEMA5A,5,0.6705790577527824,9035033,5
CCT5,7,0.5075618214220627,10249929,5
CMBL,7,0.7365194853504567,10275875,5
MARCH6,7,0.5398757206683451,10353695,5
ROPN1L,11,0.8503487496629254,10441524,5
ANKRD33B,16,0.8455266500858193,10564070,5
DAP,7,0.6020884504687514,10679230,5
CTNND2,13,0.8843890558581743,10971836,5
DNAH5,7,0.7126799074936928,13690331,5
TRIO,7,0.5836694026337017,14143342,5
OTULINL,10,0.8893367590331125,14581792,5
OTULIN,11,0.6744621600229448,14664664,5
ANKH,6,0.80017095575594,14704800,5
FBXL7,11,0.7192410300527504,15500180,5
ZNF622,7,0.5344211206443861,16451519,5
MYO10,11,0.6543109582367749,16661907,5
BASP1,16,0.7806548178172139,17065598,5
CDH12,10,0.897955075824564,21750673,5
CDH6,16,0.8693760953753051,31193686,5
DROSHA,7,0.3814728114541719,31400497,5
C5orf22,7,0.3778894737543468,31532287,5
PDZD2,10,0.7926860167318686,31639131,5
GOLPH3,7,0.32102948974380796,32124716,5
MTMR12,7,0.40510331265647603,32226994,5
ZFR,7,0.5786149434631053,32354350,5
SUB1,8,0.807530359403114,32531633,5
TARS,7,0.41631215043663283,33440696,5
ADAMTS12,9,0.8453912899191484,33523535,5
AMACR,7,0.5327372967855969,33986165,5
RAI14,7,0.6450443514726434,34656328,5
TTC23L,7,0.6713964463233428,34838833,5
RAD1,7,0.24367227287378224,34905260,5
BRIX1,7,0.0,34915376,5
DNAJC21,7,0.29162854575353203,34929559,5
PRLR,15,0.7689965812648162,35048756,5
SPEF2,7,0.6001662099214036,35617844,5
LMBRD2,7,0.3564091379673201,36098407,5
SKP2,7,0.5182721117736035,36151989,5
NADK2,7,0.5124344709730108,36192589,5
RANBP3L,8,0.8533082615848343,36248434,5
SLC1A3,17,0.7750085121082328,36606355,5
NIPBL,7,0.3047121848040818,36876769,5
CPLANE1,7,0.4881420143025579,37106228,5
NUP155,7,0.2940398362832488,37288137,5
WDR70,7,0.3481153351008125,37379212,5
EGFLAM,4,0.8435388932356419,38258409,5
LIFR,2,0.7200173679525111,38474668,5
OSMR,5,0.7912060464571462,38845858,5
RICTOR,7,0.5321788157257314,38937920,5
FYB1,16,0.0,39105252,5
DAB2,7,0.7890894967272807,39371675,5
TTC33,8,0.805830779491333,40512333,5
PTGER4,16,0.771862347731305,40679915,5
PRKAA1,8,0.8250604452514018,40759379,5
RPL37,7,0.6427048132153015,40825262,5
CARD6,17,0.8623078717380065,40841308,5
PLCXD3,10,0.8362060545281622,41306952,5
OXCT1,8,0.8646699351095612,41730065,5
C5orf51,7,0.42025131666233784,41904188,5
FBXO4,7,0.6138634636259872,41925254,5
CCDC152,14,0.822016734455981,42756818,5
SELENOP,13,0.8182694957638196,42799880,5
ANXA2R,9,0.8494356478340216,43039081,5
ZNF131,7,0.3489421877357154,43065176,5
NIM1K,5,0.835402197012578,43192071,5
HMGCS1,7,0.7278492162612159,43287470,5
CCL28,6,0.756739183081966,43376645,5
TMEM267,7,0.7067451242553786,43444252,5
C5orf34,7,0.7009698930796304,43486709,5
PAIP1,7,0.4852308646151873,43526267,5
NNT,7,0.839367083957145,43602692,5
FGF10,12,0.7723297013336178,44303544,5
MRPS30,2,0.8832776463810434,44808947,5
EMB,17,0.5016463673907798,50396192,5
PARP8,17,0.0,50665899,5
ITGA1,10,0.8872362801091481,52787896,5
PELO,8,0.7377148009312939,52787916,5
ITGA2,4,0.7856740088669406,52989340,5
MOCS2,1,0.8082236624835324,53095679,5
FST,6,0.8417143952244238,53480626,5
NDUFS4,9,0.7368744662095126,53560633,5
ARL15,9,0.7539394155026513,53883942,5
SNX18,9,0.7578314193551299,54517759,5
ESM1,4,0.8324133318115198,54977867,5
GZMA,17,0.9026766343593156,55102646,5
GPX8,15,0.7947665223668628,55160167,5
CCNO,3,0.876609975351501,55231152,5
DHX29,9,0.4721938724495057,55256055,5
MTREX,9,0.5136472312442758,55307989,5
PLPP1,17,0.792492541463593,55424854,5
SLC38A9,9,0.7108695681529033,55625845,5
IL6ST,6,0.7242566159890786,55935095,5
MAP3K1,3,0.8573957537796802,56815549,5
SETD9,9,0.730601558128714,56909260,5
MIER3,15,0.6006081415780243,56919602,5
GPBP1,15,0.5862903857088835,57173948,5
PLK2,4,0.8734866297474697,58453982,5
GAPT,16,0.7608626645371229,58491435,5
RAB3C,12,0.8414675486936448,58582221,5
DEPDC1B,3,0.6111180565428134,60596912,5
ERCC8,9,0.4844875128324736,60873831,5
NDUFAF2,9,0.6873449649350463,60945205,5
SMIM15,15,0.5344220969601691,61157704,5
ZSWIM6,5,0.7915634620226812,61332258,5
KIF2A,9,0.6519408105625978,62306162,5
DIMT1,9,0.47339038759509344,62347284,5
IPO11,9,0.47871950174317945,62403972,5
LRRC70,10,0.8406188567929558,62578819,5
RNF180,2,0.7965612060659617,64165843,5
RGS7BP,16,0.9109092986884587,64506257,5
SREK1IP1,15,0.6476747092516681,64718148,5
CWC27,9,0.6863310386420364,64768930,5
ADAMTS6,14,0.8142370318762953,65148738,5
CENPK,15,0.6700602471877645,65517766,5
PPWD1,9,0.5745654885251394,65563236,5
TRIM23,15,0.5407828041677947,65589690,5
TRAPPC13,15,0.43773307119895155,65625004,5
SHLD3,9,0.7513145535277826,65624765,5
SGTB,15,0.7511039775897621,65665928,5
NLN,9,0.6496825633434843,65722205,5
ERBIN,9,0.5386681490936112,65926475,5
SREK1,15,0.464844812105488,66139971,5
MAST4,15,0.7335605116290892,66596361,5
CD180,6,0.88336330902639,67179613,5
PIK3R1,8,0.8542100939729192,68215756,5
SLC30A5,15,0.0,69093949,5
CCNB1,15,0.5666125134520049,69167135,5
CENPH,9,0.6050511634029545,69189574,5
MRPS36,15,0.5114310740374295,69217760,5
CDK7,15,0.4511108338425517,69234795,5
CCDC125,9,0.603015360998723,69280175,5
AK6,15,0.49937339384686963,69350984,5
TAF9,9,0.5235151784655638,69364743,5
RAD17,9,0.5326804028313727,69369293,5
MARVELD2,15,0.5234815511348547,69415065,5
OCLN,15,0.6900426427760509,69492292,5
GTF2H2C,15,0.6696834071793925,69560208,5
SERF1B,14,0.8217527251085435,70025247,5
SMN2,11,0.8428433145875176,70049612,5
SMN1,9,0.5909809256510856,70925030,5
NAIP,15,0.6835290246696524,70968483,5
GTF2H2,2,0.8555872540896277,71032670,5
BDP1,15,0.672440350629755,71455651,5
MCCC2,4,0.8688778531751862,71587288,5
MAP1B,13,0.8875039267931225,72107234,5
MRPS27,9,0.557310128353373,72219409,5
PTCD2,9,0.5431219826541176,72320367,5
ZNF366,2,0.7661864891459371,72439903,5
TNPO1,15,0.6577148718219947,72816312,5
FCHO2,9,0.6523838253546885,72956041,5
FOXD1,12,0.8594480191017664,73444827,5
BTF3,9,0.6734977596211993,73498408,5
ANKRA2,15,0.5189794480938629,73552190,5
UTP15,9,0.0,73565443,5
ARHGEF28,8,0.7993935148862861,73626158,5
ENC1,15,0.6598108532006352,74627406,5
HEXB,15,0.6580419157197119,74640023,5
GFM2,15,0.6458239256124456,74721206,5
NSA2,9,0.6430292805583763,74766991,5
FAM169A,1,0.0,74777574,5
GCNT4,1,0.7116377804198326,75025346,5
ANKRD31,15,0.775172384751722,75068275,5
HMGCR,15,0.5388614554184994,75336329,5
COL4A3BP,15,0.6736324863664953,75356345,5
POLK,15,0.581834954986393,75511756,5
ANKDD1B,15,0.8324338093076955,75611459,5
POC5,9,0.5922718934929853,75674124,5
SV2C,9,0.8362104589295839,76083383,5
IQGAP2,9,0.7401630250081287,76403285,5
F2R,12,0.7764692590867487,76716126,5
F2RL1,11,0.7386384529848318,76818933,5
AGGF1,9,0.5043428173530714,77029251,5
ZBED3,15,0.8243671900508285,77072072,5
PDE8B,4,0.7999621161849736,77210449,5
WDR41,15,0.7998764117130728,77425970,5
TBCA,15,0.646706965642582,77691166,5
AP3B1,9,0.6529456079510119,78000525,5
SCAMP1,15,0.5581326709757479,78360611,5
LHFPL2,9,0.77719914438301,78485215,5
ARSB,9,0.8288006177399283,78777209,5
JMY,12,0.7672542598861601,79236131,5
HOMER1,9,0.821580851518626,79372636,5
TENT2,15,0.6899414311507781,79612120,5
MTX3,15,0.6160650678313293,79976731,5
SERINC5,15,0.7565321221855836,80111651,5
ZFYVE16,9,0.6240134624924529,80408013,5
FAM151B,15,0.8022678273683441,80487969,5
DHFR,15,0.6352456121673861,80626226,5
MSH3,15,0.682398869140014,80654652,5
RASGRF2,17,0.8262252257645403,80960363,5
ZCCHC9,15,0.6780362241978111,81301587,5
SSBP2,11,0.792651273502794,81413021,5
ATG10,3,0.7718056895741001,81972023,5
RPS23,15,0.7265167210418118,82273320,5
ATP6AP1L,15,0.7675816864137067,82279462,5
TMEM167A,15,0.6262724648246711,83052846,5
XRCC4,15,0.7878097100163718,83077498,5
VCAN,5,0.7513332243017757,83471618,5
HAPLN1,2,0.8418662022695568,83637805,5
EDIL3,2,0.8320052596800446,83940554,5
COX7C,15,0.6714404231339433,86617928,5
RASA1,7,0.8480575792234353,87267888,5
CCNH,8,0.7137340505939336,87318416,5
TMEM161B,9,0.6832743593368217,88189633,5
MEF2C,16,0.7332185399865438,88717117,5
CETN3,15,0.6006362263557303,90392261,5
MBLAC2,15,0.6635920406154807,90458209,5
POLR3G,16,0.7010511438105611,90471748,5
LYSMD3,15,0.5327606514324215,90515611,5
ADGRV1,15,0.8045153873254509,90529344,5
ARRDC3,7,0.8610764465886821,91368631,5
NR2F1,4,0.7307726142282643,93583222,5
FAM172A,15,0.7653153021993642,93617725,5
KIAA0825,15,0.7689262329189923,94152966,5
SLF1,9,0.5835366795338953,94618669,5
MCTP1,11,0.7937283295437205,94703741,5
TTC37,15,0.563103799637873,95461755,5
ARSK,15,0.7796574734983134,95555074,5
RFESD,15,0.7772962923255691,95646754,5
SPATA9,15,0.8291487570383704,95652181,5
RHOBTB3,15,0.8040204478279961,95713522,5
GLRX,15,0.8134428384811885,95751319,5
ELL2,3,0.8824339885607764,95885098,5
CAST,3,0.8372094431301582,96525267,5
ERAP1,2,0.8032758212896869,96760810,5
ERAP2,12,0.855709194218957,96875939,5
LNPEP,15,0.7782926867572395,96935394,5
RIOK2,9,0.46038022231058795,97160867,5
RGMB,15,0.8374707326427651,98768650,5
CHD1,9,0.7296433982668347,98853985,5
FAM174A,15,0.5713050591298077,100535374,5
ST8SIA4,10,0.8174951625244526,100806933,5
SLCO4C1,5,0.7931154072655864,102233986,5
PAM,2,0.823693018002615,102753981,5
GIN1,2,0.6967872516828556,103086000,5
PPIP5K2,15,0.5969501105444617,103120149,5
C5orf30,13,0.0,103258763,5
NUDT12,15,0.7671544843570026,103548855,5
EFNA5,2,0.8250518490563423,107376889,5
FBXL17,15,0.6816978648640488,107859035,5
FER,3,0.7078469536303353,108747841,5
PJA2,15,0.6164778481436106,109334713,5
MAN2A1,8,0.8061164692126667,109689366,5
TMEM232,17,0.8942566949782913,110289233,5
SLC25A46,15,0.6846047006680064,110738136,5
TSLP,13,0.7632021152007002,111070062,5
WDR36,15,0.5445003532686141,111091716,5
CAMK4,9,0.8018424062936098,111223653,5
STARD4,9,0.8800605102258732,111496033,5
NREP,14,0.8762000048029963,111662621,5
EPB41L4A,17,0.8002468550602244,112142441,5
APC,8,0.6522279941847854,112707498,5
SRP19,8,0.6651163032711939,112861188,5
REEP5,9,0.5648641284432894,112876385,5
DCP2,15,0.6815942448803878,112976702,5
MCC,15,0.7314372586549034,113022099,5
YTHDC2,15,0.5568595400692988,113513694,5
PGGT1B,9,0.6448534035406341,115204012,5
CCDC112,9,0.7109083109497962,115267190,5
FEM1C,9,0.7614473516624175,115520908,5
TMED7-TICAM2,9,0.8254038248439587,115578642,5
TMED7,15,0.5631313573994354,115613210,5
ATG12,15,0.623912789417522,115828200,5
AP3S1,15,0.6842892208917166,115841592,5
COMMD10,8,0.6483329951668838,116085016,5
SEMA6A,11,0.8442135543631542,116443616,5
DTWD2,13,0.7429055409599479,118836074,5
DMXL1,15,0.6985048335942432,119037772,5
TNFAIP8,13,0.7126663497824786,119268692,5
HSD17B4,9,0.7731858442862325,119452473,5
PRR16,17,0.8757810432946123,120464300,5
SRFBP1,9,0.5835844237728673,121961961,5
LOX,4,0.8949274302488887,122063195,5
ZNF474,12,0.8964412385816868,122129546,5
SNCAIP,15,0.8958721769391247,122311354,5
SNX2,3,0.7028040008377592,122775079,5
SNX24,3,0.8101554328243461,122843439,5
PPIC,3,0.816232252563089,123023250,5
PRDM6,12,0.8653596629757223,123089241,5
CEP120,8,0.6961896623024671,123344885,5
CSNK1G3,6,0.6479998324067976,123512099,5
ZNF608,17,0.7924846748748764,124636913,5
GRAMD2B,6,0.0,126360132,5
ALDH7A1,3,0.7363554611053245,126531200,5
PHAX,2,0.7560925968415475,126600925,5
LMNB1,3,0.0,126776623,5
MARCH3,16,0.8025491289616123,126867714,5
C5orf63,5,0.7791710364792979,127042558,5
MEGF10,1,0.821987201774915,127290796,5
PRRC1,8,0.5329886230539435,127517609,5
CCDC192,16,0.848889599511079,127703389,5
SLC12A2,3,0.8555728433930218,128083766,5
FBN2,1,0.7978242967597877,128257909,5
SLC27A6,9,0.8616831485469182,128538013,5
ISOC1,2,0.8581777038410254,129094749,5
CHSY3,13,0.8976660557205569,129904465,5
HINT1,15,0.6894083217007512,131159027,5
LYRM7,15,0.6791025938015383,131170944,5
CDC42SE2,3,0.6798556863992206,131245493,5
RAPGEF6,15,0.7584139352240786,131423921,5
FNIP1,8,0.6993585774812725,131641714,5
ACSL6,15,0.8495347291216551,131949973,5
P4HA2,8,0.7043311882981087,132191838,5
PDLIM4,17,0.8455224117222577,132257696,5
SLC22A4,5,0.8084165312049265,132294394,5
SLC22A5,5,0.7001900691566458,132369752,5
IRF1,12,0.8455046676500613,132481609,5
RAD50,9,0.639801249156701,132556019,5
KIF3A,5,0.7320937444957092,132692628,5
CCNI2,5,0.6664740920122757,132747445,5
SEPT8,5,0.5230682434334573,132750819,5
SOWAHA,5,0.5309170494990263,132813587,5
SHROOM1,5,0.0,132822141,5
GDF9,9,0.8740096422102769,132861181,5
UQCRQ,5,0.3313504677003737,132866630,5
LEAP2,5,0.5485482497913908,132872322,5
AFF4,5,0.637532564388108,132875395,5
ZCCHC10,5,0.7386119640564411,132996985,5
HSPA4,9,0.6710764598022684,133052013,5
FSTL4,4,0.845298145568901,133196455,5
C5orf15,15,0.6702892534578505,133955510,5
VDAC1,15,0.7190102626953954,133971871,5
TCF7,16,0.8266862072029845,134114681,5
SKP1,15,0.7265779621951334,134148935,5
PPP2CA,8,0.61235521666233,134194332,5
CDKL3,8,0.6179152830093482,134286350,5
UBE2B,6,0.7468090579160022,134371179,5
CDKN2AIPNL,8,0.7184293991596413,134402065,5
JADE2,15,0.7892472136123818,134524312,5
SAR1B,8,0.5635522476562983,134601149,5
SEC24A,8,0.555203630975579,134648785,5
CAMLG,15,0.5840635972103958,134738548,5
DDX46,9,0.7056594912812171,134758771,5
C5orf24,15,0.5911134127268625,134845680,5
TXNDC15,2,0.6123028313851122,134873803,5
PCBD2,9,0.7434245862852991,134904906,5
CATSPER3,8,0.8470551311334054,134967907,5
H2AFY,8,0.6630503416869757,135333900,5
CXCL14,17,0.6407494977931638,135570679,5
TGFBI,13,0.8622332435753062,136028988,5
SMAD5,15,0.6551108363441074,136132845,5
SPOCK1,17,0.7463036799313509,136975298,5
KLHL3,6,0.8678311405459471,137617500,5
HNRNPA0,3,0.7247784752391512,137745651,5
FAM13B,9,0.6921487212838516,137937960,5
NME5,4,0.8544158194761415,138115175,5
BRD8,2,0.600392092016294,138139766,5
KIF20A,3,0.6451860875637141,138178719,5
CDC23,9,0.6078353403867143,138187650,5
CDC25C,3,0.5457716842869689,138285265,5
FAM53C,8,0.7217383060291729,138331935,5
KDM3B,3,0.6576886880679187,138352685,5
REEP2,6,0.8282320311910127,138439057,5
EGR1,10,0.8720334631114723,138465479,5
ETF1,9,0.5122780011637464,138506095,5
HSPA9,9,0.6243711114790175,138553756,5
CTNNA1,15,0.738926547997499,138610967,5
LRRTM2,11,0.9017399004569753,138868921,5
SIL1,8,0.6308308228732429,138946724,5
MATR3,8,0.7218673754867189,139293648,5
PAIP2,8,0.8171941805351138,139341587,5
SLC23A1,1,0.6790984815915065,139367196,5
MZB1,13,0.849182705337251,139387480,5
SPATA24,2,0.8857156733013677,139396563,5
DNAJC18,10,0.8674915322852739,139408588,5
ECSCR,10,0.7680766838205654,139448560,5
TMEM173,3,0.8454012221540705,139475533,5
UBE2D2,8,0.6836436747487684,139526431,5
CXXC5,8,0.8135358091425706,139647299,5
PSD2,11,0.8302447125531642,139795808,5
NRG2,7,0.8324718063389354,139846779,5
PURA,15,0.7161131839229609,140107777,5
IGIP,15,0.7213319182146551,140125935,5
CYSTM1,15,0.817335273997827,140175156,5
PFDN1,8,0.5764884809573179,140245039,5
HBEGF,2,0.8186200479711032,140332843,5
ANKHD1,7,0.8103089934277719,140401814,5
ANKHD1-EIF4EBP3,5,0.7814537806312718,140401908,5
SRA1,8,0.0,140537340,5
EIF4EBP3,5,0.8332909059678892,140547662,5
APBB3,2,0.6484919414620871,140558268,5
SLC35A4,9,0.7273542689480015,140564828,5
CD14,17,0.8137558250073091,140631728,5
NDUFA2,8,0.47863239557031334,140638740,5
TMCO6,8,0.7596442926467785,140639427,5
IK,2,0.6511041602249827,140647058,5
WDR55,2,0.633741105784938,140664676,5
HARS,8,0.5775801298363266,140673904,5
HARS2,2,0.606160990967889,140691430,5
ZMAT2,2,0.6816274915487024,140698680,5
PCDHA2,9,0.8690282373323404,140794852,5
PCDHA3,9,0.8611872259156559,140801028,5
PCDHA4,17,0.8019641872623902,140806929,5
PCDHA5,14,0.8436858363154158,140821604,5
PCDHA10,1,0.8241132019194165,140855883,5
PCDHA11,17,0.8376253368270051,140868183,5
PCDHA12,1,0.8026237559100934,140875302,5
PCDHAC1,12,0.8529585212336527,140926369,5
PCDHAC2,17,0.8163159255722583,140966470,5
PCDHB2,3,0.7948482647212993,141094578,5
PCDHB3,7,0.8253042938814291,141100473,5
PCDHB4,14,0.8441785068731881,141121799,5
PCDHB5,14,0.8289941680488965,141135218,5
PCDHB6,14,0.8071772011736129,141150022,5
PCDHB7,14,0.5165943954558019,141172619,5
PCDHB8,14,0.6414759188524906,141177790,5
PCDHB16,14,0.5244240112885847,141181399,5
PCDHB9,14,0.2810461821836304,141187127,5
PCDHB10,14,0.0,141192353,5
PCDHB11,14,0.630915200738124,141199582,5
PCDHB12,14,0.5752575298044266,141208697,5
PCDHB13,14,0.7413680929743496,141213919,5
PCDHB14,14,0.5491049787827902,141222932,5
PCDHB15,14,0.815190117536212,141245395,5
TAF7,12,0.8550060345478554,141260225,5
PCDHGA1,12,0.6847101985313739,141330571,5
PCDHGA2,12,0.49962817476204857,141338760,5
PCDHGA3,12,0.0,141343829,5
PCDHGB1,4,0.7383923923020326,141350102,5
PCDHGA4,4,0.0,141355021,5
PCDHGB2,4,0.6868961824558809,141360042,5
PCDHGA5,4,0.5761128133563262,141364232,5
PCDHGB3,12,0.7339146358250346,141370242,5
PCDHGA6,12,0.5626297294208935,141373914,5
PCDHGA7,11,0.8991764618467787,141382739,5
PCDHGB4,17,0.8051792307304563,141387698,5
PCDHGA8,4,0.8459547684397503,141390157,5
PCDHGB5,4,0.8042449703039709,141397987,5
PCDHGA9,1,0.8428368526827554,141402932,5
PCDHGB6,16,0.8632764048275843,141408021,5
PCDHGA10,17,0.8219860391519238,141412987,5
PCDHGB7,1,0.8836672912623108,141417645,5
PCDHGA11,7,0.7927833846424558,141421047,5
PCDHGA12,6,0.8577952586347233,141430507,5
PCDHGC3,11,0.8050948007238232,141475947,5
PCDHGC4,4,0.8085814084369519,141484997,5
PCDHGC5,4,0.6581420167367844,141489121,5
DIAPH1,9,0.7604413440308752,141515016,5
HDAC3,3,0.6760603313690121,141620876,5
RELL2,8,0.8174296522119189,141636950,5
FCHSD1,4,0.7898328364403975,141639302,5
ARAP3,6,0.8064731858487801,141653401,5
PCDH1,3,0.7221975921414823,141853111,5
DELE1,15,0.7246825263111314,141923855,5
PCDH12,10,0.0,141943585,5
RNF14,8,0.5851481491875067,141958328,5
GNPDA1,15,0.7016559664982758,141991749,5
NDFIP1,15,0.6135337503152956,142108779,5
SPRY4,10,0.8062987319972457,142310427,5
FGF1,17,0.776106992046788,142592178,5
ARHGAP26,16,0.839308216787402,142770377,5
NR3C1,2,0.8166383206820579,143277931,5
YIPF5,15,0.6146096308965397,144158162,5
KCTD16,10,0.8211686611873192,144170873,5
PRELID2,3,0.8526315210498653,145471799,5
SH3RF2,9,0.8510251374103944,145936578,5
PLAC8L1,15,0.6980020179736817,146084313,5
LARS,2,0.6199233176982354,146113034,5
RBM27,8,0.6313969397007131,146203605,5
TCERG1,9,0.6716921032540966,146447311,5
PPP2R2B,10,0.8724562332054202,146581146,5
STK32A,16,0.8475009888344232,147234963,5
DPYSL3,10,0.735311013409436,147390808,5
JAKMIP2,11,0.8317152288317728,147585438,5
C5orf46,10,0.8352953294569022,147880726,5
FBXO38,2,0.6710912770962271,148383935,5
ADRB2,3,0.8306367243348793,148825245,5
SH3TC2,1,0.6556181538889806,148923639,5
ABLIM3,6,0.7647874686481659,149141483,5
AFAP1L1,10,0.47542844656886185,149271859,5
GRPEL2,8,0.7082532185898555,149345430,5
PCYOX1L,2,0.8272390689727847,149358037,5
IL17B,17,0.8099846471533253,149371324,5
CSNK1A1,9,0.7393659124241648,149492982,5
ARHGEF37,17,0.8191248234945052,149551947,5
PPARGC1B,6,0.7063879119463908,149730298,5
SLC26A2,11,0.8204349401324619,149960737,5
TIGD6,2,0.6819004754346301,149993118,5
HMGXB3,9,0.7550127196186395,150000046,5
CSF1R,17,0.7566947134168209,150053291,5
PDGFRB,11,0.838221169876191,150113839,5
ARSI,16,0.7817242547282645,150296343,5
TCOF1,2,0.6975523364903964,150357629,5
CD74,11,0.8937813971176738,150400041,5
RPS14,3,0.7845736057699144,150442635,5
NDST1,9,0.7296147366254966,150485818,5
SYNPO,14,0.8092875483998441,150601080,5
RBM22,2,0.6319345182435874,150690792,5
DCTN4,2,0.7157794054440425,150708440,5
SMIM3,6,0.8302440552961634,150777946,5
ZNF300,15,0.8158488700919456,150894392,5
TNIP1,8,0.7545899758113827,151029945,5
ANXA6,8,0.7352695632034169,151100706,5
CCDC69,16,0.8691819821972846,151181052,5
GM2A,9,0.7701684161663876,151212150,5
SLC36A1,7,0.8564716198899978,151437046,5
FAT2,6,0.8542669943501573,151504093,5
SPARC,8,0.8231434840189537,151661096,5
ATOX1,8,0.7960453357588272,151742316,5
G3BP1,3,0.8007352697827794,151771045,5
FAM114A2,15,0.6843829894480831,153990148,5
MFAP3,15,0.704267063087842,154038906,5
GALNT10,9,0.7926660076961141,154190730,5
SAP30L,14,0.7813045857965638,154445997,5
LARP1,15,0.6140394187261373,154712843,5
FAXDC2,11,0.8334108841037262,154818492,5
CNOT8,15,0.6832356649284113,154857553,5
GEMIN5,15,0.61343263287711,154887411,5
MRPL22,9,0.6179068927033144,154941073,5
SGCD,10,0.8085827093929043,155870344,5
HAVCR2,5,0.8766616324105962,157085832,5
MED7,9,0.6359954659732705,157137424,5
CYFIP2,1,0.785633487364491,157266079,5
ADAM19,1,0.8240548819897853,157395534,5
THG1L,3,0.8416709000506888,157731420,5
LSM11,7,0.7665785925489689,157743712,5
CLINT1,2,0.6524003021995799,157785743,5
EBF1,1,0.8438113108165328,158695916,5
RNF145,4,0.7886890065177294,159157409,5
UBLCP1,2,0.657151707933435,159263290,5
ADRA1B,5,0.8522850958376698,159865080,5
TTC1,2,0.5256967434417392,160009113,5
PWWP2A,2,0.6074348357602949,160061801,5
CCNJL,17,0.8896195096095229,160249106,5
C1QTNF2,10,0.8485533193745995,160347751,5
ZBED8,2,0.6623878296824846,160393148,5
SLU7,2,0.5847725289304104,160401641,5
PTTG1,3,0.5188509800430148,160421855,5
ATP10B,11,0.7600938783813257,160563120,5
CCNG1,2,0.668083467254958,163437569,5
NUDCD2,2,0.7296417997874963,163446526,5
HMMR,3,0.6180627019355571,163460203,5
MAT2B,2,0.7591932287412237,163503114,5
TENM2,15,0.853621273922034,167284799,5
WWC1,8,0.6674065584876696,168291651,5
RARS,2,0.4527550924976631,168486451,5
FBLL1,16,0.807877248440044,168529116,5
PANK3,8,0.768266434056716,168548495,5
SLIT3,7,0.8874115805993975,168661733,5
SPDL1,2,0.6056324164264091,169583636,5
DOCK2,16,0.6423801887020059,169637268,5
FOXI1,11,0.8386439272680523,170105897,5
C5orf58,3,0.875905524634284,170232447,5
LCP2,16,0.7982924088694607,170246233,5
KCNIP1,17,0.814767509958885,170353487,5
KCNMB1,6,0.861527954735282,170374671,5
GABRP,8,0.8688813883713659,170763350,5
RANBP17,5,0.8175827116837966,170861870,5
NPM1,2,0.7094669075080757,171387116,5
FBXW11,8,0.7125603695690286,171861549,5
STK10,2,0.7811410998699204,172042079,5
UBTD2,2,0.6878649614562583,172209646,5
SH3PXD2B,3,0.8519346771838521,172325000,5
NEURL1B,16,0.829183942739582,172641266,5
DUSP1,1,0.8996935726182937,172768096,5
ERGIC1,11,0.8078267708886148,172834251,5
RPL26L1,2,0.6399675800321678,172958729,5
ATP6V0E1,8,0.7879084313175861,172983771,5
CREBRF,2,0.673331829763159,173056352,5
BNIP1,8,0.7080227447628671,173144442,5
STC2,8,0.8016106111027861,173314713,5
BOD1,2,0.748703181099776,173607514,5
CPEB4,1,0.775160683184134,173888349,5
MSX2,1,0.8655522139818523,174724582,5
DRD1,15,0.8491924824454867,175440036,5
SFXN1,2,0.7441383095178089,175477062,5
HRH2,8,0.8520269079880693,175658030,5
THOC3,11,0.8195043558493045,175917873,5
SIMC1,2,0.7761370315924594,176238367,5
KIAA1191,2,0.7579478056378917,176346062,5
ARL10,6,0.8667024409236244,176365487,5
NOP16,2,0.6205566262058526,176383938,5
HIGD2A,2,0.8296406762155708,176388751,5
CLTB,2,0.6872111509794452,176392455,5
FAF2,2,0.6642985625204014,176447628,5
RNF44,2,0.7652432324036746,176526712,5
GPRIN1,2,0.7720473546598314,176595802,5
TSPAN17,2,0.6876255778513698,176647387,5
UNC5A,8,0.8629848492462534,176810519,5
UIMC1,2,0.7176913245867363,176905005,5
ZNF346,15,0.7959323383868233,177022696,5
NSD1,2,0.6144801860651741,177133025,5
RAB24,2,0.6960067564808179,177301198,5
MXD3,2,0.7310336105968348,177301461,5
PRELID1,2,0.6259883940171749,177303799,5
LMAN2,2,0.545581132596331,177331567,5
RGS14,15,0.7780682715435673,177357924,5
F12,2,0.7514485519429248,177402140,5
GRK6,2,0.6935618252773301,177403204,5
PRR7,6,0.8267775390670247,177446445,5
DBN1,2,0.7256819789973854,177456608,5
PDLIM7,9,0.8105153080866923,177483394,5
DOK3,17,0.809996280959947,177501907,5
DDX41,2,0.6222546658409589,177511577,5
FAM193B,2,0.7590025605826594,177519789,5
TMED9,2,0.6386956716222645,177592158,5
B4GALT7,2,0.7246184341763797,177600132,5
N4BP3,2,0.7789860872332856,178113532,5
RMND5B,2,0.6292820577099272,178130996,5
NHP2,2,0.6104347334662951,178149460,5
HNRNPAB,2,0.6076073168158953,178204533,5
PHYKPL,2,0.6992020716850185,178208471,5
COL23A1,11,0.8787933544168306,178237618,5
CLK4,2,0.5287104071963479,178602664,5
ZNF354A,2,0.44738833012921364,178711512,5
ZNF354B,2,0.4511461116198221,178859953,5
ZFP2,2,0.717246600606793,178895898,5
ZNF454,12,0.8169843622260896,178941191,5
GRM6,9,0.8253270783849538,178977587,5
ZNF879,10,0.864532320479886,179023752,5
ZNF354C,10,0.8657047080454321,179060415,5
ADAMTS2,3,0.8440239996276142,179110853,5
RUFY1,2,0.6413555518896001,179550554,5
HNRNPH1,2,0.794346619401909,179614178,5
CBY3,3,0.7053731104086283,179678560,5
CANX,2,0.6700936417613939,179678628,5
MAML1,2,0.4990517097344852,179732822,5
MGAT4B,2,0.6774450286002607,179797597,5
SQSTM1,2,0.7359116646487143,179806398,5
MRNIP,2,0.5618306918787594,179835133,5
TBC1D9B,2,0.6168871834800274,179862066,5
RNF130,2,0.7200712563325702,179911651,5
RASGEF1C,4,0.8902964473995375,180100795,5
MAPK9,2,0.6735653385378595,180233143,5
GFPT2,3,0.8662078349258373,180300698,5
CNOT6,2,0.5680874412202405,180494379,5
FLT4,10,0.7022822468828732,180601506,5
MGAT1,2,0.4279546039099561,180784782,5
ZFP62,2,0.0,180847611,5
BTNL9,6,0.7385456291617088,181040225,5
TRIM41,2,0.5605589429225486,181222499,5
RACK1,2,0.5648264019431457,181236909,5
TRIM52,2,0.4604323137363424,181254417,5
