# Supplementary material for: Gene Co-Expression in Breast Cancer: A Matter of Distance
Source: Front Oncol. 2021 Nov 17;11:726493. doi: 10.3389/fonc.2021.726493 (PMC8636045; doi:10.3389/fonc.2021.726493)
Supplement: Supplementary Material S13 — Piece-wise permutation p-values of the KS statistics, calculated for all bins obtained in Supplementary Material S8 , in every chromosomal region for each phenotype. [file DataSheet_13.zip › SuppMat10/SuppMat10/Clusters/LumA/LumA-chr6-clusters.tsv]

gname,clusterid,assignmentcost,gstart,chromosome
DUSP22,2,0.8320079773869152,291630,6
IRF4,11,0.8539218880882472,391752,6
EXOC2,11,0.8291877654084934,485154,6
HUS1B,3,0.8115439401136458,655939,6
FOXF2,10,0.8531564303687191,1389576,6
FOXC1,10,0.8668078368115508,1609915,6
GMDS,13,0.8536994456891409,1623806,6
WRNIP1,3,0.7738341684607424,2765414,6
SERPINB1,11,0.754727469129659,2832332,6
SERPINB9,11,0.8025504347498722,2887270,6
SERPINB6,11,0.7824070925340698,2948159,6
NQO2,11,0.8558601910509397,2987987,6
RIPK1,11,0.7190107686182065,3063991,6
BPHL,11,0.6822949218560881,3118374,6
TUBB2A,6,0.8236100266759268,3153666,6
TUBB2B,14,0.8549302907629415,3224277,6
PSMG4,11,0.7510062812803165,3231403,6
SLC22A23,2,0.8530411260205953,3268962,6
PXDC1,15,0.8389320901416428,3722614,6
FAM50B,3,0.8264478745890973,3849373,6
PRPF4B,15,0.7863777641040637,4021267,6
C6orf201,14,0.7510173283892483,4079206,6
ECI2,14,0.8031064771660025,4115689,6
CDYL,2,0.8791972222649356,4706159,6
RPP40,11,0.7782454350528943,4994732,6
PPP1R3G,11,0.8686067895633524,5084581,6
LYRM4,10,0.8019423698114216,5102593,6
FARS2,16,0.8796070610564586,5261044,6
NRN1,9,0.8462004118793106,5997999,6
LY86,5,0.834860463310836,6588108,6
RREB1,1,0.8453036475183082,7107597,6
SSR1,9,0.7441411253744339,7268306,6
RIOK1,9,0.7248150359149774,7389793,6
DSP,2,0.791046905892966,7541617,6
SNRNP48,10,0.828233914957231,7590198,6
BMP6,12,0.7864787874790472,7726099,6
TXNDC5,2,0.8270242871184654,7881517,6
BLOC1S5-TXNDC5,12,0.8608113886816882,7881522,6
BLOC1S5,7,0.8018718047015196,8013567,6
EEF1E1,9,0.7487292163617263,8073360,6
SLC35B3,6,0.7854446987418909,8411463,6
TFAP2A,3,0.8659573924531679,10393186,6
GCNT2,15,0.7933464645642745,10492223,6
C6orf52,6,0.8113694169407021,10671418,6
PAK1IP1,9,0.4028478224290698,10694972,6
TMEM14C,9,0.4900439778666116,10722915,6
TMEM14B,9,0.6070974365925569,10747759,6
MAK,11,0.7580829255217546,10762723,6
SYCP2L,9,0.8082337114845868,10886831,6
SMIM13,2,0.6700761426990295,11093834,6
ERVFRD-1,8,0.8512540019977262,11102489,6
NEDD9,7,0.9096620963984817,11183298,6
TMEM170B,9,0.6977954584121444,11537749,6
ADTRP,15,0.8573873901581454,11712054,6
HIVEP1,2,0.8720279576874269,12008762,6
EDN1,5,0.8277806197703088,12290361,6
PHACTR1,14,0.8794948394023754,12716805,6
TBC1D7,9,0.5492565020985587,13266542,6
GFOD1,9,0.6941743727744545,13357830,6
SIRT5,9,0.3484833534159495,13574529,6
NOL7,9,0.24812027890828936,13615335,6
RANBP9,9,0.5596412845126857,13621498,6
MCUR1,9,0.3196245370211329,13786557,6
RNF182,16,0.8812734704535083,13924446,6
CD83,10,0.8040997568874109,14117256,6
JARID2,9,0.2671548410909139,15246069,6
DTNBP1,9,0.18336911262213573,15522801,6
MYLIP,9,0.5974026678645534,16129086,6
ATXN1,9,0.8288365070796977,16299112,6
STMND1,4,0.2204785690847415,17102258,6
CAP2,9,0.2967784390020253,17393505,6
FAM8A1,9,0.11116242010549182,17600302,6
NUP153,9,0.0,17615035,6
KIF13A,9,0.33932968191615054,17759183,6
NHLRC1,9,0.2637389426395276,18120440,6
TPMT,9,0.20708934323298334,18128311,6
KDM1B,9,0.09465358680219527,18155329,6
DEK,9,0.06308378321888841,18223860,6
RNF144B,9,0.10471727539766351,18387350,6
ID4,2,0.7966672696739088,19837370,6
MBOAT1,9,0.2597722777832633,20102145,6
E2F3,9,0.5718247078579927,20401879,6
CDKAL1,9,0.7006444893723867,20534457,6
SOX4,8,0.821626868232023,21592768,6
MRS2,12,0.5730194897071679,24402908,6
ALDH5A1,12,0.8543126200182403,24494852,6
KIAA0319,10,0.8930995074564826,24544104,6
TDP2,12,0.5723383823568153,24649979,6
ACOT13,9,0.6553401966674253,24667035,6
C6orf62,1,0.7104606546769288,24704861,6
GMNN,9,0.7765941073920243,24774931,6
CARMIL1,11,0.8094658055479301,25279078,6
TRIM38,12,0.7185374573715553,25962802,6
HIST1H1C,1,0.8248858222445915,26055787,6
HFE,13,0.8826946507619984,26087281,6
HIST1H2AC,13,0.7573562579092169,26124145,6
HIST1H3E,9,0.6797848636452211,26224199,6
HIST1H2BH,7,0.8085505346273991,26251651,6
BTN3A2,12,0.8769691398182351,26365159,6
BTN2A2,9,0.8001253112119155,26383096,6
BTN3A1,10,0.8343865987932192,26402237,6
BTN3A3,8,0.841436468807548,26440472,6
BTN2A1,10,0.8017040113910149,26457904,6
HMGN4,12,0.7540493849663451,26538366,6
ABT1,12,0.5164498404085863,26596953,6
ZNF322,12,0.6127295604557064,26634383,6
HIST1H4I,1,0.7645634460417501,27138588,6
HIST1H2BK,12,0.8197344234789032,27146418,6
PRSS16,16,0.8191727869574509,27247701,6
ZNF391,1,0.8200008631521982,27374615,6
ZNF184,12,0.7165157080743318,27450743,6
HIST1H4K,3,0.8075933763274386,27831216,6
HIST1H2BN,10,0.7935202092908241,27837760,6
ZNF165,12,0.7966183064566186,28080568,6
ZSCAN16,1,0.5694122387116587,28124609,6
ZKSCAN8,1,0.5981135710682408,28141883,6
ZSCAN9,1,0.695845705747058,28224886,6
ZKSCAN4,10,0.7502025277363333,28241697,6
NKAPL,2,0.7435082521837565,28259320,6
ZSCAN26,10,0.7228957568861001,28267010,6
PGBD1,11,0.8209933433777661,28281572,6
ZSCAN31,4,0.7942648224028331,28324693,6
ZKSCAN3,1,0.6858552747177669,28349947,6
ZSCAN12,1,0.8572135947612278,28378955,6
ZSCAN23,3,0.9048723862197663,28431930,6
ZBED9,15,0.8656436114725905,28570535,6
TRIM27,1,0.5934167417474423,28903002,6
ZNF311,6,0.7775091851882363,28994785,6
GABBR1,1,0.7477587523311224,29555629,6
HLA-F,3,0.7953228840398403,29722775,6
HLA-G,9,0.9000348416185032,29826967,6
HLA-A,15,0.8630117257671365,29941260,6
ZNRD1,1,0.6658689887306382,30058899,6
PPP1R11,1,0.6060140705179333,30066709,6
RNF39,1,0.7498569759299862,30070266,6
TRIM31,1,0.8203561121315347,30102897,6
TRIM26,1,0.5730933151262124,30184455,6
TRIM39,1,0.5979674049704973,30326479,6
RPP21,1,0.5627028473246035,30345131,6
HLA-E,2,0.774043380437121,30489509,6
GNL1,10,0.7136644221823311,30541377,6
PRR3,1,0.7278223664352488,30556886,6
ABCF1,1,0.5296598951297345,30571393,6
PPP1R10,14,0.8739807230004164,30600413,6
MRPS18B,1,0.5389921639672239,30617840,6
ATAT1,1,0.6406889005175467,30626842,6
C6orf136,1,0.5068172429673407,30647039,6
DHX16,10,0.590844300761078,30653119,6
PPP1R18,14,0.8304524636165226,30676389,6
NRM,2,0.7604962759527704,30688047,6
MDC1,1,0.5562083173740571,30699807,6
TUBB,1,0.7120180509973801,30720352,6
FLOT1,1,0.5750800052751048,30727709,6
IER3,2,0.7992446906365716,30743199,6
DDR1,1,0.6838696239226356,30876421,6
GTF2H4,2,0.7560131856533266,30908207,6
VARS2,1,0.6585987087805053,30908242,6
PSORS1C1,11,0.8487353773704288,31114750,6
CCHCR1,1,0.7045847140947075,31142439,6
TCF19,10,0.7810499354077731,31158547,6
POU5F1,14,0.8982024063191933,31164337,6
HLA-C,5,0.8762211355313587,31268749,6
HLA-B,4,0.8695811962085281,31269491,6
MICA,13,0.7270444384350838,31399784,6
MICB,10,0.8391732577608346,31494881,6
DDX39B,1,0.5564512713939979,31530219,6
ATP6V1G2,1,0.8132954257140801,31544462,6
NFKBIL1,1,0.6642998683530641,31546870,6
TNF,9,0.7708868505514581,31575565,6
LST1,5,0.0,31586124,6
NCR3,11,0.9035987926809894,31588895,6
AIF1,5,0.5241041050025312,31615217,6
PRRC2A,1,0.41379556257621186,31620720,6
BAG6,1,0.0,31639028,6
APOM,1,0.7220719406289025,31652416,6
C6orf47,1,0.6430923020489671,31658298,6
GPANK1,1,0.5260232046912333,31661228,6
CSNK2B,1,0.3500097294318253,31665236,6
LY6G5B,1,0.6116199953100669,31670167,6
LY6G5C,1,0.5654897178879598,31676684,6
ABHD16A,1,0.6054122038855501,31686955,6
MPIG6B,15,0.7820240376991012,31718594,6
LY6G6C,12,0.8052783315003578,31718648,6
DDAH2,1,0.656001252001559,31727038,6
CLIC1,1,0.5985041331932773,31730581,6
MSH5,1,0.6527508211554702,31739677,6
MSH5-SAPCD1,1,0.6446617205544154,31740020,6
SAPCD1,1,0.5756437344084824,31762996,6
VWA7,1,0.6841360448189282,31765590,6
VARS,1,0.45779830081460127,31777518,6
LSM2,1,0.5880551735231416,31797396,6
HSPA1L,7,0.8930879797853662,31809619,6
HSPA1A,16,0.8408814320841902,31815464,6
HSPA1B,10,0.8407125203508159,31827738,6
NEU1,1,0.6749898449902006,31857659,6
SLC44A4,10,0.7865911399065084,31863192,6
EHMT2,1,0.41759454405375196,31879759,6
C2,12,0.8677567687172459,31897785,6
ZBTB12,1,0.6919638626609887,31899607,6
CFB,14,0.79868902577963,31945650,6
NELFE,1,0.5174366965775994,31952087,6
SKIV2L,1,0.4643249586937094,31959117,6
DXO,1,0.5692974897060744,31969810,6
STK19,1,0.5802309327531247,31971091,6
C4A,5,0.8457864867359023,31982057,6
C4B,2,0.8646997341063232,32014795,6
CYP21A2,7,0.882114699425072,32038327,6
TNXB,3,0.8274330537885308,32041153,6
ATF6B,1,0.5350825023684238,32115264,6
FKBPL,1,0.6735842148753062,32128707,6
PRRT1,1,0.6640997210210866,32148359,6
PPT2,1,0.5344429659893942,32153441,6
PPT2-EGFL8,12,0.6653098111387015,32153845,6
EGFL8,1,0.6728867884557468,32164595,6
AGPAT1,1,0.604472057010918,32168212,6
RNF5,1,0.63019294396733,32178405,6
AGER,1,0.7793465844277812,32180968,6
PBX2,1,0.5659151270744561,32184733,6
GPSM3,1,0.84349766557243,32190766,6
NOTCH4,13,0.7900655479499521,32194843,6
HLA-DRA,8,0.34497466340573935,32439878,6
HLA-DRB5,9,0.7791334826500174,32517353,6
HLA-DRB1,8,0.5019332645097503,32578769,6
HLA-DQA1,8,0.5815731533761466,32628179,6
HLA-DQB1,9,0.829686562155591,32659467,6
HLA-DQB2,5,0.6107086415547804,32756098,6
HLA-DOB,8,0.838169924957126,32812763,6
TAP2,1,0.7484380781475588,32821833,6
PSMB8,9,0.6782670230643485,32840717,6
PSMB9,9,0.8113861731563174,32844136,6
TAP1,9,0.7632640786726557,32845209,6
HLA-DMB,8,0.0,32934629,6
HLA-DMA,8,0.27389599260688835,32948613,6
BRD2,9,0.5906683089537845,32968594,6
HLA-DOA,8,0.5384145217344398,33004182,6
HLA-DPA1,8,0.5201497745016541,33064569,6
HLA-DPB1,8,0.413289590361854,33075990,6
COL11A2,9,0.8080286329314055,33162681,6
RXRB,9,0.4751267345454191,33193588,6
SLC39A7,9,0.3809797893106689,33200445,6
HSD17B8,1,0.7115103339513871,33204655,6
RING1,9,0.5393645688003572,33208500,6
VPS52,1,0.5191879694436534,33250272,6
RPS18,10,0.67501949480876,33272075,6
B3GALT4,11,0.798296042421379,33277132,6
WDR46,1,0.6176303143894981,33279108,6
PFDN6,10,0.6296647489561273,33289302,6
RGL2,1,0.5947763021007336,33291654,6
TAPBP,10,0.7036796178183959,33299694,6
ZBTB22,2,0.6653739314395167,33314406,6
DAXX,1,0.7069953442888088,33318558,6
KIFC1,10,0.7951843980873256,33391823,6
PHF1,1,0.5958372759865196,33410399,6
CUTA,1,0.6661118575577437,33416442,6
SYNGAP1,1,0.7728273888364083,33419661,6
BAK1,2,0.7546707944936119,33572547,6
ITPR3,1,0.6564992521092194,33620365,6
UQCC2,1,0.6905159724218524,33694293,6
LEMD2,12,0.6484623251738897,33771202,6
HMGA1,1,0.6882012986978833,34236873,6
SMIM29,3,0.7529947626294491,34246381,6
NUDT3,1,0.7310291067247066,34279679,6
RPS10,10,0.6916548940442165,34417454,6
PACSIN1,1,0.8150328025215083,34466061,6
SPDEF,14,0.810644304602243,34537802,6
SNRPC,10,0.5833681170446036,34757505,6
UHRF1BP1,2,0.6996001580497316,34792015,6
TAF11,2,0.0,34877462,6
ANKS1A,2,0.589370862053523,34889255,6
SCUBE3,11,0.8883062590971667,35213956,6
ZNF76,3,0.5141682558508855,35258909,6
DEF6,10,0.6970414789804937,35297818,6
PPARD,10,0.6167607116697562,35342558,6
FANCE,1,0.7078826213219779,35452356,6
RPL10A,10,0.8334654811741011,35468401,6
TEAD3,2,0.6740894605347123,35473597,6
TULP1,8,0.8068574087004673,35497874,6
ARMC12,11,0.796578338084935,35737032,6
SRPK1,10,0.628765978747183,35832966,6
SLC26A8,13,0.8226155673076039,35943514,6
MAPK14,3,0.699079327806463,36027677,6
MAPK13,3,0.6684146218068159,36127809,6
BRPF3,3,0.6513061042519652,36196744,6
ETV7,13,0.8042688801874185,36354091,6
KCTD20,3,0.5861120418012193,36442767,6
STK38,10,0.678516920048279,36493892,6
SRSF3,10,0.8011349445010091,36594353,6
CDKN1A,15,0.9173368555183163,36676460,6
RAB44,15,0.8798543967320722,36697826,6
CPNE5,4,0.6106035558382366,36740775,6
PPIL1,11,0.6099047348625657,36854827,6
C6orf89,3,0.0,36871870,6
PI16,6,0.8282168035196208,36948263,6
MTCH1,3,0.4772959444692847,36968141,6
FGD2,16,0.8529776596996109,37005646,6
PIM1,3,0.857118012104335,37170152,6
TMEM217,10,0.8740430390914974,37212178,6
TBC1D22B,3,0.6335012026163345,37257772,6
RNF8,10,0.7140947668077726,37353979,6
CMTR1,3,0.47635881091539123,37433219,6
CCDC167,3,0.7201294230682509,37482938,6
MDGA1,16,0.8677335162354037,37630679,6
ZFAND3,2,0.6694430284259274,37819727,6
BTBD9,3,0.6984013471551045,38168451,6
GLO1,10,0.6093620870948058,38675925,6
GLP1R,10,0.7631567289824024,39048781,6
SAYSD1,10,0.49743472853343407,39104063,6
KCNK5,10,0.7196650158830595,39188971,6
KCNK17,8,0.8467878656140844,39299001,6
KIF6,7,0.7793704618328017,39329990,6
DAAM2,2,0.7612680548426729,39792298,6
MOCS1,2,0.8215809250754111,39899578,6
UNC5CL,6,0.8362664125309889,41026895,6
OARD1,3,0.7279327602324726,41033627,6
NFYA,10,0.5771724432519465,41072945,6
TREML1,9,0.3542191641998623,41149342,6
TREM2,10,0.8155771687044637,41158506,6
FOXP4,11,0.7391631916754787,41546426,6
MDFI,2,0.8824723042908815,41636882,6
TFEB,1,0.752677513422506,41683978,6
FRS3,10,0.7130688270900747,41770176,6
PRICKLE4,10,0.7193919691828237,41780762,6
USP49,11,0.6636540547807721,41789896,6
MED20,10,0.4839789203238305,41905354,6
BYSL,10,0.47969597632682626,41921499,6
CCND3,11,0.7532664822900423,41934933,6
TAF8,10,0.6345917115698284,42050513,6
C6orf132,10,0.7097596293641533,42101119,6
GUCA1B,12,0.9100002925494179,42183284,6
MRPS10,10,0.6437899754786254,42206807,6
TRERF1,10,0.8045120582552565,42224931,6
UBR2,10,0.0,42564062,6
TBCC,10,0.5397040616814235,42744481,6
BICRAL,10,0.5640898280835837,42746958,6
RPL7L1,10,0.5640771694163949,42879618,6
C6orf226,11,0.0,42890265,6
CNPY3,10,0.6171558589161759,42929192,6
PEX6,10,0.6325815881655031,42963865,6
PPP2R5D,10,0.5545189073103429,42984553,6
MEA1,10,0.4744285484851367,43011143,6
KLHDC3,10,0.559095396800648,43014103,6
RRP36,10,0.5669083329300231,43021623,6
CUL7,10,0.5515858906273081,43037617,6
KLC4,10,0.6340701657288702,43040777,6
MRPL2,10,0.6070176548076944,43054029,6
PTK7,10,0.8464131998417468,43076307,6
SRF,10,0.6822299553686226,43171269,6
CUL9,10,0.5835665327005,43182184,6
DNPH1,3,0.7681137795389132,43225629,6
TTBK1,11,0.8885120633502837,43243481,6
CRIP3,3,0.8477121510758051,43299710,6
ZNF318,10,0.6829277550455362,43307134,6
ABCC10,10,0.5940204315268403,43427366,6
DLK2,16,0.8360828757393101,43450352,6
TJAP1,10,0.5601111127055776,43477523,6
LRRC73,1,0.7397939142470216,43506969,6
POLR1C,10,0.5318071071578354,43509702,6
YIPF3,10,0.5147504973475403,43511832,6
XPO5,1,0.47901757369296416,43522334,6
POLH,10,0.6949810657237923,43576150,6
GTPBP2,12,0.4717420127057521,43605316,6
MAD2L1BP,12,0.0,43629540,6
RSPH9,1,0.7966745975492089,43645036,6
MRPS18A,12,0.366599017106492,43671303,6
VEGFA,12,0.786229406348061,43770184,6
MRPL14,12,0.3971588024036874,44113451,6
TMEM63B,12,0.4641058676482678,44126914,6
CAPN11,1,0.8782327920781119,44158811,6
SLC29A1,12,0.647687207733848,44219505,6
HSP90AB1,12,0.7613816721739279,44246166,6
SLC35B2,12,0.4939903969955166,44254096,6
NFKBIE,12,0.5743529383156915,44258166,6
TMEM151B,4,0.9026261438593529,44270466,6
TCTE1,9,0.6221274920025264,44278734,6
AARS2,12,0.5409437514224129,44298731,6
CDC5L,12,0.3581648974799252,44387706,6
SUPT3H,12,0.5824529927382394,44809317,6
RUNX2,2,0.8157347087937469,45328157,6
ENPP4,12,0.7079885764669385,46129989,6
ENPP5,12,0.8536820304257903,46159185,6
RCAN2,8,0.8517890597305856,46220736,6
CYP39A1,10,0.8133737963156576,46549580,6
SLC25A27,5,0.8371686869951779,46652915,6
TDRD6,5,0.8221704386201266,46687875,6
ADGRF5,2,0.8582531020698051,46852522,6
ADGRF1,5,0.8282963648541294,46997708,6
TNFRSF21,2,0.8724927883289674,47231532,6
CD2AP,12,0.5979686767166975,47477789,6
PTCHD4,6,0.8529024432369545,47878028,6
CENPQ,12,0.6456957644110439,49463370,6
C6orf141,1,0.7970522143806461,49550646,6
TFAP2B,15,0.8032315282920224,50818723,6
MCM3,12,0.6275825819231391,52264009,6
PAQR8,3,0.805122034295135,52361421,6
EFHC1,12,0.5944077678250005,52362123,6
TRAM2,12,0.7000155790210162,52497408,6
TMEM14A,3,0.7471605267436685,52671113,6
GSTA4,11,0.7856249168105542,52977948,6
ICK,1,0.6548825512499259,53001279,6
FBXO9,3,0.673677359766071,53051991,6
ELOVL5,1,0.8577399733416979,53267398,6
GCLC,12,0.7854502441029454,53497341,6
LRRC1,12,0.60958294008407,53794497,6
FAM83B,6,0.8239665266408132,54846771,6
HMGCLL1,13,0.0,55434369,6
BMP5,13,0.7893306091517704,55753653,6
COL21A1,3,0.867830287614745,56056590,6
DST,10,0.8160924724235845,56457987,6
BEND6,11,0.8478645910749916,56955107,6
KIAA1586,10,0.7599187283976562,57046532,6
ZNF451,12,0.5346225420966442,57086844,6
BAG2,3,0.810536975128763,57172326,6
RAB23,13,0.8480601815301135,57186992,6
PRIM2,12,0.6107103423548539,57314805,6
FKBP1C,11,0.8664894189354897,63211446,6
PTP4A1,1,0.7904147345241056,63521746,6
PHF3,12,0.5804140681958168,63635820,6
EYS,12,0.7720694391378856,63719980,6
ADGRB3,1,0.9034400226063183,68635282,6
LMBRD1,6,0.7493067063315568,69672757,6
FAM135A,8,0.7624253523373457,70412941,6
SDHAF4,6,0.6989744713174302,70566917,6
SMAP1,7,0.799019447254676,70667776,6
B3GAT2,2,0.8809555488570926,70856679,6
OGFRL1,11,0.8309859275682558,71288811,6
KHDC1,7,0.7072721659425214,73241314,6
DDX43,16,0.8801290247354338,73394828,6
CGAS,6,0.7469818489490561,73413515,6
MTO1,6,0.5068770832434493,73461578,6
EEF1A1,6,0.817347229152223,73515750,6
SLC17A5,6,0.6563346916752806,73593379,6
CD109,15,0.7747232636263004,73695785,6
COL12A1,6,0.7081359971502437,75084326,6
COX7A2,6,0.4769678909380577,75237675,6
TMEM30A,6,0.4857525999143465,75252924,6
SENP6,6,0.0,75601509,6
MYO6,6,0.5023067981206258,75749192,6
IMPG1,6,0.664544923097282,75921114,6
MEI4,6,0.7620644184053247,77650274,6
IRAK1BP1,7,0.7799711272689561,78867551,6
PHIP,6,0.6713515418645333,78934419,6
HMGN3,6,0.6139575471244744,79201245,6
LCA5,3,0.8662490034047019,79484991,6
SH3BGRL2,16,0.840061916004038,79631329,6
ELOVL4,5,0.8541994416992876,79914814,6
TTK,6,0.6114705514679899,80003887,6
BCKDHB,6,0.6844297781452768,80106647,6
TENT5A,10,0.7632280162783399,81491439,6
IBTK,6,0.5934440775570005,82169986,6
TPBG,6,0.6430174459644125,82363206,6
UBE3D,2,0.8586325838996149,82892390,6
DOP1A,6,0.5362777388551485,83067666,6
PGM3,6,0.6160554341876279,83161150,6
RWDD2A,6,0.6859053127107514,83193357,6
PRSS35,8,0.8228661580279465,83512534,6
CYB5R4,6,0.6025351980897126,83859656,6
MRAP2,14,0.7785082124021974,84033772,6
CEP162,6,0.5555186240518415,84124241,6
TBX18,16,0.8279114219981476,84687351,6
NT5E,12,0.8119330830231392,85449584,6
SNX14,6,0.5651817227248312,85505496,6
SYNCRIP,6,0.5794502909936061,85607785,6
ZNF292,6,0.7568146705407907,87152833,6
SMIM8,6,0.794566953800561,87322583,6
C6orf163,7,0.7277648441028011,87344813,6
CFAP206,1,0.8866916956670334,87407972,6
SLC35A1,6,0.6382169203026924,87470623,6
RARS2,6,0.6536333060603159,87513938,6
ORC3,7,0.5774642374097096,87590067,6
AKIRIN2,6,0.6276871394115443,87674860,6
CNR1,6,0.812846644028548,88139864,6
RNGTT,15,0.6799105029489889,88609897,6
PNRC1,15,0.7773795112946265,89080751,6
SRSF12,10,0.8331958715470944,89095959,6
PM20D2,5,0.8967726609906242,89146055,6
GABRR2,10,0.8993493439488828,89257208,6
UBE2J1,7,0.8343238704617111,89326625,6
RRAGD,6,0.8285321567468965,89364636,6
ANKRD6,15,0.8093812385030866,89433152,6
LYRM2,6,0.5800704323498134,89568144,6
MDN1,15,0.6766405700562245,89642498,6
CASP8AP2,6,0.5146071253492714,89829894,6
BACH2,12,0.8930636143940651,89926528,6
MAP3K7,15,0.8033016028933444,90513573,6
EPHA7,3,0.8404133550596957,93240020,6
MANEA,15,0.7441488243037536,95577535,6
FUT9,2,0.8278469151745673,96015974,6
UFL1,15,0.5724437121800953,96521595,6
GPR63,11,0.9099942808588575,96794125,6
NDUFAF4,15,0.6556381839979055,96889315,6
KLHL32,15,0.8036866270805947,96924620,6
MMS22L,15,0.7298550087316635,97142161,6
FBXL4,15,0.6681708269190938,98868535,6
FAXC,15,0.6962338223237663,99271168,6
COQ3,15,0.7293679948684926,99369401,6
PNISR,14,0.6551602664792067,99398050,6
USP45,15,0.6300494568875159,99432379,6
TSTD3,6,0.6984239723233719,99520693,6
CCNC,7,0.5576185584638128,99542387,6
ASCC3,15,0.49952954742124833,100508194,6
GRIK2,15,0.8047668220053423,101181257,6
HACE1,15,0.30089625954535726,104728094,6
PREP,15,0.3661468092952026,105273220,6
ATG5,15,0.0,106045423,6
PRDM1,6,0.8794316170607638,105993463,6
CRYBG1,15,0.5292997557398849,106360808,6
RTN4IP1,15,0.3077071476676342,106571971,6
QRSL1,15,0.32390701776336484,106629578,6
CD24,7,0.6998689914589238,106969831,6
C6orf203,7,0.31644610682746144,107028199,6
BEND3,15,0.6800920339972488,107065182,6
PDSS2,7,0.24591821027731808,107152562,6
SOBP,1,0.8781998971791771,107490106,6
SCML4,12,0.8521911536791328,107702154,6
SEC63,7,0.3221644338909124,107867756,6
OSTM1,7,0.44805346558718095,108041409,6
SNX3,7,0.24624402184462124,108211222,6
AFG1L,7,0.45888861143250803,108294894,6
FOXO3,7,0.3602922147577574,108559835,6
ARMC2,7,0.34760762289537306,108848416,6
SESN1,15,0.5048001915864413,108986437,6
CEP57L1,7,0.3903703047502064,109095110,6
CD164,7,0.5670112876156006,109366514,6
PPIL6,7,0.45738807664688486,109390215,6
SMPD2,15,0.5426205295332713,109440724,6
MICAL1,15,0.6756924057667175,109444062,6
ZBTB24,7,0.3155725237491237,109462594,6
AK9,7,0.31586934181562265,109492856,6
FIG4,7,0.4279924861785479,109691312,6
WASF1,7,0.4977488578568926,110099819,6
CDC40,7,0.0,110180141,6
METTL24,15,0.7690452206904985,110245928,6
DDO,7,0.6783563400318862,110391771,6
CDK19,7,0.5912098360721529,110609978,6
AMD1,7,0.7756941601856279,110874770,6
GTF3C6,7,0.3961067417926891,110958706,6
RPF2,7,0.39832168487794406,110982015,6
MFSD4B,7,0.6090083655368015,111259348,6
REV3L,7,0.39376986052417806,111299028,6
TRAF3IP2,7,0.523813209991743,111555381,6
FYN,4,0.8302585292369942,111660332,6
TUBE1,15,0.4747123592146567,112070663,6
FAM229B,7,0.46555325765457,112087591,6
LAMA4,3,0.8428683043626025,112108757,6
MARCKS,3,0.8722475290362639,113857345,6
HDAC2,7,0.4056653769667715,113933028,6
FRK,15,0.8521125195953034,115931149,6
NT5DC1,14,0.7371584869426346,116100851,6
TSPYL4,7,0.6240703806638156,116249961,6
DSE,4,0.8280760361981776,116254173,6
TSPYL1,7,0.5269644027572817,116267760,6
CALHM6,5,0.8113815771850165,116461370,6
CALHM5,6,0.7821610412419154,116511639,6
RWDD1,7,0.38948505927267973,116571409,6
RSPH4A,10,0.8441146969833989,116616479,6
ZUP1,7,0.4079109768919791,116635618,6
KPNA5,14,0.0,116681187,6
FAM162B,4,0.8169722657009305,116752197,6
DCBLD1,11,0.8071970601453509,117453817,6
GOPC,7,0.4364212352559663,117560269,6
NUS1,7,0.29163056184162217,117675469,6
CEP85L,7,0.7992232695090516,118460772,6
MCM9,7,0.3460702025414054,118813442,6
ASF1A,7,0.4284726120528479,118894152,6
FAM184A,15,0.603112700609332,118959763,6
MAN1A1,5,0.8970657556444703,119177205,6
TBC1D32,15,0.55431278442024,121079494,6
GJA1,6,0.7934541088953075,121435595,6
HSF2,15,0.5777654421064449,122399546,6
SERINC1,15,0.5755472091895315,122443351,6
PKIB,15,0.8377357641991046,122471917,6
SMPDL3A,7,0.7865014468923334,122789049,6
CLVS2,4,0.8651226728319582,122996235,6
NKAIN2,9,0.754136237163639,123804141,6
RNF217,7,0.8624244142408519,124962545,6
TPD52L1,2,0.7564409659495864,125119049,6
HDDC2,7,0.7626402049998504,125219962,6
HEY2,10,0.885399708027494,125747664,6
NCOA7,14,0.8305052688583419,125781161,6
HINT3,14,0.6267735949739945,125956770,6
TRMT11,7,0.8041144612917002,125986479,6
CENPW,15,0.7736942687394831,126340174,6
RSPO3,10,0.9005709972082275,127118671,6
RNF146,1,0.760377433409887,127266610,6
ECHDC1,8,0.8228521310165635,127288712,6
THEMIS,10,0.8189230750259476,127708072,6
PTPRK,12,0.8641900373406805,127968779,6
LAMA2,5,0.8380303568784541,128883141,6
ARHGAP18,6,0.885474212509961,129576132,6
L3MBTL3,11,0.8127307664498201,130013699,6
SAMD3,13,0.819126837451272,130144315,6
TMEM200A,1,0.885174346120546,130365734,6
EPB41L2,2,0.8129837601220543,130839347,6
AKAP7,6,0.7605725308687874,131135467,6
ARG1,7,0.7828955585856513,131573144,6
MED23,16,0.7169887976457059,131573966,6
ENPP1,6,0.8886947092117732,131808016,6
MOXD1,16,0.847825779495851,132296055,6
STX7,15,0.7018025847348548,132445867,6
VNN1,15,0.7450216900824999,132680849,6
SLC18B1,8,0.8180342356502093,132769370,6
RPS12,7,0.8038975381064581,132814569,6
TBPL1,15,0.784591835129497,133952170,6
SLC2A12,2,0.8452982676432728,133988697,6
SGK1,3,0.9029922272635502,134169246,6
ALDH8A1,3,0.8399657506504755,134917393,6
HBS1L,16,0.6846996197366502,134960378,6
MYB,6,0.8176700748215506,135181308,6
AHI1,14,0.8364431988686833,135283532,6
PDE7B,4,0.8526663798628906,135851701,6
MTFR2,16,0.71054628954361,136231024,6
BCLAF1,16,0.6661878535720602,136256627,6
MAP7,6,0.6557610367738355,136342281,6
MAP3K5,8,0.8537681283777582,136557046,6
PEX7,15,0.8169644579731735,136822564,6
IL20RA,1,0.7417851939109771,136999971,6
IFNGR1,15,0.8215577203150503,137197484,6
TNFAIP3,8,0.8530995640212085,137867214,6
PERP,16,0.8918858367150827,138088505,6
ARFGEF3,16,0.6648408671129307,138161939,6
HEBP2,16,0.6116249219480077,138403531,6
NHSL1,8,0.8596314621389471,138422043,6
GVQW2,2,0.7584911428984811,138725211,6
CCDC28A,16,0.7823397257391607,138773509,6
ECT2L,15,0.8593023843308962,138795926,6
REPS1,16,0.7330246468634056,138903493,6
ABRACL,16,0.8542745392132496,139028745,6
HECA,16,0.7955489115791899,139135080,6
CITED2,11,0.8426056290008457,139371807,6
VTA1,16,0.5437031093345034,142147162,6
ADGRG6,2,0.9241205091636948,142301854,6
HIVEP2,10,0.8374892699392744,142751469,6
AIG1,16,0.7881233726402253,143060496,6
ADAT2,9,0.8921359459290603,143422832,6
PEX3,16,0.5730162225679063,143450805,6
FUCA2,15,0.8403306367690342,143494811,6
PHACTR2,6,0.871300981914461,143536845,6
LTV1,16,0.6923177634433999,143843338,6
PLAGL1,4,0.8823271302808583,143940300,6
SF3B5,16,0.6693015986328857,144094881,6
STX11,3,0.844752906153758,144150526,6
UTRN,14,0.800440276339477,144285701,6
EPM2A,16,0.7712332394837972,145382535,6
FBXO30,14,0.7493119912298968,145793502,6
SHPRH,16,0.5619581211904441,145864245,6
GRM1,10,0.9065345438550486,146027646,6
RAB32,14,0.7541096816095513,146543833,6
STXBP5,16,0.8379317086778686,147204425,6
SAMD5,4,0.0,147508690,6
SASH1,7,0.8630162000897816,148272304,6
UST,2,0.8766065894760985,148747030,6
TAB2,16,0.7050367318783075,149218641,6
PPIL4,16,0.7027928619129857,149504733,6
GINM1,16,0.5771711534223823,149566294,6
KATNA1,16,0.6552915506448687,149594873,6
LATS1,16,0.5763593751064865,149658153,6
NUP43,16,0.6339624907566377,149724315,6
PCMT1,16,0.6808180760097498,149749443,6
LRP11,16,0.710796789981757,149818798,6
RAET1E,11,0.7586253355798944,149883375,6
RAET1G,11,0.8510826080082868,149916878,6
ULBP2,11,0.8344653614669113,149942014,6
ULBP3,2,0.8421816205315089,150061053,6
PLEKHG1,8,0.8784768179187402,150599883,6
MTHFD1L,2,0.8123461171623318,150865549,6
AKAP12,2,0.8138376225402023,151239967,6
ZBTB2,16,0.7723060161015547,151364115,6
RMND1,16,0.811127856049751,151404762,6
ARMT1,3,0.876853034612596,151452258,6
CCDC170,12,0.873387615647646,151494017,6
ESR1,2,0.8260723528623823,151656691,6
SYNE1,5,0.867877786123112,152121684,6
MYCT1,1,0.8977990117734667,152697895,6
VIP,13,0.8515460591007892,152750797,6
FBXO5,16,0.6075484585560181,152970519,6
MTRF1L,16,0.592671712685166,152987362,6
RGS17,16,0.8710209073018791,153004459,6
IPCEF1,2,0.8478903488686584,154154496,6
CNKSR3,10,0.8780416857897544,154387515,6
SCAF8,16,0.0,154733325,6
TIAM2,16,0.7309976471437202,154832697,6
TFB1M,16,0.6386688921385753,155256134,6
CLDN20,4,0.8004481603248595,155264013,6
ARID1B,16,0.48584399976758597,156776020,6
TMEM242,16,0.5858980363577,157289386,6
ZDHHC14,16,0.7143528920170144,157381133,6
SNX9,16,0.6146278468100002,157700387,6
SYNJ2,16,0.6521629279957408,157981863,6
SERAC1,16,0.6048813348926143,158109519,6
GTF2H5,16,0.5540869650763587,158168350,6
TULP4,16,0.6857452943702588,158232236,6
TMEM181,15,0.7794497125951625,158536436,6
DYNLT1,16,0.5482495157810372,158636474,6
SYTL3,6,0.7718200810298126,158650014,6
EZR,16,0.6207569763387362,158765741,6
RSPH3,16,0.6357982209720353,158972871,6
TAGAP,10,0.812065950773192,159034468,6
SOD2,16,0.8701153635405879,159679119,6
WTAP,16,0.56504625350091,159725585,6
ACAT2,16,0.7323941655551297,159760328,6
TCP1,16,0.6114494446695569,159778498,6
MRPL18,16,0.592086331376855,159789812,6
IGF2R,16,0.6821458798107984,159969099,6
SLC22A1,2,0.8063483408396162,160121815,6
MAP3K4,16,0.7009099014112141,160991727,6
AGPAT4,4,0.856304694171336,161129967,6
PRKN,6,0.8109684336562731,161347417,6
PACRG,3,0.8777817805547822,162727132,6
QKI,5,0.8667610151481663,163414000,6
PDE10A,15,0.8563606326640321,165327287,6
SFT2D1,15,0.8098370430928747,166319728,6
MPC1,16,0.6920085772106546,166364919,6
RPS6KA2,7,0.8453575510726855,166409364,6
RNASET2,14,0.8206060437655911,166929504,6
FGFR1OP,16,0.74674637490269,166999317,6
AFDN,6,0.76050960426267,167826922,6
DACT2,12,0.8693423784693253,168292830,6
SMOC2,4,0.8854694139459279,168441151,6
THBS2,4,0.9053841056080951,169215780,6
WDR27,16,0.6589588557412285,169457212,6
C6orf120,4,0.7748007858177297,169702190,6
PHF10,16,0.7779006804397458,169703902,6
TCTE3,11,0.7630624410888232,169740109,6
ERMARD,16,0.5915641543129275,169751622,6
DLL1,5,0.8594329365837212,170282206,6
FAM120B,16,0.5955913208641295,170290703,6
PSMB1,16,0.5019798927305206,170535120,6
TBP,16,0.5408850275658832,170554302,6
PDCD2,16,0.5510828164650177,170575295,6
