# Supplementary material for: Gene Co-Expression in Breast Cancer: A Matter of Distance
Source: Front Oncol. 2021 Nov 17;11:726493. doi: 10.3389/fonc.2021.726493 (PMC8636045; doi:10.3389/fonc.2021.726493)
Supplement: Supplementary Material S13 — Piece-wise permutation p-values of the KS statistics, calculated for all bins obtained in Supplementary Material S8 , in every chromosomal region for each phenotype. [file DataSheet_13.zip › SuppMat10/SuppMat10/Clusters/LumA/LumA-chr7-clusters.tsv]

gname,clusterid,assignmentcost,gstart,chromosome
FAM20C,9,0.7724946350588577,192571,7
PDGFA,9,0.7877924408817601,497258,7
PRKAR1B,11,0.7791822972790269,549197,7
DNAAF5,11,0.5132021856089908,726699,7
SUN1,11,0.5680963607119933,816615,7
GET4,11,0.6796076038834354,876554,7
ADAP1,8,0.8627019704690126,897900,7
COX19,11,0.5953551206445185,898778,7
C7orf50,11,0.599949490949112,996986,7
GPR146,16,0.8151839947876753,1044546,7
GPER1,18,0.847356343050273,1082208,7
ZFAND2A,11,0.7545023731885698,1152071,7
MICALL2,11,0.693241711614849,1428465,7
INTS1,11,0.5991803409751519,1470277,7
MAFK,11,0.6925951178279136,1530702,7
TMEM184A,11,0.7373520811866201,1542235,7
PSMG3,11,0.3487544480840734,1567330,7
ELFN1,16,0.8861406461223928,1688119,7
MAD1L1,11,0.4947038246728168,1815793,7
MRM2,11,0.409957451907212,2234231,7
NUDT1,11,0.5254555376454229,2242222,7
SNX8,11,0.6152951579344377,2251770,7
EIF3B,11,0.42185175037230527,2354086,7
CHST12,8,0.7517507487467426,2403588,7
LFNG,11,0.7486760074547265,2512529,7
BRAT1,11,0.4635880307062,2537810,7
IQCE,11,0.6245039618805137,2558972,7
TTYH3,18,0.754746064605909,2631986,7
GNA12,11,0.6204679642380918,2728105,7
CARD11,13,0.7782078714340068,2906141,7
SDK1,11,0.799131446842605,3301252,7
FOXK1,11,0.7282486438684725,4682295,7
AP5Z1,11,0.49802685105835665,4775615,7
RADIL,9,0.6731312401784209,4797055,7
RBAK,11,0.3730900772059633,5045821,7
WIPI2,11,0.41850702616700497,5190196,7
TNRC18,11,0.6438460453418218,5306790,7
FBXL18,11,0.7092077463934264,5431335,7
ACTB,14,0.6508810007186353,5527148,7
FSCN1,9,0.8077018128457603,5592816,7
RNF216,11,0.532465403023018,5620047,7
CCZ1,11,0.6575392216460483,5898725,7
PMS2,11,0.47553968784380485,5970925,7
AIMP2,11,0.5293713671239824,6009255,7
EIF2AK1,11,0.4587049748868991,6022247,7
ANKRD61,11,0.7666165585433501,6031376,7
USP42,11,0.4308053048103797,6104884,7
CYTH3,11,0.7650002882095281,6161776,7
FAM220A,11,0.0,6329411,7
RAC1,11,0.44538050094965687,6374527,7
DAGLB,11,0.4132402403181761,6409126,7
KDELR2,11,0.5105150351800598,6445953,7
GRID2IP,1,0.8822999850493857,6497462,7
ZDHHC4,11,0.6424892574588763,6577434,7
C7orf26,11,0.37910935135110335,6590021,7
ZNF853,10,0.8055955368138195,6615610,7
ZNF316,11,0.46240012151635135,6637318,7
ZNF12,11,0.3664632771872056,6688433,7
CCZ1B,11,0.6799212838268238,6794134,7
C1GALT1,11,0.8327995716684491,7156934,7
COL28A1,13,0.6996784851060712,7356203,7
MIOS,11,0.5058066807488557,7566875,7
RPA3,11,0.5512832513983158,7636518,7
UMAD1,11,0.6361442678662408,7640711,7
GLCCI1,11,0.7960712146641986,7968796,7
ICA1,17,0.7417328956215334,8113184,7
NDUFA4,4,0.7012675861531906,10931943,7
PHF14,11,0.6646722073283867,10973336,7
THSD7A,5,0.8385923893362801,11370365,7
TMEM106B,4,0.5955762064544707,12211270,7
VWDE,11,0.8850469670856804,12330885,7
ARL4A,18,0.0,12686856,7
ETV1,13,0.8332863964602341,13891229,7
AGMO,10,0.627538600418633,15200317,7
MEOX2,8,0.8291606703779016,15611212,7
SOSTDC1,12,0.8565213294808623,16461481,7
ANKMY2,4,0.654116543837087,16599779,7
BZW2,4,0.6950785191324733,16646131,7
TSPAN13,4,0.7415959094078339,16753755,7
AHR,3,0.8448540253531693,16916359,7
SNX13,4,0.6051895616765098,17790761,7
HDAC9,18,0.8150521697360463,18086949,7
TWISTNB,4,0.7233824115889362,19695461,7
MACC1,4,0.7709035744616528,20134655,7
ITGB8,4,0.8271667119337452,20330702,7
ABCB5,8,0.8427026648096563,20615207,7
SP4,4,0.7273809202102743,21428043,7
DNAH11,17,0.8860521058517096,21543039,7
CDCA7L,3,0.6835025892045912,21900899,7
RAPGEF5,3,0.7130379218270564,22118236,7
STEAP1B,15,0.8312524757507745,22419444,7
TOMM7,3,0.5801010382774088,22812628,7
FAM126A,5,0.8409251580065581,22889371,7
KLHL7,3,0.7078662037305914,23105758,7
NUPL2,3,0.5535013209304704,23181841,7
GPNMB,13,0.7825869718904943,23235967,7
MALSU1,4,0.6666189163995577,23298739,7
TRA2A,4,0.6168458324166695,23504780,7
CCDC126,3,0.8583960356961515,23597382,7
FAM221A,4,0.7803101509948572,23680130,7
STK31,18,0.8539486108803478,23710203,7
MPP6,5,0.8221587287111727,24573268,7
GSDME,10,0.8302499211691216,24698355,7
OSBPL3,4,0.8324903478250061,24796540,7
CYCS,4,0.508580396326877,25120091,7
C7orf31,12,0.8323373094634853,25134692,7
NFE2L3,15,0.7282230711186397,26152198,7
HNRNPA2B1,4,0.7498997925913269,26173057,7
CBX3,4,0.5254028566725263,26201162,7
SNX10,13,0.8748635294513558,26291895,7
SKAP2,6,0.366266524638038,26667068,7
HOXA1,6,0.7419967611255569,27093313,7
HOXA2,6,0.14292368736879202,27100354,7
HOXA3,6,0.14911869088835594,27106184,7
HOXA4,6,0.6587061487495698,27128507,7
HOXA5,6,0.09115648055457815,27141052,7
HOXA6,6,0.06810637812892595,27145396,7
HOXA7,6,0.0,27153716,7
HOXA9,6,0.08665446503678897,27162438,7
HOXA13,4,0.7692788524683499,27193503,7
HIBADH,4,0.6378257941242815,27525442,7
TAX1BP1,4,0.5813003368646393,27739331,7
JAZF1,18,0.805700333350698,27830573,7
CREB5,2,0.8618780172431009,28299321,7
TRIL,3,0.8300103782401447,28953358,7
CPVL,8,0.7438161211439571,28995235,7
CHN2,3,0.8019585367622242,29146569,7
PRR15,4,0.8374603216036612,29563835,7
WIPF3,17,0.8401236636360616,29806486,7
SCRN1,7,0.7438396162883751,29920104,7
FKBP14,3,0.7211435773045705,30010587,7
PLEKHA8,3,0.7557119229848964,30027404,7
MTURN,17,0.7971843269450755,30134986,7
ZNRF2,4,0.5741758714378898,30284597,7
NOD1,4,0.6687723035153059,30424527,7
GGCT,4,0.5477643630198454,30496621,7
GARS,4,0.6160378741723342,30594838,7
CRHR2,8,0.8696967203294479,30651942,7
INMT,8,0.8982967230449007,30697985,7
MINDY4,17,0.8608831756973188,30771417,7
AQP1,8,0.8522159704664529,30911694,7
ADCYAP1R1,14,0.8149270963741917,31052461,7
PDE1C,7,0.7676227081390137,31751179,7
LSM5,3,0.4565168669780295,32485338,7
AVL9,3,0.3649899065043807,32495426,7
KBTBD2,3,0.3993084149478211,32868172,7
FKBP9,3,0.5939835262691218,32957404,7
NT5C3A,3,0.6738120533738515,33014114,7
RP9,3,0.5418188036546797,33094797,7
BBS9,3,0.6204111362381711,33129244,7
BMPER,1,0.6360304475542351,33904308,7
DPY19L1,16,0.8534995794007738,34928876,7
HERPUD2,3,0.3177307573491681,35632659,7
SEPT7,3,0.3528113461578216,35800932,7
EEPD1,3,0.8058749693790153,36153254,7
KIAA0895,3,0.6263265145010257,36324221,7
AOAH,8,0.0,36512949,7
ELMO1,2,0.7159457595823349,36854361,7
GPR141,6,0.8344614362367179,37683796,7
NME8,6,0.8376015744149258,37848597,7
STARD3NL,4,0.5676018561409466,38178222,7
VPS41,3,0.5846524549202521,38722974,7
YAE1,3,0.3679015779830459,39566385,7
RALA,3,0.5520135153218609,39623565,7
CDK13,3,0.0,39950121,7
MPLKIP,3,0.4060761013285338,40126023,7
SUGCT,14,0.7601373424790603,40134977,7
INHBA,14,0.0,41667168,7
GLI3,9,0.7907564051794511,41960949,7
C7orf25,4,0.6793018276516531,42908726,7
PSMA2,4,0.49183226213321396,42916861,7
MRPL32,4,0.38335109270784506,42932376,7
HECW1,10,0.8128228983354173,43112629,7
STK17A,10,0.0,43582758,7
COA1,4,0.5689668860852108,43608456,7
BLVRA,10,0.6770117357009378,43758680,7
MRPS24,4,0.8370130789036527,43866558,7
URGCP,4,0.29878089835637756,43875894,7
UBE2D4,4,0.6364685970758057,43926436,7
SPDYE1,4,0.5768889890181893,43997897,7
DBNL,4,0.4363112721110326,44044640,7
POLM,4,0.41371508047841543,44072062,7
AEBP1,17,0.7434135576913747,44104345,7
POLD2,4,0.42878005699669897,44114681,7
YKT6,4,0.4269327828947642,44200968,7
NUDCD3,4,0.2898860554070276,44379119,7
NPC1L1,4,0.7445645776761487,44512535,7
DDX56,4,0.0,44565417,7
TMED4,4,0.4661957214180159,44577894,7
OGDH,4,0.45873165124139237,44606572,7
ZMIZ2,4,0.4644327161013474,44748581,7
PPIA,4,0.4339002410424925,44796680,7
H2AFV,4,0.5158561191691509,44826791,7
PURB,4,0.28805111721718824,44876293,7
MYO1G,12,0.8020560240637775,44962662,7
CCM2,4,0.5012411935495514,44999475,7
NACAD,11,0.8237885801005898,45080437,7
TBRG4,4,0.2994184191909095,45100100,7
RAMP3,2,0.79139602876912,45157791,7
IGFBP3,6,0.8590480653360361,45912245,7
TNS3,13,0.8450258673373859,47275154,7
PKD1L1,18,0.850008406854457,47740202,7
HUS1,3,0.5987376754024317,47963288,7
UPP1,9,0.42030326114597893,48088628,7
IKZF1,13,0.757797284460786,50304068,7
FIGNL1,4,0.5946388998349936,50444128,7
GRB10,3,0.7733120256945666,50590063,7
COBL,11,0.8515775002256695,51016212,7
SEC61G,11,0.6198448456342587,54752250,7
EGFR,1,0.7170965202707668,55019017,7
LANCL2,4,0.6795493811232922,55365448,7
VOPP1,4,0.8253804476999166,55436056,7
ZNF713,15,0.8307115055749223,55887456,7
NIPSNAP2,4,0.6364748683048898,55951793,7
MRPS17,4,0.6449700190323799,55951877,7
PSPH,4,0.7575227859675748,56011051,7
CCT6A,4,0.538125247081523,56051685,7
SUMF2,11,0.7399841580151767,56064002,7
CHCHD2,4,0.6996251186053539,56101573,7
NUPR2,9,0.8042094824574864,56114681,7
ZNF727,16,0.8613665950521097,64045434,7
ZNF736,5,0.8279497609828284,64307459,7
ZNF680,4,0.8611070661922668,64519878,7
ZNF107,1,0.806927436212573,64666083,7
ZNF138,5,0.8074077409890714,64794388,7
ZNF117,1,0.7989116399543467,64971776,7
ERV3-1,10,0.8491339291617233,64990356,7
ZNF92,10,0.8032762071424795,65373799,7
VKORC1L1,16,0.6527418654745607,65873074,7
GUSB,16,0.6619174341211683,65960684,7
ASL,16,0.7122527858177684,66075798,7
CRCP,16,0.4423361818977717,66114604,7
TPST1,8,0.8552179816809522,66205317,7
KCTD7,3,0.8206053920283481,66628767,7
RABGEF1,7,0.7724760437605745,66682164,7
TMEM248,16,0.6302090679115216,66921225,7
SBDS,16,0.5365433491570051,66987680,7
TYW1,16,0.5258545398197344,66995173,7
AUTS2,17,0.8340124512182542,69598296,7
GALNT17,18,0.5763100068272076,71132144,7
CALN1,15,0.7518048899180335,71779491,7
TYW1B,4,0.8042980074573528,72558744,7
POM121,16,0.5355155321704894,72879365,7
NSUN5,16,0.456033359307924,73302517,7
FZD9,5,0.812792866292271,73433783,7
BAZ1B,16,0.0,73440406,7
BCL7B,16,0.3000694270984213,73536356,7
TBL2,16,0.4884782600992017,73567533,7
VPS37D,16,0.6432853870513245,73667831,7
DNAJC30,16,0.5365699275933933,73680969,7
BUD23,16,0.46583534124580805,73683025,7
STX1A,16,0.6038711892691981,73699206,7
ABHD11,16,0.536916313858729,73736094,7
CLDN3,16,0.7600887486743108,73768997,7
CLDN4,16,0.5782320046630898,73799542,7
METTL27,5,0.8611195588502689,73834590,7
ELN,15,0.8618210827917364,74027789,7
LIMK1,16,0.7754301102340712,74082933,7
EIF4H,16,0.34397164103347666,74174245,7
LAT2,13,0.0,74199652,7
RFC2,16,0.4060483426503232,74231499,7
CLIP2,3,0.8559185863377189,74289475,7
GTF2IRD1,16,0.8166291645549538,74453790,7
GTF2I,16,0.5784170553965925,74650231,7
NCF1,10,0.8578930412895981,74773962,7
GTF2IRD2,16,0.7667068691863718,74796144,7
CASTOR2,15,0.8474875696098056,74964818,7
RCC1L,16,0.7119726165435256,75027122,7
GTF2IRD2B,16,0.777542933887253,75092396,7
TRIM73,11,0.8398833645290807,75395063,7
POM121C,16,0.6157548551522951,75416786,7
SPDYE5,16,0.8414021206321872,75493625,7
HIP1,16,0.8135156209229282,75533298,7
RHBDD2,16,0.6991373368271592,75842602,7
POR,12,0.742874151366566,75899200,7
TMEM120A,14,0.8519110442367033,75986831,7
STYXL1,17,0.7525246322579351,75996338,7
MDH2,12,0.6986154438718345,76048051,7
SRRM3,16,0.8234696966803251,76201896,7
HSPB1,5,0.6896139649944396,76302673,7
YWHAG,16,0.6334028182381191,76326799,7
SSC4D,8,0.9002916662251303,76389334,7
ZP3,17,0.7646200280286976,76397518,7
DTX2,17,0.6886001668045041,76461676,7
UPK3B,15,0.7631904957535975,76510428,7
POMZP3,18,0.8563623483891458,76609986,7
CCDC146,5,0.7924339840536171,77122434,7
FGL2,7,0.7460187137955618,77193369,7
GSAP,12,0.7582921633728396,77310751,7
PTPN12,5,0.7405043390755057,77537295,7
RSBN1L,17,0.6703960193331518,77696459,7
TMEM60,17,0.7415261558392068,77793728,7
PHTF2,10,0.8014520667053279,77798792,7
MAGI2,2,0.8680167504725107,78017055,7
CD36,9,0.0,80369575,7
SEMA3C,14,0.776803410028332,80742538,7
HGF,4,0.8699274699024759,81699010,7
CACNA2D1,5,0.8731854916464613,81946444,7
PCLO,16,0.756548353981289,82754012,7
SEMA3E,10,0.8921932202330911,83363238,7
SEMA3A,6,0.9131397622097644,83955777,7
SEMA3D,9,0.809367347851818,84995553,7
KIAA1324L,10,0.8133065170537164,86876906,7
DMTF1,17,0.7477356405314067,87152361,7
TMEM243,3,0.8931665624370573,87196160,7
CROT,17,0.7388587523603921,87345681,7
ABCB4,4,0.8771398861086612,87401697,7
ABCB1,14,0.6681408252096956,87503633,7
RUNDC3B,5,0.8574582374952344,87627548,7
SLC25A40,5,0.7310775860545852,87833568,7
DBF4,9,0.7125056360024085,87876216,7
ADAM22,9,0.849175093506593,87934143,7
SRI,17,0.7827779723836717,88205118,7
STEAP4,7,0.9104933307857063,88270892,7
STEAP1,5,0.8283099025085746,90154456,7
STEAP2,18,0.8569989224914387,90167590,7
CFAP69,5,0.7550275292695009,90245174,7
GTPBP10,5,0.7349742834661959,90335223,7
CLDN12,9,0.7343010889877343,90383721,7
CDK14,10,0.8207492534278316,90466424,7
FZD1,2,0.7878673659959209,91264364,7
MTERF1,17,0.7312235592293862,91692008,7
AKAP9,1,0.7922940953985846,91940867,7
CYP51A1,17,0.8232970633052318,92112153,7
KRIT1,17,0.5846390954628224,92198969,7
ANKIB1,5,0.7083391358341503,92245974,7
GATAD1,5,0.6428772778348366,92447482,7
ERVW-1,9,0.8798034047591845,92468380,7
PEX1,5,0.7123060387852926,92487020,7
RBM48,5,0.6734050490294334,92528773,7
FAM133B,17,0.6927652753880817,92560793,7
CDK6,13,0.9013254789333665,92604921,7
SAMD9,11,0.8038523982100755,93099513,7
SAMD9L,8,0.8212733862351216,93130056,7
VPS50,17,0.8605767165787452,93232340,7
CALCR,10,0.8486237797940481,93424487,7
GNG11,10,0.8332009937744987,93921699,7
BET1,17,0.737011036185812,93962762,7
COL1A2,5,0.8175472838915129,94394561,7
CASD1,5,0.8359834886166617,94509219,7
SGCE,16,0.9034031652387302,94524204,7
PEG10,1,0.8355784666484013,94656325,7
PPP1R9A,10,0.8597510187099494,94907202,7
PON2,15,0.804311646484777,95404862,7
DYNC1I1,3,0.6696790582420991,95772506,7
SLC25A13,17,0.7016513378050436,96120220,7
SEM1,5,0.6534504543992188,96481626,7
DLX6,18,0.7485528614595632,97005553,7
DLX5,13,0.8128815012453221,97020396,7
SDHAF3,7,0.8333713526909732,97116590,7
ASNS,5,0.7507801889359753,97851677,7
LMTK2,5,0.6023939568146026,98106862,7
TECPR1,6,0.6802933646105205,98214624,7
BRI3,5,0.7251100773210901,98252379,7
BAIAP2L1,5,0.6446918437177331,98291650,7
TRRAP,5,0.5734015168675084,98877933,7
SMURF1,5,0.6225734555736758,99027438,7
ARPC1A,5,0.4629421550772701,99325898,7
ARPC1B,4,0.7999740792422079,99374249,7
PDAP1,5,0.503347550341251,99392048,7
BUD31,5,0.4329204193915839,99408641,7
PTCD1,5,0.6582764084989132,99416739,7
CPSF4,5,0.4817719226758924,99438922,7
ATP5MF,5,0.5386039367213136,99448475,7
ZNF789,5,0.6781203002870567,99472890,7
ZNF394,17,0.44617075028470843,99473877,7
ZKSCAN5,17,0.5583195760114947,99504651,7
FAM200A,17,0.5830955479383735,99546300,7
ZNF655,17,0.7060049493468059,99558406,7
TMEM225B,5,0.7212931184997611,99598267,7
ZSCAN25,17,0.5459527843316377,99616946,7
CYP3A7,4,0.7802395127339825,99684957,7
TRIM4,5,0.5913667810754324,99876958,7
GJC3,5,0.7302675198621682,99923269,7
AZGP1,6,0.78161199290984,99966720,7
ZKSCAN1,17,0.6866274397623119,100015572,7
ZSCAN21,5,0.6134306564132908,100049774,7
ZNF3,5,0.532758243349547,100064033,7
COPS6,5,0.0,100088969,7
MCM7,5,0.4862248588834478,100092728,7
AP4M1,5,0.583911063266233,100101549,7
TAF6,5,0.430537799488907,100107070,7
CNPY4,15,0.7496899825476209,100119634,7
MBLAC1,5,0.7658297202727027,100126785,7
LAMTOR4,5,0.655144676507473,100148907,7
GAL3ST4,8,0.8034325241820853,100159244,7
GPC2,15,0.7479262797755672,100169606,7
STAG3,5,0.7555992687468374,100177563,7
CASTOR3,5,0.8134191674995827,100200653,7
PVRIG,5,0.8559498871576996,100218241,7
SPDYE3,5,0.6285563315586697,100307702,7
PILRB,17,0.8211643163695669,100352176,7
PILRA,7,0.7707485122913871,100367530,7
ZCWPW1,5,0.7868842137081536,100400826,7
MEPCE,5,0.6674938899208502,100428790,7
PPP1R35,5,0.578987465279301,100435282,7
C7orf61,11,0.8428946683607967,100456620,7
TSC22D4,5,0.6424097999413914,100463359,7
NYAP1,10,0.8594261103591502,100483927,7
AGFG2,5,0.723162898613662,100539203,7
LRCH4,5,0.5666816765109782,100574011,7
FBXO24,5,0.7261585137371911,100583982,7
PCOLCE,6,0.7800549277034974,100602363,7
MOSPD3,5,0.521541504028098,100612102,7
TFR2,2,0.8330304455641138,100620416,7
GNB2,5,0.5174006519715928,100673567,7
GIGYF1,5,0.6015263803244564,100679507,7
POP7,5,0.6537801547315638,100706121,7
EPO,17,0.820861217638537,100720468,7
EPHB4,5,0.8037539830183192,100802565,7
SLC12A9,5,0.5581972341483084,100826820,7
TRIP6,11,0.8952586301787208,100867387,7
SRRT,5,0.6747196532934896,100875103,7
UFSP1,15,0.7631436092584075,100888721,7
MUC3A,2,0.8061243076557972,100949534,7
TRIM56,5,0.5931564691195778,101085481,7
SERPINE1,16,0.8191973241503212,101127089,7
AP1S1,5,0.5840427542800873,101154456,7
PLOD3,5,0.6523432704068297,101205977,7
ZNHIT1,5,0.6391051767538707,101218165,7
CLDN15,5,0.7872559054539383,101232092,7
FIS1,5,0.5871772795981426,101239458,7
IFT22,5,0.472073736399665,101310906,7
CUX1,5,0.7269224196028289,101815904,7
SH2B2,13,0.828626744885815,102285091,7
SPDYE6,5,0.7619766664941054,102347206,7
PRKRIP1,5,0.5529467051226511,102363872,7
ORAI2,11,0.8358723620052771,102433106,7
ALKBH4,17,0.6812691821713448,102456238,7
LRWD1,5,0.5457291515085925,102464956,7
POLR2J,5,0.6389313257242981,102473118,7
POLR2J3,5,0.7371017849614852,102537918,7
SPDYE2,5,0.778594020378867,102551232,7
RASA4,12,0.8337437842931024,102573807,7
FAM185A,5,0.6768296232097216,102748971,7
FBXL13,15,0.0,102813230,7
LRRC17,7,0.8006662000464301,102913000,7
ARMC10,5,0.5392234366673894,103074881,7
NAPEPLD,15,0.6603790452271809,103099776,7
PMPCB,5,0.3976382600442183,103297435,7
DNAJC2,5,0.5531630180537361,103312289,7
PSMC2,5,0.49642008713241115,103344254,7
SLC26A5,7,0.7390303132096323,103352730,7
RELN,7,0.0,103471784,7
ORC5,5,0.6138679073029126,104126341,7
KMT2E,5,0.6163458651164542,105014190,7
SRPK2,17,0.6204803543616855,105110704,7
PUS7,5,0.6482614910467629,105439661,7
RINT1,5,0.5662537726580354,105532169,7
EFCAB10,15,0.779681845984836,105565120,7
ATXN7L1,5,0.631158989990062,105605067,7
CDHR3,8,0.8910748713521204,105876796,7
SYPL1,1,0.5797906611537407,106090503,7
NAMPT,5,0.7281446719920353,106248298,7
CCDC71L,17,0.7872659323456821,106654360,7
PIK3CG,13,0.7921279375506334,106865278,7
PRKAR2B,10,0.8751500559987373,107044705,7
HBP1,17,0.584476168019479,107168961,7
COG5,5,0.6263773812560791,107201555,7
DUS4L,17,0.6094944226081359,107563484,7
BCAP29,5,0.7270319944252148,107579977,7
SLC26A4,13,0.8824482791158659,107660828,7
CBLL1,5,0.6034290774304514,107743949,7
DLD,5,0.6298110570523068,107891162,7
LAMB1,11,0.8340842678621214,107923799,7
PNPLA8,17,0.6562426962647198,108470417,7
THAP5,17,0.7886961159311768,108554543,7
DNAJB9,9,0.7514383786534171,108569867,7
IMMP2L,5,0.7627803815564163,110663051,7
LRRN3,7,0.8380035647571997,111091006,7
DOCK4,12,0.8711206433256686,111726110,7
ZNF277,17,0.6769634949594998,112206588,7
IFRD1,15,0.7960185630632116,112422968,7
TMEM168,17,0.7444758825746434,112762382,7
BMT2,17,0.609046967965724,112819147,7
GPR85,1,0.8000224765227759,113078331,7
SMIM30,7,0.8616576549579018,113116718,7
FOXP2,10,0.7889776611843654,114086327,7
MDFIC,17,0.8843673239082748,114922154,7
TFEC,10,0.8533423845079416,115935148,7
TES,15,0.759484046579552,116210506,7
CAV2,7,0.7806620560304044,116287380,7
CAV1,10,0.7674053921012616,116525001,7
MET,11,0.8695359483657153,116672196,7
CAPZA2,5,0.7321913992760336,116811070,7
ST7,14,0.8565798885133857,116953238,7
CTTNBP2,13,0.8411358688707251,117710651,7
LSM8,5,0.8047444226597961,118184144,7
ANKRD7,9,0.8154456209464219,118214669,7
KCND2,10,0.7442638428199428,120273175,7
TSPAN12,2,0.8160496647161295,120787320,7
ING3,5,0.6675131225047912,120950763,7
FAM3C,12,0.7208580490001305,121348878,7
PTPRZ1,17,0.8566239859202562,121873089,7
AASS,5,0.7767035876032695,122073549,7
CADPS2,8,0.9239470326617872,122318411,7
IQUB,15,0.8384860702756348,123452193,7
NDUFA5,17,0.6785493438505306,123536997,7
WASL,5,0.6790281518640109,123681943,7
GPR37,9,0.7587058192240352,124745997,7
POT1,12,0.7001682221479084,124822386,7
GRM8,7,0.8692984858375395,126438598,7
ZNF800,5,0.6072710597759193,127346790,7
GCC1,17,0.5905780773471387,127580628,7
ARF5,5,0.5292099465582467,127588386,7
SND1,17,0.7452696768424738,127652194,7
LRRC4,17,0.763328395630044,128027071,7
RBM28,5,0.576282416416602,128297685,7
IMPDH1,4,0.7599303548325113,128392277,7
HILPDA,15,0.7022718191225481,128455849,7
METTL2B,17,0.6807881992934515,128476729,7
FAM71F2,17,0.7923071732307257,128672288,7
CALU,11,0.816393271564287,128739292,7
OPN1SW,10,0.8254244771473959,128772491,7
CCDC136,17,0.77680561438718,128790757,7
KCP,17,0.8669209456806823,128862451,7
ATP6V1F,5,0.6141064126307405,128862856,7
ATP6V1FNB,3,0.8356819759379956,128866330,7
IRF5,13,0.8065735306956168,128937457,7
TNPO3,17,0.5300864430352243,128954180,7
TSPAN33,13,0.8142213806247718,129144707,7
SMO,5,0.7984197123113945,129188633,7
AHCYL2,1,0.7761837605796282,129225023,7
SMKR1,12,0.7764500853046589,129502531,7
NRF1,17,0.7167679235908327,129611720,7
UBE2H,17,0.5980078878449153,129830732,7
ZC3HC1,17,0.6254526841894532,130018286,7
KLHDC10,9,0.7450301013229343,130070534,7
TMEM209,17,0.7354463272031907,130164713,7
CPA4,10,0.7794246192753069,130293134,7
CPA5,3,0.8252616003369769,130344816,7
CEP41,17,0.684218094788815,130393771,7
MEST,5,0.7612731246642541,130486171,7
COPG2,1,0.7575208946965339,130506238,7
KLF14,5,0.7911033024068566,130731235,7
MKLN1,17,0.6930859174126505,131110096,7
PODXL,18,0.8816879728264895,131500262,7
CHCHD3,12,0.7327997497131422,132784870,7
EXOC4,17,0.6748674462492018,133253073,7
LRGUK,12,0.7641890223510126,134127299,7
SLC35B4,10,0.8028084645456284,134289332,7
AKR1B1,8,0.8291199195210971,134442356,7
BPGM,17,0.7061541672829839,134646811,7
CALD1,15,0.8026702127508886,134744252,7
AGBL3,1,0.8523519060425454,134986508,7
CYREN,12,0.7366453798445878,135092363,7
TMEM140,17,0.7474205320977279,135148072,7
WDR91,17,0.720290120086043,135183839,7
CNOT4,17,0.6367626854549941,135361795,7
NUP205,17,0.693457198918559,135557917,7
STMP1,5,0.7458820085727114,135662496,7
SLC13A4,12,0.8489777170152689,135681237,7
FAM180A,16,0.7860911885571654,135728348,7
MTPN,17,0.7383454586059355,135926760,7
DGKI,14,0.8241334987361528,137381037,7
CREB3L2,12,0.7896556433526786,137874979,7
TRIM24,17,0.653147135932165,138460259,7
SVOPL,14,0.8518797749707165,138594285,7
KIAA1549,10,0.7501050778868689,138831381,7
ZC3HAV1L,17,0.7514066595185338,139025706,7
ZC3HAV1,18,0.8522432707465427,139043515,7
TTC26,17,0.5975777570690333,139133744,7
UBN2,17,0.61923954077469,139230356,7
FMC1,7,0.8271978003976399,139339457,7
LUC7L2,17,0.56521800572053,139340359,7
KLRG2,12,0.8339167018171215,139452690,7
CLEC2L,18,0.8974485229933461,139523685,7
HIPK2,15,0.8647577641208749,139561570,7
TBXAS1,12,0.8944579998759579,139777051,7
PARP12,17,0.6704721781907144,140023744,7
KDM7A,17,0.563570602932599,140084746,7
SLC37A3,17,0.6298458645856939,140293693,7
RAB19,17,0.670487439332343,140404043,7
MKRN1,17,0.0,140453033,7
DENND2A,6,0.7956723382285666,140518420,7
ADCK2,17,0.4635900724342715,140672945,7
NDUFB2,17,0.5898433454989981,140690777,7
BRAF,17,0.6376451803588484,140719327,7
MRPS33,17,0.6047673822789525,141002610,7
TMEM178B,15,0.8892970640895522,141074064,7
AGK,17,0.5559219944341154,141551278,7
KIAA1147,17,0.602886270176482,141656728,7
SSBP1,17,0.4658848487312447,141738334,7
TAS2R4,17,0.7330823729806883,141778442,7
TAS2R5,6,0.8274297424226509,141790217,7
CLEC5A,13,0.5941948502560159,141927357,7
EPHB6,12,0.8856397861083222,142855061,7
TRPV6,15,0.8516479609273331,142871208,7
KEL,9,0.6601333873600871,142941114,7
GSTK1,9,0.3731178101373255,143244093,7
TMEM139,1,0.8004133045405158,143279957,7
CASP2,17,0.5297703616324922,143288215,7
FAM131B,9,0.6513442719322757,143353400,7
ZYX,5,0.6378469734176472,143381295,7
EPHA1,17,0.6182177170372719,143390289,7
TCAF2,1,0.0,143620952,7
TCAF1,1,0.6165806799238527,143851375,7
CTAGE4,3,0.8923190091824228,144183466,7
ARHGEF35,17,0.6942022187634458,144186083,7
OR2A7,17,0.769584703503911,144257663,7
CTAGE8,3,0.8462792439724528,144266701,7
ARHGEF5,17,0.5091059838567827,144355288,7
TPK1,18,0.8004962145478905,144451941,7
CUL1,17,0.46934440345850015,148697914,7
EZH2,17,0.7048453818375428,148807383,7
PDIA4,17,0.7887414465740418,149003062,7
ZNF786,12,0.7269657495620563,149069643,7
ZNF425,12,0.6875750414011155,149102784,7
ZNF398,12,0.6360588452959635,149126416,7
ZNF282,17,0.6734350660515713,149195546,7
ZNF212,17,0.5709652701927317,149239651,7
ZNF783,1,0.6883372716117708,149262171,7
ZNF777,17,0.641355357473113,149431363,7
ZNF746,12,0.5227566462821681,149472696,7
KRBA1,10,0.8362451246524516,149714781,7
ZNF467,17,0.7048161323663149,149764182,7
SSPO,5,0.7126744724687175,149776042,7
ZNF862,17,0.6295023675630922,149838375,7
ATP6V0E2,17,0.7643501928221033,149872968,7
ACTR3C,10,0.7906975172576749,150243916,7
LRRC61,9,0.7664919677409311,150323263,7
ZBED6CL,15,0.8279113547217222,150322639,7
RARRES2,10,0.8211940307908414,150338317,7
REPIN1,17,0.6657207377556836,150368189,7
ZNF775,6,0.8153639380627462,150368790,7
GIMAP8,15,0.8278350021945217,150450630,7
GIMAP7,13,0.8284705191834775,150514872,7
GIMAP4,5,0.819788417499133,150567369,7
GIMAP6,4,0.8281404037213845,150625375,7
GIMAP2,16,0.8583559407997665,150685697,7
GIMAP1,7,0.8332780758036327,150716606,7
GIMAP5,8,0.8420204656314063,150722253,7
TMEM176B,3,0.8572899644412612,150791285,7
TMEM176A,15,0.8576722179288094,150800403,7
AOC1,17,0.8451943945322724,150824627,7
KCNH2,4,0.8577652149167747,150944961,7
NOS3,2,0.5655912172580322,150991017,7
ATG9B,2,0.0,151012209,7
ABCB8,12,0.629227600499003,151028422,7
ASIC3,2,0.7954666023525236,151048292,7
CDK5,17,0.6259810676798607,151053815,7
SLC4A2,12,0.7483561631647191,151057210,7
FASTK,17,0.5089938319142655,151076593,7
TMUB1,17,0.6368114529020246,151081085,7
AGAP3,17,0.5996024795031326,151085831,7
ABCF2,17,0.5264243065872128,151211484,7
CHPF2,17,0.718193631230041,151232489,7
SMARCD3,17,0.6919039267747378,151238764,7
NUB1,17,0.5421361059060388,151341699,7
WDR86,15,0.8088272186785578,151375909,7
CRYGN,15,0.80055589822316,151428835,7
RHEB,12,0.4930211704707391,151466012,7
PRKAG2,12,0.6351315157410011,151556124,7
GALNT11,12,0.7358604799669807,152025674,7
KMT2C,12,0.617006040535249,152134922,7
XRCC2,12,0.7309713563516972,152644776,7
ACTR3B,12,0.8161171755554192,152759749,7
DPP6,15,0.863822118451981,153887097,7
PAXIP1,12,0.6596065519551062,154943687,7
INSIG1,9,0.32103671950457846,155297776,7
EN2,12,0.8621093387480148,155458129,7
RBM33,12,0.5567637251729969,155644451,7
RNF32,12,0.738969261540691,156640281,7
LMBR1,12,0.5890085417599804,156668946,7
NOM1,12,0.5636905793801978,156949712,7
UBE3C,12,0.590223367258986,157138916,7
DNAJB6,12,0.6064689219479866,157335381,7
PTPRN2,7,0.8684599644358597,157539056,7
NCAPG2,12,0.601824129903443,158631311,7
ESYT2,12,0.5257345018985766,158730995,7
WDR60,12,0.0,158856558,7
VIPR2,12,0.7260407287728623,159028175,7
