# Supplementary material for: Gene Co-Expression in Breast Cancer: A Matter of Distance
Source: Front Oncol. 2021 Nov 17;11:726493. doi: 10.3389/fonc.2021.726493 (PMC8636045; doi:10.3389/fonc.2021.726493)
Supplement: Supplementary Material S13 — Piece-wise permutation p-values of the KS statistics, calculated for all bins obtained in Supplementary Material S8 , in every chromosomal region for each phenotype. [file DataSheet_13.zip › SuppMat10/SuppMat10/Clusters/LumA/LumA-chr8-clusters.tsv]

gname,clusterid,assignmentcost,gstart,chromosome
ZNF596,11,0.48849108251076057,232137,8
FBXO25,11,0.33889657199839207,406428,8
TDRP,11,0.7687950486183115,489792,8
ERICH1,11,0.38786943801306095,614746,8
DLGAP2,11,0.8235645018944487,737596,8
CLN8,11,0.5803482271049775,1755778,8
ARHGEF10,11,0.5996158614224885,1823926,8
KBTBD11,1,0.671855459010134,1973677,8
MCPH1,11,0.22458720024107526,6406596,8
ANGPT2,1,0.8770314325431369,6499651,8
AGPAT5,11,0.5498199625911451,6708642,8
XKR5,5,0.7748196597637784,6808517,8
DEFB1,1,0.8486069102410337,6870592,8
PRAG1,11,0.6636504274828203,8317736,8
CLDN23,11,0.6479557805980154,8701938,8
MFHAS1,11,0.7145920237610037,8783354,8
ERI1,11,0.2885625879327688,9002147,8
PPP1R3B,11,0.5314832527964897,9136255,8
TNKS,11,0.0,9555912,8
MSRA,11,0.6732884103776307,10054292,8
RP1L1,7,0.7935806450040576,10606349,8
SOX7,9,0.7523265845541662,10723768,8
PINX1,11,0.40790901586726924,10764961,8
XKR6,11,0.8243010302510343,10896045,8
MTMR9,11,0.27110081173557565,11284816,8
FAM167A,11,0.7396119554584373,11421476,8
NEIL2,11,0.4030433348573571,11769639,8
FDFT1,11,0.38055951168480573,11795573,8
CTSB,11,0.6167424564828161,11842524,8
FAM86B1,11,0.6764125700175392,12182096,8
FAM86B2,11,0.7551026578280383,12425614,8
LONRF1,11,0.42093923894820773,12721906,8
TRMT9B,1,0.8450355137147749,12945642,8
DLC1,1,0.5374702456222364,13083361,8
C8orf48,11,0.7102410935697594,13566869,8
TUSC3,3,0.8552459547670328,15417215,8
MSR1,6,0.8519456936871123,16107878,8
MICU3,8,0.8711751224264597,17027238,8
ZDHHC2,11,0.7846055869960226,17156482,8
CNOT7,11,0.26733227515272306,17224966,8
VPS37A,11,0.3259419370630954,17246931,8
MTMR7,11,0.8047027946211085,17296794,8
PDGFRL,6,0.843087592000484,17576433,8
MTUS1,11,0.5760927846480901,17643795,8
PCM1,11,0.44896828772769626,17922840,8
ASAH1,11,0.6592526087657831,18055992,8
PSD3,11,0.8211286145068233,18527303,8
SH2D4A,11,0.7770086916472512,19313693,8
CSGALNACT1,6,0.8347670514529839,19404161,8
INTS10,11,0.4013268783560362,19817391,8
ATP6V1B2,11,0.4996791769208624,20197381,8
LZTS1,7,0.89063549081018,20246165,8
DOK2,11,0.9022487369829035,21908873,8
XPO7,11,0.27718525805236716,21919662,8
NPM2,11,0.7960567557120746,22024125,8
DMTN,11,0.7165957176599018,22048995,8
FAM160B2,11,0.29284145467547995,22089150,8
NUDT18,11,0.6153856518740799,22106874,8
HR,11,0.8471804111927604,22114419,8
REEP4,11,0.41767891915313005,22138020,8
BMP1,7,0.8498313365461205,22165140,8
PHYHIP,9,0.8456086219773616,22219703,8
POLR3D,11,0.36712838305832807,22245133,8
PIWIL2,1,0.9239753655117103,22275316,8
SLC39A14,11,0.6011527621282076,22367249,8
PPP3CC,11,0.597057344402276,22440819,8
SORBS3,11,0.599477825213675,22544986,8
PDLIM2,5,0.6499564518038619,22578279,8
C8orf58,5,0.5086535337300159,22599599,8
CCAR2,11,0.41869097823426826,22604632,8
BIN3,11,0.42539798033582044,22620418,8
EGR3,5,0.8103665606471132,22687659,8
RHOBTB2,5,0.5324719875149708,22987417,8
TNFRSF10B,11,0.5493672176845494,23020133,8
TNFRSF10C,11,0.8341717124408773,23102590,8
TNFRSF10D,2,0.7875630813390636,23135588,8
TNFRSF10A,11,0.5806810041237425,23190452,8
CHMP7,5,0.45347076025594624,23243637,8
R3HCC1,11,0.48705835524547625,23270120,8
LOXL2,2,0.8958567524009596,23297189,8
ENTPD4,11,0.5325702623159684,23385783,8
SLC25A37,11,0.5819299250297747,23528956,8
NKX3-1,12,0.8826557361145565,23678697,8
STC1,5,0.8099661386999855,23841929,8
ADAM28,3,0.8581527643744247,24294040,8
DOCK5,11,0.6577203394486688,25184689,8
GNRH1,11,0.6467469880646926,25419258,8
KCTD9,11,0.4863577680432857,25427847,8
CDCA2,11,0.5470886614466105,25459199,8
EBF2,10,0.8287209844111705,25841725,8
PPP2R2A,11,0.5090650071455273,26291508,8
BNIP3L,5,0.3373326602069643,26383054,8
PNMA2,5,0.6419659668543619,26504701,8
DPYSL2,5,0.5496276890842218,26514031,8
TRIM35,5,0.2657866043594578,27284886,8
PTK2B,5,0.3989387782903593,27311482,8
EPHX2,5,0.28942338518890287,27490779,8
CLU,5,0.6126169365553671,27596917,8
SCARA3,5,0.6083577340265298,27633868,8
CCDC25,5,0.0,27733316,8
ESCO2,5,0.25095857938484,27771949,8
PBK,5,0.36620977345414907,27809624,8
SCARA5,9,0.7783210160183762,27869883,8
ELP3,5,0.251763177820988,28089673,8
ZNF395,5,0.5433141416127254,28345590,8
FBXO16,5,0.6595533089208376,28348287,8
FZD3,5,0.603035342190588,28494205,8
EXTL3,5,0.4911634249831587,28600469,8
INTS9,5,0.35766449984326765,28767661,8
HMBOX1,5,0.4425172348582608,28890395,8
KIF13B,5,0.45907170497616867,29067278,8
DUSP4,11,0.6716937643680373,29333064,8
SARAF,5,0.5774985464541187,30063012,8
LEPROTL1,10,0.5823854608928232,30095398,8
DCTN6,5,0.534542173750642,30156319,8
RBPMS,5,0.5923346141900506,30384511,8
GTF2E2,5,0.2543404658709203,30578318,8
GSR,5,0.3665202700246203,30678066,8
UBXN8,5,0.3206616050575438,30732247,8
PPP2CB,5,0.2641606246259258,30774457,8
PURG,4,0.9086933916216098,30995802,8
WRN,5,0.308724782065975,31033788,8
NRG1,10,0.8079314362793324,31639222,8
FUT10,10,0.6485288797860632,33370824,8
TTI2,10,0.6547704455859586,33473386,8
MAK16,10,0.6142584060638462,33485182,8
RNF122,10,0.8079630923082548,33547754,8
ZNF703,4,0.7554579314686484,37695782,8
ERLIN2,4,0.39707345444968767,37736601,8
PLPBP,4,0.2703158173821588,37762595,8
ADGRA2,8,0.8420025447802061,37784191,8
BRF2,4,0.29213452417082186,37843268,8
RAB11FIP1,4,0.42938377283312346,37858618,8
EIF4EBP1,4,0.21951124163760904,38030534,8
ASH2L,4,0.0,38105242,8
STAR,1,0.5333396094849161,38143649,8
LSM1,4,0.1160107798077965,38163335,8
BAG4,4,0.20486341846920575,38176533,8
DDHD2,4,0.1490508479221715,38225218,8
PLPP5,4,0.20994722830656098,38263130,8
NSD3,4,0.2204703854485256,38269704,8
LETM2,4,0.2868482850820533,38386207,8
FGFR1,4,0.5180248258623197,38400215,8
C8orf86,4,0.7222219861857035,38510834,8
TACC1,4,0.5826302807821808,38728186,8
PLEKHA2,4,0.509560505243188,38901235,8
TM2D2,4,0.32666121104683676,38988808,8
ADAM9,4,0.579756954214224,38996869,8
ADAM32,4,0.6611289702007463,39106990,8
SFRP1,3,0.837368598304548,41261962,8
GOLGA7,10,0.28784691540429597,41490396,8
GINS4,10,0.20114221811555977,41529218,8
GPAT4,10,0.23135398942848617,41577187,8
KAT6A,10,0.09897386544679876,41929479,8
AP3M2,10,0.11446864005241664,42152946,8
PLAT,10,0.8486252296961979,42175233,8
IKBKB,10,0.08254272355147452,42271302,8
POLB,10,0.1122716554887423,42338454,8
DKK4,5,0.8439908260043328,42374063,8
VDAC3,10,0.0,42391624,8
SLC20A2,10,0.09704415300542935,42416475,8
SMIM19,10,0.0651911429426203,42541155,8
THAP1,10,0.511925520666618,42836674,8
RNF170,10,0.507961149757979,42849637,8
HOOK3,10,0.5053720488015367,42896946,8
FNTA,10,0.5418729542545115,43034194,8
POMK,10,0.6909314398711712,43093506,8
HGSNAT,10,0.6205452740503283,43140464,8
SPIDR,7,0.7891053191308011,47260575,8
CEBPD,7,0.7830599595263745,47736909,8
PRKDC,7,0.7028417149895241,47773108,8
MCM4,12,0.793569113823628,47960185,8
UBE2V2,7,0.6555864294209963,48008415,8
EFCAB1,9,0.8770738795307798,48710789,8
SNAI2,2,0.9058011048773853,48917598,8
PCMTD1,7,0.701903039764135,51817575,8
RB1CC1,7,0.6393099127724697,52622458,8
ATP6V1H,7,0.7342308083978066,53715543,8
RGS20,11,0.8828825814008969,53851795,8
TCEA1,7,0.6459155216434658,53966552,8
LYPLA1,8,0.7661275910365954,54046367,8
MRPL15,7,0.6654086776134734,54135210,8
SOX17,9,0.8698964801269107,54457935,8
TMEM68,7,0.6439075993629947,55696424,8
TGS1,7,0.6106163137625276,55773142,8
LYN,9,0.9055921457271279,55879835,8
RPS20,7,0.7100799554496262,56067295,8
PLAG1,1,0.9110024330344607,56160909,8
CHCHD7,12,0.8307486923073001,56211686,8
IMPAD1,7,0.5771623397066454,56957931,8
FAM110B,7,0.8243429082210104,57994509,8
UBXN2B,7,0.6051778181859289,58411359,8
SDCBP,12,0.7751538950933585,58552924,8
NSMAF,7,0.6495574050491179,58583508,8
TOX,3,0.8238900429446004,58805412,8
CA8,7,0.7932304256395972,60185412,8
RAB2A,7,0.4163547520893661,60516936,8
CHD7,5,0.8269270840956793,60678740,8
CLVS1,2,0.897969135287095,61057158,8
ASPH,7,0.8762107767467033,61500556,8
GGH,1,0.9179320627160565,63015079,8
TTPA,7,0.9389045056118366,63048553,8
YTHDF3,7,0.5127239527799121,63168553,8
BHLHE22,9,0.8638138381725928,64580367,8
CYP7B1,12,0.8523345781523469,64587763,8
ARMC1,7,0.0,65602458,8
MTFR1,7,0.5252255452892711,65644734,8
PDE7A,7,0.6245360004551677,65717510,8
RRS1,6,0.37371006075437974,66429014,8
ADHFE1,4,0.7183778501780118,66432492,8
VXN,6,0.6399709562536253,66493520,8
MYBL1,7,0.8318652722844928,66562175,8
VCPIP1,6,0.20717270993375447,66628487,8
SGK3,3,0.8581298574659295,66667552,8
MCMDC2,6,0.43521242173823904,66870749,8
COPS5,6,0.0,67043079,8
CSPP1,6,0.4459797819004413,67062426,8
ARFGEF1,6,0.2564954968031251,67173511,8
PREX2,3,0.8321059146142509,67952046,8
SULF1,6,0.8890147209199468,69466624,8
NCOA2,2,0.637607327669409,70109782,8
TRAM1,7,0.6391839230505858,70573218,8
LACTB2,2,0.741997194501499,70635318,8
XKR9,9,0.8587159595725891,70669365,8
MSC,3,0.9178994333924339,71841549,8
KCNB2,2,0.6728746184546041,72537225,8
TERF1,12,0.5907152360958194,73008864,8
SBSPON,6,0.8000103024553967,73064543,8
RPL7,7,0.7877871472400453,73290242,8
RDH10,2,0.8061216344490147,73294602,8
STAU2,12,0.7430629644193629,73420369,8
UBE2W,7,0.5652196025171399,73780097,8
ELOC,7,0.581867042387587,73939169,8
TMEM70,7,0.6470339229493711,73972437,8
LY96,2,0.833195831786036,73991352,8
GDAP1,8,0.7696911878656773,74321130,8
CRISPLD1,8,0.6368924965110212,74984505,8
HNF4G,10,0.9112773826334328,75407914,8
ZFHX4,1,0.6637374349078207,76681239,8
PEX2,2,0.510054816964014,76980258,8
ZC2HC1A,5,0.7845525548354922,78666089,8
IL7,5,0.9063870740071427,78675743,8
STMN2,3,0.8869379980569939,79610814,8
HEY1,2,0.8644601849988705,79764010,8
MRPS28,6,0.44314860526942557,79918717,8
TPD52,6,0.6325443674759779,80034745,8
ZBTB10,6,0.6889515627059066,80485619,8
ZNF704,6,0.7181712103877445,80628451,8
PAG1,8,0.7226198123702415,80967810,8
FABP5,12,0.8883348803495084,81280536,8
FABP4,7,0.8474756514506097,81478419,8
IMPA1,7,0.6524130190573634,81656914,8
SLC10A5,5,0.7794041387084665,81693607,8
ZFAND1,6,0.5189922934069096,81701334,8
CHMP4C,6,0.5267250616259319,81732448,8
SNX16,2,0.7765970446072099,81799581,8
LRRCC1,6,0.8087840593774445,85107215,8
E2F5,6,0.7845855671277338,85177154,8
CA13,2,0.8803175269401152,85220587,8
RMDN1,6,0.7111822587768655,86468257,8
CPNE3,6,0.732851018246073,86514435,8
MMP16,4,0.7241035024957883,88032011,8
RIPK2,2,0.4796980068992105,89757806,8
OSGIN2,2,0.0,89901849,8
NBN,2,0.3688802094925434,89933336,8
DECR1,2,0.6067773022902112,90001405,8
CALB1,6,0.6748812162276885,90058608,8
TMEM64,5,0.8839069602869756,90621995,8
NECAB1,4,0.8407942917232591,90791741,8
C8orf88,1,0.8592200760440175,90958471,8
PIP4P2,2,0.6765936021339645,90993802,8
OTUD6B,2,0.4838663379213676,91070196,8
LRRC69,1,0.5824408354271522,91101832,8
SLC26A7,3,0.8486384551982868,91209494,8
RUNX1T1,5,0.8819603565004516,91954967,8
TRIQK,6,0.49478143898536586,92883530,8
FAM92A,6,0.7048702869628766,93698561,8
RBM12B,6,0.45961986484255746,93729356,8
TMEM67,6,0.4391549977128214,93754844,8
PDP1,6,0.5785765575339582,93857807,8
GEM,8,0.7500467015216927,94249253,8
RAD54B,2,0.6637156471255031,94371960,8
VIRMA,6,0.6498189631540572,94487689,8
ESRP1,6,0.5889671292510632,94641074,8
DPY19L4,6,0.4674405752941637,94719703,8
INTS8,6,0.4177592762325476,94813311,8
CCNE2,6,0.7094142106806053,94879770,8
NDUFAF6,6,0.7057323609032891,94895767,8
TP53INP1,6,0.6006400688697342,94925972,8
PLEKHF2,6,0.7486361431429236,95133785,8
C8orf37,6,0.7285361885551719,95244913,8
GDF6,9,0.8867783320906727,96142333,8
UQCRB,6,0.6403349461285829,96225920,8
MTERF3,6,0.6517652895407633,96239398,8
PTDSS1,6,0.6932638406342059,96261715,8
SDC2,1,0.9039754631040613,96493813,8
CPQ,1,0.8973450008137854,96645242,8
TSPYL5,1,0.8511847802277335,97273474,8
MTDH,3,0.7168981756866808,97644184,8
LAPTM4B,8,0.21365607391061603,97775057,8
MATN2,8,0.482758210040372,97868840,8
RPL30,3,0.6850101855696976,98024851,8
ERICH5,8,0.5084274796940228,98064522,8
RIDA,3,0.5851748245101207,98102344,8
POP1,3,0.8586263418242526,98117293,8
NIPAL2,6,0.6458839066535664,98189826,8
STK3,1,0.6359132299166694,98371228,8
OSR2,1,0.0,98944403,8
VPS13B,6,0.4514195696577913,99013266,8
COX6C,6,0.8917026605725301,99873200,8
FBXO43,6,0.49714746813636146,100133351,8
POLR2K,6,0.2875295291290403,100150623,8
SPAG1,6,0.5327666701008187,100157906,8
RNF19A,6,0.6055101568974872,100257060,8
ANKRD46,6,0.327557577658929,100509752,8
PABPC1,3,0.7748888559701529,100685816,8
YWHAZ,3,0.6852388899324213,100916523,8
ZNF706,3,0.56851331092641,101177878,8
GRHL2,8,0.8683809948361807,101492439,8
NCALD,1,0.8459557839166327,101686542,8
RRM2B,2,0.5773900131128896,102204502,8
UBR5,6,0.665717131988314,102252273,8
KLF10,11,0.8236436725383595,102648784,8
AZIN1,6,0.824732244759706,102826308,8
ATP6V1C1,2,0.5749426537202431,103021063,8
BAALC,8,0.43653208425859735,103140713,8
FZD6,8,0.9124801414395977,103298433,8
CTHRC1,8,0.0,103371538,8
SLC25A32,2,0.6780085637434077,103398635,8
DCAF13,6,0.7235214370827859,103414714,8
LRP12,2,0.7288435920066656,104489231,8
ZFPM2,2,0.8691192414354154,104590733,8
OXR1,3,0.4746517025656617,106359476,8
EIF3E,4,0.7258321278896818,108201216,8
EMC2,12,0.5398232736658382,108443601,8
TMEM74,4,0.8481786530868571,108606850,8
NUDCD1,3,0.48974408825931004,109240919,8
ENY2,3,0.43961173858154157,109334324,8
PKHD1L1,9,0.8772057381760229,109362461,8
EBAG9,3,0.35953439441763835,109539711,8
SYBU,1,0.8640087904950915,109573978,8
TRPS1,8,0.8256098365839571,115408496,8
EIF3H,3,0.6545433707889925,116642130,8
UTP23,3,0.3932924908264438,116766505,8
RAD21,3,0.5401011305415699,116845935,8
AARD,3,0.8614066291158553,116938199,8
MED30,3,0.4431859827019421,117520713,8
EXT1,3,0.6133670097818312,117794490,8
SAMD12,3,0.5729616563751203,118189455,8
MAL2,3,0.4891671318539237,119165034,8
ENPP2,11,0.8989274624132755,119557086,8
TAF2,3,0.26702112186123883,119730774,8
DSCC1,3,0.46334162893755093,119833976,8
DEPTOR,6,0.6079293395247118,119873717,8
COL14A1,6,0.8178726215794978,120059780,8
MRPL13,3,0.35204634355074305,120380761,8
MTBP,3,0.39709058679236087,120445400,8
SNTB1,1,0.8313955136770179,120535745,8
ZHX2,3,0.6563098067238365,122781655,8
DERL1,3,0.0,123013170,8
TBC1D31,3,0.5652626314361207,123041968,8
C8orf76,3,0.4128600013609599,123219967,8
ZHX1-C8orf76,3,0.5273839096212882,123226189,8
ZHX1,3,0.4819701820184602,123248451,8
ATAD2,3,0.785760682993653,123319850,8
WDYHV1,3,0.38276696617769146,123416725,8
FBXO32,12,0.850825902271569,123497889,8
ANXA13,2,0.9047654638529573,123680794,8
FAM91A1,3,0.4563072671256565,123768439,8
TMEM65,3,0.6799286534072533,124306189,8
TRMT12,3,0.48432314603272497,124450820,8
RNF139,3,0.6521929358660119,124474738,8
TATDN1,3,0.4522127441338608,124488485,8
NDUFB9,3,0.7601319874661008,124539101,8
MTSS1,5,0.8710347625101419,124550790,8
ZNF572,4,0.704004952729063,124973295,8
SQLE,10,0.8531207999642649,124998497,8
WASHC5,12,0.7181838573185693,125024260,8
NSMCE2,12,0.63014773705045,125091679,8
TRIB1,4,0.7551959424522977,125430358,8
MYC,5,0.8816448174910265,127735434,8
FAM49B,12,0.5693145144534215,129839593,8
ASAP1,12,0.8369718801217453,130052104,8
EFR3A,12,0.7225942067436755,131904093,8
KCNQ3,10,0.5895486696118558,132120859,8
LRRC6,12,0.7997979246406028,132570416,8
TMEM71,1,0.8146847521603752,132685007,8
PHF20L1,12,0.6124829553351068,132775358,8
TG,12,0.8732440703156782,132866958,8
SLA,5,0.7736004266194507,133036728,8
NDRG1,12,0.7336235801569287,133237171,8
ST3GAL1,5,0.6791822659588653,133454848,8
ZFAT,12,0.6758125942289084,134477788,8
KHDRBS3,4,0.640743588877792,135457456,8
TRAPPC9,12,0.40045804381217687,139727725,8
CHRAC1,12,0.40842200265910955,140511311,8
AGO2,12,0.6087391983945558,140520156,8
PTK2,12,0.3575567956555292,140657900,8
DENND3,12,0.6689827174177749,141117278,8
SLC45A4,12,0.5517550482583092,141207166,8
PTP4A3,12,0.7195327141404761,141391993,8
TSNARE1,12,0.557750229424725,142212080,8
ADGRB1,4,0.8035816964027926,142449430,8
ARC,9,0.8626425791583563,142611049,8
JRK,12,0.8504127867093604,142657460,8
LY6K,10,0.9007818984745412,142700111,8
THEM6,12,0.6709405448991073,142727223,8
LYNX1,11,0.8330219519118716,142771197,8
LY6E,12,0.7712372110198453,143017982,8
GPIHBP1,9,0.0,143213218,8
ZFP41,12,0.566638708186243,143246821,8
GLI4,12,0.4344748585261382,143267433,8
ZNF696,12,0.417661773448453,143289676,8
TOP1MT,12,0.5468375562375449,143304384,8
RHPN1,12,0.4647681802450233,143368876,8
ZC3H3,12,0.2817382179063741,143437659,8
GSDMD,12,0.6744997989959782,143553207,8
MROH6,12,0.7611926099510928,143566192,8
NAPRT,10,0.8527187964675861,143574785,8
EEF1D,12,0.5991759879997558,143579697,8
TIGD5,12,0.5008046555082328,143597835,8
PYCR3,12,0.6171084783877354,143603210,8
TSTA3,12,0.7450534601997696,143612618,8
ZNF623,12,0.4504224895943717,143636013,8
ZNF707,12,0.5140515161721515,143684452,8
MAPK15,12,0.8512969450550003,143716340,8
FAM83H,12,0.5587734570298462,143723933,8
IQANK1,12,0.6004630690828618,143734140,8
SCRIB,12,0.34805907418981696,143790920,8
PUF60,12,0.4099307209670243,143816344,8
NRBP2,12,0.5078625323134653,143833583,8
EPPK1,12,0.7907117199545393,143857324,8
PLEC,12,0.5446021517401807,143915147,8
PARP10,12,0.5569110156997736,143977153,8
GRINA,12,0.37316060241160265,143990056,8
OPLAH,8,0.6439256386164725,144051266,8
EXOSC4,12,0.5815023267661703,144078648,8
GPAA1,12,0.502722727379773,144082590,8
CYC1,12,0.5357724256939398,144095039,8
SHARPIN,12,0.35762333656089595,144098633,8
MAF1,12,0.39093900528146297,144104461,8
WDR97,12,0.827370172246655,144107726,8
HGH1,12,0.45299525215152814,144137774,8
MROH1,12,0.3597410413372215,144148016,8
BOP1,12,0.4132388327361183,144262045,8
HSF1,12,0.0,144291591,8
DGAT1,12,0.5821800819759204,144314584,8
TMEM249,12,0.8262164662782583,144352219,8
SLC52A2,12,0.48231818581073105,144354135,8
FBXL6,12,0.5151178761314943,144355431,8
ADCK5,12,0.48031121726110704,144373101,8
CPSF1,12,0.4915805116402564,144393229,8
SLC39A4,12,0.7653295164066836,144409742,8
VPS28,12,0.4573098333666996,144423601,8
TONSL,12,0.6943109861421233,144428775,8
CYHR1,12,0.45588093953434483,144449582,8
KIFC2,12,0.44740976109108666,144466043,8
FOXH1,12,0.7122273181531533,144473412,8
PPP1R16A,12,0.4280329669132341,144477969,8
MFSD3,12,0.518944408068827,144509070,8
RECQL4,12,0.5688978213001553,144511288,8
LRRC14,12,0.5113708239863948,144517992,8
C8orf82,12,0.5891448737957861,144525733,8
ARHGAP39,12,0.44461497170412256,144529179,8
ZNF251,12,0.4727834583002034,144720907,8
ZNF34,12,0.5260945532023087,144773114,8
RPL8,12,0.5414901079244261,144789765,8
ZNF517,12,0.5289009081141203,144798876,8
ZNF7,12,0.373847200207562,144827464,8
COMMD5,12,0.4103325035552001,144841042,8
ZNF250,12,0.4235927105443694,144876497,8
ZNF16,12,0.48920461618305944,144930358,8
C8orf33,12,0.46677712520355685,145052465,8
