# Supplementary material for: Gene Co-Expression in Breast Cancer: A Matter of Distance
Source: Front Oncol. 2021 Nov 17;11:726493. doi: 10.3389/fonc.2021.726493 (PMC8636045; doi:10.3389/fonc.2021.726493)
Supplement: Supplementary Material S13 — Piece-wise permutation p-values of the KS statistics, calculated for all bins obtained in Supplementary Material S8 , in every chromosomal region for each phenotype. [file DataSheet_13.zip › SuppMat10/SuppMat10/Clusters/LumA/LumA-chr9-clusters.tsv]

gname,clusterid,assignmentcost,gstart,chromosome
WASHC1,10,0.8458707270436223,14475,9
FOXD4,6,0.8691359787348943,116231,9
CBWD1,7,0.8214679008594414,121038,9
C9orf66,7,0.8785737221106485,212824,9
DOCK8,15,0.8888082459587044,214854,9
KANK1,7,0.8198932801025374,470291,9
SMARCA2,6,0.7692375253249795,1980290,9
VLDLR,15,0.8431912263188066,2621787,9
PUM3,8,0.6361205286891983,2720469,9
RFX3,11,0.8857732523299569,3218297,9
GLIS3,7,0.792709981471182,3824127,9
SLC1A1,10,0.8641607626314016,4490468,9
SPATA6L,10,0.8472796127936153,4553386,9
PLPP6,14,0.7893254983442635,4662315,9
CDC37L1,8,0.6943373332287401,4679559,9
AK3,14,0.7875694282627442,4709556,9
RCL1,7,0.7705054855589746,4792944,9
JAK2,7,0.7912504130028957,4984390,9
RLN1,2,0.8190960404726132,5334930,9
PLGRKT,8,0.6941525346747568,5357971,9
CD274,2,0.9023165754405975,5450503,9
PDCD1LG2,8,0.8470883568270995,5510570,9
RIC1,8,0.7552608921855967,5629025,9
ERMP1,6,0.8307854634106292,5765076,9
KIAA2026,6,0.6345959960562793,5881596,9
MLANA,1,0.8542396084943777,5890802,9
RANBP6,1,0.696440051680284,6011043,9
IL33,7,0.8593493985558324,6215786,9
UHRF2,8,0.7875077512914547,6413151,9
KDM4C,8,0.7268228775530177,6720863,9
DMAC1,8,0.7934000139861775,7796500,9
PTPRD,1,0.8764069142711945,8314246,9
LURAP1L,5,0.9042594266853206,12775020,9
MPDZ,8,0.8273480831432654,13105704,9
NFIB,11,0.9057954131026809,14081843,9
ZDHHC21,6,0.8240639186019675,14611071,9
FREM1,1,0.823231555196341,14734666,9
TTC39B,8,0.7905413136005781,15163622,9
SNAPC3,8,0.6492933435814556,15422704,9
PSIP1,8,0.6666792986205956,15464066,9
CCDC171,8,0.7897459726949441,15553043,9
BNC2,13,0.7655069143847781,16409503,9
CNTLN,8,0.7976033211462523,17134982,9
ADAMTSL1,7,0.8216373169652859,17906563,9
RRAGA,6,0.6661728782853479,19049395,9
HAUS6,6,0.5859587809564498,19053141,9
PLIN2,11,0.8044245376910644,19108375,9
DENND4C,6,0.5775071975637243,19230435,9
RPS6,12,0.8476702959685608,19375715,9
ACER2,9,0.845452875374332,19409009,9
MLLT3,8,0.8707687013405041,20341669,9
FOCAD,7,0.6731425849910164,20658309,9
HACD4,4,0.8276014765759381,20999509,9
KLHL9,7,0.36872536840576575,21329671,9
MTAP,7,0.0,21802636,9
CDKN2A,7,0.6944166222176789,21967753,9
ELAVL2,15,0.8632130157308592,23690104,9
TUSC1,8,0.683941427744624,25676389,9
CAAP1,8,0.6147020828183674,26840685,9
PLAA,8,0.5765905175179588,26903372,9
IFT74,8,0.643709628705202,26947039,9
TEK,1,0.7905516901377954,27109141,9
MOB3B,15,0.0,27325209,9
C9orf72,15,0.7265110711977072,27546545,9
ACO1,8,0.7051086847311775,32384603,9
DDX58,8,0.7629517149005736,32455302,9
TOPORS,8,0.0,32540544,9
SMIM27,14,0.6724778906300939,32551144,9
NDUFB6,6,0.5131519097314315,32553001,9
APTX,6,0.36669707387974837,32972606,9
DNAJA1,6,0.5700065915118762,33025273,9
SMU1,6,0.0,33041765,9
B4GALT1,8,0.7581325551524226,33104082,9
BAG1,6,0.7470041232161149,33247820,9
CHMP5,6,0.5850277517064728,33264879,9
NFX1,6,0.43905178054954996,33290512,9
AQP3,1,0.8321879018287279,33441156,9
NOL6,6,0.5370265548255894,33461353,9
UBE2R2,6,0.4826052961720171,33817160,9
UBAP2,6,0.5418209388464518,33921693,9
DCAF12,6,0.4767301999754169,34086387,9
UBAP1,6,0.5351830491261813,34179005,9
KIF24,8,0.720072713549685,34252381,9
NUDT2,6,0.7281139673873397,34329506,9
MYORG,9,0.8858537361172621,34366666,9
C9orf24,4,0.887368144540328,34379019,9
FAM219A,3,0.7574272582986538,34398184,9
DNAI1,6,0.8103954348370347,34457414,9
ENHO,1,0.8062494748524518,34521043,9
CNTFR,3,0.785704449594548,34551432,9
RPP25L,6,0.6129401360742202,34610486,9
DCTN3,6,0.6414839362370925,34613545,9
ARID3C,6,0.835605104957611,34621379,9
SIGMAR1,3,0.7839264543206917,34634722,9
GALT,6,0.8308257045720989,34638133,9
IL11RA,14,0.8112547666073051,34650702,9
CCL21,5,0.0,34709005,9
PHF24,11,0.9116059164308804,34957608,9
DNAJB5,6,0.7899035406911834,34989641,9
VCP,6,0.45045686929280937,35056064,9
FANCG,8,0.6242677972613546,35073835,9
PIGO,6,0.6612708703940724,35088688,9
STOML2,6,0.5341782060890119,35099776,9
FAM214B,6,0.6797408654302902,35104112,9
UNC13B,6,0.8484134519336379,35161992,9
RUSC2,5,0.7449219153338233,35490111,9
TESK1,6,0.6442987208559683,35605262,9
CD72,10,0.7810891002789989,35609533,9
SIT1,6,0.8089906101554754,35649295,9
CCDC107,8,0.7814464264269022,35658290,9
ARHGEF39,8,0.702929091642875,35658875,9
TPM2,11,0.8309895504433792,35681992,9
TLN1,6,0.6040009784280018,35696948,9
CREB3,6,0.5540818329895161,35732598,9
GBA2,6,0.61964048118445,35736866,9
RGP1,8,0.7535108272263505,35749287,9
NPR2,9,0.8086328923251158,35792154,9
SPAG8,8,0.7795494600930857,35808045,9
HINT2,6,0.7678845348055492,35812960,9
TMEM8B,9,0.8599842347953509,35814451,9
FAM221B,1,0.7953290328832255,35816391,9
HRCT1,3,0.7506420013498735,35906202,9
SPAAR,11,0.794875552655417,35909492,9
RECK,15,0.773591555084115,36036913,9
GLIPR2,13,0.659157470356831,36136536,9
CCIN,9,0.8905657713503176,36169394,9
CLTA,6,0.597573091375336,36190856,9
GNE,8,0.7483553961102045,36214441,9
RNF38,8,0.6161563596141995,36336396,9
ZCCHC7,8,0.6606762945441043,37120539,9
GRHPR,8,0.6002345583133604,37422666,9
ZBTB5,6,0.5586019330154992,37438102,9
POLR1E,6,0.6753148739363629,37485948,9
FBXO10,10,0.809641996198211,37510892,9
TOMM5,8,0.6481181363357826,37582646,9
FRMPD1,10,0.8278536221893928,37650954,9
TRMT10B,6,0.6746670516578455,37753803,9
EXOSC3,2,0.6962654186345588,37766978,9
DCAF10,2,0.778088097374976,37800554,9
SLC25A51,8,0.6887531610231286,37879400,9
SHB,8,0.7742460068778315,37915898,9
ALDH1B1,6,0.7214380882844242,38392702,9
ANKRD18A,11,0.872337763098918,38571358,9
CNTNAP3,4,0.9058323367573454,39072767,9
CBWD6,2,0.8240217586349496,41131306,9
CNTNAP3B,9,0.8617073625767961,41890314,9
CBWD5,3,0.7990740911432973,65668805,9
ZNF658,12,0.8052888535274425,66856426,9
CBWD3,2,0.834915494446977,68232003,9
PGM5,5,0.7098975857506694,68328308,9
PIP5K1B,7,0.8405528758277487,68705240,9
FAM122A,12,0.7154135043354369,68780034,9
FXN,12,0.7092250557884912,69035563,9
TJP2,12,0.5491533705734952,69121264,9
FAM189A2,15,0.8503203559333763,69324567,9
APBA1,11,0.785956679555387,69427532,9
PTAR1,3,0.7695690546915919,69709522,9
MAMDC2,13,0.8102604282106721,70043848,9
SMC5,3,0.62136665941755,70258978,9
KLF9,5,0.8873335267652362,70384597,9
TRPM3,1,0.8105646606508439,70529063,9
CEMIP2,8,0.9004550962858174,71683366,9
ABHD17B,13,0.841332788262722,71862452,9
C9orf85,12,0.7497658638115949,71911510,9
ZFAND5,12,0.6918129957213339,72351413,9
TMC1,1,0.8437112157993916,72521608,9
ALDH1A1,6,0.8589839623844441,72900671,9
ANXA1,10,0.8232222547189311,73151865,9
TRPM6,3,0.47718656550912186,74722495,9
C9orf40,4,0.7916867796202753,74946583,9
CARNMT1,12,0.7221999948654904,74980790,9
NMRK1,1,0.8042680451765795,75060573,9
OSTF1,1,0.6618227586080091,75088543,9
PCSK5,13,0.8294812296802573,75890644,9
RFK,1,0.8084710675058516,76385526,9
GCNT1,11,0.8555532821181178,76419850,9
PRUNE2,4,0.80647284137099,76611376,9
VPS13A,12,0.7478180653025507,77177445,9
GNA14,12,0.7675381212046702,77423079,9
GNAQ,3,0.5914423528075465,77716087,9
CEP78,3,0.3370646645507904,78236062,9
PSAT1,8,0.8119889229690953,78297125,9
TLE4,13,0.7914536254846299,79571773,9
TLE1,14,0.7832752805739243,81583683,9
RASEF,12,0.720913713066833,82979590,9
FRMD3,4,0.8664447424108902,83242990,9
IDNK,3,0.4650378021795992,83623049,9
UBQLN1,3,0.0,83659968,9
GKAP1,3,0.4106850177596961,83739425,9
KIF27,3,0.20247600919805675,83834099,9
C9orf64,3,0.22828858456653367,83938311,9
HNRNPK,3,0.711449667644457,83968083,9
RMI1,3,0.2728767727407373,83980711,9
SLC28A3,10,0.843180767015479,84275457,9
NTRK2,3,0.4621701518730251,84668551,9
AGTPBP1,3,0.5650467987531375,85546539,9
NAA35,12,0.6068215664553394,85941146,9
GOLM1,12,0.7585362044420576,86026146,9
ISCA1,12,0.6791758337118914,86264546,9
TUT7,12,0.572509376860061,86287733,9
GAS1,5,0.7240546827219627,86944362,9
DAPK1,12,0.8325360827454367,87497228,9
CTSL,1,0.8023239258455677,87726109,9
CDK20,12,0.6748644562919051,87966441,9
SPIN1,12,0.5613573729560989,88388430,9
NXNL2,1,0.860017834175737,88534033,9
S1PR3,12,0.7862691553500691,88990863,9
SHC3,12,0.6847129962738641,89005771,9
CKS2,3,0.840341043516026,89311195,9
SECISBP2,12,0.680594080729346,89318506,9
SEMA4D,12,0.6794378367489589,89360787,9
GADD45G,10,0.831345415524219,89605012,9
DIRAS2,3,0.5404066807008256,90609832,9
SYK,3,0.3341003416647136,90801787,9
AUH,12,0.6959708437392431,91213815,9
NFIL3,5,0.7829721927136806,91409045,9
ROR2,9,0.8220573632024872,91563091,9
SPTLC1,12,0.6872280210829349,92000087,9
IARS,10,0.7276327942243188,92210207,9
NOL8,12,0.6992193168927762,92297358,9
CENPP,15,0.8200261766548297,92325953,9
OGN,11,0.6437926154231957,92383268,9
OMD,11,0.7446166988148589,92414245,9
ECM2,8,0.8549046213954745,92493554,9
IPPK,12,0.6857972594229866,92613183,9
BICD2,12,0.7018770726213959,92711363,9
ZNF484,12,0.7121935972982251,92844182,9
FGD3,10,0.7713973812267727,92947523,9
SUSD3,2,0.8539668436934874,93058688,9
CARD19,12,0.6945333553182482,93096217,9
NINJ1,12,0.6815565369079641,93121496,9
WNK2,13,0.6927040889983336,93184916,9
FAM120AOS,12,0.599753250925946,93431441,9
FAM120A,12,0.6336594463790476,93451685,9
PHF2,12,0.0,93576584,9
PTPDC1,10,0.8167018127193078,94030794,9
ZNF169,12,0.644701371186563,94259311,9
MFSD14B,12,0.5020862538665853,94374551,9
FBP1,2,0.7492195646068238,94603133,9
FANCC,12,0.7847099902052853,95099054,9
PTCH1,15,0.7806391298260542,95442980,9
ERCC6L2,12,0.6541163412030258,95871264,9
HSD17B3,12,0.7822997040073483,96235306,9
SLC35D2,12,0.7080156757168037,96313444,9
ZNF367,11,0.8220688831742016,96385941,9
HABP4,4,0.8564647886437926,96450169,9
CDC14B,15,0.8572432783807926,96490241,9
PRXL2C,4,0.7186334663318623,96639577,9
ZNF510,12,0.6319802163822154,96755865,9
ZNF782,12,0.6323877229966887,96816472,9
MFSD14C,12,0.6741558481798928,96887373,9
NUTM2G,7,0.8909633729119409,96928310,9
CTSV,13,0.8182955562340551,97029677,9
CCDC180,13,0.7502671003390738,97307304,9
TDRD7,12,0.6925482156452202,97412096,9
TSTD2,14,0.6226246587111708,97600080,9
NCBP1,12,0.574332398790139,97633668,9
XPA,2,0.6931983334869782,97674909,9
TRMO,12,0.6993071689403634,97904489,9
ANP32B,14,0.8277826644017353,97983341,9
NANS,1,0.6810295351102255,98056732,9
TRIM14,3,0.4696855441175225,98069275,9
CORO2A,3,0.5295379597221067,98120975,9
TBC1D2,3,0.6197750900580514,98199011,9
ANKS6,12,0.7388141775626809,98731329,9
GALNT12,12,0.8041387584968079,98807670,9
COL15A1,13,0.7295810568019174,98943179,9
TGFBR1,14,0.7836488035314025,99104038,9
ALG2,12,0.7347352688652802,99216425,9
SEC61B,12,0.6789073488797447,99222064,9
STX17,2,0.7442780899202222,99906654,9
ERP44,14,0.7082386902140209,99979185,9
INVS,14,0.726642445543727,100099243,9
TEX10,12,0.6632274694210725,100302077,9
MSANTD3,12,0.7012076127959335,100427156,9
PLPPR1,7,0.8714186267556145,101028727,9
MRPL50,12,0.6646089028728359,101387633,9
ZNF189,12,0.6324737882716545,101398873,9
TMEM246,15,0.8765423742434547,101473170,9
RNF20,10,0.6377831690451745,101533853,9
GRIN3A,14,0.8027106438202278,101569352,9
SMC2,12,0.6575096946098795,104094260,9
NIPSNAP3A,12,0.6754970874450901,104747683,9
NIPSNAP3B,11,0.870005274947755,104764129,9
ABCA1,12,0.8076226355111313,104781006,9
SLC44A1,14,0.6710825277360432,105244622,9
FSD1L,12,0.820196956918864,105447796,9
FKTN,2,0.7051630208423038,105558130,9
ZNF462,4,0.7627106136280938,106863166,9
RAD23B,12,0.5880573051017113,107283137,9
KLF4,6,0.8616794817585917,107484852,9
ELP1,12,0.6440856260004704,108867517,9
CTNNAL1,1,0.8914385785568758,108942569,9
TMEM245,14,0.756319134935018,109015135,9
EPB41L4B,7,0.8393473228127879,109171975,9
PTPN3,4,0.8324443433749273,109375466,9
PALM2,10,0.8247637070296898,109640788,9
AKAP2,11,0.8779935266099935,110048598,9
C9orf152,2,0.7581000269490895,110190048,9
TXN,12,0.6713173158370946,110243810,9
SVEP1,13,0.802912138931178,110365248,9
LPAR1,5,0.7377607645208728,110873263,9
ECPAS,12,0.6056537674480915,111360692,9
ZNF483,7,0.7521152965655,111525159,9
PTGR1,13,0.8067180425034444,111549722,9
DNAJC25,14,0.7763998210617363,111631334,9
GNG10,12,0.6764725451352582,111661605,9
UGCG,2,0.8075404794304504,111896814,9
SUSD1,2,0.8383523868225753,112040785,9
PTBP3,2,0.7326224726436634,112217716,9
HSDL2,2,0.756434714305559,112380080,9
KIAA1958,14,0.7810759963610828,112486847,9
INIP,2,0.5966612914707135,112683926,9
SNX30,2,0.7563702857280729,112750760,9
ZFP37,9,0.0,113038380,9
SLC31A2,9,0.8324690575441936,113150976,9
FKBP15,2,0.5925439791279623,113161006,9
SLC31A1,2,0.5645335746189217,113221544,9
CDC26,2,0.6388802413837067,113255835,9
PRPF4,2,0.0,113275343,9
RNF183,2,0.7670660965067273,113297093,9
WDR31,2,0.6844738749565449,113313222,9
BSPRY,2,0.5168479408289604,113349541,9
HDHD3,2,0.6191440670308649,113373419,9
ALAD,2,0.6115461691241209,113386312,9
POLE3,2,0.6124968690824664,113407235,9
C9orf43,14,0.7212727455269602,113410054,9
RGS3,2,0.7584526071463393,113444731,9
ZNF618,12,0.7540591260653191,113876282,9
COL27A1,12,0.7607888267639129,114155537,9
AKNA,12,0.8347402618737735,114334156,9
WHRN,12,0.8026644940416194,114402080,9
ATP6V1G1,12,0.5878273926128709,114587769,9
TMEM268,12,0.7203753747729531,114611206,9
TNFSF15,5,0.869841842593331,114784652,9
TNFSF8,9,0.870655536100259,114893343,9
TNC,14,0.9083915957478681,115019575,9
PAPPA,2,0.7872108518272557,116153791,9
ASTN2,1,0.8634935280203814,116425225,9
TRIM32,12,0.6661665297672491,116687302,9
TLR4,1,0.8151382237101932,117704175,9
CDK5RAP2,1,0.7135913179832152,120388869,9
MEGF9,14,0.6870790320807928,120600811,9
FBXW2,1,0.6601992469839498,120751978,9
B3GNT10,14,0.7746366176241983,120792403,9
PSMD5,14,0.7135812829022281,120815496,9
PHF19,14,0.6990370559364971,120855651,9
TRAF1,5,0.7964485906417843,120902393,9
C5,14,0.7572256607114426,120952335,9
CNTRL,10,0.7904830518078207,121074863,9
RAB14,10,0.6871979222555592,121178133,9
GSN,1,0.805782533719016,121207794,9
STOM,1,0.8023726558920916,121338988,9
DAB2IP,12,0.848022817356144,121567057,9
TTLL11,10,0.7566069102156046,121821928,9
NDUFA8,1,0.6676307595911785,122144058,9
LHX6,10,0.8316798019718815,122202577,9
RBM18,10,0.7492760429949044,122237622,9
MRRF,1,0.7269302406158475,122264603,9
PTGS1,8,0.869394167628256,122370530,9
PDCL,12,0.5575471041701974,122798389,9
RC3H2,10,0.7262200658117413,122844556,9
ZBTB6,1,0.6740799736725576,122908056,9
ZBTB26,14,0.6552810016627184,122915566,9
RABGAP1,10,0.6276735485940623,122940833,9
STRBP,2,0.7063769128585135,123109500,9
CRB2,13,0.8371809017957286,123356170,9
DENND1A,2,0.7512287038854708,123379654,9
NEK6,2,0.7882855917920413,124257606,9
PSMB7,1,0.5706074230618274,124353465,9
NR6A1,11,0.7958795540366829,124517275,9
OLFML2A,10,0.8514469436798279,124777133,9
RPL35,10,0.6552705161016497,124857880,9
ARPC5L,14,0.4072710820553227,124862130,9
GOLGA1,14,0.281260717151121,124878357,9
SCAI,14,0.48246083374332993,124942608,9
PPP6C,14,0.27175157607817013,125146573,9
RABEPK,14,0.580554933195567,125200542,9
HSPA5,3,0.8838002366119291,125234853,9
GAPVD1,14,0.5478607355865941,125261794,9
MAPKAP1,2,0.6939443416168058,125437393,9
PBX3,7,0.7994091051982952,125747345,9
MVB12B,14,0.670064039172339,126326829,9
LMX1B,14,0.3825405765265586,126614443,9
ZBTB43,14,0.1662447745831136,126805006,9
ZBTB34,14,0.3179330632067596,126860665,9
RALGPS1,14,0.2624466560912563,126914774,9
ANGPTL2,10,0.8629301118830569,127087348,9
GARNL3,14,0.36856442944837176,127224265,9
SLC2A8,14,0.11220256443336385,127397138,9
ZNF79,14,0.05175483166080963,127424374,9
RPL12,14,0.20875914201060763,127447674,9
LRSAM1,14,0.055296655691584484,127451486,9
FAM129B,14,0.07328131569669938,127505339,9
STXBP1,14,0.43689810034811205,127579370,9
PTRH1,14,0.2918213315329863,127690348,9
CFAP157,14,0.10916123004808387,127706988,9
TTC16,14,0.08778267461021394,127716079,9
TOR2A,14,0.09967782332003139,127731524,9
SH2D3C,10,0.8664383353857043,127738317,9
CDK9,14,0.0,127785679,9
FPGS,14,0.06106820124667445,127794597,9
ENG,2,0.8226954086453375,127815012,9
AK1,14,0.5133178833604373,127866486,9
ST6GALNAC6,14,0.6373433733470333,127885321,9
ST6GALNAC4,2,0.7502008768571273,127907886,9
PIP5KL1,14,0.7646047471007659,127920881,9
DPM2,14,0.27677573113444154,127935099,9
FAM102A,14,0.7173828032199394,127940582,9
NAIF1,10,0.8176122178607999,128061233,9
SLC25A25,10,0.7808754169021421,128068201,9
PTGES2,10,0.5771745137671571,128120693,9
LCN2,5,0.6619357328664057,128149071,9
C9orf16,10,0.8330512906679197,128160265,9
CIZ1,10,0.6815501106032011,128161251,9
DNM1,1,0.7817008194285316,128191655,9
GOLGA2,12,0.5515705025137791,128255829,9
SWI5,10,0.6960730279858387,128275379,9
TRUB2,1,0.5413014864110091,128305159,9
COQ4,10,0.7073425053017817,128322544,9
SLC27A4,10,0.7384311104072747,128340527,9
URM1,10,0.48964751574591314,128371319,9
CERCAM,1,0.7578166699304771,128411751,9
ODF2,10,0.5388623294535166,128455186,9
GLE1,10,0.47819192942831446,128504700,9
SPTAN1,10,0.5887803495614929,128552558,9
WDR34,1,0.6249195987531344,128633661,9
SET,1,0.6111511747116312,128683424,9
PKN3,1,0.8109573961550764,128702503,9
ZDHHC12,1,0.6010820182806683,128720870,9
ZER1,10,0.36941794110921,128729786,9
TBC1D13,1,0.5977187925900866,128787253,9
ENDOG,4,0.7638084821195672,128818500,9
SPOUT1,10,0.5060330270525955,128819651,9
KYAT1,10,0.7639240920693483,128832942,9
LRRC8A,1,0.5766402125866024,128882112,9
PHYHD1,2,0.7238945817575415,128920966,9
DOLK,1,0.5567388299793157,128945530,9
NUP188,10,0.6282312943394714,128947699,9
SH3GLB2,10,0.7185399916664374,129007036,9
MIGA2,10,0.5720906874342317,129036621,9
DOLPP1,10,0.5980227095407572,129081111,9
CRAT,9,0.8048572554342045,129094794,9
PTPA,10,0.47439594610125835,129110950,9
IER5L,4,0.8850770162341821,129175552,9
NTMT1,10,0.5702529671272332,129608884,9
C9orf50,12,0.8087234498244928,129612225,9
ASB6,10,0.49472589493523733,129634604,9
PRRX2,10,0.7854240040985832,129665647,9
PTGES,1,0.8509698052186883,129738331,9
TOR1B,1,0.6741229005530556,129803157,9
TOR1A,1,0.5357520818385618,129812942,9
C9orf78,1,0.5519521169940222,129827290,9
USP20,10,0.0,129834698,9
FNBP1,10,0.8215348109725675,129887187,9
GPR107,1,0.6330061248119514,130053426,9
NCS1,1,0.7260687366626404,130172404,9
ASS1,5,0.5296069676428816,130444929,9
FUBP3,10,0.5306639062939522,130578965,9
EXOSC2,1,0.45343714416370207,130693721,9
ABL1,1,0.5290323956363399,130713946,9
QRFP,9,0.8287345696719327,130892702,9
LAMC3,13,0.8769219189775577,131009174,9
AIF1L,8,0.8579754487653063,131096476,9
NUP214,1,0.6462520844894553,131125586,9
FAM78A,5,0.8277934247589033,131258076,9
PLPP7,13,0.7383816396513415,131289459,9
PRRC2B,10,0.6829438338271596,131373636,9
POMT1,1,0.5639684012773687,131502902,9
UCK1,1,0.0,131523801,9
RAPGEF1,1,0.5390237439199859,131576770,9
MED27,1,0.5142453614794427,131852928,9
NTNG2,11,0.8857580797487824,132161676,9
SETX,10,0.5188590268246438,132261356,9
TTF1,1,0.5212277927963169,132375548,9
DDX31,1,0.4978637091732965,132592997,9
GTF3C4,1,0.5128063758523819,132670035,9
AK8,1,0.633826067772701,132725578,9
SPACA9,10,0.7745024499025221,132878027,9
TSC1,1,0.5639511174018081,132891348,9
GTF3C5,1,0.39641027130036843,133030675,9
RALGDS,10,0.6344303792543169,133097720,9
GBGT1,5,0.8645916572483519,133152948,9
ABO,5,0.7573729214774405,133250401,9
SURF6,10,0.664065548204981,133328776,9
MED22,10,0.6154636035542518,133338323,9
RPL7A,10,0.6629414594274234,133348218,9
SURF1,10,0.7541639746476307,133351758,9
SURF2,1,0.6610180163773647,133356550,9
SURF4,1,0.6047495779104941,133361450,9
STKLD1,1,0.7805716260988663,133376367,9
REXO4,10,0.5485748648310509,133406059,9
ADAMTS13,1,0.7279098790158949,133414358,9
CACFD1,1,0.5677152933083689,133459965,9
SLC2A6,1,0.7603230737073655,133471094,9
ADAMTSL2,2,0.8477168486798715,133532164,9
SARDH,1,0.8557246163572416,133663560,9
VAV2,10,0.5941481305547422,133761894,9
BRD3OS,10,0.644437004452626,134025481,9
BRD3,12,0.6658467809741575,134030305,9
WDR5,10,0.6381484012416786,134135365,9
RXRA,10,0.7736756515868526,134317098,9
COL5A1,13,0.0,134641774,9
FCN1,5,0.797188890915107,134903232,9
OLFM1,11,0.0,135075422,9
PPP1R26,10,0.7228933627913834,135479079,9
C9orf116,1,0.808016972229932,135495181,9
MRPS2,10,0.6124546026394968,135499984,9
CAMSAP1,1,0.651593988995119,135808487,9
UBAC1,1,0.6347472790337754,135932969,9
NACC2,1,0.6616831221900858,136006537,9
TMEM250,12,0.6370468302741963,136114581,9
QSOX2,1,0.7518711786735937,136206333,9
GPSM1,10,0.81917091078238,136327476,9
DNLZ,8,0.8300113025302875,136359480,9
CARD9,13,0.8670494941924265,136361903,9
SNAPC4,10,0.586604276025035,136375577,9
ENTR1,1,0.6017727201114773,136401922,9
PMPCA,10,0.5426847045389709,136410641,9
INPP5E,1,0.6540656993779044,136428619,9
SEC16A,13,0.6820943453370969,136440096,9
NOTCH1,4,0.8173383299061703,136494433,9
EGFL7,15,0.7788266930302077,136658856,9
AGPAT2,1,0.649158806456368,136673143,9
LCN6,7,0.8712463217498619,136744017,9
TMEM141,1,0.621574842534705,136791344,9
CCDC183,4,0.6095688495160017,136796350,9
RABL6,4,0.625318489368588,136807943,9
AJM1,4,0.0,136844415,9
PHPT1,1,0.6802409117316284,136848724,9
MAMDC4,5,0.7587683991352989,136850943,9
EDF1,1,0.5132037276124051,136862119,9
TRAF2,1,0.5564787954677723,136881912,9
FBXW5,1,0.48723968549843766,136940435,9
C8G,15,0.8035028929376138,136945185,9
LCN12,10,0.8901474364970475,136949551,9
PTGDS,10,0.8957215648550216,136975092,9
PAXX,1,0.6015555377736674,136992422,9
CLIC3,7,0.8406095435750853,136994635,9
ABCA2,4,0.8298570587899436,137007234,9
NPDC1,4,0.7193071208233897,137039463,9
ENTPD2,12,0.7781805490567767,137048107,9
SAPCD2,4,0.7759825496571129,137062127,9
UAP1L1,12,0.7829879190042247,137077517,9
MAN1B1,10,0.6843437990161997,137086985,9
DPP7,1,0.645098595234807,137110546,9
GRIN1,5,0.8905691675938378,137139154,9
ANAPC2,1,0.6121217923095338,137174784,9
SSNA1,1,0.44735612429287064,137188660,9
TPRN,1,0.7089175918082669,137191617,9
TMEM203,1,0.56036497444142,137204082,9
NDOR1,1,0.659250287785158,137205685,9
RNF208,4,0.7681185435843594,137220247,9
CYSRT1,3,0.8362185758467708,137224635,9
RNF224,12,0.8680761530985346,137227271,9
SLC34A3,7,0.8157730749713072,137230757,9
TUBB4B,1,0.7323151657809501,137241287,9
STPG3,2,0.8213223091803754,137251261,9
NELFB,1,0.46098121326021335,137255327,9
TOR4A,11,0.8197379542064841,137277726,9
NRARP,15,0.8488027852648243,137299631,9
EXD3,10,0.6615175503407963,137306896,9
NOXA1,10,0.7082109710555724,137423350,9
ENTPD8,12,0.8380339704989419,137434364,9
NSMF,11,0.8099926291884594,137447573,9
PNPLA7,4,0.8448777375008579,137459952,9
MRPL41,1,0.6503389151388759,137551879,9
DPH7,10,0.6471407992609706,137554444,9
ZMYND19,1,0.4063093490376547,137582081,9
ARRDC1,1,0.7568815711064942,137605685,9
EHMT1,1,0.6505175668301382,137618992,9
