# Supplementary material for: Gene Co-Expression in Breast Cancer: A Matter of Distance
Source: Front Oncol. 2021 Nov 17;11:726493. doi: 10.3389/fonc.2021.726493 (PMC8636045; doi:10.3389/fonc.2021.726493)
Supplement: Supplementary Material S13 — Piece-wise permutation p-values of the KS statistics, calculated for all bins obtained in Supplementary Material S8 , in every chromosomal region for each phenotype. [file DataSheet_13.zip › SuppMat10/SuppMat10/Clusters/LumA/LumA-chr10-clusters.tsv]

gname,clusterid,assignmentcost,gstart,chromosome
ZMYND11,6,0.5656285337814735,134465,10
DIP2C,6,0.6637786163613759,274190,10
PRR26,1,0.8709265575287223,649948,10
LARP4B,6,0.3925305259612524,806914,10
GTPBP4,6,0.46928682330432014,988434,10
IDI1,6,0.6025952760280195,1039152,10
WDR37,6,0.44505725026910237,1049538,10
ADARB2,10,0.8787627351343198,1177313,10
PFKP,8,0.8697986280347817,3066333,10
PITRM1,6,0.6669803735279196,3137728,10
KLF6,12,0.8361213298563066,3775996,10
AKR1E2,5,0.800689263360943,4786629,10
AKR1C3,10,0.9062296347767058,5035354,10
TUBAL3,11,0.7545307052083443,5393101,10
NET1,12,0.6523609192196802,5412557,10
ASB13,6,0.6611160989878277,5638867,10
GDI2,6,0.41856781053455494,5765223,10
ANKRD16,6,0.5170231315670425,5861616,10
FBH1,6,0.3386326799395386,5890203,10
IL15RA,6,0.7845088985933973,5943639,10
IL2RA,8,0.8878241598061334,6010689,10
RBM17,6,0.37233606525288276,6089034,10
PFKFB3,6,0.6594484950733858,6144934,10
SFMBT2,12,0.7354676688478698,7158624,10
ITIH5,4,0.8454931826245854,7559270,10
KIN,6,0.4364854436967218,7750962,10
ATP5F1C,6,0.3318910120255376,7788147,10
TAF3,6,0.6262853229115819,7818505,10
GATA3,3,0.8624349141064904,8045378,10
CELF2,3,0.7272976035517082,10798397,10
USP6NL,6,0.6060441517731527,11453946,10
ECHDC3,6,0.7270345130438771,11742366,10
PROSER2,6,0.7325528145468859,11823339,10
UPF2,6,0.5686944629431299,11920022,10
DHTKD1,6,0.5173124851584596,12068954,10
SEC61A2,6,0.5478043170991982,12129637,10
NUDT5,6,0.3917589724824305,12165330,10
CDC123,6,0.32649045065984217,12195965,10
CAMK1D,12,0.7798123970229895,12349482,10
OPTN,6,0.6468696460076344,13099449,10
MCM10,6,0.6839795508079641,13161554,10
PHYH,12,0.7399664688791298,13277796,10
SEPHS1,6,0.45054741483861216,13317428,10
BEND7,3,0.8085657107468066,13438484,10
PRPF18,6,0.47323765095168024,13586939,10
FRMD4A,6,0.6417583478510644,13643706,10
FAM107B,3,0.7741168846434516,14518557,10
CDNF,6,0.7251368555759246,14819245,10
HSPA14,6,0.4408333949802684,14838306,10
SUV39H2,6,0.5289419051356588,14878820,10
DCLRE1C,12,0.7154379626719105,14897359,10
MEIG1,6,0.7479295449393091,14959388,10
ACBD7,6,0.7729772454716598,15075475,10
RPP38,6,0.33005876319335703,15097180,10
NMT2,12,0.7101614538744787,15102584,10
FAM171A1,5,0.84610830943244,15211643,10
MINDY3,6,0.4903988873851852,15778170,10
PTER,6,0.5117661170485205,16436943,10
C1QL3,6,0.8289023366953221,16513734,10
RSU1,6,0.6318502949315234,16590611,10
CUBN,11,0.8067337312817859,16823966,10
TRDMT1,6,0.7011656673170437,17137336,10
VIM,6,0.8925249642892567,17228241,10
ST8SIA6,9,0.624276211805124,17315421,10
HACD1,9,0.3489135110945629,17589032,10
STAM,6,0.0,17644151,10
TMEM236,9,0.8030845161132708,17752201,10
CACNB2,4,0.6939396318973075,18140677,10
NSUN6,6,0.4549692641126917,18545561,10
ARL5B,6,0.572999458964031,18659431,10
MALRD1,9,0.7941601099220152,19048801,10
PLXDC2,9,0.0,19816239,10
NEBL,6,0.8610976526812387,20779973,10
SKIDA1,4,0.8309176588642685,21513478,10
MLLT10,6,0.5922394485035583,21524646,10
DNAJC1,3,0.6672685280712172,21756548,10
COMMD3,6,0.7699216447367678,22316386,10
BMI1,3,0.7400513731519786,22321099,10
SPAG6,11,0.8233860506583462,22345445,10
PIP4K2A,12,0.8118193682162586,22534854,10
MSRB2,6,0.6174770783860641,23095579,10
OTUD1,8,0.8507975931918764,23439458,10
KIAA1217,6,0.6619392904609298,23694746,10
ARHGAP21,6,0.6365193108447397,24583609,10
PRTFDC1,9,0.7659418014622723,24848614,10
THNSL1,6,0.7424742153569023,25016612,10
GPR158,2,0.8971261615062786,25174802,10
MYO3A,1,0.8336268216768512,25934229,10
APBB1IP,11,0.8487618349759527,26438341,10
PDSS1,6,0.44763791523274477,26697701,10
ABI1,6,0.3059991265003822,26746593,10
ANKRD26,6,0.5356547716560014,26991914,10
YME1L1,6,0.3160380805195733,27110112,10
MASTL,6,0.5880530628782827,27154824,10
ACBD5,6,0.40995193377305705,27195214,10
RAB18,6,0.6050743926064619,27504174,10
ARMC4,11,0.6616142102287683,27812164,10
MPP7,12,0.7378708022128981,28050993,10
WAC,6,0.3509450963953952,28532493,10
BAMBI,8,0.8479804633664925,28677510,10
SVIL,6,0.8327003416114311,29457338,10
JCAD,7,0.8414392307196764,30012803,10
MTPAP,6,0.4452577797638204,30309801,10
MAP3K8,6,0.8957216771277478,30434021,10
ZNF438,6,0.6467915848516655,30820207,10
ZEB1,3,0.7965420436580052,31318495,10
ARHGAP12,6,0.5316516871558725,31805404,10
KIF5B,6,0.42907218199476693,32009015,10
EPC1,6,0.40948133203692794,32267751,10
CCDC7,6,0.654610026844095,32446140,10
ITGB1,11,0.7751620236299082,32900318,10
NRP1,7,0.8909489873382594,33177492,10
PARD3,6,0.7112602217918607,34109560,10
CUL2,6,0.5036695133341064,35008551,10
CREM,6,0.6976776220232035,35126791,10
CCNY,6,0.5389487821676497,35247025,10
FZD8,9,0.7332019724014975,35638249,10
ZNF248,12,0.7558929295461627,37776526,10
ZNF25,6,0.7749798365860904,37949573,10
ZNF33A,6,0.7436100082655452,38010650,10
ZNF37A,6,0.7671339778030116,38094334,10
ZNF33B,5,0.8112117854453262,42574185,10
BMS1,5,0.7146735127524109,42782795,10
RET,7,0.9024369455016188,43077069,10
CSGALNACT2,5,0.6450647865416563,43138445,10
RASGEF1A,8,0.8986275488497755,43194535,10
HNRNPF,5,0.6485389298140654,43385617,10
ZNF487,5,0.0,43436841,10
ZNF239,11,0.869837002080307,43556344,10
ZNF485,3,0.8032016682961045,43606419,10
ZNF32,5,0.6966075726021215,43643860,10
CXCL12,3,0.8565361503038166,44370165,10
RASSF4,10,0.8669320638084579,44959407,10
DEPP1,12,0.8907786541226356,44970981,10
ZNF22,1,0.8435996935181812,45000923,10
ALOX5,7,0.744502548301981,45374176,10
MARCH8,7,0.0,45454585,10
ZFAND4,7,0.3344270564118985,45615501,10
WASHC2C,7,0.44087416611895214,45727200,10
AGAP4,7,0.7706653898959059,45825594,10
TIMM23,5,0.6944742051327781,45972489,10
NCOA4,5,0.8062620196883179,46005088,10
ANXA8L1,6,0.8420934004550604,46375627,10
GPRIN2,10,0.8015328728025999,46549044,10
SYT15,3,0.9040841783390803,46578217,10
PTPN20,1,0.7132212260120185,46911396,10
GDF10,5,0.850276284397748,47300197,10
ZNF488,10,0.8432417042392442,47365496,10
ANXA8,5,0.8775273131467678,47460162,10
AGAP9,12,0.7866476719833109,47501854,10
MAPK8,5,0.674703593485665,48306639,10
ARHGAP22,3,0.8199156726605779,48446034,10
WDFY4,1,0.8929801125072442,48684876,10
VSTM4,1,0.8762763175413594,49014236,10
TMEM273,7,0.9302012292737296,49154725,10
ERCC6,11,0.6188451455402539,49454470,10
PARG,12,0.6639179738760423,49818279,10
TIMM23B,12,0.7197068602669545,49942049,10
AGAP6,11,0.6898562611966224,49988318,10
WASHC2A,7,0.7238082959486625,50067888,10
ASAH2,5,0.8040766992585172,50182778,10
SGMS1,7,0.8564782037931535,50305586,10
ASAH2B,11,0.8046961285344422,50739318,10
PRKG1,4,0.8332225350138176,50990888,10
CSTF2T,12,0.6690100086795283,51695487,10
ZWINT,11,0.7071225061099129,56357227,10
IPMK,9,0.8055264250506664,58191517,10
CISD1,9,0.762882960133125,58269162,10
UBE2D1,4,0.7896936471628925,58334979,10
TFAM,11,0.6469288446820789,58385345,10
BICC1,12,0.8806466729200295,58513140,10
PHYHIPL,3,0.8312124292204215,59176643,10
FAM13C,2,0.8625025678460312,59246129,10
SLC16A9,3,0.8147570769532827,59650761,10
CCDC6,3,0.7464305798967092,59788747,10
ANK3,11,0.8208134520294516,60026298,10
CDK1,11,0.7895026611398699,60778331,10
RHOBTB1,7,0.7741003001518751,60869438,10
TMEM26,4,0.9065375008903757,61406643,10
CABCOCO1,10,0.8780341024599604,61662961,10
ARID5B,2,0.7592113489886981,61901684,10
RTKN2,8,0.8505370896306861,62183035,10
ZNF365,9,0.8980870219097306,62374192,10
ADO,11,0.590881735953898,62804857,10
EGR2,5,0.8843491963035229,62811996,10
NRBF2,11,0.684449510375647,63133247,10
JMJD1C,12,0.8037967259923856,63167221,10
REEP3,11,0.781530619222198,63521401,10
DNAJC12,12,0.7389645061196342,67796669,10
SIRT1,12,0.2763989000288797,67884656,10
HERC4,12,0.12383239152773107,67921899,10
PBLD,12,0.4482999307708422,68282660,10
HNRNPH3,12,0.5694451515565031,68331174,10
RUFY2,12,0.31385420875079106,68341107,10
DNA2,12,0.4848616615297655,68414064,10
SLC25A16,12,0.4135110402368616,68477998,10
TET1,12,0.8896078163489017,68560337,10
CCAR1,11,0.6330642014472585,68721012,10
STOX1,10,0.8037954544102681,68827531,10
DDX50,11,0.4918875166927891,68901286,10
DDX21,11,0.3894142466297833,68956170,10
KIF1BP,11,0.48214896465330015,68988721,10
SRGN,5,0.8657772650464862,69088103,10
VPS26A,11,0.0,69123512,10
SUPV3L1,11,0.31118026599349613,69180234,10
HK1,11,0.5811154987398307,69269984,10
TACR2,2,0.8475663939377789,69403903,10
TSPAN15,11,0.6503753681883471,69451465,10
FAM241B,11,0.6201121553155886,69630247,10
COL13A1,1,0.8630367381611391,69801867,10
H2AFY2,11,0.863291139042266,70052846,10
AIFM2,8,0.811218544509819,70098223,10
TYSND1,11,0.5208635979567091,70137981,10
SAR1A,11,0.48967509644181373,70147289,10
PPA1,11,0.571894326620674,70202835,10
NPFFR1,11,0.838098393456763,70247329,10
LRRC20,11,0.8157664775805822,70298970,10
EIF4EBP2,11,0.4845112384937117,70404145,10
PALD1,7,0.821826540923445,70478767,10
PRF1,8,0.8698225793409653,70597348,10
ADAMTS14,4,0.8140464249138603,70672506,10
SGPL1,7,0.7876929334013912,70815961,10
PCBD1,11,0.7043347755121825,70882280,10
UNC5B,3,0.0,71212570,10
SLC29A3,3,0.7041248802021344,71319259,10
CDH23,9,0.6214591917782133,71396934,10
VSIR,3,0.5930340395003872,71747556,10
PSAP,11,0.7759592095427835,71816298,10
CHST3,4,0.8589072924247975,71964395,10
SPOCK2,11,0.8794709988626985,72059034,10
ASCC1,11,0.6893787461401409,72096032,10
ANAPC16,11,0.5301447914856167,72216000,10
DDIT4,9,0.8361245237126376,72273924,10
DNAJB12,11,0.6306715297207346,72332830,10
MICU1,12,0.0,72367327,10
MCU,12,0.10540399770678544,72692131,10
P4HA1,12,0.2635948301901002,73007217,10
NUDT13,12,0.3183089155899579,73110375,10
ECD,12,0.17967624623656875,73130155,10
FAM149B1,12,0.21088401399192258,73168166,10
DNAJC9,12,0.3433053446766424,73183362,10
MRPS16,12,0.16968502070419844,73248843,10
CFAP70,12,0.5319341566606206,73253759,10
ANXA7,12,0.252917349007477,73375101,10
PPP3CB,12,0.18898946618017443,73436428,10
USP54,12,0.5491008614559068,73497538,10
AGAP5,11,0.7614196905816162,73674285,10
SEC24C,12,0.3617929727469472,73744372,10
FUT11,12,0.5922497290980411,73772276,10
CHCHD1,12,0.28373061694172286,73782047,10
ZSWIM8,12,0.23936012495798875,73785582,10
NDST2,12,0.3926522489424509,73801911,10
CAMK2G,12,0.35955007231294733,73812501,10
PLAU,7,0.891273456895542,73909177,10
C10orf55,12,0.9072769553434374,73909969,10
VCL,12,0.35091366091420795,73995193,10
AP3M1,12,0.23067554135901502,74120255,10
ADK,12,0.22078713789130167,74151185,10
KAT6B,12,0.8143391668266685,74824927,10
SAMD8,9,0.613539919709358,75099586,10
VDAC2,12,0.34616824460142703,75210154,10
COMTD1,2,0.7779009989007528,75233969,10
ZNF503,11,0.9032251035375717,75397830,10
LRMDA,9,0.9236402340358258,75431624,10
KCNMA1,3,0.5358573712888319,76869601,10
DLG5,11,0.8047026051875021,77790791,10
POLR3A,11,0.509151182452225,77969251,10
RPS24,2,0.8310000686168495,78033760,10
ZMIZ1,11,0.6560892425274696,79068966,10
PPIF,2,0.5913357959151779,79347469,10
ZCCHC24,4,0.8554809931035292,79382325,10
EIF5AL1,8,0.9155168495636998,79512601,10
NUTM2B,9,0.8349022055036766,79703227,10
SFTPD,10,0.8948754168457274,79937740,10
TMEM254,11,0.674592402435983,80078646,10
PLAC9,2,0.8556659610045726,80131682,10
ANXA11,9,0.7289033283646613,80150889,10
MAT1A,9,0.8977552642360898,80271820,10
DYDC2,9,0.781540882979164,80344745,10
PRXL2A,9,0.7519470340014325,80407829,10
TSPAN14,9,0.6250656503034153,80454166,10
GHITM,11,0.7040379814402566,84139509,10
CDHR1,10,0.8994891941843113,84194537,10
RGR,10,0.8761180363285805,84230666,10
CCSER2,1,0.7594111317897277,84328586,10
GRID1,8,0.9000816865020532,85599552,10
WAPL,1,0.5534259092647373,86435256,10
BMPR1A,1,0.6329481481001796,86756601,10
MMRN2,2,0.8552017032424353,86935540,10
SNCG,1,0.7291245646084437,86958599,10
GLUD1,1,0.0,87050202,10
SHLD2,1,0.4566977830746134,87094161,10
NUTM2A,8,0.855295924995387,87225448,10
NUTM2D,2,0.7697973812400768,87357668,10
MINPP1,2,0.731856120833283,87504875,10
PAPSS2,8,0.8710721023519095,87659613,10
ATAD1,1,0.6406465676605091,87751512,10
KLLN,11,0.7683734394072195,87859158,10
PTEN,1,0.7205179570722453,87863625,10
RNLS,8,0.8394721159400054,88273864,10
ANKRD22,1,0.7068862772424893,88819896,10
STAMBPL1,9,0.4843978440688024,88879734,10
ACTA2,3,0.7768536858581022,88935074,10
FAS,7,0.8125998116406967,88990531,10
CH25H,3,0.8700464296405608,89205629,10
LIPA,8,0.8394535512395945,89213569,10
IFIT2,6,0.8875320410520667,89283694,10
IFIT3,5,0.8340526357836867,89327997,10
IFIT5,1,0.6733349329887474,89414568,10
PANK1,10,0.7819857817147249,89579497,10
KIF20B,8,0.6575414741945138,89701610,10
HTR7,2,0.7886422389801366,90740823,10
RPP30,8,0.5613420976091601,90871716,10
PCGF5,2,0.7732978185716171,91163012,10
HECTD2,2,0.8943282921687586,91409280,10
TNKS2,2,0.5703287489704387,91798426,10
FGFBP3,2,0.8615478276076951,91906589,10
BTAF1,2,0.6817103776844269,91923770,10
CPEB3,2,0.5476043776117907,92046692,10
MARCH5,2,0.4961537215361408,92291167,10
IDE,1,0.6915028490520503,92451684,10
KIF11,1,0.7258498054121493,92593130,10
HHEX,12,0.4290185949021782,92689955,10
EXOC6,8,0.7675100906393648,92834713,10
MYOF,2,0.8223322419798785,93306429,10
FFAR4,11,0.8525543018952366,93566665,10
PDE6C,11,0.8062704045125733,93612588,10
FRA10AC1,11,0.7449324055181965,93667883,10
SLC35G1,12,0.8926719737864487,93893973,10
PLCE1,2,0.8448645932430603,94030812,10
NOC3L,2,0.6620596745312154,94333226,10
TBC1D12,8,0.7312059931573651,94402504,10
HELLS,8,0.7425064890737471,94501434,10
CYP2C8,8,0.9030128989651425,95036772,10
PDLIM1,3,0.7922919540101416,95237572,10
SORBS1,10,0.8023017447464241,95311771,10
ALDH18A1,2,0.643868052355272,95605941,10
TCTN3,2,0.4422420121871673,95663396,10
ENTPD1,3,0.8332363991067027,95711779,10
CCNJ,4,0.7361095621925029,96043394,10
ZNF518A,1,0.7431379137573662,96129715,10
BLNK,12,0.7962844459256573,96191702,10
TM9SF3,2,0.5965761613980641,96518110,10
PIK3AP1,6,0.8878477044157652,96593315,10
LCOR,2,0.6689668321024507,96832282,10
ARHGAP19,2,0.7212909200331769,97222173,10
FRAT1,8,0.7915120852909209,97319267,10
FRAT2,1,0.7146944199218167,97332497,10
RRP12,11,0.6158241235727983,97356358,10
PGAM1,2,0.6025118684612312,97426191,10
EXOSC1,2,0.6068879470290565,97436142,10
ZDHHC16,9,0.6873659233719529,97446170,10
MMS19,8,0.5133634261210347,97458324,10
UBTD1,8,0.551582567837351,97498924,10
HOGA1,8,0.8359933153292,97584323,10
MORN4,2,0.5400637722250174,97614553,10
PI4K2A,8,0.0,97640686,10
AVPI1,8,0.6101113180226697,97677424,10
MARVELD1,9,0.6355278668922161,97713173,10
ZFYVE27,2,0.40736961381903225,97737121,10
GOLGA7B,8,0.8174081342238122,97849843,10
CRTAC1,6,0.8373201759554827,97865000,10
R3HCC1L,11,0.6847979187869596,98134624,10
LOXL4,10,0.8530632027521119,98247690,10
PYROXD2,1,0.9168532018511693,98383565,10
HPS1,8,0.6583978627281413,98416198,10
HPSE2,11,0.8520292462576412,98457077,10
CNNM1,9,0.7402197500355288,99329356,10
GOT1,2,0.672521157388829,99396870,10
SLC25A28,2,0.6503729449078897,99610522,10
ENTPD7,8,0.6831460299076927,99659509,10
CUTC,2,0.5758658748930487,99702558,10
COX15,8,0.5952503458635968,99711844,10
DNMBP,8,0.8249821459553633,99875577,10
ERLIN1,2,0.514031236393254,100150094,10
CHUK,2,0.4207982335830375,100188300,10
CWF19L1,2,0.5937390101143006,100232298,10
BLOC1S2,2,0.5483842403539213,100273280,10
PKD2L1,7,0.9056072265825188,100288149,10
SEC31B,1,0.7977112804818558,100486646,10
NDUFB8,2,0.5386380668646711,100523740,10
HIF1AN,2,0.3533683193646727,100529072,10
SLF2,2,0.4242497490021455,100912963,10
MRPL43,2,0.0,100969458,10
SEMA4G,2,0.5482341030964363,100969518,10
TWNK,2,0.6543686364551273,100987367,10
LZTS2,2,0.3856930966721164,100996618,10
PDZD7,2,0.6065670688030322,101007679,10
SFXN3,2,0.5148841821838148,101031234,10
KAZALD1,1,0.7989521129866053,101061841,10
BTRC,2,0.6529616332894943,101354033,10
DPCD,2,0.3896185864990579,101570560,10
POLL,2,0.3768201119336252,101578882,10
FBXW4,2,0.4371139313941851,101610664,10
NPM3,2,0.7461102479570625,101781325,10
OGA,2,0.5789743685560435,101784443,10
ARMH3,2,0.4271217466176578,101845599,10
HPS6,2,0.5291560892128361,102065390,10
LDB1,2,0.5106737288382934,102107560,10
PPRC1,2,0.6522596591572281,102132994,10
NOLC1,2,0.5649933208651179,102152176,10
GBF1,2,0.4576620215777284,102245532,10
NFKB2,1,0.7225112888447534,102394110,10
PSD,1,0.8297836457561811,102402617,10
FBXL15,2,0.5402882898423294,102419189,10
CUEDC2,2,0.5984353427969973,102423245,10
C10orf95,2,0.7394460471426333,102449837,10
MFSD13A,9,0.7057488907398011,102461395,10
ACTR1A,2,0.6022349443924253,102461881,10
SUFU,2,0.6259950521710833,102503987,10
TRIM8,2,0.6322843664447095,102642310,10
ARL3,2,0.5825235173503664,102673731,10
SFXN2,10,0.769656896517721,102714538,10
WBP1L,2,0.6587212462661299,102743948,10
CYP17A1,3,0.7587225535948114,102830531,10
BORCS7,2,0.6996440995964343,102854223,10
AS3MT,5,0.8661734997789212,102869470,10
CNNM2,2,0.6781039223720657,102918294,10
NT5C2,2,0.7129308095526585,103088017,10
PCGF6,1,0.6834288456336641,103302796,10
TAF5,2,0.6841315379649793,103367976,10
ATP5MD,2,0.5107089831203331,103389041,10
PDCD11,2,0.6103743190346337,103396626,10
CALHM2,1,0.7818558486227198,103446786,10
SH3PXD2A,3,0.6244985780166462,103594027,10
STN1,2,0.6321135258219385,103877569,10
SLK,2,0.600580379872832,103967140,10
COL17A1,8,0.8860209062555321,104031286,10
SFR1,2,0.731514136923995,104122058,10
CFAP43,8,0.7051160702256754,104129888,10
GSTO1,1,0.6862221708165348,104235356,10
GSTO2,1,0.7832863425030889,104268873,10
ITPRIP,3,0.8757525202753375,104309698,10
CFAP58,6,0.8991067765009291,104353833,10
SORCS1,1,0.8553825455437417,106573663,10
XPNPEP1,2,0.4169072376765809,109864766,10
ADD3,10,0.6941409482504961,109996368,10
MXI1,10,0.0,110207605,10
SMNDC1,11,0.7206414306230543,110290730,10
DUSP5,4,0.8146652222213266,110497907,10
SMC3,2,0.6586979710979657,110567691,10
PDCD4,5,0.8429471096634301,110871795,10
BBIP1,2,0.6793562611204113,110898728,10
SHOC2,8,0.7843597367159403,110919547,10
ADRA2A,8,0.8015602507950725,111077163,10
ACSL5,1,0.8398084427663777,112374018,10
ZDHHC6,2,0.6817973129829049,112424428,10
VTI1A,2,0.6446173395346921,112446998,10
TCF7L2,4,0.8552624048909395,112950247,10
CASP7,1,0.7353411130288116,113679162,10
PLEKHS1,3,0.6949182666526019,113751262,10
DCLRE1A,2,0.7077375005700905,113834725,10
NHLRC2,2,0.5907740375491785,113854661,10
CCDC186,12,0.3436216355376003,114120862,10
VWA2,12,0.7974828996097604,114239254,10
AFAP1L2,7,0.692360775138982,114294824,10
ABLIM1,12,0.6067387230474783,114431113,10
FAM160B1,12,0.3967661560595479,114821744,10
TRUB1,12,0.3652258927751939,114938195,10
GFRA1,4,0.8478411466279243,116056925,10
C10orf82,11,0.8189081607480897,116663696,10
HSPA12A,12,0.6234005398182825,116671192,10
ENO4,12,0.7225026713968595,116849512,10
SHTN1,12,0.4274350880802702,116881477,10
SLC18A2,6,0.8908500939704523,117241093,10
PDZD8,12,0.8194101003942004,117277274,10
EMX2,3,0.7390568235454844,117542445,10
RAB11FIP2,8,0.760766447904197,118004916,10
FAM204A,2,0.7634456387653056,118297925,10
CACUL1,4,0.6114782371258544,118674167,10
NANOS1,4,0.0,119029714,10
EIF3A,4,0.7284940914597745,119033670,10
FAM45A,2,0.6848163551782023,119104086,10
SFXN4,2,0.6704964142552217,119140767,10
PRDX3,2,0.6882564398545794,119167720,10
GRK5,4,0.860068545915989,119207589,10
RGS10,2,0.7648724333242577,119499817,10
TIAL1,2,0.6730106001888365,119571802,10
BAG3,2,0.8083439649321711,119651370,10
INPP5F,1,0.668793843326231,119726042,10
MCMBP,2,0.43487139698259136,119829404,10
SEC23IP,2,0.7086168943882241,119892730,10
WDR11,12,0.10929833622554941,120851305,10
FGFR2,2,0.6218990597753158,121478334,10
ATE1,12,0.5719619947168035,121740421,10
NSMCE4A,12,0.5500162358037314,121957091,10
TACC2,12,0.33970582228765467,121989163,10
PLEKHA1,2,0.6058469773459954,122374696,10
HTRA1,3,0.7670467297958437,122458551,10
CUZD1,9,0.7341301045020018,122832158,10
FAM24B,2,0.7750427552588921,122849078,10
C10orf88,2,0.6955253710346403,122930901,10
PSTK,12,0.631941135409365,122954381,10
IKZF5,12,0.4057319336645714,122990806,10
ACADSB,12,0.842839199843886,123008979,10
BUB3,12,0.7142203981385358,123154402,10
CPXM2,4,0.8830346727225225,123706207,10
CHST15,12,0.662478315069434,124007668,10
OAT,2,0.8288181428248297,124397303,10
NKX1-2,4,0.6876899493861262,124445243,10
LHPP,12,0.6635799970105207,124461823,10
FAM53B,2,0.8184037233625556,124619292,10
EEF1AKMT2,4,0.7993213715899262,124748149,10
ABRAXAS2,12,0.6025643618673073,124801819,10
ZRANB1,12,0.7333553116492316,124942123,10
CTBP2,9,0.7651016647523777,124984317,10
EDRF1,12,0.6275388942067976,125719515,10
UROS,2,0.64203370528815,125784980,10
BCCIP,12,0.6243732839577786,125823546,10
DHX32,12,0.7043300881122464,125836337,10
FANK1,12,0.6945207601196883,125896539,10
ADAM12,5,0.8522863194267538,126012381,10
C10orf90,1,0.8457888669592382,126424997,10
DOCK1,2,0.8329304652891046,126905409,10
FOXI2,7,0.85416894821709,127737235,10
PTPRE,1,0.8458817921639843,127907061,10
MKI67,12,0.6338782097365417,128096659,10
MGMT,2,0.8104565552956752,129467190,10
EBF3,3,0.8656633337251236,129835283,10
C10orf143,5,0.8189056470462447,130020025,10
GLRX3,12,0.6676073699286906,130136391,10
PPP2R2D,2,0.6542463265968033,131901008,10
BNIP3,3,0.5795187742541272,131966455,10
JAKMIP3,10,0.8401849993125037,132036336,10
DPYSL4,1,0.8817004646752253,132186948,10
STK32C,10,0.794082100073809,132207492,10
LRRC27,11,0.7703188903099822,132332154,10
PWWP2B,2,0.7267423191832406,132397168,10
INPP5A,2,0.4980117892008833,132537787,10
KNDC1,7,0.7696508020207791,133160219,10
VENTX,7,0.8590359140421251,133237855,10
ADAM8,9,0.7803206660206634,133262420,10
TUBGCP2,11,0.7363601806555748,133278630,10
ZNF511,2,0.6126219757649423,133308914,10
FUOM,3,0.8709087088591645,133355158,10
ECHS1,11,0.7885363299577194,133362485,10
PAOX,11,0.7866794314580217,133379261,10
MTG1,11,0.7843070904215721,133394094,10
SPRN,11,0.7797730762173203,133420666,10
SCART1,8,0.8765650818081194,133453928,10
CYP2E1,3,0.9229347265726277,133520406,10
