# Supplementary material for: Gene Co-Expression in Breast Cancer: A Matter of Distance
Source: Front Oncol. 2021 Nov 17;11:726493. doi: 10.3389/fonc.2021.726493 (PMC8636045; doi:10.3389/fonc.2021.726493)
Supplement: Supplementary Material S13 — Piece-wise permutation p-values of the KS statistics, calculated for all bins obtained in Supplementary Material S8 , in every chromosomal region for each phenotype. [file DataSheet_13.zip › SuppMat10/SuppMat10/Clusters/LumA/LumA-chr11-clusters.tsv]

gname,clusterid,assignmentcost,gstart,chromosome
BET1L,10,0.43323264913375836,167784,11
RIC8A,10,0.39501839906967406,207511,11
SIRT3,10,0.46276266957408874,215030,11
PSMD13,10,0.3801968756680427,236966,11
NLRP6,17,0.8874085421404682,278365,11
PGGHG,16,0.8555929387028485,289135,11
IFITM2,10,0.8569344718263153,307631,11
IFITM1,10,0.8294624836041451,313506,11
IFITM3,13,0.8646962146576376,319676,11
B4GALNT4,10,0.7438202498481937,369499,11
PKP3,10,0.471406981218922,392614,11
SIGIRR,10,0.5833584104841143,405716,11
ANO9,8,0.795336251946616,417933,11
PTDSS2,10,0.6442464741428271,448268,11
RNH1,10,0.41798939414501624,494512,11
HRAS,10,0.5357267473258951,532242,11
LRRC56,10,0.5886938618280708,537527,11
LMNTD2,10,0.7667123272695728,554850,11
RASSF7,10,0.6826292076600118,560404,11
PHRF1,10,0.4335035683852745,576470,11
IRF7,10,0.6747783826955513,612553,11
CDHR5,6,0.8777298424323893,616565,11
DRD4,5,0.8120831902061965,637293,11
DEAF1,10,0.4631512656925385,644233,11
EPS8L2,10,0.594990240338607,694438,11
TMEM80,10,0.6648865441793643,695428,11
TALDO1,10,0.49363718008755564,747415,11
GATD1,10,0.48068124681766344,767220,11
SLC25A22,10,0.6209443511633779,790475,11
PANO1,10,0.7338462467338475,797511,11
PIDD1,10,0.6777570493069931,799179,11
RPLP2,17,0.6441104425561157,809965,11
PNPLA2,10,0.680728012743447,818914,11
CRACR2B,10,0.7892133077011996,826144,11
CD151,10,0.6275289157487143,832887,11
POLR2L,10,0.5478677800057479,837356,11
TSPAN4,17,0.7007352665762399,842812,11
CHID1,10,0.5430348441599329,867860,11
AP2A2,10,0.5873785043703907,924894,11
MUC5B,6,0.8541313442514438,1223066,11
TOLLIP,8,0.6039404277601755,1274371,11
BRSK2,15,0.8741756024165881,1389899,11
MOB2,10,0.5465867531099297,1469457,11
DUSP8,8,0.7920134287110382,1554051,11
KRTAP5-1,10,0.7711287185371626,1584342,11
IFITM10,2,0.7894355330570175,1732406,11
CTSD,2,0.6946009214065607,1752755,11
SYT8,7,0.7854557923448486,1828307,11
LSP1,15,0.8819537230535774,1852970,11
MRPL23,10,0.5033988525103283,1947278,11
IGF2,16,0.8580745095995463,2129112,11
C11orf21,8,0.8929267675456442,2295645,11
TSPAN32,17,0.6116493696203066,2301997,11
CD81,17,0.7187882606802702,2376177,11
TSSC4,10,0.42300189402883925,2400488,11
KCNQ1,14,0.7662024770941083,2444684,11
CDKN1C,7,0.7971639970058194,2883213,11
SLC22A18AS,13,0.8800682910182365,2887780,11
SLC22A18,5,0.7766037310233262,2899721,11
PHLDA2,2,0.804176602109859,2928273,11
NAP1L4,10,0.5964739167958524,2944431,11
CARS,10,0.4839513167564402,3000922,11
OSBPL5,10,0.7489468104628582,3087107,11
MRGPRE,7,0.705028351327528,3225035,11
ZNF195,10,0.6187422993770599,3339261,11
ART5,13,0.8945378768177842,3638503,11
NUP98,10,0.4304156824254367,3671083,11
PGAP2,10,0.6199252045107504,3797724,11
RHOG,5,0.6987603389092665,3826978,11
STIM1,10,0.7934091381821431,3854527,11
RRM1,10,0.398324709088274,4094707,11
TRIM21,10,0.7328829457746766,4384897,11
TRIM68,8,0.7624797144498919,4598672,11
OR51E1,14,0.764003960896944,4643420,11
UBQLNL,13,0.8512523211024342,5514393,11
TRIM6,12,0.7638531989738875,5596109,11
TRIM34,1,0.8196152569811884,5619764,11
TRIM5,15,0.6292808192497712,5663557,11
TRIM22,15,0.0,5689697,11
C11orf42,8,0.7338825251477319,6205566,11
FAM160A2,10,0.6012988854817455,6211335,11
CNGA4,10,0.8302077003726487,6234765,11
CAVIN3,8,0.7971175013436571,6318946,11
SMPD1,10,0.4676829847693602,6390440,11
APBB1,10,0.5841101182653321,6395124,11
TRIM3,10,0.540132478186242,6448613,11
ARFIP2,10,0.48465263980673845,6474683,11
TIMM10B,10,0.4999508038631333,6481501,11
DNHD1,10,0.5672596303565981,6497260,11
RRP8,10,0.3891048769043832,6595072,11
ILK,10,0.6841832022292782,6603708,11
TAF10,10,0.4397315991827635,6606294,11
TPP1,10,0.750928506878043,6612768,11
DCHS1,10,0.7143018905313732,6621330,11
MRPL17,10,0.0,6680782,11
ZNF215,15,0.8194782908129234,6926404,11
ZNF214,10,0.7726944905213604,6997085,11
SYT9,19,0.6127641520269359,7238778,11
OLFML1,19,0.841283296021754,7485388,11
PPFIBP2,10,0.6705634089849751,7513298,11
CYB5R2,18,0.7986989218026251,7665100,11
OVCH2,9,0.8503684892513884,7689438,11
EIF3F,10,0.5984975749320671,7970251,11
TUB,17,0.46228590109907763,8019244,11
RIC3,12,0.8398305411532657,8106056,11
STK33,11,0.8668519496454621,8391868,11
TRIM66,10,0.698446696432556,8612037,11
RPL27A,10,0.641307114298703,8682788,11
ST5,5,0.830075821799021,8693351,11
AKIP1,10,0.5196200877474639,8911139,11
TMEM9B,10,0.4726734425682003,8947202,11
SCUBE2,15,0.8591517324808922,9019498,11
DENND5A,10,0.5877493404420513,9138825,11
TMEM41B,10,0.4858965526066106,9280654,11
IPO7,10,0.4661161956069717,9384652,11
ZNF143,8,0.6404982897105869,9460319,11
WEE1,8,0.6408410977141588,9573670,11
SWAP70,10,0.6163504916741036,9664077,11
SBF2,8,0.6634324302191268,9778667,11
ADM,11,0.8717827254242814,10305073,11
AMPD3,8,0.7409642907248808,10308313,11
MTRNR2L8,6,0.8180358921612301,10507887,11
RNF141,10,0.5517321088038205,10511673,11
MRVI1,19,0.0,10573091,11
CTR9,8,0.3915784547664013,10751246,11
EIF4G2,8,0.7674817525632687,10797050,11
ZBED5,8,0.43445804300628177,10812074,11
GALNT18,1,0.8157678227735075,11270877,11
CSNK2A3,4,0.8725034153941571,11351942,11
USP47,8,0.36779609561656423,11841423,11
DKK3,17,0.8594718161016073,11963106,11
MICAL2,8,0.7540121000306842,12094008,11
PARVA,8,0.7540494801352704,12377563,11
TEAD1,8,0.7772649097642533,12674421,11
RASSF10,8,0.6751962612658183,13009577,11
ARNTL,3,0.6903217470131431,13276652,11
BTBD10,8,0.0,13388001,11
FAR1,8,0.6641060894319568,13668668,11
SPON1,12,0.7023001991241338,13962723,11
RRAS2,8,0.7154486134034601,14277922,11
COPB1,8,0.4946341853649735,14443440,11
PSMA1,8,0.44439746892819887,14504874,11
CYP2R1,10,0.7154132912024529,14877440,11
C11orf58,10,0.604005778709926,16613132,11
PLEKHA7,8,0.6889495503249963,16777297,11
RPS13,8,0.733549591564155,17074388,11
PIK3C2A,10,0.5280280142846052,17077730,11
NUCB2,4,0.7750830455130537,17208153,11
NCR3LG1,8,0.741830991790466,17351726,11
KCNJ11,8,0.7052660296754547,17385859,11
SERGEF,8,0.7823909487666492,17788048,11
TPH1,5,0.7089483203609691,18017564,11
SAAL1,5,0.6772302729353947,18069935,11
SAA4,15,0.6572657975917384,18231355,11
HPS5,10,0.6810450128514408,18278668,11
GTF2H1,8,0.5148327591292983,18322295,11
LDHA,8,0.5563756910394559,18394560,11
LDHAL6A,6,0.8092460422162125,18455824,11
TSG101,10,0.5795083893782187,18468336,11
UEVLD,10,0.5970951070968122,18529609,11
SPTY2D1OS,5,0.7041680531233058,18588781,11
SPTY2D1,5,0.6612356957120852,18606403,11
TMEM86A,8,0.7629850695997201,18693122,11
IGSF22,17,0.698034200715927,18704305,11
ZDHHC13,8,0.5609591263513726,19117099,11
NAV2,17,0.6982163679934419,19350724,11
HTATIP2,13,0.8485661518292865,20363685,11
PRMT3,8,0.5623987830609675,20387558,11
FANCF,5,0.6627058832988298,22622890,11
GAS2,5,0.5613803611962329,22625509,11
SVIP,5,0.593740604929484,22813799,11
MUC15,12,0.8246590436099883,26559032,11
FIBIN,15,0.7909576692120195,26994184,11
BBOX1,19,0.8111503096145081,27040725,11
CCDC34,8,0.6962288460066245,27330827,11
LGR4,4,0.8470056225970163,27365961,11
LIN7C,10,0.549587492149092,27494418,11
BDNF,6,0.845143487490796,27654893,11
KIF18A,8,0.6409708686775035,28020619,11
METTL15,8,0.5761062941765636,28108248,11
ARL14EP,8,0.5594232626336962,30323104,11
MPPED2,14,0.4083413255172277,30384493,11
DCDC1,11,0.7538560449912233,30830369,11
DNAJC24,5,0.7265439983174518,31369840,11
IMMP1L,5,0.7466956903960528,31432401,11
ELP4,5,0.6806412553511685,31509755,11
PAX6,14,0.816338083286992,31784779,11
RCN1,5,0.7271600611273408,32090904,11
EIF3M,18,0.33829034031782146,32583798,11
CCDC73,18,0.4034683146119443,32602246,11
PRRG4,18,0.5217426872364161,32829927,11
QSER1,18,0.4792292638648229,32892820,11
DEPDC7,5,0.7345097748639364,33015876,11
TCP11L1,18,0.4604654805462386,33039417,11
CSTF3,18,0.6674289543582772,33077188,11
HIPK3,18,0.2284641135324902,33256672,11
KIAA1549L,4,0.8589527251700466,33376083,11
CD59,18,0.3065861680684231,33703010,11
FBXO3,18,0.20991589069917882,33740939,11
LMO2,4,0.8354829999926356,33858576,11
CAPRIN1,18,0.2770266486220917,34051731,11
NAT10,18,0.1901163340618398,34105617,11
ABTB2,18,0.39321982539408773,34150987,11
CAT,14,0.712467232613493,34438934,11
ELF5,12,0.7367926096681925,34478793,11
EHF,10,0.868319664912238,34621093,11
APIP,18,0.49132676656992724,34853094,11
PDHX,18,0.17779131209023524,34915829,11
CD44,18,0.7056063439415223,35138870,11
PAMR1,10,0.8340849550062062,35431823,11
FJX1,10,0.8070242768174694,35618419,11
TRIM44,18,0.0,35662775,11
LDLRAD3,2,0.8397119254308394,35943981,11
COMMD9,18,0.1455775028049927,36269284,11
PRR5L,10,0.8380600110195094,36296288,11
TRAF6,18,0.13204558462688576,36483769,11
RAG1,8,0.7859866170266745,36510709,11
C11orf74,18,0.4312010868136056,36594493,11
LRRC4C,16,0.8497904210966096,40114203,11
API5,5,0.4129248393212779,43311963,11
TTC17,5,0.5871799565772002,43358920,11
HSD17B12,5,0.6633246145877265,43680680,11
ALKBH3,5,0.658585593136417,43880811,11
C11orf96,8,0.835672217105313,43925342,11
ACCS,5,0.6338100044576507,44065925,11
EXT2,18,0.374603975584323,44095673,11
ALX4,19,0.8376748210328825,44260440,11
CD82,12,0.825292451540508,44564427,11
TSPAN18,6,0.8312664659597142,44726465,11
TP53I11,5,0.8479295498839545,44885903,11
PRDM11,5,0.5833347372868343,45095806,11
SLC35C1,5,0.7485545267605136,45804072,11
CRY2,5,0.622006070390731,45847118,11
MAPK8IP1,10,0.8606681553392304,45885651,11
PEX16,5,0.37439848840772016,45909663,11
LARGE2,5,0.6387827204236354,45921621,11
PHF21A,5,0.6377722009479121,45929323,11
CREB3L1,11,0.7704583172139099,46277661,11
DGKZ,5,0.6681011593111313,46332905,11
MDK,17,0.6992870500318507,46380756,11
AMBRA1,5,0.5451171329281694,46396414,11
HARBI1,5,0.5552400730658071,46602861,11
ATG13,5,0.48250270135487905,46617527,11
ARHGAP1,5,0.5657753807367034,46677080,11
ZNF408,5,0.5064107214739794,46700818,11
CKAP5,5,0.42458516789360967,46743048,11
LRP4,9,0.7602166333034021,46856717,11
C11orf49,5,0.7579435259400372,46936689,11
ARFGAP2,5,0.3939739000650566,47164299,11
PACSIN3,5,0.7253736118640857,47177522,11
DDB2,5,0.6969938360693858,47214465,11
ACP2,5,0.6911036690775954,47239305,11
NR1H3,5,0.7444349240074458,47248300,11
MADD,5,0.6543695221259591,47269161,11
MYBPC3,12,0.8846013917286273,47331406,11
SPI1,19,0.8864320868310955,47354860,11
SLC39A13,5,0.6186646550998868,47407132,11
PSMC3,5,0.37438904246616267,47418769,11
CELF1,5,0.5326595203879173,47465933,11
NDUFS3,5,0.0,47565336,11
PTPMT1,5,0.43481524044078645,47565430,11
KBTBD4,5,0.43271791515663305,47572197,11
C1QTNF4,5,0.7233053035741043,47589667,11
MTCH2,5,0.29664455926455313,47617315,11
AGBL2,5,0.7558532396656155,47659591,11
FNBP4,5,0.450204337674997,47716517,11
NUP160,5,0.4326191605440284,47778087,11
PTPRJ,5,0.7201400778358736,47980558,11
FOLH1,7,0.8850385922159845,49145092,11
LRRC55,6,0.8589834779998557,57181747,11
APLNR,16,0.8628736515722046,57233577,11
TNKS1BP1,1,0.7927651832237793,57299638,11
SSRP1,1,0.7013517448643934,57325986,11
SLC43A3,12,0.8468748316804908,57406954,11
RTN4RL2,9,0.7509190031418651,57460528,11
SLC43A1,15,0.8515593555060603,57484534,11
TIMM10,12,0.7907812801335383,57528464,11
UBE2L6,18,0.7461296053038913,57551656,11
SERPING1,2,0.8710880613633529,57597387,11
YPEL4,13,0.8388548319420822,57645087,11
CLP1,1,0.727150530102378,57648992,11
ZDHHC5,1,0.6865475111232275,57667747,11
MED19,8,0.7917629449410527,57703714,11
TMX2,9,0.7588598909014634,57712593,11
SELENOH,2,0.7591821135371409,57741250,11
CTNND1,1,0.6527372565638894,57753243,11
LPXN,7,0.8926085172392173,58526871,11
ZFP91,1,0.6456219294070579,58579063,11
CNTF,18,0.667033630643366,58622665,11
FAM111A,18,0.7193640964580357,59142748,11
DTX4,18,0.5552460699499051,59171430,11
MPEG1,2,0.8255985655119522,59208510,11
OSBP,2,0.789613752355975,59574398,11
PATL1,7,0.739404093243446,59636716,11
STX3,2,0.6915362243731543,59713456,11
MRPL16,2,0.634823663608024,59806140,11
MS4A2,6,0.8817835048746551,60088261,11
MS4A6A,19,0.7747909805363988,60172014,11
MS4A4E,12,0.8842290419985248,60200270,11
MS4A7,2,0.6867724284460889,60378485,11
MS4A14,18,0.7063910429749332,60378530,11
CCDC86,2,0.6218922458131146,60842113,11
PTGDR2,2,0.776902628607342,60850933,11
PRPF19,2,0.44785610559057076,60890547,11
TMEM109,2,0.4755724473287466,60914158,11
TMEM132A,2,0.5437129202907799,60924463,11
SLC15A3,9,0.8988545319261149,60937084,11
CD6,15,0.8562142023742797,60971680,11
CD5,4,0.8332965001586186,61102489,11
VPS37C,2,0.3661735233474549,61130257,11
VWCE,15,0.7642683651372247,61258286,11
DDB1,2,0.31241013042158594,61299451,11
TKFC,2,0.2783483631443201,61333210,11
CYB561A3,2,0.3647342331583213,61348745,11
TMEM138,2,0.2505428600304711,61362344,11
TMEM216,2,0.323357518050681,61391687,11
CPSF7,2,0.0,61402641,11
SDHAF2,2,0.24752274727145795,61430042,11
PPP1R32,2,0.5117803293641577,61481120,11
LRRC10B,19,0.8638747801191734,61508749,11
SYT7,2,0.43897062340445736,61515313,11
DAGLA,2,0.6941789095220021,61680391,11
MYRF,17,0.7636211408144181,61752642,11
TMEM258,2,0.5664598328523602,61768501,11
FEN1,2,0.47268525951120555,61792911,11
FADS3,2,0.7860063424142245,61873519,11
RAB3IL1,4,0.8081808506438881,61897301,11
BEST1,9,0.7504001720972124,61950063,11
FTH1,9,0.7791811848019132,61959718,11
INCENP,9,0.5492442424052753,62123998,11
ASRGL1,3,0.0,62337448,11
AHNAK,9,0.7806999160541325,62433542,11
EEF1G,10,0.7338234206279004,62559596,11
TUT1,9,0.49466170565418843,62575045,11
MTA2,9,0.5434663427068978,62593214,11
EML3,9,0.6044893788921407,62602218,11
ROM1,9,0.6715110665333754,62611722,11
B3GAT3,9,0.39180767694901864,62615296,11
GANAB,9,0.53649148513502,62624826,11
INTS5,9,0.3540655973578537,62646848,11
C11orf98,9,0.6094166373487613,62662816,11
LBHD1,9,0.7073287991082987,62662817,11
CSKMT,9,0.5963784750924754,62665309,11
UQCC3,9,0.0,62670273,11
UBXN1,9,0.5972507638681596,62676498,11
LRRN4CL,18,0.8824423137780041,62686406,11
BSCL2,9,0.4839736851625862,62690275,11
HNRNPUL2-BSCL2,9,0.7705616317690069,62690275,11
GNG3,9,0.86705327132249,62707676,11
HNRNPUL2,9,0.57966687632518,62712630,11
TTC9C,9,0.44608911015847896,62728069,11
ZBTB3,9,0.6772232184086149,62748319,11
POLR2G,9,0.4600786228271869,62761565,11
TAF6L,9,0.43237397190708493,62771357,11
TMEM223,9,0.46097728208666433,62771629,11
TMEM179B,9,0.39310205354292915,62787402,11
NXF1,7,0.7557232913725027,62792123,11
STX5,9,0.5630134631257229,62806897,11
WDR74,9,0.4082085844929251,62832342,11
SLC3A2,3,0.8192157914640357,62856102,11
CHRM1,15,0.8118079931084116,62908679,11
ATL3,9,0.5627748695394597,63624087,11
RTN3,9,0.5176383239523801,63681446,11
C11orf95,9,0.7340137005276051,63759892,11
SPINDOC,9,0.6196211825501752,63813456,11
MARK2,9,0.6281638473418989,63838928,11
RCOR2,11,0.7832860737770002,63911230,11
NAA40,9,0.5720645087597744,63938959,11
COX8A,9,0.5979679396765076,63974620,11
OTUB1,9,0.5168453953717491,63985853,11
MACROD1,9,0.7682225062505583,63998558,11
FLRT1,9,0.7090232937727152,64103188,11
STIP1,2,0.586061769941938,64185272,11
FERMT3,1,0.8831212349548911,64206678,11
TRPT1,2,0.5545773438320301,64223799,11
NUDT22,2,0.5612303562208766,64225941,11
DNAJC4,2,0.5597811621025727,64230278,11
VEGFB,2,0.49188130971437116,64234538,11
FKBP2,2,0.546505497504888,64241003,11
PPP1R14B,2,0.5330648646601639,64244479,11
PLCB3,2,0.6731724426816255,64251523,11
BAD,2,0.6006603275628062,64269830,11
GPR137,2,0.6564756562672278,64270062,11
ESRRA,2,0.589204297371386,64305524,11
TRMT112,2,0.5115641893604552,64316460,11
PRDX5,2,0.5642956794772299,64318121,11
CCDC88B,2,0.793833667462306,64340204,11
RPS6KA4,2,0.6282576835166711,64359148,11
NRXN2,3,0.8228726829397864,64606174,11
RASGRP2,13,0.8640444999725261,64726911,11
SF1,11,0.6621982042922882,64764606,11
MAP4K2,9,0.7211667941250919,64784918,11
MEN1,11,0.6001453744935183,64803510,11
CDC42BPG,11,0.6663254871968649,64823052,11
EHD1,11,0.6440485716343612,64851642,11
ATG2A,11,0.6179580263979894,64894546,11
PPP2R5B,1,0.7198729341598742,64917553,11
BATF2,12,0.7813878871231953,64987945,11
ARL2,9,0.7483467687556462,65014160,11
SNX15,11,0.778777886852897,65027439,11
SAC3D1,11,0.6786061027115833,65040901,11
NAALADL1,18,0.882872762769358,65044818,11
CDCA5,11,0.6435715586706208,65066300,11
ZFPL1,11,0.6090416127950001,65084210,11
TMEM262,11,0.6709704639066576,65084979,11
VPS51,11,0.5259198118065658,65089324,11
TM7SF2,9,0.8173095326521446,65111845,11
ZNHIT2,11,0.5919835276977475,65116403,11
FAU,11,0.6524564762997125,65120630,11
SYVN1,11,0.5381174010124725,65121780,11
MRPL49,11,0.6022348518432956,65122183,11
CAPN1,11,0.6136342748264261,65180566,11
POLA2,11,0.5422551742799873,65261920,11
CDC42EP2,6,0.6887019766431575,65314866,11
DPF2,11,0.511225108947408,65333852,11
TIGD3,9,0.7369353113360795,65354751,11
SLC25A45,11,0.7575948122810734,65375192,11
FRMD8,11,0.7060622208268992,65386621,11
SCYL1,11,0.5226911187270783,65525077,11
LTBP3,11,0.5310417208191691,65538805,11
FAM89B,11,0.5376042878801841,65572349,11
EHBP1L1,11,0.7814103213741235,65576046,11
KCNK7,4,0.8468030145527057,65592855,11
MAP3K11,11,0.3254030427031136,65597756,11
PCNX3,11,0.34575064549842327,65615773,11
SIPA1,11,0.5841880055607479,65638101,11
RELA,11,0.0,65653597,11
KAT5,11,0.2998338778633496,65711996,11
RNASEH2C,11,0.5846434188692068,65714005,11
AP5B1,11,0.6371517419320253,65775893,11
OVOL1,9,0.8312835799047378,65787063,11
CFL1,11,0.49345967128672563,65823022,11
SNX32,11,0.8293233012938364,65833834,11
MUS81,11,0.4195651163623262,65857126,11
EFEMP2,11,0.7331904923212927,65866441,11
CTSW,12,0.8278707778863045,65879837,11
FIBP,11,0.475682685391399,65883741,11
CCDC85B,13,0.7050593704658797,65890112,11
C11orf68,11,0.6861335252083774,65916810,11
DRAP1,17,0.6777426362444775,65919274,11
SART1,17,0.6240745046523153,65961728,11
EIF1AD,17,0.6827532785819886,65996545,11
BANF1,11,0.6662570727790857,66002228,11
CST6,13,0.7515694640949124,66012008,11
CATSPER1,1,0.8845375984593883,66016752,11
SF3B2,11,0.5513317528514075,66050729,11
PACS1,11,0.7041747514383847,66070272,11
KLC2,17,0.2705205152026764,66257294,11
RAB1B,17,0.24898344572774023,66268590,11
CNIH2,17,0.6874862831733619,66278175,11
YIF1A,17,0.2270792429724504,66284580,11
CD248,19,0.8053691200804683,66314494,11
RIN1,17,0.3658664446918347,66330241,11
BRMS1,17,0.0,66337333,11
B4GAT1,17,0.18713125360034744,66345374,11
SLC29A2,17,0.4898908519326498,66362521,11
NPAS4,2,0.4606576668644887,66421004,11
MRPL11,17,0.2664444474383979,66435075,11
PELI3,17,0.3609655920327771,66466327,11
DPP3,17,0.2903964400022925,66480013,11
BBS1,17,0.5530509687769183,66510606,11
ZDHHC24,17,0.3518228245117647,66520637,11
CTSF,7,0.685662035431398,66563464,11
CCDC87,17,0.5916235768682199,66590176,11
CCS,17,0.3603849433590658,66593153,11
RBM14,10,0.8435525402633783,66616582,11
RBM14-RBM4,17,0.4703399230646991,66616626,11
RBM4,17,0.5193321697142524,66638617,11
RBM4B,2,0.786288589516682,66664998,11
SPTBN2,14,0.6668051081182875,66685248,11
C11orf80,17,0.7666339495120572,66744451,11
RCE1,17,0.4289109026629996,66842835,11
PC,18,0.5029104462156789,66848417,11
LRFN4,17,0.6599543269464783,66856647,11
SYT12,2,0.7059393070643871,67006778,11
RHOD,7,0.486476523491879,67056847,11
KDM2A,7,0.23606251921390242,67119263,11
GRK2,7,0.22902210184225513,67266473,11
ANKRD13D,7,0.3428275998851915,67288547,11
SSH3,7,0.3356668172073888,67303478,11
RAD9A,7,0.2613878729201178,67317871,11
POLD4,7,0.3854800715163318,67350772,11
CLCF1,7,0.4875746041707165,67364168,11
PPP1CA,7,0.0,67398183,11
TBC1D10C,7,0.6567796336680636,67403915,11
RPS6KB2,7,0.20095401256791423,67428460,11
CORO1B,7,0.16772869998909867,67435510,11
CABP4,7,0.5156500767706165,67452406,11
TMEM134,7,0.24542752461746897,67461710,11
AIP,7,0.3974928037542388,67483026,11
PITPNM1,7,0.39586725972704784,67491768,11
CDK2AP2,7,0.4678406388073647,67506497,11
GSTP1,9,0.8242797813218566,67583595,11
NDUFV1,7,0.38773930174677307,67605653,11
NUDT8,7,0.7645082197310515,67627938,11
ACY3,19,0.8417425150582503,67642555,11
UNC93B1,12,0.38813442510549523,67991100,11
ALDH3B1,12,0.0,68008578,11
NDUFS8,7,0.4918761181597532,68030617,11
TCIRG1,12,0.6424394766609439,68039025,11
CHKA,7,0.6389220596423828,68052859,11
KMT5B,7,0.5637539539923688,68154863,11
C11orf24,7,0.7214214358810759,68261338,11
LRP5,14,0.7577897032772517,68312591,11
PPP6R3,7,0.6009762713395934,68460731,11
GAL,16,0.8776208397830559,68683779,11
TESMIN,16,0.8045689816105087,68707440,11
CPT1A,13,0.8354970678819156,68754620,11
MRPL21,7,0.5135110273123399,68891276,11
IGHMBP2,17,0.5204498315777483,68903842,11
MRGPRF,6,0.7795399170504478,69004395,11
TPCN2,7,0.6215533797133697,69048932,11
CCND1,7,0.707820481173155,69641087,11
LTO1,7,0.5981212272687444,69653076,11
ANO1,7,0.7704432994791061,70078302,11
FADD,17,0.48991696341932167,70203163,11
PPFIA1,1,0.6058172580624593,70270700,11
CTTN,17,0.5289703251107034,70398404,11
SHANK2,7,0.6440753337451136,70467856,11
DHCR7,1,0.7457659441613762,71428193,11
NADSYN1,7,0.6178276981517399,71453109,11
KRTAP5-9,1,0.822892287935877,71548418,11
KRTAP5-10,1,0.8177651726668991,71565563,11
FAM86C1,1,0.5687057718375979,71787510,11
RNF121,1,0.6403160526993088,71929018,11
IL18BP,7,0.7023683350491606,71998541,11
NUMA1,1,0.540140595032778,72002864,11
LRTOMT,1,0.4781020734615057,72080331,11
LAMTOR1,1,0.503136852281624,72085895,11
ANAPC15,1,0.6234311289314269,72106378,11
FOLR1,15,0.9127824080429254,72189558,11
INPPL1,1,0.5163434464465761,72223701,11
CLPB,1,0.6648843349045461,72285495,11
PDE2A,12,0.7574844191423461,72576141,11
ARAP1,1,0.5753569249171351,72685069,11
STARD10,7,0.7011749736643196,72754729,11
ATG16L2,7,0.6237245721477291,72814406,11
FCHSD2,1,0.6287508502987069,72836745,11
P2RY2,1,0.7356476554139426,73218298,11
P2RY6,10,0.7855767690070354,73264505,11
ARHGEF17,1,0.449432661438514,73308289,11
RELT,1,0.5579333472506781,73376399,11
FAM168A,1,0.5929538018083718,73400487,11
PLEKHB1,3,0.6775693524786366,73646178,11
RAB6A,1,0.343137066587313,73675638,11
MRPL48,1,0.39892562655139807,73787316,11
COA4,1,0.2812375131746969,73872667,11
PAAF1,1,0.286441290321254,73876699,11
DNAJB13,1,0.75541508578394,73950319,11
UCP2,1,0.6188363131323424,73974672,11
UCP3,1,0.44065940838422957,74000277,11
C2CD3,1,0.16702911716587165,74012714,11
PPME1,1,0.0,74171267,11
PGM2L1,14,0.7823621986273845,74330316,11
KCNE3,6,0.8775665778090593,74454841,11
LIPT2,14,0.5743563691548907,74490519,11
POLD3,14,0.4927199579678321,74493851,11
RNF169,14,0.5392727902482017,74748849,11
XRRA1,1,0.6300953631542301,74807739,11
SPCS2,1,0.7018561281127913,74949247,11
NEU3,1,0.7507601154720829,74988279,11
SLCO2B1,2,0.8013989318738737,75100563,11
TPBGL,17,0.7832351298743427,75240905,11
ARRB1,14,0.6652176952048647,75260122,11
RPS3,14,0.3380055024825256,75399515,11
KLHL35,2,0.5676026370133009,75422394,11
GDPD5,7,0.588875625470634,75434640,11
SERPINH1,14,0.8817268075697766,75562056,11
MAP6,2,0.8514821684993421,75586918,11
UVRAG,14,0.5223032827260625,75815210,11
WNT11,19,0.9029525422551792,76186325,11
THAP12,14,0.26668923683667733,76349956,11
GVQW3,14,0.26139477611707895,76381303,11
EMSY,14,0.23248447946173867,76444923,11
LRRC32,11,0.8527407917071719,76657524,11
TSKU,14,0.7421201302577698,76782251,11
ACER3,14,0.5186989080325506,76860867,11
CAPN5,14,0.2573038531775482,77066961,11
MYO7A,11,0.8292070210100069,77128246,11
PAK1,14,0.5317025580968351,77321707,11
CLNS1A,14,0.14385377380132724,77514936,11
AQP11,14,0.3095413507248935,77589391,11
RSF1,14,0.12520143327198885,77659996,11
AAMDC,14,0.17290516599492667,77821109,11
INTS4,14,0.06255723990521567,77878720,11
KCTD14,5,0.8681795961788762,78015715,11
NDUFC2,14,0.0,78068297,11
ALG8,14,0.043452582724369915,78100936,11
KCTD21,14,0.05838987713432686,78171249,11
USP35,14,0.11398010710200257,78188812,11
GAB2,14,0.18193242409637933,78215293,11
NARS2,14,0.455616479208791,78435968,11
FAM181B,9,0.9033985680570231,82729940,11
PRCP,13,0.6576019706643612,82822936,11
DDIAS,13,0.4935318769415421,82899975,11
RAB30,13,0.47983789577646496,82973133,11
PCF11,13,0.4316577944283836,83156988,11
ANKRD42,13,0.0,83193739,11
CCDC90B,13,0.39422908370962473,83259097,11
DLG2,10,0.8585045195258614,83455012,11
TMEM126B,13,0.8129774361404549,85628573,11
TMEM126A,13,0.8239473357501681,85647967,11
CREBZF,13,0.6865779962423104,85659708,11
CCDC89,12,0.8940894683071602,85683848,11
SYTL2,13,0.8098402749281821,85694224,11
PICALM,6,0.610862116886334,85957175,11
EED,6,0.5607821428019777,86244753,11
HIKESHI,6,0.4960614463676295,86302211,11
CCDC81,12,0.7938615361826624,86374736,11
ME3,16,0.7609221343892486,86441108,11
PRSS23,13,0.7699429436950802,86791059,11
FZD4,4,0.7957156213596571,86945679,11
TMEM135,6,0.7459157447189799,87037844,11
RAB38,13,0.8263075616562818,88113251,11
CTSC,3,0.7001324724436819,88293592,11
NOX4,15,0.8399975687131547,89324353,11
NAALAD2,11,0.7758873298896787,90131515,11
CHORDC1,6,0.6715096771131599,90200429,11
SLC36A4,6,0.6646159626423211,93144174,11
DEUP1,12,0.46208646493749905,93329971,11
SMCO4,12,0.611167605391655,93478472,11
CEP295,6,0.467310404202426,93661682,11
TAF1D,6,0.6436895410007978,93729948,11
C11orf54,6,0.6499371722617384,93741591,11
MED17,6,0.4506912722059869,93784227,11
VSTM5,11,0.8051775438976505,93818232,11
HEPHL1,6,0.7962971216955559,94021361,11
PANX1,6,0.46988990607261705,94128841,11
MRE11,6,0.3589371205227325,94415578,11
ANKRD49,6,0.42683194218575904,94493979,11
PIWIL4,18,0.8676108724970311,94543840,11
FUT4,6,0.8161462842181473,94543840,11
AMOTL1,12,0.8578724707817044,94706431,11
CWC15,6,0.0,94962620,11
KDM4D,6,0.5328137154137239,94973709,11
SRSF8,6,0.429304879208679,95067197,11
ENDOD1,6,0.6281051588324162,95089846,11
SESN3,9,0.8721799570217175,95165513,11
FAM76B,6,0.4922136201423295,95768953,11
CEP57,6,0.5819643944707774,95789965,11
MTMR2,6,0.4851723066050688,95832882,11
MAML2,15,0.7584797617533263,95976598,11
CCDC82,10,0.8196913813381523,96352769,11
JRKL,6,0.8100398765424557,96389989,11
ARHGAP42,16,0.8690994961042529,100687288,11
TRPC6,5,0.8701132538138817,101451564,11
CEP126,9,0.808342308038104,101915012,11
CFAP300,17,0.8706542474733431,102047437,11
YAP1,16,0.6231076942267642,102110447,11
BIRC2,16,0.5020009563963752,102347211,11
TMEM123,16,0.6485746301802613,102396332,11
MMP27,9,0.8331335975396373,102691487,11
DCUN1D5,16,0.6603948192892605,103050686,11
DYNC2H1,16,0.7965791221220637,103109410,11
PDGFD,19,0.7303825431822458,103907189,11
CASP4,6,0.7173847051359551,104942866,11
CASP5,11,0.8060054232302156,104994235,11
CASP1,15,0.8018736479452506,105025443,11
CARD16,15,0.8530485841795252,105041326,11
GRIA4,19,0.8275883499673857,105609994,11
MSANTD4,5,0.7723139829411312,105995623,11
KBTBD3,16,0.4620264457142821,106051098,11
AASDHPPT,16,0.5242192688804495,106075501,11
GUCY1A2,12,0.5219278220069345,106674012,11
CWF19L2,16,0.5038417666296064,107326345,11
ALKBH8,16,0.6374791561117696,107502726,11
SLC35F2,16,0.657810919529163,107790991,11
RAB39A,9,0.8915530942687325,107928448,11
CUL5,16,0.0,108008898,11
ACAT1,16,0.6778028618413177,108121516,11
NPAT,16,0.3806390678783098,108157215,11
ATM,16,0.6040233247747772,108222484,11
C11orf65,16,0.7215599716798164,108308519,11
EXPH5,16,0.7708368687479548,108505435,11
DDX10,16,0.5828118632023238,108665069,11
RDX,6,0.6812577520225875,109864295,11
ZC3H12C,9,0.8196686816357639,110093392,11
FDX1,16,0.7207932210296437,110429948,11
ARHGAP20,7,0.7320941426536497,110577042,11
C11orf53,10,0.8543166077202673,111245726,11
COLCA2,15,0.8663691058340348,111298555,11
C11orf88,19,0.8792283264181712,111514785,11
LAYN,15,0.8842928102301445,111540280,11
SIK2,16,0.6771500558440045,111602449,11
PPP2R1B,16,0.7742075867571621,111726908,11
ALG9,16,0.5566856938895981,111782195,11
FDXACB1,4,0.6472732783852331,111874056,11
C11orf1,16,0.6612338913823019,111878935,11
HSPB2,7,0.8448485218386228,111912734,11
DIXDC1,16,0.6707844937835825,111927144,11
DLAT,16,0.39278150218943575,112024814,11
PIH1D2,16,0.5341594022234661,112064010,11
NKAPD1,16,0.4388865415537695,112074086,11
TIMM8B,16,0.5054511952296485,112084800,11
SDHD,16,0.6167443706302846,112086824,11
IL18,15,0.8284097879008757,112143253,11
PTS,4,0.6323980008484231,112226367,11
NCAM1,13,0.8044364923973022,112961247,11
TTC12,16,0.6537406802686982,113314529,11
ANKK1,16,0.7694307303145027,113387791,11
DRD2,4,0.797326124678079,113409605,11
TMPRSS5,4,0.7301405892888542,113687547,11
ZW10,4,0.46947243891238766,113733187,11
USP28,16,0.5335283268723329,113797874,11
ZBTB16,4,0.7771446871186052,114059593,11
NNMT,15,0.8672819749451606,114257787,11
C11orf71,16,0.6101580073530071,114391443,11
RBM7,16,0.46942971011427526,114400030,11
REXO2,16,0.6517487988524999,114439386,11
CADM1,4,0.7987953042237587,115169218,11
BUD13,16,0.517639734101916,116748170,11
ZPR1,16,0.5381861490729969,116773799,11
APOA1,13,0.8788094072254681,116835751,11
SIK3,16,0.7373792630918369,116843402,11
PAFAH1B2,16,0.48830164396220266,117144284,11
SIDT2,16,0.6633826758235135,117178733,11
TAGLN,19,0.8153078146520614,117199321,11
PCSK7,4,0.6784545660292417,117204337,11
RNF214,16,0.5773510058506945,117232625,11
BACE1,4,0.8538993161516034,117285207,11
CEP164,16,0.3961540438504365,117314557,11
DSCAML1,4,0.794314225930701,117427773,11
FXYD2,13,0.8354707148878712,117800844,11
FXYD6,3,0.6650906053668277,117836976,11
TMPRSS13,16,0.7443154257303735,117900641,11
IL10RA,15,0.8476223347052685,117986348,11
SCN4B,16,0.9088976268322019,118133377,11
SCN2B,19,0.814014309355132,118157849,11
JAML,17,0.8876146891698308,118193740,11
MPZL3,18,0.7249645715846934,118226690,11
MPZL2,16,0.801993085725999,118253416,11
CD3E,17,0.8139508066591816,118304545,11
CD3D,5,0.900546333391728,118338954,11
UBE4A,16,0.5073436622661555,118359585,11
ATP5MG,16,0.5426059407156496,118401606,11
KMT2A,16,0.5593006939798517,118436464,11
TMEM25,16,0.6400796003266522,118531041,11
IFT46,16,0.5912954441628511,118544528,11
ARCN1,16,0.47420940522856847,118572390,11
PHLDB1,4,0.838792607147938,118606440,11
DDX6,4,0.5625830046288121,118747763,11
BCL9L,4,0.6154157027937679,118893875,11
UPK2,19,0.7910122030124633,118925164,11
CCDC84,16,0.6886136419184397,118998138,11
RPS25,6,0.7365036465904473,119015712,11
TRAPPC4,16,0.6689109132304304,119018432,11
SLC37A4,4,0.6308906273174795,119024114,11
HYOU1,4,0.4458426064173382,119044188,11
VPS11,4,0.6298427555316872,119067692,11
HMBS,16,0.5157139455484863,119084866,11
H2AFX,16,0.6773043879657232,119093854,11
DPAGT1,4,0.5247158597254444,119096503,11
C2CD2L,6,0.6384071334067205,119102198,11
HINFP,16,0.5383974760364627,119121587,11
ABCG4,1,0.8421336042601344,119149052,11
NLRX1,16,0.7270816348362037,119166568,11
CCDC153,4,0.6835543440826255,119189638,11
CBL,16,0.6188112639631486,119206276,11
RNF26,16,0.5591395703074438,119334527,11
USP2,12,0.8712111315339666,119355215,11
THY1,11,0.8408612586122179,119417378,11
NECTIN1,16,0.7485153883388196,119623408,11
TRIM29,16,0.8980827830245229,120111286,11
OAF,4,0.8582629771715687,120211032,11
POU2F3,16,0.755955979108018,120236640,11
TMEM136,16,0.6984533303635349,120325129,11
ARHGEF12,16,0.6108337910695547,120336413,11
GRIK4,12,0.6668700202824411,120511700,11
TBCEL,16,0.6406559949951975,121024072,11
TECTA,16,0.7562176269834241,121101173,11
SC5D,16,0.7749556163308987,121292681,11
SORL1,4,0.7407321121265193,121452314,11
UBASH3B,14,0.8660907536704684,122655722,11
CRTAM,6,0.8432461403669546,122838500,11
JHY,16,0.8214495337986628,122882528,11
HSPA8,10,0.7878013953631812,123057489,11
CLMP,11,0.8515948271528262,123069872,11
GRAMD1B,18,0.8738312869093809,123358428,11
SCN3B,9,0.8415376255610887,123629187,11
ZNF202,4,0.6991681310520012,123723914,11
VWA5A,4,0.8469879006896641,124115362,11
TBRG1,4,0.6642701719451145,124622836,11
SIAE,4,0.5850070772587515,124633113,11
SPA17,4,0.6953050629960553,124673798,11
NRGN,5,0.8448765435013968,124739942,11
VSIG2,16,0.861476013895489,124747474,11
ESAM,4,0.8892364685365113,124752583,11
MSANTD2,4,0.6870787383914588,124766498,11
ROBO3,18,0.7706275454403205,124865432,11
ROBO4,5,0.8256071062702998,124883691,11
CCDC15,12,0.7997590680114391,124954121,11
SLC37A2,12,0.8154273255172131,125063067,11
TMEM218,4,0.6192521392927887,125096545,11
FEZ1,15,0.8463669379182568,125442881,11
EI24,4,0.3865605718211096,125569280,11
STT3A,4,0.0,125591712,11
CHEK1,4,0.4255790200198951,125625665,11
HYLS1,4,0.5894607368025155,125883614,11
PUS3,4,0.5097711798344493,125893485,11
DDX25,13,0.7041582898118028,125903348,11
CDON,4,0.757740498600578,125955796,11
RPUSD4,4,0.47075490732136616,126202096,11
FAM118B,4,0.5469778690096032,126211724,11
SRPRA,4,0.36716825724687596,126262938,11
FOXRED1,4,0.5389913015100845,126269055,11
TIRAP,4,0.5070376709383806,126283065,11
DCPS,4,0.5548520259634094,126304060,11
ST3GAL4,4,0.5955998512989802,126355640,11
ETS1,18,0.851557538606492,128458761,11
FLI1,12,0.8122557918444093,128686535,11
KCNJ5,1,0.5843038204839641,128891356,11
C11orf45,1,0.82242166721131,128899565,11
TP53AIP1,18,0.8062174634368104,128934731,11
ARHGAP32,16,0.7485425202655289,128965060,11
BARX2,16,0.8839225091028015,129375940,11
NFRKB,4,0.5051376015095723,129863636,11
PRDM10,4,0.6659775567590571,129899706,11
APLP2,4,0.7737233379577722,130068147,11
ST14,4,0.49422611383126613,130159782,11
ZBTB44,6,0.5774319838592727,130226677,11
ADAMTS8,5,0.8487905687579579,130404923,11
ADAMTS15,1,0.8696218765593815,130448974,11
SNX19,4,0.4985844298633191,130875436,11
NTM,4,0.8231650278858602,131370478,11
IGSF9B,6,0.8512156717445578,133908564,11
JAM3,17,0.8575277492883455,134068925,11
NCAPD3,4,0.6408821119867416,134150119,11
VPS26B,4,0.58784681089207,134224671,11
THYN1,4,0.5396815038179825,134248279,11
ACAD8,4,0.6834732262310605,134253495,11
GLB1L3,12,0.6866459523377941,134274245,11
GLB1L2,4,0.8447888325579743,134331874,11
