# Supplementary material for: Gene Co-Expression in Breast Cancer: A Matter of Distance
Source: Front Oncol. 2021 Nov 17;11:726493. doi: 10.3389/fonc.2021.726493 (PMC8636045; doi:10.3389/fonc.2021.726493)
Supplement: Supplementary Material S13 — Piece-wise permutation p-values of the KS statistics, calculated for all bins obtained in Supplementary Material S8 , in every chromosomal region for each phenotype. [file DataSheet_13.zip › SuppMat10/SuppMat10/Clusters/LumA/LumA-chr12-clusters.tsv]

gname,clusterid,assignmentcost,gstart,chromosome
IQSEC3,7,0.8739978180125294,66765,12
SLC6A12,10,0.8002465173047756,190077,12
KDM5A,17,0.5074134502364205,280129,12
CCDC77,17,0.6555347276266922,389273,12
B4GALNT3,16,0.8543717153716781,460364,12
NINJ2,8,0.7593910398748829,564296,12
WNK1,17,0.5430186148804642,752579,12
RAD52,17,0.7013772211073441,912077,12
ERC1,17,0.6831293349244093,990509,12
WNT5B,2,0.6534122017684305,1529891,12
FBXL14,17,0.639533317783943,1565993,12
ADIPOR2,17,0.7914291206305034,1688574,12
CACNA2D4,15,0.7205130832565279,1791963,12
DCP1B,17,0.7106202422537193,1946053,12
CACNA1C,3,0.8213047279510867,1970786,12
FKBP4,17,0.6642617682402141,2794970,12
ITFG2,6,0.7830782376498381,2812622,12
NRIP2,12,0.8192140017230252,2825348,12
FOXM1,5,0.8205014793139918,2857681,12
RHNO1,17,0.6305630446681342,2876258,12
TULP3,17,0.698666406682887,2877223,12
TEAD4,14,0.7545493256627214,2959330,12
TSPAN9,9,0.7559312982248613,3077355,12
CRACR2A,4,0.784444298736058,3606633,12
PARP11,17,0.6735676407938898,3791047,12
CCND2,1,0.8228890494671874,4273762,12
TIGAR,17,0.8146275882883325,4307763,12
C12orf4,17,0.685392416254772,4487735,12
RAD51AP1,4,0.7821527591013313,4538798,12
DYRK4,11,0.8665123968763319,4562204,12
AKAP3,17,0.8356103664299785,4615508,12
NDUFA9,17,0.6059211672415997,4649095,12
GALNT8,14,0.8384962460510132,4720341,12
NTF3,2,0.40024368299622115,5432108,12
ANO2,2,0.0,5531869,12
VWF,13,0.743998777191613,5948874,12
CD9,17,0.766848483277059,6199715,12
PLEKHG6,17,0.7477486811553216,6310436,12
TNFRSF1A,8,0.7356467034708724,6328757,12
SCNN1A,10,0.7714125237770436,6346843,12
CD27,1,0.761144494467719,6444867,12
TAPBPL,17,0.7824576458430128,6451690,12
VAMP1,13,0.49352672779042395,6462237,12
MRPL51,17,0.446532265900221,6491886,12
NCAPD2,17,0.5813310416592992,6493356,12
GAPDH,17,0.7401292150092103,6534512,12
IFFO1,14,0.827029576668471,6538375,12
NOP2,17,0.47373286738361176,6556863,12
CHD4,17,0.6184329572019573,6570082,12
LPAR5,9,0.768065874527124,6618835,12
ACRBP,10,0.7654459136025741,6638075,12
ING4,17,0.632831745480839,6650301,12
ZNF384,17,0.471361160862253,6666477,12
PIANP,4,0.9033963106067076,6693792,12
COPS7A,17,0.4818778199514965,6724014,12
MLF2,17,0.6012183818144103,6747996,12
PTMS,8,0.8319903878349799,6765516,12
LAG3,2,0.6976352599569916,6772512,12
CD4,8,0.8414966053861644,6786858,12
GPR162,11,0.833274510224993,6821624,12
P3H3,13,0.3499998417198169,6828407,12
GNB3,13,0.48512009613674933,6839954,12
CDCA3,17,0.7658735685444588,6844793,12
USP5,17,0.0,6852128,12
TPI1,17,0.49542365278526723,6867119,12
SPSB2,17,0.7575569703562376,6870935,12
LRRC23,17,0.6616078003882777,6873569,12
ENO2,17,0.7925250272211014,6913745,12
ATN1,17,0.5277896260406977,6924463,12
C12orf57,17,0.5384418151360639,6942978,12
PTPN6,17,0.5280338884775736,6946468,12
PHB2,17,0.49061214465108316,6965327,12
EMG1,17,0.5986516009960152,6970913,12
LPCAT3,17,0.6668640890975378,6976185,12
C1S,16,0.8375609440625875,6988259,12
C1R,13,0.8471872384285064,7080214,12
C1RL,13,0.7047754814909941,7089587,12
RBP5,1,0.8453316214091897,7115736,12
CLSTN3,17,0.7746355047830938,7129698,12
PEX5,17,0.5321948002745498,7188685,12
ACSM4,17,0.7582688177972925,7304284,12
CD163L1,17,0.8296665465764372,7346685,12
SLC2A3,14,0.8670167741331544,7919230,12
FOXJ2,17,0.615157991130258,8032716,12
C3AR1,4,0.8632118984055497,8058302,12
NECAP1,17,0.4786681094529569,8076939,12
CLEC4A,17,0.8497916627130218,8123632,12
FAM90A1,14,0.8816093106293176,8221260,12
CLEC4E,8,0.37416682887941,8533305,12
RIMKLB,17,0.7815871943122644,8681600,12
PHC1,17,0.6729035293448644,8913896,12
M6PR,6,0.6669172885510042,8940361,12
KLRG1,6,0.8123096347044356,8950044,12
A2M,10,0.8786760312005326,9067664,12
PZP,15,0.7608330748688829,9148840,12
KLRB1,16,0.882495185303524,9594551,12
CLEC2D,17,0.7766536243583123,9664969,12
CLECL1,16,0.8810108311370313,9715860,12
CD69,16,0.8921429199168118,9752486,12
KLRF1,13,0.8246599223380716,9827481,12
CLEC2B,8,0.8587080234976193,9852984,12
CLEC9A,8,0.8680710204889271,10030678,12
CLEC1A,8,0.8511443818089043,10069554,12
CLEC7A,9,0.8620302052841133,10116777,12
OLR1,7,0.8039697854812069,10158301,12
TMEM52B,14,0.854345927116557,10170542,12
GABARAPL1,17,0.8409882901231371,10212458,12
KLRD1,10,0.8770653513341962,10226058,12
KLRK1,7,0.8628748392558299,10372353,12
KLRC4-KLRK1,4,0.8998859763964395,10372353,12
KLRC2,6,0.9009933672948094,10426854,12
KLRC1,7,0.8656852865867853,10442264,12
EIF2S3B,10,0.8954344122199791,10505602,12
MAGOHB,17,0.7081129938671786,10604193,12
PRH1,17,0.7766788713403024,10824960,12
TAS2R14,6,0.7575629435842578,10937406,12
TAS2R20,4,0.7700289494197726,10996495,12
TAS2R19,4,0.81312138297661,11021619,12
TAS2R31,10,0.8512404317104321,11030387,12
SMIM10L1,17,0.7120835674890855,11171222,12
ETV6,17,0.7582008371635727,11649854,12
LRP6,17,0.7780960938925371,12116025,12
MANSC1,4,0.7856238989666895,12326056,12
BORCS5,8,0.5673743112971351,12357078,12
DUSP16,8,0.8146280145272671,12474210,12
CREBL2,17,0.7184650034034488,12611827,12
GPR19,7,0.8510097892631597,12660890,12
CDKN1B,7,0.7249618330199279,12715058,12
DDX47,17,0.8496010191543383,12813316,12
GPRC5A,7,0.7600141768408912,12890782,12
GPRC5D,4,0.8485200379574676,12940775,12
HEBP1,3,0.7807508275771375,12974870,12
FAM234B,17,0.8057968345013389,13044381,12
EMP1,15,0.8221585191818449,13196723,12
GRIN2B,6,0.8470210569726998,13437942,12
ATF7IP,2,0.8065365439638319,14365632,12
PLBD1,12,0.8013495863178126,14503661,12
GUCY2C,12,0.799898341577665,14612632,12
HIST4H4,4,0.808133746059476,14767999,12
H2AFJ,8,0.5893377605985068,14774383,12
WBP11,8,0.37845385246864205,14784582,12
C12orf60,8,0.6721032513644816,14803572,12
ART4,14,0.7291569747811936,14825569,12
MGP,11,0.7930760869390054,14881181,12
ERP27,8,0.358471145682991,14914039,12
ARHGDIB,8,0.46496966702316345,14942031,12
RERG,13,0.6638610110506751,15107783,12
PTPRO,9,0.907988664387507,15322508,12
EPS8,8,0.7391667557134324,15620134,12
STRAP,17,0.7373330525421802,15882387,12
DERA,4,0.7619523848001893,15911302,12
MGST1,6,0.8362143750846374,16347142,12
PIK3C2G,7,0.8154825377831612,18247614,12
PLEKHA5,17,0.677389507311396,19129752,12
AEBP2,17,0.7046086292229804,19404045,12
PDE3A,10,0.8762913736102373,20369245,12
SLCO1C1,3,0.828579828558452,20695355,12
PYROXD1,17,0.8693661198837045,21437615,12
RECQL,17,0.8300531933252383,21468910,12
GOLT1B,6,0.7565496836709973,21501781,12
KCNJ8,9,0.3199602115266379,21764955,12
ABCC9,9,0.24394507151991685,21797401,12
CMAS,6,0.6570535469320935,22046218,12
ST8SIA1,9,0.8751249189775863,22063773,12
C2CD5,6,0.7585184546928413,22448583,12
ETNK1,17,0.7734301891912088,22625075,12
SOX5,8,0.7574460004237572,23529504,12
LRMP,3,0.9004413965140652,25004342,12
CASC1,6,0.7673326053625014,25108289,12
ETFRF1,6,0.6449442274329342,25195216,12
KRAS,6,0.7520630157917472,25204789,12
RASSF8,1,0.8498110552030209,25959029,12
BHLHE41,1,0.8972370435883723,26120030,12
SSPN,16,0.8827412512716172,26121991,12
ITPR2,10,0.7800724137157317,26335352,12
INTS13,6,0.5723385079508372,26905181,12
FGFR1OP2,6,0.5690313979518733,26938470,12
TM7SF3,17,0.6194702089468798,26971579,12
MED21,6,0.49161923018986886,27022546,12
STK38L,6,0.7245864693353039,27243968,12
ARNTL2,1,0.8032608153483217,27332854,12
PPFIBP1,6,0.8221483895600887,27523431,12
REP15,16,0.8283135771641692,27696519,12
MRPS35,6,0.0,27710822,12
KLHL42,6,0.5792878122138179,27780048,12
CCDC91,6,0.5715281434297939,28133249,12
FAR2,17,0.8776347941568772,29149103,12
ERGIC2,6,0.5363286115858179,29337352,12
OVCH1,13,0.0,29412474,12
TMTC1,16,0.863543140905462,29500840,12
IPO8,6,0.6137002091168176,30628988,12
CAPRIN2,6,0.8519453665047875,30709552,12
TSPAN11,11,0.9067341089016904,30926428,12
DDX11,17,0.7410950032999033,31073860,12
SINHCAF,7,0.0,31280584,12
DENND5B,10,0.808848488590765,31382226,12
ETFBKMT,16,0.8008954178162263,31647160,12
AMN1,3,0.8610351027340611,31671142,12
H3F3C,9,0.8189425340896905,31791185,12
BICD1,17,0.9035888795549798,32106835,12
FGD4,6,0.774913008578616,32399529,12
DNM1L,6,0.618567973404446,32679200,12
YARS2,6,0.5327730180560002,32727490,12
PKP2,6,0.8344914241385077,32790745,12
ALG10,16,0.0,34022468,12
ALG10B,16,0.6501536314712145,38316762,12
CPNE8,9,0.8391419716979529,38646822,12
KIF21A,1,0.0,39293228,12
SLC2A13,13,0.25327052824594654,39755025,12
LRRK2,17,0.8127328284484294,40196744,12
CNTN1,7,0.836683624670386,40692439,12
GXYLT1,13,0.7569468346097483,42081845,12
YAF2,3,0.8350879708317877,42157104,12
PPHLN1,1,0.7508113542667422,42238447,12
ZCRB1,13,0.7703862802803914,42312086,12
PRICKLE1,13,0.6004339684417261,42456757,12
PUS7L,10,0.729116798872378,43718993,12
IRAK4,15,0.75389694984844,43758944,12
TWF1,16,0.8406014398333814,43793723,12
TMEM117,13,0.6565813763228483,43835967,12
NELL2,7,0.8128660095225918,44508275,12
DBX2,6,0.8429131315217049,45014672,12
ANO6,12,0.8308153974343014,45215987,12
ARID2,1,0.813053905359219,45729706,12
SCAF11,1,0.8018804143783604,45919131,12
SLC38A1,3,0.8644433336182754,46183063,12
SLC38A2,13,0.7613657417564943,46358188,12
AMIGO2,5,0.8369509772999448,47075707,12
PCED1B,6,0.7846238050265251,47079603,12
RPAP3,1,0.7576163532050642,47661249,12
ENDOU,1,0.8338303722528302,47709734,12
RAPGEF3,9,0.8085138787355626,47734363,12
SLC48A1,6,0.852369505346245,47753916,12
HDAC7,14,0.7581501456435674,47782722,12
VDR,8,0.6599296933840351,47841537,12
TMEM106C,13,0.7946234881618017,47963569,12
SENP1,6,0.7594360179782582,48042897,12
PFKM,14,0.7377072248735402,48105139,12
ASB8,6,0.7541971672626419,48147789,12
CCDC184,5,0.8266512798547828,48183584,12
ZNF641,1,0.7600563030465943,48337180,12
C12orf54,7,0.8476232395299852,48482498,12
KANSL2,1,0.7446215551778665,48653401,12
CCNT1,1,0.7600586582753291,48688458,12
ADCY6,14,0.6749439368534136,48766194,12
CACNB3,1,0.8484676615174478,48813794,12
DDX23,15,0.7816134241331323,48829756,12
CCDC65,9,0.8242167747874952,48904110,12
FKBP11,10,0.0,48921518,12
ARF3,14,0.7477079816958812,48935723,12
PRKAG1,1,0.7306945067385651,49002274,12
KMT2D,14,0.7350349588676437,49018975,12
RHEBL1,13,0.6068258850312331,49064676,12
DHH,13,0.7490633511619877,49086656,12
LMBR1L,1,0.7732332626145406,49096551,12
TUBA1B,12,0.7221532437314402,49127782,12
TUBA1A,17,0.7945635634779874,49184795,12
TUBA1C,15,0.8147784105682244,49188736,12
PRPH,1,0.8326119366594611,49293252,12
TROAP,9,0.8653669214497818,49323236,12
DNAJC22,11,0.8230782383507875,49346888,12
SPATS2,13,0.8202244515581723,49366584,12
KCNH3,11,0.8449686045574458,49539030,12
MCRS1,15,0.7652255862092968,49556544,12
PRPF40B,5,0.7883202941765219,49568218,12
FAM186B,4,0.8106101433693624,49582885,12
FMNL3,7,0.8477498122797524,49636499,12
TMBIM6,9,0.7302121205653139,49707725,12
NCKAP5L,3,0.7058289876821726,49791146,12
BCDIN3D,17,0.7621355092031898,49836043,12
FAIM2,3,0.8788419958336507,49866896,12
RACGAP1,14,0.8091157357126553,49976923,12
ASIC1,14,0.7597232054979964,50057548,12
SMARCD1,14,0.8123808722691522,50084972,12
COX14,5,0.8558978979415148,50112082,12
CERS5,14,0.7718289847946768,50129306,12
LIMA1,12,0.6927149520690916,50175788,12
FAM186A,16,0.8090402028002412,50326230,12
LARP4,1,0.7350333118968495,50392383,12
DIP2B,9,0.6889890918261141,50504985,12
ATF1,4,0.8197966512635069,50763710,12
METTL7A,2,0.694702274899688,50923472,12
SLC11A2,14,0.6756818224883769,50979401,12
LETMD1,1,0.7750393609550792,51047962,12
CSRNP2,8,0.7943606103074833,51061205,12
TFCP2,14,0.8190846562005387,51093663,12
DAZAP2,5,0.7569887348317718,51238724,12
SMAGP,11,0.846138647284904,51244558,12
BIN2,3,0.7868800734891579,51281038,12
GALNT6,7,0.6983211402080691,51351247,12
SCN8A,11,0.8388806785033007,51590266,12
ACVRL1,13,0.8169218174504553,51906908,12
ACVR1B,13,0.6952990473715674,51951699,12
GRASP,4,0.879818418018377,52006946,12
NR4A1,5,0.9062866067461992,52022832,12
ATG101,6,0.8195247725280261,52069246,12
KRT80,11,0.8041676645396977,52168996,12
KRT7,12,0.7642870579403289,52232520,12
KRT86,11,0.7482884864149706,52249300,12
KRT83,11,0.7992423220637901,52314301,12
KRT6B,1,0.7859637400462827,52446651,12
KRT5,7,0.8395317374784633,52514575,12
KRT8,8,0.7892798022159055,52897187,12
KRT18,17,0.8453454139510972,52948871,12
EIF4B,14,0.7950683415744662,53006158,12
TNS2,1,0.8660853773441015,53046969,12
SPRYD3,14,0.8442293979139237,53064316,12
IGFBP6,5,0.685775442647607,53097436,12
SOAT2,12,0.8945395538569479,53103486,12
CSAD,7,0.8445762202859133,53157663,12
ZNF740,14,0.6769033295540405,53180704,12
ITGB7,7,0.8413984110858853,53191323,12
RARG,14,0.8261090710206469,53210567,12
MFSD5,14,0.7922982197891735,53251251,12
ESPL1,14,0.8534005267804252,53268299,12
PFDN5,3,0.8299818193377142,53295291,12
C12orf10,2,0.8282703407087432,53299695,12
AAAS,17,0.8155292298649502,53307457,12
SP1,16,0.8047173312013777,53380176,12
PRR13,3,0.8767949390850989,53441678,12
PCBP2,14,0.7496432756570329,53452102,12
MAP3K12,9,0.6261704855075709,53479669,12
TARBP2,9,0.3674189615973523,53500921,12
ATF7,9,0.567173808501175,53507856,12
ATP5MC2,9,0.32149106975826447,53632726,12
CALCOCO1,9,0.5420784957073069,53708517,12
HOXC13,5,0.8873502564273503,53938831,12
HOXC10,10,0.8987406296651042,53985065,12
HOXC6,9,0.8148021777649366,53990624,12
HOXC9,2,0.8575336904780051,53994895,12
HOXC8,7,0.8114177807684584,54008985,12
HOXC4,2,0.7306060683668709,54016931,12
HOXC5,12,0.8719217743026781,54032853,12
SMUG1,9,0.4630784007086025,54121277,12
CBX5,9,0.7991034814847343,54230942,12
HNRNPA1,9,0.7721028943314089,54280193,12
COPZ1,9,0.4021299414705686,54301202,12
GPR84,6,0.8501973778879595,54362445,12
ZNF385A,9,0.7721718618241213,54369133,12
ITGA5,7,0.8711422148643,54395261,12
NCKAP1L,1,0.8414263143529197,54497752,12
PDE1B,1,0.8341285189987941,54549601,12
TESPA1,13,0.8558569349093196,54948015,12
BLOC1S1,14,0.7764528754329961,55716037,12
CD63,3,0.8069783681497866,55725323,12
GDF11,3,0.8378177377431723,55743280,12
SARNP,14,0.8000184165407307,55752463,12
ORMDL2,14,0.7516813381957173,55818041,12
DNAJC14,15,0.7207126145232858,55820960,12
MMP19,15,0.8523966851893394,55835433,12
PYM1,14,0.6862439301113339,55901413,12
DGKA,2,0.7941073117530719,55927319,12
CDK2,13,0.4943057213504698,55966781,12
SUOX,6,0.7649052127640663,55997180,12
IKZF4,14,0.7051617028795356,56007659,12
RPS26,14,0.8826026601084045,56041351,12
ERBB3,8,0.7653974863447423,56076799,12
PA2G4,13,0.7659915415262701,56104537,12
RPL41,11,0.8217606354047114,56116590,12
ZC3H10,10,0.7948146378861956,56118260,12
ESYT1,13,0.8305434575444788,56118250,12
MYL6B,17,0.8535589643491547,56152256,12
MYL6,14,0.8291407873418265,56158161,12
SMARCC2,4,0.8112833736422848,56162359,12
RNF41,14,0.7257329682164309,56202175,12
NABP2,14,0.8549728609809922,56222015,12
ANKRD52,14,0.7320478493979514,56237807,12
COQ10A,6,0.7044996209731815,56266858,12
CS,6,0.7783902809939911,56271699,12
CNPY2,14,0.7285614790925072,56309842,12
PAN2,14,0.7636667843440516,56316223,12
IL23A,12,0.8215748277987891,56334174,12
STAT2,2,0.7553855113678605,56341597,12
TIMELESS,14,0.790314009514079,56416363,12
SPRYD4,14,0.738986371892475,56468578,12
GLS2,3,0.8183961280226444,56470944,12
RBMS2,14,0.811905806455187,56521820,12
BAZ2A,14,0.5954657812099287,56595596,12
ATP5F1B,14,0.7196543654139853,56638175,12
PTGES3,14,0.796814598193626,56663341,12
NACA,11,0.8396059302266965,56712428,12
PRIM1,14,0.7497954405967242,56731580,12
HSD17B6,13,0.8445787983208835,56752161,12
RDH16,7,0.8784993677076938,56951431,12
ZBTB39,14,0.7137356844301355,56998836,12
MYO1A,17,0.8144727879776646,57028517,12
NEMP1,14,0.7765398927308479,57055643,12
NAB2,14,0.8823725801815119,57089043,12
STAT6,14,0.7650467286299029,57095408,12
LRP1,13,0.6484124786352332,57128493,12
NXPH4,13,0.8120202593088401,57216794,12
SHMT2,13,0.6648790266859219,57229573,12
NDUFA4L2,12,0.8657547906071817,57234903,12
STAC3,6,0.8356023262544681,57243453,12
R3HDM2,14,0.7469393595772464,57253762,12
GLI1,9,0.8296814102849532,57459785,12
ARHGAP9,7,0.8444198284821882,57472264,12
MARS,17,0.7153483433887948,57475445,12
DDIT3,13,0.7515624460420327,57516588,12
MBD6,14,0.7905054046989483,57520710,12
DCTN2,14,0.8153976630112252,57530102,12
KIF5A,8,0.6960538002020875,57550044,12
PIP4K2C,14,0.6224234600795426,57591174,12
DTX3,3,0.7621668636740537,57604622,12
ARHGEF25,12,0.808978376593258,57610180,12
SLC26A10,16,0.8730799197891562,57619527,12
B4GALNT1,6,0.8542312536764104,57623409,12
OS9,2,0.7531381250038086,57693955,12
AGAP2,7,0.882309193166565,57723761,12
TSPAN31,14,0.7877532485033543,57738013,12
CDK4,14,0.7074332501183231,57747727,12
MARCH9,14,0.7066735959451478,57755103,12
CYP27B1,13,0.4810691560552829,57762334,12
METTL1,14,0.7459238060585878,57768471,12
EEF1AKMT3,11,0.8472366563405154,57771492,12
TSFM,14,0.630119165393402,57782761,12
AVIL,14,0.836372641650799,57797376,12
CTDSP2,14,0.0,57819927,12
ATP23,14,0.6528766183923544,57906039,12
LRIG3,4,0.7741796197937811,58872149,12
SLC16A7,17,0.8750453401733616,59596029,12
USP15,1,0.7295158567327311,62260338,12
MON2,1,0.7405956338199664,62466817,12
PPM1H,11,0.8679169636697432,62643994,12
AVPR1A,12,0.8529290699959475,63142759,12
DPY19L2,1,0.8798332367489384,63558913,12
RXYLT1,1,0.7341750348357108,63779803,12
SRGAP1,15,0.790427829213792,63844700,12
C12orf66,4,0.7680596669038864,64186316,12
XPOT,9,0.1796814577654765,64404392,12
TBK1,9,0.2274074680904662,64452092,12
RASSF3,9,0.08494726924178764,64507001,12
GNS,9,0.21619716976056358,64713445,12
TBC1D30,9,0.45185174922093885,64780516,12
LEMD3,9,0.0,65169583,12
MSRB3,15,0.8313202528621428,65278643,12
LLPH,9,0.4104907864307633,66116555,12
TMBIM4,9,0.5353911781553559,66135846,12
IRAK3,14,0.8887905160951304,66188879,12
HELB,9,0.8076551038580511,66302545,12
GRIP1,12,0.8256564508825023,66347431,12
CAND1,9,0.6838916386617764,67269358,12
DYRK2,9,0.8159677579114153,67648338,12
IFNG,4,0.8515298234900597,68154768,12
MDM1,9,0.4215491588660817,68272443,12
RAP1B,9,0.5032102440685209,68610855,12
NUP107,9,0.25860032152279655,68686951,12
SLC35E3,9,0.5066382776432182,68746176,12
MDM2,9,0.5335551871246834,68808177,12
CPSF6,9,0.5184875763714423,69239569,12
YEATS4,9,0.42190445404072885,69359710,12
FRS2,9,0.6102945567041104,69470349,12
CCT2,9,0.3643135132087495,69585426,12
RAB3IP,9,0.43908395840436043,69738681,12
KCNMB4,2,0.6271799929412536,70366290,12
PTPRB,8,0.7544348741088789,70515866,12
ZFC3H1,11,0.8674413322330011,71609472,12
THAP2,17,0.8123211979522316,71664301,12
TMEM19,15,0.8210048568437631,71686087,12
RAB21,15,0.7907611807770043,71754863,12
TBC1D15,15,0.8502963025862859,71839707,12
ATXN7L3B,14,0.7543340240776677,74537827,12
CAPS2,15,0.7122178423925418,75275979,12
GLIPR1L1,15,0.8566186704213982,75334639,12
GLIPR1L2,15,0.7664112676015963,75391089,12
GLIPR1,8,0.7669668138864504,75480753,12
KRR1,15,0.6494175534775204,75490863,12
PHLDA1,16,0.8473552185270109,76025447,12
NAP1L1,4,0.7870489943182691,76036585,12
BBS10,15,0.7225543015298439,76344474,12
OSBPL8,13,0.46332605266151206,76351797,12
ZDHHC17,3,0.7301399145585504,76763588,12
CSRP2,13,0.3165415581295742,76858709,12
NAV3,8,0.7734325597969282,77324641,12
SYT1,8,0.0,78863993,12
PAWR,9,0.4128131804417201,79574979,12
PPP1R12A,9,0.19225906836123718,79773563,12
LIN7A,12,0.7876616561498336,80792520,12
PPFIA2,15,0.8819795591899477,81257975,12
CCDC59,15,0.689154355936535,82223681,12
METTL25,4,0.7840328871764055,82358528,12
TMTC2,15,0.8354022759805446,82686880,12
SLC6A15,1,0.7295693115058535,84859491,12
LRRIQ1,1,0.7895227739997545,85036314,12
RASSF9,7,0.6740649553057516,85800703,12
C12orf29,3,0.6687733545792083,88033846,12
CEP290,12,0.687870906971731,88049014,12
TMTC3,12,0.6534834207038982,88142296,12
KITLG,12,0.0,88492793,12
DUSP6,7,0.812701100312325,89347235,12
POC1B,11,0.6339467542380703,89419718,12
GALNT4,7,0.7761300017318227,89519412,12
POC1B-GALNT4,8,0.8145710548905274,89519408,12
ATP2B1,11,0.8238482518923913,89588049,12
KERA,1,0.8549053689722699,91050491,12
LUM,17,0.8235998471852716,91102629,12
DCN,8,0.84742664746853,91140484,12
BTG1,16,0.8106253274871065,92140278,12
EEA1,11,0.7549504662608895,92770637,12
NUDT4,11,0.8273247131330992,93377883,12
UBE2N,3,0.35995683448290994,93405673,12
MRPL42,3,0.0,93467488,12
SOCS2,15,0.8212837369339065,93569814,12
CRADD,3,0.5580244171405617,93677375,12
PLXNC1,14,0.8367499034233159,94148577,12
CEP83,11,0.6944278473664065,94306449,12
TMCC3,13,0.43862413682907897,94567122,12
NDUFA12,11,0.5610437333432035,94897055,12
NR2C1,11,0.7075655388159195,95020229,12
FGD6,11,0.8100825405449854,95076749,12
VEZT,5,0.6692174735757994,95217746,12
METAP2,11,0.0,95473520,12
USP44,7,0.8444551506987403,95516560,12
NTN4,5,0.8507465586088516,95657807,12
SNRPF,11,0.4695698062396457,95858928,12
AMDHD1,1,0.7895330028780289,95943331,12
HAL,14,0.8525481106088582,95972662,12
LTA4H,11,0.6367038450416393,96000753,12
ELK3,3,0.7982737659047807,96194375,12
CDK17,3,0.6420816656283097,96278261,12
CFAP54,5,0.8081034497111403,96489571,12
NEDD1,11,0.5866638680397689,96907223,12
TMPO,3,0.6315738771729922,98515512,12
SLC25A3,11,0.5702434764944639,98593591,12
IKBIP,13,0.3089678653165828,98613405,12
APAF1,13,0.682778396094379,98645141,12
ANKS1B,11,0.8316997680794538,98726457,12
UHRF1BP1L,11,0.71068402949961,100028455,12
ACTR6,11,0.6166942007886513,100199122,12
DEPDC4,3,0.7129444005164922,100203669,12
SCYL2,5,0.6448500950840921,100267140,12
GAS2L3,5,0.8367996450011359,100573683,12
ANO4,2,0.5549326160430054,100717526,12
UTP20,4,0.7921796900085097,101280105,12
ARL1,5,0.6489026566234021,101393116,12
CHPT1,17,0.8334600937988895,101696947,12
SYCP3,14,0.8522456513215537,101728648,12
GNPTAB,13,0.6896005577587689,101745499,12
DRAM1,11,0.7839786192005176,101877580,12
WASHC3,5,0.6479724805759401,102012927,12
NUP37,3,0.5997481520034995,102073103,12
PARPBP,11,0.7277081342716682,102120185,12
PAH,5,0.854789568941503,102836889,12
STAB2,7,0.8474525687994715,103587273,12
NT5DC3,13,0.7048804194705597,103770453,12
HSP90B1,11,0.701208016862877,103930107,12
C12orf73,11,0.6025458868511477,103940763,12
TDG,11,0.5708263401062279,103965822,12
GLT8D2,4,0.8377253759499939,103988984,12
HCFC2,15,0.7379750212819982,104064531,12
NFYB,11,0.6890380708745909,104117086,12
TXNRD1,3,0.7904416147331264,104215779,12
EID3,6,0.8348123599332523,104303739,12
CHST11,8,0.6581957601945082,104455295,12
SLC41A2,10,0.8286293788215273,104802553,12
C12orf45,11,0.7881657088750857,104986316,12
ALDH1L2,6,0.8277683199852062,105019784,12
WASHC4,5,0.6445948246740656,105107324,12
APPL2,11,0.6621967637366097,105173297,12
NUAK1,13,0.7649403430040321,106063340,12
CKAP4,13,0.6077174165131384,106237881,12
TCP11L2,5,0.6876446191574542,106301929,12
POLR3B,3,0.6851233967738473,106357748,12
RIC8B,5,0.7107805851905082,106774621,12
TMEM263,5,0.7255166184217181,106955719,12
MTERF2,5,0.7526357413800151,106977277,12
CRY1,11,0.7738065021161555,106991364,12
BTBD11,7,0.8705441088247126,107318421,12
PWP1,5,0.5743141836797734,107685799,12
PRDM4,5,0.6200380903603342,107732871,12
WSCD2,9,0.770208737202326,108129288,12
CMKLR1,4,0.8103405456694563,108288044,12
FICD,10,0.7793822093917313,108515277,12
SART3,5,0.45269703051660015,108522214,12
ISCU,5,0.6503637261270407,108562582,12
TMEM119,9,0.8317999681715045,108589851,12
SELPLG,8,0.8566155807285352,108622277,12
CORO1C,11,0.6821447858386769,108645109,12
SSH1,5,0.581231693771683,108778191,12
USP30,5,0.4666320385224989,109023089,12
ALKBH2,11,0.6855830214666634,109088188,12
UNG,5,0.6036753691575281,109097574,12
ACACB,12,0.8051555684964816,109116595,12
MYO1H,1,0.7938824670019663,109347903,12
KCTD10,5,0.667705988132832,109448655,12
UBE3B,5,0.0,109477402,12
MMAB,5,0.7411506467261375,109553715,12
MVK,5,0.7820915605358706,109573255,12
FAM222A,5,0.7461463446670675,109714228,12
TRPV4,10,0.7210964949224166,109783085,12
GLTP,5,0.6802387016935914,109850945,12
TCHP,5,0.6491290713887324,109900264,12
GIT2,5,0.6145148899306954,109929802,12
ANKRD13A,15,0.721643218407245,109999186,12
C12orf76,5,0.6055993397257124,110027028,12
IFT81,5,0.588985161845607,110124335,12
ATP2A2,5,0.5765213886356442,110280756,12
ANAPC7,3,0.6306331991068711,110372900,12
ARPC3,5,0.6704411403473185,110434823,12
GPN3,5,0.5726113045105778,110452486,12
FAM216A,3,0.6712733713070693,110468415,12
VPS29,5,0.5392363584607069,110491097,12
RAD9B,10,0.8722025829261625,110501655,12
PPTC7,5,0.6882304593713076,110533245,12
TCTN1,5,0.6609723728955432,110614027,12
HVCN1,7,0.8890767296363881,110627841,12
PPP1CC,11,0.6276070154573554,110719680,12
PHETA1,15,0.6789785973383613,111360651,12
SH2B3,10,0.8393454259565746,111405948,12
ATXN2,5,0.5224229943814898,111443485,12
BRAP,15,0.6398144580996099,111642146,12
ACAD10,5,0.5862842839927258,111686056,12
ALDH2,3,0.8610552234737103,111766887,12
MAPKAPK5,5,0.5117606734623348,111842228,12
TMEM116,5,0.7290724821677684,111931282,12
ERP29,5,0.7102101818927364,112013348,12
NAA25,5,0.612365719112103,112026689,12
TRAFD1,15,0.6890127369510669,112125538,12
HECTD4,5,0.6273392387100537,112160188,12
PTPN11,5,0.5404060115991358,112418351,12
OAS3,5,0.7333170630889365,112938444,12
OAS2,10,0.7989925436211733,112978395,12
DTX1,2,0.8563340051258435,113056709,12
RASAL1,5,0.8396857566823487,113098819,12
CFAP73,5,0.843432821827421,113149858,12
DDX54,4,0.5586237427283363,113157174,12
RITA1,5,0.5769834464600749,113185526,12
IQCD,11,0.7375783936562861,113195441,12
TPCN1,5,0.6384888607852415,113221050,12
SLC8B1,15,0.769133442954083,113298759,12
PLBD2,5,0.7701460432736451,113358566,12
SDS,5,0.7871425544796056,113392445,12
SDSL,4,0.6307737091692236,113422380,12
RBM19,5,0.5577929706217899,113816738,12
TBX5,8,0.8443715723271323,114353931,12
TBX3,17,0.802322601375173,114670255,12
MED13L,15,0.638686400727858,115953872,12
MAP1LC3B2,17,0.8267176450869297,116548105,12
C12orf49,8,0.632730743822542,116710171,12
RNFT2,3,0.6866567773232917,116738178,12
HRK,2,0.8820605379341426,116856144,12
FBXW8,5,0.6966515357775196,116910950,12
TESC,10,0.8153545286822845,117038923,12
FBXO21,15,0.5042258417547172,117141988,12
KSR2,11,0.7959816418862968,117453012,12
RFC5,15,0.5464869803986374,118013588,12
WSB2,5,0.6711991935958934,118032694,12
VSIG10,15,0.7167392555148864,118063593,12
PEBP1,15,0.5314572521422689,118136124,12
TAOK3,15,0.6655051159115344,118149801,12
SUDS3,15,0.48235942208053817,118376555,12
PRKAB1,15,0.6930845501032004,119667864,12
CIT,15,0.7530037294287815,119685791,12
BICDL1,15,0.5450894330416212,119989869,12
RAB35,15,0.0,120095099,12
GCN1,15,0.4752228464059274,120127202,12
RPLP0,15,0.8015802675363531,120196699,12
PXN,15,0.6026604276487428,120210439,12
SIRT4,15,0.681606734281593,120302316,12
MSI1,11,0.7743106228219809,120341330,12
COX6A1,15,0.5065213540083167,120438090,12
TRIAP1,15,0.5934822159538471,120443964,12
GATC,15,0.5160580691877492,120446444,12
SRSF9,15,0.4943047938446026,120461672,12
DYNLL1,15,0.7387428743611902,120469850,12
COQ5,15,0.6075239660081433,120503279,12
RNF10,15,0.5084507431992629,120533480,12
POP5,15,0.7210215099399635,120578764,12
CABP1,9,0.8590821420090099,120640552,12
MLEC,15,0.6245375254790896,120687149,12
UNC119B,15,0.5627357895715268,120710458,12
ACADS,10,0.8260770880342911,120725774,12
SPPL3,15,0.5192142097247365,120762510,12
C12orf43,15,0.4747203563371575,121000486,12
OASL,15,0.7385958116250195,121019111,12
P2RX7,4,0.7272862855131756,121132819,12
P2RX4,4,0.7852342764617775,121209857,12
CAMKK2,15,0.6348906909208336,121237675,12
ANAPC5,4,0.5982053405867598,121308245,12
RNF34,4,0.6181609724939948,121400041,12
KDM2B,15,0.6448936227870815,121429096,12
ORAI1,4,0.671421436653717,121626550,12
MORN3,15,0.7142909555666916,121648742,12
TMEM120B,15,0.6507228669968361,121712752,12
RHOF,16,0.8025216730029668,121777754,12
SETD1B,4,0.5470463645462137,121804180,12
PSMD9,15,0.5959433049702203,121888731,12
WDR66,11,0.8759791222809088,121918592,12
BCL7A,15,0.6976450333188324,122019422,12
MLXIP,14,0.8121081886577917,122078756,12
LRRC43,9,0.8492838195268368,122167738,12
B3GNT4,6,0.8576817628398519,122203681,12
DIABLO,4,0.7075428393255323,122207668,12
VPS33A,15,0.6075598251541017,122229564,12
CLIP1,15,0.6074202907937882,122271432,12
ZCCHC8,2,0.6604917061066413,122471600,12
RSRC2,4,0.7619501382288916,122503454,12
KNTC1,4,0.7538638457160732,122527246,12
HCAR3,11,0.8246068865722238,122714756,12
HCAR1,2,0.7938665022352744,122726076,12
DENR,4,0.5357217230002086,122752824,12
CCDC62,4,0.8080958691784499,122774327,12
HIP1R,4,0.6627716608073709,122834453,12
VPS37B,4,0.7320348206527676,122865330,12
ABCB9,4,0.7794848930529564,122920951,12
OGFOD2,3,0.7097214968669946,122974580,12
ARL6IP4,4,0.7711599967540943,122980060,12
PITPNM2,6,0.841192525509978,122983480,12
MPHOSPH9,4,0.7538004388887238,123152320,12
C12orf65,5,0.7265425537435624,123232916,12
CDK2AP1,13,0.7333399658754063,123250112,12
SBNO1,4,0.6537684433080804,123289109,12
KMT5A,15,0.6139969736192004,123383773,12
RILPL2,4,0.5542169346260514,123410683,12
SNRNP35,4,0.6491684266438138,123457641,12
RILPL1,4,0.5653562832749918,123470054,12
TMED2,10,0.6289444616843554,123584533,12
DDX55,4,0.6923180141049503,123602077,12
EIF2B1,4,0.665085409945902,123620406,12
GTF2H3,4,0.6147576553542544,123633739,12
TCTN2,5,0.7408725151684429,123671113,12
ATP6V0A2,4,0.6498456248365465,123712353,12
DNAH10,11,0.8638960871984194,123762188,12
CCDC92,5,0.7012175068539919,123918660,12
DNAH10OS,15,0.7303602757085284,123925461,12
ZNF664,4,0.5891936476296326,123971845,12
RFLNA,4,0.8720191096326029,123973241,12
NCOR2,4,0.803352069078087,124324415,12
SCARB1,4,0.7723867402871062,124776856,12
UBC,3,0.8518067695173972,124911604,12
DHX37,4,0.5419910688477034,124946825,12
BRI3BP,4,0.7706361682374796,124993645,12
AACS,4,0.657498257622488,125065434,12
TMEM132B,13,0.5816608518568682,125186836,12
SLC15A4,4,0.6353622995932157,128793194,12
FZD10,11,0.8482121632597447,130162459,12
RIMBP2,8,0.2119672118135515,130396137,12
STX2,4,0.6925860760103626,130789600,12
RAN,4,0.5208930274508984,130872037,12
ADGRD1,10,0.8293867434024143,130953907,12
SFSWAP,4,0.6547003925250113,131711081,12
MMP17,4,0.8283176094084521,131828393,12
ULK1,4,0.5633636593405207,131894622,12
PUS1,4,0.0,131929200,12
EP400,4,0.4470809308489879,131949920,12
DDX51,4,0.5446585724761244,132136594,12
NOC4L,4,0.5595843759538942,132144457,12
FBRSL1,4,0.5997806204985437,132489551,12
POLE,4,0.6507775087334446,132623753,12
PXMP2,13,0.7732668036782566,132687587,12
PGAM5,4,0.5822023092950142,132710819,12
ANKLE2,15,0.6132108189154906,132725503,12
GOLGA3,4,0.6411456130850539,132768914,12
CHFR,4,0.7043557509869718,132822187,12
ZNF605,11,0.7747349125774561,132918306,12
ZNF26,4,0.6045006801053825,132986365,12
ZNF84,4,0.5844110727018683,133037292,12
ZNF140,15,0.8036274643797804,133079838,12
ZNF891,4,0.760566865536289,133106817,12
ZNF10,4,0.7739028629265932,133130575,12
ZNF268,11,0.6997115723048962,133181409,12
