# Supplementary material for: Gene Co-Expression in Breast Cancer: A Matter of Distance
Source: Front Oncol. 2021 Nov 17;11:726493. doi: 10.3389/fonc.2021.726493 (PMC8636045; doi:10.3389/fonc.2021.726493)
Supplement: Supplementary Material S14 — Clusters by chromosome for the five phenotypes, obtained by eigenvalue decomposition and k-medoids method. The figures are depicted as in the manuscript. Additionally, this material contains files for clusters including the name of the gene, the cluster that the gene belong to, the assignment cost function value, the chromosome location of the gene, and the gene start position of said gene. [file DataSheet_14.zip]

Archive with 139 entries (115 files):
- SuppMat12/
- SuppMat12/chr12/
- SuppMat12/chr12/LumB-chr12-gstart-cum.png
- SuppMat12/chr12/LumA-chr12-gstart-cum.png
- SuppMat12/chr12/Healthy-chr12-gstart-cum.png
- SuppMat12/chr12/Her2-chr12-gstart-cum.png
- SuppMat12/chr12/Basal-chr12-gstart-cum.png
- SuppMat12/chr15/
- SuppMat12/chr15/LumB-chr15-gstart-cum.png
- SuppMat12/chr15/LumA-chr15-gstart-cum.png
- SuppMat12/chr15/Her2-chr15-gstart-cum.png
- SuppMat12/chr15/Healthy-chr15-gstart-cum.png
- SuppMat12/chr15/Basal-chr15-gstart-cum.png
- SuppMat12/chr14/
- SuppMat12/chr14/LumB-chr14-gstart-cum.png
- SuppMat12/chr14/Healthy-chr14-gstart-cum.png
- SuppMat12/chr14/Her2-chr14-gstart-cum.png
- SuppMat12/chr14/LumA-chr14-gstart-cum.png
- SuppMat12/chr14/Basal-chr14-gstart-cum.png
- SuppMat12/chr13/
- SuppMat12/chr13/LumB-chr13-gstart-cum.png
- SuppMat12/chr13/Her2-chr13-gstart-cum.png
- SuppMat12/chr13/Healthy-chr13-gstart-cum.png
- SuppMat12/chr13/LumA-chr13-gstart-cum.png
- SuppMat12/chr13/Basal-chr13-gstart-cum.png
- SuppMat12/chr22/
- SuppMat12/chr22/Healthy-chr22-gstart-cum.png
- SuppMat12/chr22/Her2-chr22-gstart-cum.png
- SuppMat12/chr22/LumA-chr22-gstart-cum.png
- SuppMat12/chr22/Basal-chr22-gstart-cum.png
- SuppMat12/chr22/LumB-chr22-gstart-cum.png
- SuppMat12/chrX/
- SuppMat12/chrX/Her2-chrX-gstart-cum.png
- SuppMat12/chrX/LumA-chrX-gstart-cum.png
- SuppMat12/chrX/LumB-chrX-gstart-cum.png
- SuppMat12/chrX/Basal-chrX-gstart-cum.png
- SuppMat12/chrX/Healthy-chrX-gstart-cum.png
- SuppMat12/chr4/
- SuppMat12/chr4/LumB-chr4-gstart-cum.png
- SuppMat12/chr4/LumA-chr4-gstart-cum.png
- SuppMat12/chr4/Her2-chr4-gstart-cum.png
- SuppMat12/chr4/Healthy-chr4-gstart-cum.png
- SuppMat12/chr4/Basal-chr4-gstart-cum.png
- SuppMat12/chr3/
- SuppMat12/chr3/Her2-chr3-gstart-cum.png
- SuppMat12/chr3/LumA-chr3-gstart-cum.png
- SuppMat12/chr3/LumB-chr3-gstart-cum.png
- SuppMat12/chr3/Basal-chr3-gstart-cum.png
- SuppMat12/chr3/Healthy-chr3-gstart-cum.png
- SuppMat12/chr2/
- SuppMat12/chr2/LumB-chr2-gstart-cum.png
- SuppMat12/chr2/LumA-chr2-gstart-cum.png
- SuppMat12/chr2/Her2-chr2-gstart-cum.png
- SuppMat12/chr2/Healthy-chr2-gstart-cum.png
- SuppMat12/chr2/Basal-chr2-gstart-cum.png
- SuppMat12/chr5/
- SuppMat12/chr5/Her2-chr5-gstart-cum.png
- SuppMat12/chr5/LumA-chr5-gstart-cum.png
- SuppMat12/chr5/LumB-chr5-gstart-cum.png
- SuppMat12/chr5/Basal-chr5-gstart-cum.png
- SuppMat12/chr5/Healthy-chr5-gstart-cum.png
- SuppMat12/chr18/
- SuppMat12/chr18/LumB-chr18-gstart-cum.png
- SuppMat12/chr18/Basal-chr18-gstart-cum.png
- SuppMat12/chr18/Her2-chr18-gstart-cum.png
- SuppMat12/chr18/Healthy-chr18-gstart-cum.png
- SuppMat12/chr18/LumA-chr18-gstart-cum.png
- SuppMat12/chr20/
- SuppMat12/chr20/Basal-chr20-gstart-cum.png
- SuppMat12/chr20/LumA-chr20-gstart-cum.png
- SuppMat12/chr20/Her2-chr20-gstart-cum.png
- SuppMat12/chr20/Healthy-chr20-gstart-cum.png
- SuppMat12/chr20/LumB-chr20-gstart-cum.png
- SuppMat12/chr16/
- SuppMat12/chr16/LumB-chr16-gstart-cum.png
- SuppMat12/chr16/Basal-chr16-gstart-cum.png
- SuppMat12/chr16/LumA-chr16-gstart-cum.png
- SuppMat12/chr16/Her2-chr16-gstart-cum.png
- SuppMat12/chr16/Healthy-chr16-gstart-cum.png
- SuppMat12/chr11/
- SuppMat12/chr11/LumB-chr11-gstart-cum.png
- SuppMat12/chr11/Basal-chr11-gstart-cum.png
- SuppMat12/chr11/LumA-chr11-gstart-cum.png
- SuppMat12/chr11/Healthy-chr11-gstart-cum.png
- SuppMat12/chr11/Her2-chr11-gstart-cum.png
- SuppMat12/chr10/
- SuppMat12/chr10/LumB-chr10-gstart-cum.png
- SuppMat12/chr10/Basal-chr10-gstart-cum.png
- SuppMat12/chr10/Her2-chr10-gstart-cum.png
- SuppMat12/chr10/Healthy-chr10-gstart-cum.png
- SuppMat12/chr10/LumA-chr10-gstart-cum.png
- SuppMat12/chr17/
- SuppMat12/chr17/LumB-chr17-gstart-cum.png
- SuppMat12/chr17/Basal-chr17-gstart-cum.png
- SuppMat12/chr17/Healthy-chr17-gstart-cum.png
- SuppMat12/chr17/Her2-chr17-gstart-cum.png
- SuppMat12/chr17/LumA-chr17-gstart-cum.png
- SuppMat12/chr21/
- SuppMat12/chr21/Basal-chr21-gstart-cum.png
- SuppMat12/chr21/Healthy-chr21-gstart-cum.png
- SuppMat12/chr21/Her2-chr21-gstart-cum.png
- SuppMat12/chr21/LumA-chr21-gstart-cum.png
- SuppMat12/chr21/LumB-chr21-gstart-cum.png
- SuppMat12/chr19/
- SuppMat12/chr19/LumB-chr19-gstart-cum.png
- SuppMat12/chr19/Basal-chr19-gstart-cum.png
- SuppMat12/chr19/LumA-chr19-gstart-cum.png
- SuppMat12/chr19/Healthy-chr19-gstart-cum.png
- SuppMat12/chr19/Her2-chr19-gstart-cum.png
- SuppMat12/chr7/
- SuppMat12/chr7/LumB-chr7-gstart-cum.png
- SuppMat12/chr7/LumA-chr7-gstart-cum.png
- SuppMat12/chr7/Her2-chr7-gstart-cum.png
- SuppMat12/chr7/Healthy-chr7-gstart-cum.png
- SuppMat12/chr7/Basal-chr7-gstart-cum.png
- SuppMat12/chr9/
- SuppMat12/chr9/LumB-chr9-gstart-cum.png
- SuppMat12/chr9/Her2-chr9-gstart-cum.png
- SuppMat12/chr9/LumA-chr9-gstart-cum.png
- SuppMat12/chr9/Healthy-chr9-gstart-cum.png
- SuppMat12/chr9/Basal-chr9-gstart-cum.png
- SuppMat12/chr8/
- SuppMat12/chr8/LumA-chr8-gstart-cum.png
- SuppMat12/chr8/Her2-chr8-gstart-cum.png
- SuppMat12/chr8/LumB-chr8-gstart-cum.png
- SuppMat12/chr8/Basal-chr8-gstart-cum.png
- SuppMat12/chr8/Healthy-chr8-gstart-cum.png
- SuppMat12/chr6/
- SuppMat12/chr6/Her2-chr6-gstart-cum.png
- SuppMat12/chr6/LumA-chr6-gstart-cum.png
- SuppMat12/chr6/LumB-chr6-gstart-cum.png
- SuppMat12/chr6/Basal-chr6-gstart-cum.png
- SuppMat12/chr6/Healthy-chr6-gstart-cum.png
- SuppMat12/chr1/
- SuppMat12/chr1/LumB-chr1-gstart-cum.png
- SuppMat12/chr1/LumA-chr1-gstart-cum.png
- SuppMat12/chr1/Her2-chr1-gstart-cum.png
- SuppMat12/chr1/Healthy-chr1-gstart-cum.png
- SuppMat12/chr1/Basal-chr1-gstart-cum.png
