# Supplementary material for: Gene Co-Expression in Breast Cancer: A Matter of Distance
Source: Front Oncol. 2021 Nov 17;11:726493. doi: 10.3389/fonc.2021.726493 (PMC8636045; doi:10.3389/fonc.2021.726493)
Supplement: Supplementary file 15 [file DataSheet_8.zip]

Archive with 22 entries (21 files):
- SuppMat9Her/
- SuppMat9Her/Chromosome-1-Her2.png
- SuppMat9Her/Chromosome-2-Her2.png
- SuppMat9Her/Chromosome-3-Her2.png
- SuppMat9Her/Chromosome-4-Her2.png
- SuppMat9Her/Chromosome-5-Her2.png
- SuppMat9Her/Chromosome-6-Her2.png
- SuppMat9Her/Chromosome-7-Her2.png
- SuppMat9Her/Chromosome-8-Her2.png
- SuppMat9Her/Chromosome-9-Her2.png
- SuppMat9Her/Chromosome-10-Her2.png
- SuppMat9Her/Chromosome-11-Her2.png
- SuppMat9Her/Chromosome-12-Her2.png
- SuppMat9Her/Chromosome-13-Her2.png
- SuppMat9Her/Chromosome-14-Her2.png
- SuppMat9Her/Chromosome-15-Her2.png
- SuppMat9Her/Chromosome-16-Her2.png
- SuppMat9Her/Chromosome-17-Her2.png
- SuppMat9Her/Chromosome-18-Her2.png
- SuppMat9Her/Chromosome-19-Her2.png
- SuppMat9Her/Chromosome-20-Her2.png
- SuppMat9Her/Chromosome-21-Her2.png
