# Supplementary material for: Gene Co-Expression in Breast Cancer: A Matter of Distance
Source: Front Oncol. 2021 Nov 17;11:726493. doi: 10.3389/fonc.2021.726493 (PMC8636045; doi:10.3389/fonc.2021.726493)
Supplement: Supplementary file 16 [file DataSheet_9.zip]

Archive with 22 entries (21 files):
- SuppMat10Luma/
- SuppMat10Luma/Chromosome-1-LumA.png
- SuppMat10Luma/Chromosome-2-LumA.png
- SuppMat10Luma/Chromosome-3-LumA.png
- SuppMat10Luma/Chromosome-4-LumA.png
- SuppMat10Luma/Chromosome-5-LumA.png
- SuppMat10Luma/Chromosome-6-LumA.png
- SuppMat10Luma/Chromosome-7-LumA.png
- SuppMat10Luma/Chromosome-8-LumA.png
- SuppMat10Luma/Chromosome-9-LumA.png
- SuppMat10Luma/Chromosome-10-LumA.png
- SuppMat10Luma/Chromosome-11-LumA.png
- SuppMat10Luma/Chromosome-12-LumA.png
- SuppMat10Luma/Chromosome-13-LumA.png
- SuppMat10Luma/Chromosome-14-LumA.png
- SuppMat10Luma/Chromosome-15-LumA.png
- SuppMat10Luma/Chromosome-16-LumA.png
- SuppMat10Luma/Chromosome-17-LumA.png
- SuppMat10Luma/Chromosome-18-LumA.png
- SuppMat10Luma/Chromosome-19-LumA.png
- SuppMat10Luma/Chromosome-20-LumA.png
- SuppMat10Luma/Chromosome-21-LumA.png
