# Supplementary material for: Gene Co-Expression in Breast Cancer: A Matter of Distance
Source: Front Oncol. 2021 Nov 17;11:726493. doi: 10.3389/fonc.2021.726493 (PMC8636045; doi:10.3389/fonc.2021.726493)
Supplement: Supplementary file 17 [file DataSheet_10.zip]

Archive with 22 entries (21 files):
- SuppMat11Lumb/
- SuppMat11Lumb/Chromosome-1-LumB.png
- SuppMat11Lumb/Chromosome-2-LumB.png
- SuppMat11Lumb/Chromosome-3-LumB.png
- SuppMat11Lumb/Chromosome-4-LumB.png
- SuppMat11Lumb/Chromosome-5-LumB.png
- SuppMat11Lumb/Chromosome-6-LumB.png
- SuppMat11Lumb/Chromosome-7-LumB.png
- SuppMat11Lumb/Chromosome-8-LumB.png
- SuppMat11Lumb/Chromosome-9-LumB.png
- SuppMat11Lumb/Chromosome-10-LumB.png
- SuppMat11Lumb/Chromosome-11-LumB.png
- SuppMat11Lumb/Chromosome-12-LumB.png
- SuppMat11Lumb/Chromosome-13-LumB.png
- SuppMat11Lumb/Chromosome-14-LumB.png
- SuppMat11Lumb/Chromosome-15-LumB.png
- SuppMat11Lumb/Chromosome-16-LumB.png
- SuppMat11Lumb/Chromosome-17-LumB.png
- SuppMat11Lumb/Chromosome-18-LumB.png
- SuppMat11Lumb/Chromosome-19-LumB.png
- SuppMat11Lumb/Chromosome-20-LumB.png
- SuppMat11Lumb/Chromosome-21-LumB.png
