# Supplementary material for: Gene Co-Expression in Breast Cancer: A Matter of Distance
Source: Front Oncol. 2021 Nov 17;11:726493. doi: 10.3389/fonc.2021.726493 (PMC8636045; doi:10.3389/fonc.2021.726493)
Supplement: Supplementary file 18 [file DataSheet_11.zip]

Archive with 48 entries (44 files):
- SuppMat8/
- SuppMat8/SuppMat8/
- SuppMat8/SuppMat8/KS-Test-Chromosome-20.png
- SuppMat8/SuppMat8/KS-Test-Chromosome-22.jpeg
- SuppMat8/SuppMat8/KS-Test-Chromosome-21.png
- SuppMat8/SuppMat8/KS-Test-Chromosome-19.png
- SuppMat8/SuppMat8/KS-Test-Chromosome-18.png
- SuppMat8/SuppMat8/KS-Test-Chromosome-X.png
- SuppMat8/SuppMat8/KS-Test-Chromosome-9.png
- SuppMat8/SuppMat8/KS-Test-Chromosome-4.png
- SuppMat8/SuppMat8/KS-Test-Chromosome-5.png
- SuppMat8/SuppMat8/KS-Test-Chromosome-7.png
- SuppMat8/SuppMat8/KS-Test-Chromosome-6.png
- SuppMat8/SuppMat8/KS-Test-Chromosome-2.png
- SuppMat8/SuppMat8/KS-Test-Chromosome-3.png
- SuppMat8/SuppMat8/KS-Test-Chromosome-1.png
- SuppMat8/SuppMat8/KS-Test-Chromosome-16.png
- SuppMat8/SuppMat8/KS-Test-Chromosome-17.png
- SuppMat8/SuppMat8/KS-Test-Chromosome-15.png
- SuppMat8/SuppMat8/KS-Test-Chromosome-14.png
- SuppMat8/SuppMat8/KS-Test-Chromosome-10.png
- SuppMat8/SuppMat8/KS-Test-Chromosome-11.png
- SuppMat8/SuppMat8/KS-Test-Chromosome-13.png
- SuppMat8/SuppMat8/KS-Test-Chromosome-12.png
- SuppMat8/__MACOSX/
- SuppMat8/__MACOSX/SuppMat7/
- SuppMat8/__MACOSX/SuppMat7/._KS-Test-Chromosome-20.png
- SuppMat8/__MACOSX/SuppMat7/._KS-Test-Chromosome-22.jpeg
- SuppMat8/__MACOSX/SuppMat7/._KS-Test-Chromosome-21.png
- SuppMat8/__MACOSX/SuppMat7/._KS-Test-Chromosome-19.png
- SuppMat8/__MACOSX/SuppMat7/._KS-Test-Chromosome-18.png
- SuppMat8/__MACOSX/SuppMat7/._KS-Test-Chromosome-X.png
- SuppMat8/__MACOSX/SuppMat7/._KS-Test-Chromosome-9.png
- SuppMat8/__MACOSX/SuppMat7/._KS-Test-Chromosome-4.png
- SuppMat8/__MACOSX/SuppMat7/._KS-Test-Chromosome-5.png
- SuppMat8/__MACOSX/SuppMat7/._KS-Test-Chromosome-7.png
- SuppMat8/__MACOSX/SuppMat7/._KS-Test-Chromosome-6.png
- SuppMat8/__MACOSX/SuppMat7/._KS-Test-Chromosome-2.png
- SuppMat8/__MACOSX/SuppMat7/._KS-Test-Chromosome-3.png
- SuppMat8/__MACOSX/SuppMat7/._KS-Test-Chromosome-1.png
- SuppMat8/__MACOSX/SuppMat7/._KS-Test-Chromosome-16.png
- SuppMat8/__MACOSX/SuppMat7/._KS-Test-Chromosome-17.png
- SuppMat8/__MACOSX/SuppMat7/._KS-Test-Chromosome-15.png
- SuppMat8/__MACOSX/SuppMat7/._KS-Test-Chromosome-14.png
- SuppMat8/__MACOSX/SuppMat7/._KS-Test-Chromosome-10.png
- SuppMat8/__MACOSX/SuppMat7/._KS-Test-Chromosome-11.png
- SuppMat8/__MACOSX/SuppMat7/._KS-Test-Chromosome-13.png
- SuppMat8/__MACOSX/SuppMat7/._KS-Test-Chromosome-12.png
